# Supplementary material for: KCNQ potassium channels modulate Wnt activity in gastro-oesophageal adenocarcinomas
Source: Life Sci Alliance. 2023 Sep 25;6(12):e202302124. doi: 10.26508/lsa.202302124 (PMC10520261; doi:10.26508/lsa.202302124)
Supplement: Supplementary file 1 [file LSA-2023-02124_TableS1.xlsx]

## Sheet: Table S1
gene1	gene2	pvalue	qvalue	Tendency
KCNE1	KCNQ3	0.00246334	0.0136975	Mutual exclusivity
KCNE1	MYC	0.000100881	0.000698611	Mutual exclusivity
KCNE2	MYC	0.000169238	0.00109462	Mutual exclusivity
KCNE3	KCNQ2	0.00287995	0.0136975	Mutual exclusivity
KCNE3	KCNQ3	2.56123e-05	0.000186174	Mutual exclusivity
KCNQ1	KCNQ3	0.0010541	0.007156	Mutual exclusivity
KCNQ2	KCNQ3	8.5083e-08	6.74202e-07	Mutual exclusivity
KCNQ2	CCND1	0.00294881	0.0136975	Mutual exclusivity
KCNQ2	MYC	0.002394	0.0136975	Mutual exclusivity
KCNQ3	KCNQ5	2.27985e-05	0.000186174	Mutual exclusivity
KCNQ5	MYC	0.00297331	0.0136975	Mutual exclusivity
KCNE1	KCNE2	0	0	Co-occurrence
KCNE3	CCND1	3.71428e-06	0.00039942	Co-occurrence
KCNQ3	MYC	4.35751e-05	0.00230455	Co-occurrence
