# Supplementary material for: KCNQ potassium channels modulate Wnt activity in gastro-oesophageal adenocarcinomas
Source: Life Sci Alliance. 2023 Sep 25;6(12):e202302124. doi: 10.26508/lsa.202302124 (PMC10520261; doi:10.26508/lsa.202302124)
Supplement: Supplementary file 2 [file LSA-2023-02124_TableS2.xlsx]

## Sheet: Table S2
Gene	Mutation	Number of Observations	Specific Effect	Functional Effect	Clinical Impact	References
KCNQ1	K422fs	6	Does not traffic	LOF	Long QT Syndrome	Harmer et al 2014
KCNQ1	F339L	3	Reduced Currents	LOF	Romano-Ward Syndrome	Thomas et al (2005)
KCNQ1	R401fs	2	-		Long QT Syndrome	Torekov et al (2014)
KCNQ1	K422R	2	Reduced Currents	LOF	Long QT Syndrome	Veerman et al (2013)
KCNQ1	P343S,P343L	2	Reduced Currents	LOF	Romano-Ward Syndrome	Zehelein et al (2004)
KCNQ1	R293H	2	Loss of Predicted salt bridge between KCNE1	-	-	Xu et al (2013)
KCNQ1	R192C, R192H	2	Loss of PIP2 binding site	LOF	Long QT Syndrome	Zaydman et al (2013), Eckey et al (2014)
KCNQ2	R210H	4	Increased activation threshold	LOF	Benign Familial Neonatal Convulsions	Neverisky et al (2017)
KCNQ2	A294V	4	Reduced currents	LOF	Epilepsy of Infancy with Migrating Focal Seizures	Duan et al (2018)
KCNQ2	E119D	2	Negative Shift in Activation Threshold	LOF	Benign Familial Neonatal Convulsions	Wuttke et al (2008)
KCNQ2	G301S	2	Loss of Retigabine Binding Site		-	Kalappa et al (2015)
KCNQ2	R581Q	2	-	-	Benign Familial Neonatal Convulsions	Singh et al (2003)
KCNQ3	K533fs	9	Loss of PIP2 binding site	-	-	Choveau et al (2018)
KCNQ3	R236C, R236H	6	Reduced Activation Threshold	GOF	Autism spectrum disorder	El-Din et al (2021), Nappi et al (2020)
KCNQ3	R230C, R230H	5	Increased current amplitude, increased activation	GOF	Neurodevelopmental Disability/Autism specturm disorder	Sands et al (2019), El-Din et al (2021), Nappi et al (2020)
KCNQ3	K366N	4	Loss of PIP2 binding site	-	-	Choveau et al (2018)
KCNQ3	R227Q	3	Reduced Activation Threshold	GOF	Neurodevelopmental Disability/Autism spectrum disorder	Sands et al (2019), El-Din et al (2021), Nappi et al (2020)
KCNQ4	S641L	3	-	-	Potential Involvement in Hearing Loss	Hoon Shin et al (2018)
