# Supplementary material for: KCNQ potassium channels modulate Wnt activity in gastro-oesophageal adenocarcinomas
Source: Life Sci Alliance. 2023 Sep 25;6(12):e202302124. doi: 10.26508/lsa.202302124 (PMC10520261; doi:10.26508/lsa.202302124)
Supplement: Supplementary file 3 [file LSA-2023-02124_TableS3.xlsx]

## Sheet: Table S3
NAME	SIZE	Normalized Enrichment Score	NOM p-val	FDR q-val	FWER p-val
HALLMARK_E2F_TARGETS	200	2.32096	0	0	0
HALLMARK_G2M_CHECKPOINT	198	2.16992	0	0	0
HALLMARK_MYC_TARGETS_V1	198	1.78345	0	0.00246132	0.002
HALLMARK_MYC_TARGETS_V2	57	1.68925	0	0.00815313	0.009
HALLMARK_MITOTIC_SPINDLE	197	1.29921	0	0.0568612	0.106
HALLMARK_SPERMATOGENESIS	135	1.14143	0.128205	0.179318	0.344
HALLMARK_REACTIVE_OXYGEN_SPECIES_PATHWAY	49	1.00099	0.411392	0.414263	0.696
HALLMARK_INTERFERON_ALPHA_RESPONSE	96	-1.78469	0	0	0
HALLMARK_INTERFERON_GAMMA_RESPONSE	198	-1.74201	0	0.000447917	0.001
HALLMARK_TNFA_SIGNALING_VIA_NFKB	197	-1.54928	0	0.00820592	0.026
HALLMARK_P53_PATHWAY	199	-1.5222	0	0.0108744	0.045
HALLMARK_HYPOXIA	200	-1.49691	0	0.0134312	0.07
HALLMARK_HEDGEHOG_SIGNALING	36	-1.4698	0.00972054	0.0167006	0.106
HALLMARK_APOPTOSIS	160	-1.45226	0.00103306	0.0174404	0.126
HALLMARK_WNT_BETA_CATENIN_SIGNALING	42	-1.43388	0.0196802	0.0207522	0.167
HALLMARK_ESTROGEN_RESPONSE_EARLY	199	-1.43363	0	0.0184464	0.167
HALLMARK_COMPLEMENT	197	-1.41959	0	0.0213319	0.206
HALLMARK_IL2_STAT5_SIGNALING	198	-1.40569	0.00101626	0.0241002	0.256
HALLMARK_CHOLESTEROL_HOMEOSTASIS	74	-1.39579	0.0121279	0.0248254	0.283
HALLMARK_COAGULATION	136	-1.3759	0.00313152	0.0313391	0.365
HALLMARK_HEME_METABOLISM	199	-1.36427	0.00512295	0.0348254	0.424
HALLMARK_INFLAMMATORY_RESPONSE	199	-1.29642	0.0111675	0.0877785	0.75
HALLMARK_TGF_BETA_SIGNALING	54	-1.29577	0.0527523	0.0827492	0.752
HALLMARK_APICAL_JUNCTION	198	-1.29481	0.00819672	0.0791147	0.759
HALLMARK_ALLOGRAFT_REJECTION	198	-1.29388	0.00508647	0.0753806	0.763
HALLMARK_UNFOLDED_PROTEIN_RESPONSE	112	-1.28837	0.042508	0.0764236	0.784
HALLMARK_ESTROGEN_RESPONSE_LATE	200	-1.26799	0.0234694	0.0961659	0.881
HALLMARK_KRAS_SIGNALING_UP	197	-1.25748	0.0266393	0.10462	0.914
HALLMARK_UV_RESPONSE_DN	144	-1.2452	0.0427975	0.117123	0.945
HALLMARK_ANDROGEN_RESPONSE	99	-1.23613	0.0914037	0.12618	0.96
HALLMARK_NOTCH_SIGNALING	32	-1.22855	0.148103	0.132006	0.969
HALLMARK_PI3K_AKT_MTOR_SIGNALING	104	-1.2245	0.0765143	0.132039	0.973
HALLMARK_PEROXISOME	104	-1.22057	0.109226	0.13244	0.974
HALLMARK_XENOBIOTIC_METABOLISM	200	-1.21796	0.0512821	0.131508	0.977
HALLMARK_IL6_JAK_STAT3_SIGNALING	87	-1.1688	0.193407	0.217326	1
HALLMARK_ANGIOGENESIS	36	-1.15742	0.237454	0.235347	1
HALLMARK_MYOGENESIS	199	-1.14524	0.155488	0.255284	1
HALLMARK_GLYCOLYSIS	200	-1.13148	0.193286	0.278835	1
HALLMARK_KRAS_SIGNALING_DN	198	-1.12462	0.198985	0.288031	1
HALLMARK_UV_RESPONSE_UP	158	-1.12147	0.202073	0.28646	1
HALLMARK_BILE_ACID_METABOLISM	112	-1.10971	0.263771	0.306441	1
HALLMARK_ADIPOGENESIS	200	-1.10315	0.214212	0.313603	1
HALLMARK_PANCREAS_BETA_CELLS	40	-1.07887	0.361446	0.366998	1
HALLMARK_MTORC1_SIGNALING	199	-1.06827	0.310907	0.385552	1
HALLMARK_PROTEIN_SECRETION	95	-1.06469	0.347027	0.384798	1
HALLMARK_APICAL_SURFACE	44	-1.04248	0.401611	0.432564	1
HALLMARK_OXIDATIVE_PHOSPHORYLATION	200	-0.959717	0.605317	0.641532	1
HALLMARK_FATTY_ACID_METABOLISM	158	-0.900807	0.738589	0.762364	1
HALLMARK_DNA_REPAIR	149	-0.889723	0.735967	0.767182	1
HALLMARK_EPITHELIAL_MESENCHYMAL_TRANSITION	199	-0.84538	0.859327	0.827442	1
