# Supplementary material for: KCNQ potassium channels modulate Wnt activity in gastro-oesophageal adenocarcinomas
Source: Life Sci Alliance. 2023 Sep 25;6(12):e202302124. doi: 10.26508/lsa.202302124 (PMC10520261; doi:10.26508/lsa.202302124)
Supplement: Supplementary file 4 [file LSA-2023-02124_TableS4.xlsx]

## Sheet: Table S4
NAME	Normalized Enrichment Score	NOM p-val	FDR q-val	FWER p-val
GOBP_RIBOSOME_BIOGENESIS	2.07152	0	1	0.988
GOBP_KERATINIZATION	2.06679	0.0106383	1	0.989
GOBP_PROTEIN_DNA_COMPLEX_DISASSEMBLY	2.01088	0.00207039	1	0.995
GOBP_RRNA_METABOLIC_PROCESS	1.99679	0	1	0.996
GOBP_POSITIVE_REGULATION_OF_MRNA_SPLICING_VIA_SPLICEOSOME	1.99069	0.00436681	0.939779	0.997
GOBP_REGULATION_OF_ESTABLISHMENT_OF_PLANAR_POLARITY	1.98325	0.00691244	0.794751	0.997
GOBP_POSITIVE_REGULATION_OF_TRANSCRIPTION_BY_RNA_POLYMERASE_I	1.94564	0.00414079	0.760297	0.997
GOBP_RIBONUCLEOPROTEIN_COMPLEX_BIOGENESIS	1.93905	0	0.676469	0.997
GOBP_RIBOSOMAL_LARGE_SUBUNIT_BIOGENESIS	1.93898	0.00420168	0.601306	0.997
GOBP_ARACHIDONIC_ACID_SECRETION	1.93306	0.00429185	0.550323	0.997
GOBP_MATURATION_OF_SSU_RRNA	1.93214	0.00675676	0.502026	0.997
GOBP_CELLULAR_MODIFIED_AMINO_ACID_CATABOLIC_PROCESS	1.92958	0	0.464074	0.997
GOBP_MRNA_CIS_SPLICING_VIA_SPLICEOSOME	1.91719	0.00420168	0.446342	0.998
GOBP_CHROMATIN_DISASSEMBLY	1.90901	0	0.424795	0.999
GOBP_NCRNA_METABOLIC_PROCESS	1.89332	0	0.417611	1
GOBP_ESTABLISHMENT_OF_TISSUE_POLARITY	1.88299	0.00684931	0.405822	1
GOBP_NON_CANONICAL_WNT_SIGNALING_PATHWAY	1.87555	0.0115207	0.392101	1
GOBP_TRNA_5_END_PROCESSING	1.87018	0	0.378245	1
GOBP_RNA_SPLICING_VIA_TRANSESTERIFICATION_REACTIONS	1.85495	0	0.379598	1
GOBP_NCRNA_PROCESSING	1.84409	0	0.375651	1
GOBP_RNA_3_END_PROCESSING	1.83299	0.00453515	0.37472	1
GOBP_CYTOPLASMIC_TRANSLATION	1.80125	0.002331	0.412054	1
GOBP_RIBOSOMAL_SMALL_SUBUNIT_BIOGENESIS	1.78975	0.00694444	0.41598	1
GOBP_PROTEIN_AUTOPROCESSING	1.78617	0.00642398	0.404604	1
GOBP_MRNA_PROCESSING	1.7835	0	0.393074	1
GOBP_REGULATION_OF_MRNA_PROCESSING	1.77926	0.00239808	0.384978	1
GOBP_REGULATION_OF_MRNA_POLYADENYLATION	1.77875	0.00817996	0.37157	1
GOBP_BLASTOCYST_GROWTH	1.77557	0.00856531	0.363622	1
GOBP_MATURATION_OF_LSU_RRNA	1.77077	0.00828157	0.360272	1
GOBP_MATURATION_OF_SSU_RRNA_FROM_TRICISTRONIC_RRNA_TRANSCRIPT_SSU_RRNA_5_8S_RRNA_LSU_RRNA	1.76861	0.00849257	0.351868	1
GOBP_POTASSIUM_ION_TRANSPORT	1.76349	0.00879121	0.348429	1
GOBP_REGULATION_OF_NON_CANONICAL_WNT_SIGNALING_PATHWAY	1.76085	0.013245	0.341572	1
GOBP_RNA_5_END_PROCESSING	1.75205	0.004329	0.345883	1
GOBP_POSITIVE_REGULATION_OF_SIGNALING_RECEPTOR_ACTIVITY	1.74482	0.010661	0.348845	1
GOBP_RNA_POLYADENYLATION	1.73657	0.0130435	0.353341	1
GOBP_MRNA_3_END_PROCESSING	1.73238	0.0134228	0.350841	1
GOBP_POSITIVE_REGULATION_BY_HOST_OF_VIRAL_TRANSCRIPTION	1.71297	0.018711	0.378113	1
GOBP_TRNA_METABOLIC_PROCESS	1.71091	0.00726392	0.372242	1
GOBP_DNA_UNWINDING_INVOLVED_IN_DNA_REPLICATION	1.71019	0.00647948	0.364337	1
GOBP_PROSTANOID_BIOSYNTHETIC_PROCESS	1.70375	0.0139535	0.368655	1
GOBP_MITOCHONDRIAL_GENE_EXPRESSION	1.70349	0.00714286	0.360176	1
GOBP_NEGATIVE_REGULATION_OF_DNA_TEMPLATED_TRANSCRIPTION_ELONGATION	1.7033	0.0122449	0.351965	1
GOBP_PROTEIN_LOCALIZATION_TO_NUCLEOLUS	1.69519	0.024948	0.358746	1
GOBP_REGULATION_OF_MRNA_3_END_PROCESSING	1.69257	0.0159681	0.355479	1
GOBP_DNA_GEOMETRIC_CHANGE	1.69015	0.00702576	0.352759	1
GOBP_MANNOSYLATION	1.6862	0.0114943	0.352926	1
GOBP_POSITIVE_REGULATION_OF_MRNA_PROCESSING	1.68258	0.00422833	0.3529	1
GOBP_CELLULAR_RESPONSE_TO_VITAMIN	1.67892	0.0174292	0.352844	1
GOBP_RESPONSE_TO_FLUID_SHEAR_STRESS	1.6778	0.0210526	0.347508	1
GOBP_SNO_S_RNA_METABOLIC_PROCESS	1.66864	0.0144928	0.358864	1
GOBP_KERATINOCYTE_DIFFERENTIATION	1.66839	0.0197368	0.352334	1
GOBP_VASCULAR_ENDOTHELIAL_GROWTH_FACTOR_PRODUCTION	1.66263	0.0172043	0.357112	1
GOBP_MITOCHONDRIAL_TRANSLATION	1.66224	0.00873363	0.35111	1
GOBP_DNA_REPAIR	1.65861	0	0.352069	1
GOBP_REGULATION_OF_DNA_TEMPLATED_TRANSCRIPTION_ELONGATION	1.65206	0.00689655	0.358954	1
GOBP_SULFUR_AMINO_ACID_METABOLIC_PROCESS	1.65191	0.0127932	0.3528	1
GOBP_CELL_CYCLE_DNA_REPLICATION	1.6513	0.0134831	0.347701	1
GOBP_NEGATIVE_REGULATION_OF_DNA_DEPENDENT_DNA_REPLICATION	1.64642	0.021692	0.351254	1
GOBP_CELLULAR_RESPONSE_TO_FLUID_SHEAR_STRESS	1.64153	0.0186722	0.355829	1
GOBP_REGULATION_OF_T_CELL_DIFFERENTIATION_IN_THYMUS	1.63437	0.0215054	0.366076	1
GOBP_MOTILE_CILIUM_ASSEMBLY	1.63342	0.012987	0.361843	1
GOBP_DNA_REPLICATION	1.63251	0.00257732	0.357851	1
GOBP_REGULATION_OF_KERATINOCYTE_DIFFERENTIATION	1.62065	0.0264901	0.377351	1
GOBP_REGULATION_OF_ANIMAL_ORGAN_MORPHOGENESIS	1.61544	0.02	0.383197	1
GOBP_CELLULAR_RESPONSE_TO_NUTRIENT	1.60127	0.0238612	0.410151	1
GOBP_RIBOSOME_ASSEMBLY	1.59885	0.0130435	0.4098	1
GOBP_TRANSCRIPTION_BY_RNA_POLYMERASE_I	1.59673	0.0157658	0.409013	1
GOBP_DNA_STRAND_ELONGATION	1.59531	0.0230608	0.406176	1
GOBP_POSITIVE_REGULATION_OF_VASCULAR_ENDOTHELIAL_GROWTH_FACTOR_PRODUCTION	1.59523	0.0286885	0.400482	1
GOBP_BRANCHED_CHAIN_AMINO_ACID_CATABOLIC_PROCESS	1.59274	0.0340426	0.400473	1
GOBP_REGULATION_OF_TELOMERASE_ACTIVITY	1.59121	0.012987	0.398057	1
GOBP_DNA_TEMPLATED_TRANSCRIPTION_ELONGATION	1.584	0.0185615	0.409277	1
GOBP_TELOMERE_MAINTENANCE	1.582	0.0097561	0.408512	1
GOBP_EMBRYONIC_DIGIT_MORPHOGENESIS	1.57963	0.0196507	0.408916	1
GOBP_DETERMINATION_OF_ADULT_LIFESPAN	1.57415	0.0403071	0.417025	1
GOBP_RECOMBINATIONAL_REPAIR	1.57143	0.0162791	0.418496	1
GOBP_RNA_MODIFICATION	1.56885	0.01	0.419864	1
GOBP_DNA_STRAND_ELONGATION_INVOLVED_IN_DNA_REPLICATION	1.56319	0.0365854	0.428655	1
GOBP_EPIDERMAL_CELL_DIFFERENTIATION	1.5593	0.00726392	0.433012	1
GOBP_RNA_SPLICING	1.55843	0	0.42987	1
GOBP_REGULATION_OF_TRANSCRIPTION_ELONGATION_FROM_RNA_POLYMERASE_II_PROMOTER	1.55676	0.0174673	0.428836	1
GOBP_DNA_DEPENDENT_DNA_REPLICATION	1.55533	0.0134831	0.427282	1
GOBP_POSITIVE_REGULATION_OF_PROTEIN_TARGETING_TO_MEMBRANE	1.55518	0.0426439	0.422492	1
GOBP_CELLULAR_DEFENSE_RESPONSE	1.55079	0.039666	0.428475	1
GOBP_NCRNA_3_END_PROCESSING	1.54856	0.0194175	0.429201	1
GOBP_NEGATIVE_REGULATION_OF_MRNA_PROCESSING	1.5467	0.037422	0.428711	1
GOBP_TRANSCRIPTION_ELONGATION_FROM_RNA_POLYMERASE_II_PROMOTER	1.546	0.0148936	0.425581	1
GOBP_TRNA_PROCESSING	1.54271	0.0238095	0.42955	1
GOBP_LONG_CHAIN_FATTY_ACID_TRANSPORT	1.53799	0.0255864	0.437398	1
GOBP_CELL_DIFFERENTIATION_IN_SPINAL_CORD	1.53762	0.0350109	0.433428	1
GOBP_G1_TO_G0_TRANSITION	1.53655	0.0382294	0.43112	1
GOBP_REGULATION_OF_SIGNAL_TRANSDUCTION_BY_P53_CLASS_MEDIATOR	1.53641	0.0299539	0.426766	1
GOBP_MORPHOGENESIS_OF_A_POLARIZED_EPITHELIUM	1.53004	0.021645	0.439306	1
GOBP_ESTABLISHMENT_OF_PROTEIN_LOCALIZATION_TO_TELOMERE	1.52726	0.0387597	0.441821	1
GOBP_SULFUR_COMPOUND_CATABOLIC_PROCESS	1.52705	0.0371134	0.437733	1
GOBP_DNA_TEMPLATED_TRANSCRIPTION_INITIATION	1.52558	0.0186047	0.436769	1
GOBP_POSITIVE_REGULATION_OF_EPIDERMAL_CELL_DIFFERENTIATION	1.52462	0.0353982	0.434861	1
GOBP_RESPONSE_TO_LEAD_ION	1.52145	0.0309917	0.438822	1
GOBP_POLY_A_PLUS_MRNA_EXPORT_FROM_NUCLEUS	1.52126	0.0421053	0.434835	1
GOBP_PURINE_NUCLEOSIDE_MONOPHOSPHATE_BIOSYNTHETIC_PROCESS	1.51951	0.0265306	0.435023	1
GOBP_HISTONE_H3_K14_ACETYLATION	1.51479	0.0412148	0.44279	1
GOBP_RRNA_TRANSCRIPTION	1.51343	0.0303688	0.441893	1
GOBP_REGULATION_OF_INTRINSIC_APOPTOTIC_SIGNALING_PATHWAY_BY_P53_CLASS_MEDIATOR	1.51154	0.0339703	0.442861	1
GOBP_ATTACHMENT_OF_MITOTIC_SPINDLE_MICROTUBULES_TO_KINETOCHORE	1.5101	0.0626263	0.44277	1
GOBP_NEGATIVE_REGULATION_OF_TELOMERE_MAINTENANCE	1.50673	0.0367816	0.447624	1
GOBP_POSITIVE_REGULATION_OF_KERATINOCYTE_DIFFERENTIATION	1.50633	0.0513919	0.44448	1
GOBP_DOPAMINERGIC_NEURON_DIFFERENTIATION	1.50351	0.0371901	0.447931	1
GOBP_INSULIN_SECRETION_INVOLVED_IN_CELLULAR_RESPONSE_TO_GLUCOSE_STIMULUS	1.50324	0.0382883	0.444498	1
GOBP_NEGATIVE_REGULATION_OF_INTERLEUKIN_6_PRODUCTION	1.50114	0.0440252	0.445627	1
GOBP_NEGATIVE_REGULATION_OF_DNA_REPLICATION	1.50047	0.0412371	0.44344	1
GOBP_REGULATION_OF_TRANSLATION_IN_RESPONSE_TO_STRESS	1.49975	0.0398323	0.441323	1
GOBP_TRANSCRIPTION_INITIATION_FROM_RNA_POLYMERASE_II_PROMOTER	1.49964	0.0244444	0.437681	1
GOBP_B_CELL_HOMEOSTASIS	1.49823	0.0393375	0.437401	1
GOBP_REGULATION_OF_PROTEIN_TARGETING_TO_MEMBRANE	1.49793	0.0465632	0.434322	1
GOBP_NEGATIVE_REGULATION_OF_TELOMERE_MAINTENANCE_VIA_TELOMERE_LENGTHENING	1.49687	0.0431965	0.432943	1
GOBP_POSITIVE_REGULATION_OF_MORPHOGENESIS_OF_AN_EPITHELIUM	1.49462	0.0568928	0.434913	1
GOBP_COLLATERAL_SPROUTING	1.49381	0.057732	0.433163	1
GOBP_EMBRYONIC_FORELIMB_MORPHOGENESIS	1.49375	0.0521739	0.429743	1
GOBP_POSITIVE_REGULATION_OF_PROTEIN_POLYUBIQUITINATION	1.49241	0.0515021	0.429562	1
GOBP_DOUBLE_STRAND_BREAK_REPAIR	1.49171	0.0115741	0.427781	1
GOBP_RNA_LOCALIZATION	1.49114	0.0121065	0.425727	1
GOBP_REGULATION_OF_MRNA_SPLICING_VIA_SPLICEOSOME	1.49098	0.0229885	0.422629	1
GOBP_FATTY_ACID_BETA_OXIDATION	1.48851	0.0243363	0.425417	1
GOBP_NON_MOTILE_CILIUM_ASSEMBLY	1.48609	0.0202703	0.42823	1
GOBP_REGULATION_OF_TRANSCRIPTION_BY_RNA_POLYMERASE_III	1.48301	0.0530973	0.432638	1
GOBP_MITOTIC_INTRA_S_DNA_DAMAGE_CHECKPOINT_SIGNALING	1.48238	0.0446809	0.431011	1
GOBP_RIBOSOMAL_LARGE_SUBUNIT_ASSEMBLY	1.48026	0.0596421	0.433009	1
GOBP_MISMATCH_REPAIR	1.47994	0.044843	0.430447	1
GOBP_DICARBOXYLIC_ACID_METABOLIC_PROCESS	1.47912	0.0214797	0.428993	1
GOBP_TRNA_MODIFICATION	1.47815	0.0409091	0.428218	1
GOBP_CHAPERONE_MEDIATED_PROTEIN_FOLDING	1.47736	0.0265487	0.426832	1
GOBP_LIPID_OXIDATION	1.47722	0.0221239	0.423953	1
GOBP_REGULATION_OF_MEMBRANE_POTENTIAL	1.47204	0.0144578	0.4342	1
GOBP_REGULATION_OF_ALCOHOL_BIOSYNTHETIC_PROCESS	1.46875	0.0282609	0.439349	1
GOBP_HINDLIMB_MORPHOGENESIS	1.46672	0.0696202	0.441425	1
GOBP_MRNA_MODIFICATION	1.46607	0.0614754	0.439858	1
GOBP_FATTY_ACID_TRANSPORT	1.46391	0.0357995	0.442358	1
GOBP_CLEAVAGE_INVOLVED_IN_RRNA_PROCESSING	1.46121	0.0470085	0.446152	1
GOBP_REGULATION_OF_TRANSCRIPTION_BY_RNA_POLYMERASE_I	1.46056	0.049217	0.444564	1
GOBP_NUCLEOBASE_BIOSYNTHETIC_PROCESS	1.46001	0.0524017	0.442907	1
GOBP_NUCLEAR_TRANSCRIBED_MRNA_CATABOLIC_PROCESS_NONSENSE_MEDIATED_DECAY	1.45814	0.0470852	0.444706	1
GOBP_NATURAL_KILLER_CELL_ACTIVATION	1.45717	0.0395257	0.444138	1
GOBP_MRNA_CLEAVAGE	1.4545	0.0585859	0.447616	1
GOBP_VIRION_ASSEMBLY	1.45209	0.0367347	0.450779	1
GOBP_NUCLEAR_EXPORT	1.45126	0.0273632	0.449918	1
GOBP_ORGANISM_EMERGENCE_FROM_PROTECTIVE_STRUCTURE	1.45122	0.0570866	0.446948	1
GOBP_REGULATION_OF_DNA_TEMPLATED_TRANSCRIPTION_IN_RESPONSE_TO_STRESS	1.44808	0.0344828	0.452495	1
GOBP_ODONTOGENESIS_OF_DENTIN_CONTAINING_TOOTH	1.44803	0.0411899	0.449508	1
GOBP_NEGATIVE_REGULATION_OF_MRNA_METABOLIC_PROCESS	1.44744	0.0357942	0.447862	1
GOBP_RESPONSE_TO_UV	1.44689	0.0173697	0.446183	1
GOBP_GLYCOSYL_COMPOUND_BIOSYNTHETIC_PROCESS	1.44522	0.0831601	0.447523	1
GOBP_REGULATION_OF_MRNA_METABOLIC_PROCESS	1.44518	0.00970874	0.444686	1
GOBP_SPLICEOSOMAL_COMPLEX_ASSEMBLY	1.44107	0.0252294	0.452734	1
GOBP_TELOMERE_ORGANIZATION	1.44064	0.0162602	0.451029	1
GOBP_PROSTANOID_METABOLIC_PROCESS	1.43938	0.0595745	0.451326	1
GOBP_NUCLEOTIDE_EXCISION_REPAIR	1.43793	0.0375276	0.45232	1
GOBP_ACUTE_PHASE_RESPONSE	1.43493	0.069869	0.457192	1
GOBP_NEGATIVE_REGULATION_OF_NOTCH_SIGNALING_PATHWAY	1.43367	0.0461216	0.458021	1
GOBP_RNA_METHYLATION	1.42858	0.0271605	0.468643	1
GOBP_DNA_REPLICATION_INITIATION	1.42698	0.0588235	0.470256	1
GOBP_BRANCHED_CHAIN_AMINO_ACID_METABOLIC_PROCESS	1.4269	0.0468085	0.46759	1
GOBP_SISTER_CHROMATID_COHESION	1.42685	0.0293454	0.464851	1
GOBP_NEURAL_NUCLEUS_DEVELOPMENT	1.42536	0.0374449	0.465892	1
GOBP_NCRNA_TRANSCRIPTION	1.42265	0.0494624	0.470211	1
GOBP_FATTY_ACID_CATABOLIC_PROCESS	1.41967	0.0290828	0.47542	1
GOBP_DOUBLE_STRAND_BREAK_REPAIR_VIA_NONHOMOLOGOUS_END_JOINING	1.41889	0.0406321	0.474768	1
GOBP_EMBRYONIC_HINDLIMB_MORPHOGENESIS	1.41536	0.0938865	0.481378	1
GOBP_ICOSANOID_TRANSPORT	1.41524	0.0726496	0.478853	1
GOBP_VIRAL_BUDDING	1.41519	0.0653595	0.476122	1
GOBP_UNSATURATED_FATTY_ACID_BIOSYNTHETIC_PROCESS	1.41294	0.0594714	0.479726	1
GOBP_REGULATION_OF_TELOMERE_MAINTENANCE	1.41194	0.0229358	0.479789	1
GOBP_PLASMA_MEMBRANE_REPAIR	1.41174	0.0732218	0.477561	1
GOBP_RESPONSE_TO_VITAMIN	1.41158	0.0475162	0.475275	1
GOBP_REGULATION_OF_PROTEIN_AUTOPHOSPHORYLATION	1.41002	0.0518018	0.477034	1
GOBP_FORELIMB_MORPHOGENESIS	1.4096	0.0806452	0.475449	1
GOBP_CENTROSOME_DUPLICATION	1.40883	0.0566893	0.474915	1
GOBP_RNA_EXPORT_FROM_NUCLEUS	1.40834	0.0246637	0.473545	1
GOBP_NEUROPEPTIDE_SIGNALING_PATHWAY	1.40823	0.0894309	0.471146	1
GOBP_CELLULAR_RESPONSE_TO_HYDROGEN_PEROXIDE	1.4072	0.0430839	0.471549	1
GOBP_SKELETAL_MUSCLE_CONTRACTION	1.4072	0.0866667	0.468945	1
GOBP_CELLULAR_RESPONSE_TO_IONIZING_RADIATION	1.40649	0.0380952	0.468214	1
GOBP_MATURATION_OF_5_8S_RRNA_FROM_TRICISTRONIC_RRNA_TRANSCRIPT_SSU_RRNA_5_8S_RRNA_LSU_RRNA	1.40454	0.0737527	0.471216	1
GOBP_NEURAL_CREST_CELL_MIGRATION	1.3947	0.0692641	0.495795	1
GOBP_MUSCLE_CELL_CELLULAR_HOMEOSTASIS	1.39335	0.0971074	0.496632	1
GOBP_MITOCHONDRIAL_RNA_PROCESSING	1.39316	0.0824524	0.494526	1
GOBP_POSITIVE_REGULATION_OF_INSULIN_SECRETION_INVOLVED_IN_CELLULAR_RESPONSE_TO_GLUCOSE_STIMULUS	1.39128	0.0939457	0.497168	1
GOBP_NEGATIVE_REGULATION_OF_TYPE_I_INTERFERON_PRODUCTION	1.39099	0.0854701	0.495227	1
GOBP_PROTEIN_PEPTIDYL_PROLYL_ISOMERIZATION	1.39042	0.062753	0.494095	1
GOBP_NEGATIVE_REGULATION_OF_TELOMERE_MAINTENANCE_VIA_TELOMERASE	1.3892	0.0899358	0.495216	1
GOBP_RIBONUCLEOPROTEIN_COMPLEX_SUBUNIT_ORGANIZATION	1.38841	0.0349127	0.494913	1
GOBP_POSITIVE_REGULATION_OF_MICROTUBULE_POLYMERIZATION_OR_DEPOLYMERIZATION	1.38833	0.0554371	0.492521	1
GOBP_RESPONSE_TO_LITHIUM_ION	1.38792	0.109405	0.491097	1
GOBP_NEGATIVE_REGULATION_OF_INTRINSIC_APOPTOTIC_SIGNALING_PATHWAY_BY_P53_CLASS_MEDIATOR	1.38473	0.0821053	0.497779	1
GOBP_RESPONSE_TO_FATTY_ACID	1.38471	0.069869	0.495292	1
GOBP_ICOSANOID_BIOSYNTHETIC_PROCESS	1.38452	0.0679012	0.493226	1
GOBP_INTERSTRAND_CROSS_LINK_REPAIR	1.38413	0.091314	0.491878	1
GOBP_PEPTIDE_CATABOLIC_PROCESS	1.38357	0.088843	0.490962	1
GOBP_RESPONSE_TO_VITAMIN_D	1.38019	0.104478	0.49785	1
GOBP_POSITIVE_REGULATION_OF_RNA_SPLICING	1.37897	0.0732759	0.49899	1
GOBP_FORMATION_OF_EXTRACHROMOSOMAL_CIRCULAR_DNA	1.37869	0.0997831	0.497251	1
GOBP_INTERMEDIATE_FILAMENT_ORGANIZATION	1.37555	0.0914894	0.503841	1
GOBP_ESTABLISHMENT_OF_RNA_LOCALIZATION	1.37485	0.0495283	0.503387	1
GOBP_MYELIN_ASSEMBLY	1.37465	0.092827	0.501438	1
GOBP_REPLICATION_FORK_PROCESSING	1.37426	0.0712743	0.500004	1
GOBP_CELLULAR_RESPONSE_TO_RADIATION	1.37098	0.0363196	0.507057	1
GOBP_RESPONSE_TO_ANTIBIOTIC	1.3702	0.0578158	0.506792	1
GOBP_TRANSLATIONAL_INITIATION	1.36716	0.0331858	0.512957	1
GOBP_REGULATION_OF_OLIGODENDROCYTE_DIFFERENTIATION	1.36656	0.086758	0.512258	1
GOBP_POSITIVE_REGULATION_OF_CELL_CYCLE_G2_M_PHASE_TRANSITION	1.36519	0.0865191	0.513747	1
GOBP_INTERMEDIATE_FILAMENT_BASED_PROCESS	1.36516	0.057554	0.511392	1
GOBP_REGULATION_OF_INSULIN_SECRETION_INVOLVED_IN_CELLULAR_RESPONSE_TO_GLUCOSE_STIMULUS	1.36384	0.0824742	0.512876	1
GOBP_RESPONSE_TO_HYDROGEN_PEROXIDE	1.36309	0.0454545	0.512692	1
GOBP_DOPAMINE_METABOLIC_PROCESS	1.36233	0.0798226	0.512629	1
GOBP_EYE_PHOTORECEPTOR_CELL_DIFFERENTIATION	1.36144	0.0911017	0.512754	1
GOBP_MONOCARBOXYLIC_ACID_CATABOLIC_PROCESS	1.3598	0.0431818	0.515182	1
GOBP_REGULATION_OF_SISTER_CHROMATID_COHESION	1.3592	0.100467	0.514558	1
GOBP_REGULATION_OF_INTRINSIC_APOPTOTIC_SIGNALING_PATHWAY_IN_RESPONSE_TO_DNA_DAMAGE_BY_P53_CLASS_MEDIATOR	1.35638	0.116279	0.520548	1
GOBP_TELOMERE_MAINTENANCE_VIA_TELOMERE_LENGTHENING	1.35568	0.0606061	0.520342	1
GOBP_ORGANIC_ACID_CATABOLIC_PROCESS	1.35499	0.034398	0.520078	1
GOBP_VENTRAL_SPINAL_CORD_DEVELOPMENT	1.35424	0.107595	0.519797	1
GOBP_BRANCHING_INVOLVED_IN_MAMMARY_GLAND_DUCT_MORPHOGENESIS	1.35417	0.119919	0.517613	1
GOBP_PROTEIN_TARGETING_TO_MEMBRANE	1.35366	0.0505747	0.516713	1
GOBP_MIDBRAIN_DEVELOPMENT	1.35208	0.0725624	0.519087	1
GOBP_REGULATION_OF_CELLULAR_AMINE_METABOLIC_PROCESS	1.3508	0.12069	0.520491	1
GOBP_CELLULAR_RESPONSE_TO_EXTRACELLULAR_STIMULUS	1.35061	0.0285714	0.518722	1
GOBP_SOMATIC_STEM_CELL_POPULATION_MAINTENANCE	1.34929	0.104121	0.520191	1
GOBP_PROTEIN_O_LINKED_MANNOSYLATION	1.34461	0.119247	0.53195	1
GOBP_MULTICELLULAR_ORGANISMAL_MOVEMENT	1.34397	0.0878378	0.531485	1
GOBP_CELLULAR_RESPONSE_TO_CARBOHYDRATE_STIMULUS	1.34306	0.0418605	0.531748	1
GOBP_NEGATIVE_REGULATION_OF_UBIQUITIN_PROTEIN_TRANSFERASE_ACTIVITY	1.34267	0.0882353	0.53046	1
GOBP_RESPONSE_TO_X_RAY	1.34203	0.0852391	0.529835	1
GOBP_TETRAPYRROLE_METABOLIC_PROCESS	1.34171	0.0549451	0.528539	1
GOBP_EMBRYONIC_APPENDAGE_MORPHOGENESIS	1.34044	0.0608108	0.530066	1
GOBP_INTEGRIN_ACTIVATION	1.33961	0.112051	0.530175	1
GOBP_REGULATION_OF_CENTROSOME_CYCLE	1.33804	0.0758929	0.53269	1
GOBP_RESPONSE_TO_MANGANESE_ION	1.33777	0.127615	0.531233	1
GOBP_REGULATION_OF_HISTONE_MODIFICATION	1.33646	0.0379147	0.532827	1
GOBP_METHYLATION	1.33452	0.033419	0.536283	1
GOBP_MRNA_TRANSPORT	1.33419	0.035461	0.535115	1
GOBP_HISTONE_MRNA_METABOLIC_PROCESS	1.33308	0.0915033	0.53624	1
GOBP_RESPONSE_TO_NUTRIENT	1.331	0.0527473	0.540769	1
GOBP_SMALL_MOLECULE_CATABOLIC_PROCESS	1.33093	0.027027	0.538756	1
GOBP_LEUKOCYTE_HOMEOSTASIS	1.32601	0.0765957	0.55125	1
GOBP_POSITIVE_REGULATION_OF_TELOMERASE_ACTIVITY	1.32563	0.0974026	0.549997	1
GOBP_CELLULAR_RESPONSE_TO_CHEMICAL_STRESS	1.32485	0.0310881	0.550103	1
GOBP_TRNA_METHYLATION	1.3244	0.0962441	0.549233	1
GOBP_TUBE_FORMATION	1.32332	0.04914	0.550289	1
GOBP_PROTEIN_MANNOSYLATION	1.32313	0.115546	0.548614	1
GOBP_NADPH_REGENERATION	1.32201	0.140316	0.549911	1
GOBP_CRISTAE_FORMATION	1.32166	0.144351	0.548792	1
GOBP_NUCLEOLUS_ORGANIZATION	1.32161	0.132383	0.546753	1
GOBP_POSITIVE_REGULATION_OF_TRANSCRIPTION_ELONGATION_FROM_RNA_POLYMERASE_II_PROMOTER	1.32119	0.117647	0.54584	1
GOBP_NEGATIVE_REGULATION_OF_SIGNAL_TRANSDUCTION_BY_P53_CLASS_MEDIATOR	1.32076	0.101732	0.544995	1
GOBP_RENAL_ABSORPTION	1.31893	0.138075	0.548267	1
GOBP_ICOSANOID_METABOLIC_PROCESS	1.31669	0.0811456	0.552896	1
GOBP_REGULATION_OF_VIRAL_TRANSCRIPTION	1.31539	0.1375	0.554829	1
GOBP_POSITIVE_T_CELL_SELECTION	1.31515	0.120654	0.553418	1
GOBP_MESENCHYMAL_CELL_DEVELOPMENT	1.31513	0.0799087	0.551314	1
GOBP_RNA_PHOSPHODIESTER_BOND_HYDROLYSIS	1.31443	0.0573566	0.55135	1
GOBP_POSITIVE_REGULATION_OF_PROTEIN_POLYMERIZATION	1.31409	0.064877	0.550258	1
GOBP_ERYTHROCYTE_DEVELOPMENT	1.31382	0.118609	0.548959	1
GOBP_RESPONSE_TO_REACTIVE_OXYGEN_SPECIES	1.31258	0.0457831	0.550679	1
GOBP_POSITIVE_REGULATION_OF_DNA_BIOSYNTHETIC_PROCESS	1.31245	0.0640177	0.548942	1
GOBP_DNA_DEPENDENT_DNA_REPLICATION_MAINTENANCE_OF_FIDELITY	1.31241	0.0771028	0.547004	1
GOBP_DNA_CONFORMATION_CHANGE	1.31234	0.0429594	0.545163	1
GOBP_MATURATION_OF_5_8S_RRNA	1.31177	0.107287	0.544888	1
GOBP_VIRAL_TRANSCRIPTION	1.31094	0.0948276	0.545348	1
GOBP_REGULATION_OF_TELOMERE_MAINTENANCE_VIA_TELOMERE_LENGTHENING	1.30946	0.0853933	0.547739	1
GOBP_PEPTIDE_CROSS_LINKING	1.30938	0.132479	0.545916	1
GOBP_DNA_LIGATION	1.30695	0.136735	0.551534	1
GOBP_VIRAL_GENE_EXPRESSION	1.30577	0.0645161	0.553209	1
GOBP_PROTEIN_DNA_COMPLEX_SUBUNIT_ORGANIZATION	1.30576	0.0591017	0.551182	1
GOBP_ODONTOGENESIS	1.30409	0.0791855	0.554005	1
GOBP_POSITIVE_REGULATION_OF_TRANSCRIPTION_BY_RNA_POLYMERASE_III	1.30277	0.127932	0.556085	1
GOBP_CHROMATIN_ORGANIZATION	1.29922	0.015015	0.564812	1
GOBP_CELLULAR_RESPONSE_TO_REACTIVE_OXYGEN_SPECIES	1.29854	0.0506912	0.564917	1
GOBP_MEMBRANE_DEPOLARIZATION_DURING_ACTION_POTENTIAL	1.29822	0.156448	0.563915	1
GOBP_REGULATION_OF_CHROMATIN_ORGANIZATION	1.29766	0.108647	0.56362	1
GOBP_MODULATION_BY_HOST_OF_SYMBIONT_PROCESS	1.29678	0.0899123	0.564202	1
GOBP_RESPONSE_TO_INTERLEUKIN_6	1.29628	0.146091	0.563694	1
GOBP_CELLULAR_AMINO_ACID_METABOLIC_PROCESS	1.29616	0.0421836	0.562058	1
GOBP_DNA_RECOMBINATION	1.29445	0.0339426	0.565437	1
GOBP_TUBULIN_DEACETYLATION	1.29403	0.150424	0.564753	1
GOBP_NUCLEAR_TRANSPORT	1.29333	0.0345679	0.564973	1
GOBP_REGULATION_OF_MICROTUBULE_POLYMERIZATION_OR_DEPOLYMERIZATION	1.29248	0.0913349	0.565672	1
GOBP_NADP_METABOLIC_PROCESS	1.29217	0.118534	0.564698	1
GOBP_CELLULAR_MODIFIED_AMINO_ACID_METABOLIC_PROCESS	1.29212	0.0495049	0.562873	1
GOBP_REGULATION_OF_TRANSLATIONAL_INITIATION	1.29127	0.0921053	0.563661	1
GOBP_AMINO_ACID_ACTIVATION	1.29098	0.118304	0.562655	1
GOBP_SULFUR_COMPOUND_METABOLIC_PROCESS	1.2908	0.028133	0.561268	1
GOBP_POSITIVE_REGULATION_OF_GLIAL_CELL_DIFFERENTIATION	1.28926	0.126252	0.563999	1
GOBP_SOMATIC_DIVERSIFICATION_OF_IMMUNE_RECEPTORS_VIA_SOMATIC_MUTATION	1.2881	0.15213	0.565594	1
GOBP_SUBSTANTIA_NIGRA_DEVELOPMENT	1.28775	0.142857	0.564747	1
GOBP_GLUTAMINE_FAMILY_AMINO_ACID_BIOSYNTHETIC_PROCESS	1.2865	0.147303	0.566848	1
GOBP_RESPONSE_TO_OXIDATIVE_STRESS	1.28582	0.0460705	0.566889	1
GOBP_MITOCHONDRIAL_RNA_METABOLIC_PROCESS	1.28545	0.103226	0.566097	1
GOBP_POSITIVE_REGULATION_OF_DNA_TEMPLATED_TRANSCRIPTION_ELONGATION	1.28337	0.140086	0.570339	1
GOBP_RESPONSE_TO_MINERALOCORTICOID	1.28275	0.146608	0.570207	1
GOBP_TROPHECTODERMAL_CELL_DIFFERENTIATION	1.28149	0.157996	0.572047	1
GOBP_BENZENE_CONTAINING_COMPOUND_METABOLIC_PROCESS	1.2812	0.137787	0.57105	1
GOBP_REGULATION_OF_CENTRIOLE_REPLICATION	1.28075	0.134904	0.570591	1
GOBP_REGULATION_OF_MORPHOGENESIS_OF_AN_EPITHELIUM	1.27965	0.117391	0.57209	1
GOBP_POSITIVE_REGULATION_OF_SIGNAL_TRANSDUCTION_BY_P53_CLASS_MEDIATOR	1.27948	0.129956	0.570699	1
GOBP_APPENDAGE_MORPHOGENESIS	1.27722	0.0930233	0.575927	1
GOBP_POSITIVE_REGULATION_OF_EPIDERMIS_DEVELOPMENT	1.27484	0.146809	0.581357	1
GOBP_RESPONSE_TO_THYROID_HORMONE	1.27393	0.149351	0.582228	1
GOBP_REGULATION_OF_ION_TRANSMEMBRANE_TRANSPORT	1.27292	0.0505051	0.583598	1
GOBP_MAMMARY_GLAND_DUCT_MORPHOGENESIS	1.27288	0.14561	0.581846	1
GOBP_HISTONE_UBIQUITINATION	1.27273	0.137079	0.580474	1
GOBP_CHROMATIN_REMODELING	1.27168	0.0723192	0.581912	1
GOBP_POSITIVE_REGULATION_OF_CHROMOSOME_ORGANIZATION	1.27095	0.0662252	0.582415	1
GOBP_HEPARAN_SULFATE_PROTEOGLYCAN_METABOLIC_PROCESS	1.27002	0.170626	0.583274	1
GOBP_REGULATION_OF_DNA_TEMPLATED_TRANSCRIPTION_INITIATION	1.26986	0.120087	0.581991	1
GOBP_CATECHOL_CONTAINING_COMPOUND_METABOLIC_PROCESS	1.26884	0.142222	0.583244	1
GOBP_EPIDERMIS_DEVELOPMENT	1.26863	0.0714286	0.582057	1
GOBP_CHONDROCYTE_DEVELOPMENT	1.26807	0.161554	0.581933	1
GOBP_ENDOSOME_TO_LYSOSOME_TRANSPORT	1.26738	0.107143	0.582202	1
GOBP_NEURAL_CREST_CELL_DIFFERENTIATION	1.26705	0.115207	0.581377	1
GOBP_SKIN_DEVELOPMENT	1.26701	0.0617284	0.57971	1
GOBP_REGULATION_OF_RESPONSE_TO_EXTRACELLULAR_STIMULUS	1.26661	0.166324	0.579067	1
GOBP_REGULATION_OF_CHROMATIN_ASSEMBLY_OR_DISASSEMBLY	1.26449	0.130621	0.584167	1
GOBP_POSITIVE_REGULATION_OF_GLIOGENESIS	1.26421	0.125	0.583299	1
GOBP_PROTEOGLYCAN_METABOLIC_PROCESS	1.26273	0.12212	0.586152	1
GOBP_SPINAL_CORD_MOTOR_NEURON_DIFFERENTIATION	1.26242	0.15565	0.585226	1
GOBP_CHROMATIN_ASSEMBLY_OR_DISASSEMBLY	1.2619	0.0685279	0.584955	1
GOBP_POSITIVE_REGULATION_OF_WNT_SIGNALING_PATHWAY	1.2619	0.0732265	0.58319	1
GOBP_HISTONE_DEACETYLATION	1.25994	0.0838852	0.587477	1
GOBP_CHONDROITIN_SULFATE_BIOSYNTHETIC_PROCESS	1.25978	0.180645	0.586216	1
GOBP_MAINTENANCE_OF_PROTEIN_LOCATION_IN_NUCLEUS	1.25935	0.174004	0.58574	1
GOBP_COCHLEA_DEVELOPMENT	1.25829	0.158014	0.587265	1
GOBP_EMBRYONIC_HEART_TUBE_MORPHOGENESIS	1.25477	0.126386	0.5962	1
GOBP_REGULATION_OF_EPIDERMIS_DEVELOPMENT	1.25454	0.131111	0.595167	1
GOBP_PROTEIN_LOCALIZATION_TO_MICROTUBULE	1.25434	0.174274	0.59402	1
GOBP_PURINE_NUCLEOBASE_METABOLIC_PROCESS	1.25291	0.185897	0.596704	1
GOBP_REGULATION_OF_DNA_REPLICATION	1.25171	0.0896226	0.598769	1
GOBP_REGULATION_OF_BRANCHING_INVOLVED_IN_URETERIC_BUD_MORPHOGENESIS	1.25168	0.196755	0.597089	1
GOBP_VITAMIN_BIOSYNTHETIC_PROCESS	1.24985	0.171843	0.601099	1
GOBP_CYTOPLASMIC_TRANSLATIONAL_INITIATION	1.24929	0.175705	0.60114	1
GOBP_TRANSLATIONAL_TERMINATION	1.24834	0.16	0.602125	1
GOBP_INTRACILIARY_TRANSPORT	1.24631	0.161638	0.606684	1
GOBP_PROTEIN_LOCALIZATION_TO_CHROMOSOME_TELOMERIC_REGION	1.24602	0.1625	0.605815	1
GOBP_SPINAL_CORD_DEVELOPMENT	1.24528	0.123077	0.606493	1
GOBP_CELL_DEATH_IN_RESPONSE_TO_HYDROGEN_PEROXIDE	1.24454	0.175281	0.607056	1
GOBP_REGULATION_OF_HUMORAL_IMMUNE_RESPONSE	1.24445	0.171492	0.605561	1
GOBP_DIENCEPHALON_DEVELOPMENT	1.24419	0.145833	0.604477	1
GOBP_PROTEIN_LOCALIZATION_TO_NUCLEUS	1.24378	0.0490956	0.603988	1
GOBP_NEGATIVE_REGULATION_OF_PEPTIDYL_LYSINE_ACETYLATION	1.24092	0.198704	0.611258	1
GOBP_POSITIVE_REGULATION_OF_TRANSLATIONAL_INITIATION	1.2398	0.193133	0.612995	1
GOBP_POSITIVE_REGULATION_OF_DNA_TEMPLATED_TRANSCRIPTION_INITIATION	1.23733	0.163399	0.61906	1
GOBP_PROTEIN_EXPORT_FROM_NUCLEUS	1.23649	0.157303	0.619986	1
GOBP_FATTY_ACID_DERIVATIVE_CATABOLIC_PROCESS	1.23592	0.1875	0.620008	1
GOBP_INTRACELLULAR_ESTROGEN_RECEPTOR_SIGNALING_PATHWAY	1.23508	0.166667	0.620997	1
GOBP_CELLULAR_RESPONSE_TO_CALCIUM_ION	1.23466	0.131519	0.62069	1
GOBP_ANTIGEN_PROCESSING_AND_PRESENTATION_OF_ENDOGENOUS_ANTIGEN	1.2336	0.158004	0.622396	1
GOBP_EMBRYONIC_HEART_TUBE_DEVELOPMENT	1.23306	0.145089	0.62251	1
GOBP_CELLULAR_RESPONSE_TO_EXTERNAL_STIMULUS	1.23263	0.070529	0.62219	1
GOBP_REGULATION_OF_MICROTUBULE_CYTOSKELETON_ORGANIZATION	1.23261	0.097561	0.620511	1
GOBP_SERINE_FAMILY_AMINO_ACID_METABOLIC_PROCESS	1.23209	0.166292	0.620591	1
GOBP_SIGNAL_TRANSDUCTION_BY_P53_CLASS_MEDIATOR	1.23177	0.0804598	0.619812	1
GOBP_SYNAPTIC_SIGNALING	1.23038	0.0708661	0.622541	1
GOBP_MITOTIC_RECOMBINATION	1.23001	0.19181	0.621948	1
GOBP_POSITIVE_REGULATION_OF_DEFENSE_RESPONSE_TO_VIRUS_BY_HOST	1.229	0.190871	0.623466	1
GOBP_REGULATION_OF_WATER_LOSS_VIA_SKIN	1.22868	0.179204	0.622711	1
GOBP_NUCLEOSOME_ORGANIZATION	1.22851	0.112745	0.621486	1
GOBP_RESPONSE_TO_CORTICOSTEROID	1.22699	0.106173	0.624591	1
GOBP_REGULATION_OF_OXIDATIVE_STRESS_INDUCED_CELL_DEATH	1.22694	0.145833	0.623043	1
GOBP_XENOBIOTIC_CATABOLIC_PROCESS	1.22625	0.208417	0.623584	1
GOBP_STEM_CELL_DIFFERENTIATION	1.22606	0.0786241	0.622443	1
GOBP_REGULATION_OF_DNA_BIOSYNTHETIC_PROCESS	1.22536	0.100467	0.623028	1
GOBP_ACID_SECRETION	1.22425	0.202358	0.624749	1
GOBP_POSITIVE_REGULATION_OF_NEUROBLAST_PROLIFERATION	1.22325	0.198732	0.626391	1
GOBP_PHOTORECEPTOR_CELL_DIFFERENTIATION	1.22278	0.168803	0.626217	1
GOBP_REGULATION_OF_MYELOID_CELL_APOPTOTIC_PROCESS	1.22151	0.206287	0.628592	1
GOBP_REGULATION_OF_DEFENSE_RESPONSE_TO_VIRUS	1.22116	0.13285	0.628	1
GOBP_CILIUM_ORGANIZATION	1.21983	0.0601093	0.630723	1
GOBP_PORE_COMPLEX_ASSEMBLY	1.21912	0.20614	0.631395	1
GOBP_PROTEIN_FOLDING	1.21847	0.088	0.631915	1
GOBP_SULFUR_COMPOUND_BIOSYNTHETIC_PROCESS	1.21601	0.11007	0.638428	1
GOBP_RESPONSE_TO_RADIATION	1.21531	0.0757576	0.639037	1
GOBP_DECIDUALIZATION	1.21521	0.209446	0.637735	1
GOBP_CELLULAR_RESPONSE_TO_UV	1.21481	0.123318	0.637333	1
GOBP_RETINA_DEVELOPMENT_IN_CAMERA_TYPE_EYE	1.21463	0.106635	0.636253	1
GOBP_REGULATION_OF_CHROMOSOME_ORGANIZATION	1.21376	0.0695444	0.63744	1
GOBP_ARACHIDONIC_ACID_METABOLIC_PROCESS	1.21326	0.18896	0.637371	1
GOBP_TELOMERE_CAPPING	1.21279	0.162105	0.637301	1
GOBP_RESPONSE_TO_AMINO_ACID_STARVATION	1.21225	0.188341	0.637507	1
GOBP_PROTEIN_MATURATION	1.21191	0.0889488	0.636953	1
GOBP_PROSTATE_GLAND_MORPHOGENESIS	1.21123	0.192149	0.637514	1
GOBP_HEPATICOBILIARY_SYSTEM_DEVELOPMENT	1.21114	0.11036	0.636164	1
GOBP_PROTEIN_ADP_RIBOSYLATION	1.21052	0.190476	0.636481	1
GOBP_WATER_SOLUBLE_VITAMIN_METABOLIC_PROCESS	1.20999	0.15678	0.636533	1
GOBP_REGULATION_OF_DNA_REPAIR	1.20901	0.109557	0.638221	1
GOBP_NEGATIVE_REGULATION_OF_DEFENSE_RESPONSE_TO_VIRUS	1.20621	0.191358	0.645835	1
GOBP_REGULATION_OF_ACTIVIN_RECEPTOR_SIGNALING_PATHWAY	1.20586	0.217295	0.645374	1
GOBP_RESPONSE_TO_IONIZING_RADIATION	1.20544	0.133005	0.645112	1
GOBP_RESPONSE_TO_ACETYLCHOLINE	1.20518	0.220619	0.64434	1
GOBP_LEUKOTRIENE_METABOLIC_PROCESS	1.20504	0.209644	0.643227	1
GOBP_MICROGLIAL_CELL_ACTIVATION	1.20431	0.191489	0.64387	1
GOBP_ENSHEATHMENT_OF_NEURONS	1.20258	0.119826	0.647989	1
GOBP_EPITHELIAL_TUBE_FORMATION	1.20233	0.143836	0.647204	1
GOBP_MRNA_TRANSCRIPTION	1.20179	0.178723	0.647353	1
GOBP_VIRAL_TRANSLATION	1.20175	0.216942	0.645871	1
GOBP_REGULATION_OF_KIDNEY_DEVELOPMENT	1.2013	0.228942	0.645711	1
GOBP_CHAPERONE_COFACTOR_DEPENDENT_PROTEIN_REFOLDING	1.20058	0.184444	0.646519	1
GOBP_FOLIC_ACID_METABOLIC_PROCESS	1.19966	0.219149	0.647946	1
GOBP_APOPTOTIC_CELL_CLEARANCE	1.19873	0.184685	0.649328	1
GOBP_PROTEIN_K63_LINKED_DEUBIQUITINATION	1.1979	0.206316	0.650393	1
GOBP_TRANSLATIONAL_ELONGATION	1.19687	0.146018	0.652195	1
GOBP_MORPHOGENESIS_OF_EMBRYONIC_EPITHELIUM	1.19254	0.113953	0.664859	1
GOBP_NEGATIVE_REGULATION_OF_CELLULAR_RESPONSE_TO_GROWTH_FACTOR_STIMULUS	1.19121	0.178241	0.66774	1
GOBP_NEUTRAL_LIPID_CATABOLIC_PROCESS	1.18968	0.208247	0.671344	1
GOBP_POSITIVE_REGULATION_OF_FIBROBLAST_PROLIFERATION	1.18943	0.209607	0.670646	1
GOBP_PROTEIN_K48_LINKED_DEUBIQUITINATION	1.18865	0.197778	0.671675	1
GOBP_RIBONUCLEOSIDE_MONOPHOSPHATE_BIOSYNTHETIC_PROCESS	1.18845	0.213823	0.670719	1
GOBP_POSITIVE_REGULATION_OF_AXONOGENESIS	1.18634	0.165272	0.676387	1
GOBP_POSITIVE_REGULATION_OF_EPITHELIAL_CELL_DIFFERENTIATION	1.18615	0.197895	0.675434	1
GOBP_RIBONUCLEOSIDE_METABOLIC_PROCESS	1.18456	0.21645	0.679275	1
GOBP_NEUROTRANSMITTER_METABOLIC_PROCESS	1.18228	0.234801	0.685544	1
GOBP_INFLAMMATORY_CELL_APOPTOTIC_PROCESS	1.18204	0.234927	0.684736	1
GOBP_NEGATIVE_REGULATION_OF_PROTEIN_ACETYLATION	1.18204	0.23617	0.683106	1
GOBP_HISTONE_MRNA_CATABOLIC_PROCESS	1.17879	0.246465	0.692684	1
GOBP_RESPONSE_TO_PURINE_CONTAINING_COMPOUND	1.17616	0.167742	0.700424	1
GOBP_REGULATION_OF_ION_TRANSPORT	1.17566	0.0941828	0.70051	1
GOBP_POSITIVE_REGULATION_OF_TELOMERE_MAINTENANCE	1.17479	0.210884	0.701795	1
GOBP_PEPTIDYL_LYSINE_ACETYLATION	1.17334	0.136038	0.705362	1
GOBP_METANEPHRIC_TUBULE_DEVELOPMENT	1.1731	0.252654	0.704613	1
GOBP_NUCLEOSIDE_MONOPHOSPHATE_BIOSYNTHETIC_PROCESS	1.17242	0.212254	0.705301	1
GOBP_REGULATION_OF_DNA_DEPENDENT_DNA_REPLICATION	1.17216	0.19469	0.704578	1
GOBP_MULTICELLULAR_ORGANISM_AGING	1.17172	0.209302	0.704478	1
GOBP_HISTONE_MONOUBIQUITINATION	1.17136	0.24197	0.704026	1
GOBP_ANTIGEN_PROCESSING_AND_PRESENTATION_OF_EXOGENOUS_PEPTIDE_ANTIGEN_VIA_MHC_CLASS_II	1.17114	0.253304	0.703186	1
GOBP_ACTIVATION_OF_INNATE_IMMUNE_RESPONSE	1.17006	0.216336	0.705351	1
GOBP_MONOCARBOXYLIC_ACID_TRANSPORT	1.16874	0.170901	0.70827	1
GOBP_POSITIVE_REGULATION_OF_TRANSLATION	1.16865	0.152273	0.706981	1
GOBP_REGULATION_OF_CELL_DIVISION	1.16843	0.151869	0.706102	1
GOBP_IMP_METABOLIC_PROCESS	1.16837	0.25813	0.704631	1
GOBP_POSITIVE_REGULATION_OF_PROTEIN_AUTOPHOSPHORYLATION	1.16772	0.235683	0.705311	1
GOBP_CELLULAR_LIPID_CATABOLIC_PROCESS	1.1671	0.123288	0.705767	1
GOBP_POSITIVE_REGULATION_OF_CELLULAR_AMIDE_METABOLIC_PROCESS	1.16599	0.15122	0.707946	1
GOBP_MYELOID_CELL_APOPTOTIC_PROCESS	1.16593	0.224101	0.706569	1
GOBP_NEGATIVE_REGULATION_OF_DNA_METABOLIC_PROCESS	1.16459	0.177986	0.709631	1
GOBP_REGULATION_OF_DNA_DAMAGE_CHECKPOINT	1.16451	0.285132	0.708294	1
GOBP_ORGANIC_HYDROXY_COMPOUND_CATABOLIC_PROCESS	1.16382	0.218543	0.709142	1
GOBP_POSITIVE_REGULATION_OF_ORGANIC_ACID_TRANSPORT	1.16356	0.247951	0.708487	1
GOBP_PROTON_TRANSPORTING_TWO_SECTOR_ATPASE_COMPLEX_ASSEMBLY	1.16279	0.263918	0.709602	1
GOBP_POSITIVE_REGULATION_OF_FATTY_ACID_TRANSPORT	1.16209	0.267081	0.710345	1
GOBP_NEGATIVE_REGULATION_OF_LEUKOCYTE_PROLIFERATION	1.16195	0.217195	0.709267	1
GOBP_PROTEIN_REFOLDING	1.16174	0.240326	0.70845	1
GOBP_SISTER_CHROMATID_SEGREGATION	1.16122	0.116095	0.7087	1
GOBP_PYRIMIDINE_CONTAINING_COMPOUND_METABOLIC_PROCESS	1.16103	0.18267	0.70779	1
GOBP_NEGATIVE_REGULATION_OF_CYTOKINE_PRODUCTION_INVOLVED_IN_INFLAMMATORY_RESPONSE	1.16101	0.244259	0.706291	1
GOBP_ALPHA_AMINO_ACID_METABOLIC_PROCESS	1.1607	0.150943	0.705923	1
GOBP_ESTABLISHMENT_OF_PROTEIN_LOCALIZATION_TO_CHROMOSOME	1.16043	0.219355	0.705316	1
GOBP_POSITIVE_REGULATION_OF_MIRNA_TRANSCRIPTION	1.15986	0.22973	0.70583	1
GOBP_POSITIVE_REGULATION_OF_DNA_BINDING	1.15902	0.206818	0.707332	1
GOBP_PURINE_RIBONUCLEOSIDE_METABOLIC_PROCESS	1.15799	0.257709	0.709309	1
GOBP_REGULATION_OF_NEURAL_PRECURSOR_CELL_PROLIFERATION	1.15798	0.218468	0.707794	1
GOBP_MICROTUBULE_POLYMERIZATION	1.15766	0.194836	0.707357	1
GOBP_REGULATION_OF_CHOLESTEROL_METABOLIC_PROCESS	1.15757	0.256917	0.706139	1
GOBP_POSTSYNAPTIC_SIGNAL_TRANSDUCTION	1.15723	0.244726	0.705741	1
GOBP_BLASTOCYST_DEVELOPMENT	1.15721	0.204878	0.70426	1
GOBP_GRANULOCYTE_DIFFERENTIATION	1.15618	0.24086	0.70634	1
GOBP_RESPONSE_TO_EXTRACELLULAR_STIMULUS	1.15547	0.092219	0.707138	1
GOBP_RESPONSE_TO_CARBOHYDRATE	1.1552	0.15625	0.706489	1
GOBP_MICROTUBULE_POLYMERIZATION_OR_DEPOLYMERIZATION	1.15511	0.169811	0.705265	1
GOBP_NEGATIVE_REGULATION_OF_POTASSIUM_ION_TRANSPORT	1.15508	0.259332	0.703853	1
GOBP_MONOCYTE_DIFFERENTIATION	1.15507	0.238	0.702399	1
GOBP_TRANSCRIPTION_PREINITIATION_COMPLEX_ASSEMBLY	1.1547	0.235546	0.702106	1
GOBP_POSITIVE_REGULATION_OF_OXIDATIVE_STRESS_INDUCED_CELL_DEATH	1.15414	0.26087	0.702579	1
GOBP_RNA_PHOSPHODIESTER_BOND_HYDROLYSIS_ENDONUCLEOLYTIC	1.15387	0.206278	0.702021	1
GOBP_RESPONSE_TO_LIGHT_STIMULUS	1.15332	0.148681	0.702557	1
GOBP_MICROTUBULE_ORGANIZING_CENTER_ORGANIZATION	1.15266	0.190141	0.703284	1
GOBP_FATTY_ACID_METABOLIC_PROCESS	1.15209	0.14578	0.703769	1
GOBP_MAINTENANCE_OF_CELL_NUMBER	1.15173	0.175115	0.703559	1
GOBP_LYMPHOCYTE_HOMEOSTASIS	1.15128	0.192982	0.703683	1
GOBP_NUCLEAR_TRANSCRIBED_MRNA_CATABOLIC_PROCESS	1.15097	0.170455	0.70327	1
GOBP_RESPIRATORY_GASEOUS_EXCHANGE_BY_RESPIRATORY_SYSTEM	1.15008	0.200855	0.704823	1
GOBP_NEGATIVE_REGULATION_OF_RNA_CATABOLIC_PROCESS	1.14926	0.205298	0.706178	1
GOBP_PHOSPHATIDYLETHANOLAMINE_METABOLIC_PROCESS	1.14859	0.246284	0.707058	1
GOBP_POSITIVE_REGULATION_OF_NEUROGENESIS	1.14809	0.152709	0.707325	1
GOBP_REGULATION_OF_OXIDATIVE_STRESS_INDUCED_INTRINSIC_APOPTOTIC_SIGNALING_PATHWAY	1.14776	0.26477	0.707031	1
GOBP_HOMOLOGOUS_CHROMOSOME_SEGREGATION	1.14708	0.2173	0.707856	1
GOBP_RESPONSE_TO_ACID_CHEMICAL	1.14525	0.220957	0.712555	1
GOBP_CERAMIDE_TRANSPORT	1.14495	0.266537	0.712063	1
GOBP_LIPID_CATABOLIC_PROCESS	1.14441	0.148418	0.712481	1
GOBP_PROTEIN_MODIFICATION_BY_SMALL_PROTEIN_REMOVAL	1.14412	0.173494	0.71194	1
GOBP_EPIDERMIS_MORPHOGENESIS	1.144	0.287037	0.710913	1
GOBP_POSITIVE_REGULATION_OF_REPRODUCTIVE_PROCESS	1.14397	0.241597	0.709552	1
GOBP_POSITIVE_REGULATION_OF_REGULATED_SECRETORY_PATHWAY	1.14365	0.244259	0.709263	1
GOBP_DNA_BIOSYNTHETIC_PROCESS	1.14334	0.172589	0.708876	1
GOBP_FIBROBLAST_APOPTOTIC_PROCESS	1.14292	0.290323	0.709021	1
GOBP_NUCLEOLAR_LARGE_RRNA_TRANSCRIPTION_BY_RNA_POLYMERASE_I	1.14227	0.309717	0.709784	1
GOBP_NEGATIVE_REGULATION_OF_LEUKOCYTE_APOPTOTIC_PROCESS	1.14203	0.254005	0.709196	1
GOBP_FATTY_ACID_DERIVATIVE_METABOLIC_PROCESS	1.14154	0.240088	0.709388	1
GOBP_RNA_PHOSPHODIESTER_BOND_HYDROLYSIS_EXONUCLEOLYTIC	1.14139	0.251656	0.708515	1
GOBP_REGULATION_OF_MITOCHONDRIAL_GENE_EXPRESSION	1.14108	0.258727	0.708159	1
GOBP_CELL_CELL_RECOGNITION	1.14069	0.243802	0.708032	1
GOBP_REGULATION_OF_RESPONSE_TO_DNA_DAMAGE_STIMULUS	1.14028	0.147287	0.708055	1
GOBP_RESPONSE_TO_CAMP	1.13887	0.223982	0.71157	1
GOBP_AMIDE_TRANSPORT	1.13802	0.146226	0.713122	1
GOBP_DE_NOVO_PROTEIN_FOLDING	1.13749	0.236842	0.713564	1
GOBP_REGULATION_OF_MICROTUBULE_POLYMERIZATION	1.13743	0.233256	0.712354	1
GOBP_FOLIC_ACID_CONTAINING_COMPOUND_METABOLIC_PROCESS	1.13728	0.271399	0.711467	1
GOBP_SKELETAL_MUSCLE_CELL_DIFFERENTIATION	1.13621	0.243736	0.713757	1
GOBP_NUCLEIC_ACID_PHOSPHODIESTER_BOND_HYDROLYSIS	1.13618	0.155172	0.712463	1
GOBP_RECEPTOR_CATABOLIC_PROCESS	1.13615	0.264192	0.711148	1
GOBP_REGULATION_OF_CALCIUM_ION_DEPENDENT_EXOCYTOSIS	1.13605	0.267635	0.710096	1
GOBP_PROTEIN_PROCESSING	1.13602	0.169412	0.708831	1
GOBP_REGULATION_OF_CELLULAR_AMIDE_METABOLIC_PROCESS	1.13579	0.134247	0.708228	1
GOBP_SIGNALING_RECEPTOR_LIGAND_PRECURSOR_PROCESSING	1.13531	0.283843	0.708577	1
GOBP_CELLULAR_GLUCOSE_HOMEOSTASIS	1.13528	0.196796	0.707297	1
GOBP_RESPONSE_TO_STEROID_HORMONE	1.13504	0.148718	0.706691	1
GOBP_GLUTATHIONE_METABOLIC_PROCESS	1.13482	0.248936	0.706083	1
GOBP_REGULATION_OF_MULTICELLULAR_ORGANISM_GROWTH	1.13408	0.246316	0.707141	1
GOBP_RNA_DEPENDENT_DNA_BIOSYNTHETIC_PROCESS	1.1338	0.235165	0.706678	1
GOBP_CHONDROITIN_SULFATE_PROTEOGLYCAN_BIOSYNTHETIC_PROCESS	1.13271	0.254348	0.709042	1
GOBP_LIPID_MODIFICATION	1.12966	0.178313	0.718173	1
GOBP_HISTONE_H3_DEACETYLATION	1.129	0.28178	0.71905	1
GOBP_REGULATION_OF_GLIOGENESIS	1.12781	0.212903	0.721758	1
GOBP_LONG_CHAIN_FATTY_ACID_METABOLIC_PROCESS	1.12769	0.22428	0.720796	1
GOBP_METAL_ION_TRANSPORT	1.12762	0.124654	0.719676	1
GOBP_REGULATION_OF_CHROMATIN_ASSEMBLY	1.12645	0.292842	0.722333	1
GOBP_SOMITE_DEVELOPMENT	1.12585	0.236726	0.723019	1
GOBP_WATER_HOMEOSTASIS	1.1255	0.276316	0.722852	1
GOBP_NUCLEOSIDE_CATABOLIC_PROCESS	1.12248	0.295858	0.732024	1
GOBP_RESPONSE_TO_INORGANIC_SUBSTANCE	1.12211	0.137466	0.73194	1
GOBP_POSITIVE_REGULATION_OF_MONONUCLEAR_CELL_MIGRATION	1.12178	0.259681	0.731731	1
GOBP_PROTEIN_ACETYLATION	1.12055	0.191589	0.734775	1
GOBP_REGULATION_OF_MICROTUBULE_BASED_PROCESS	1.11921	0.193237	0.738107	1
GOBP_NEURAL_TUBE_DEVELOPMENT	1.11712	0.212714	0.744196	1
GOBP_PROTEIN_LOCALIZATION_TO_CHROMOSOME	1.11586	0.237443	0.747204	1
GOBP_SMOOTH_MUSCLE_TISSUE_DEVELOPMENT	1.11548	0.312629	0.747206	1
GOBP_EMBRYONIC_HEMOPOIESIS	1.11529	0.308176	0.746464	1
GOBP_LUNG_ALVEOLUS_DEVELOPMENT	1.11513	0.2881	0.745637	1
GOBP_METANEPHRIC_EPITHELIUM_DEVELOPMENT	1.11418	0.311609	0.747538	1
GOBP_T_CELL_DIFFERENTIATION_IN_THYMUS	1.11244	0.22488	0.752478	1
GOBP_STEM_CELL_DIVISION	1.1123	0.331878	0.751623	1
GOBP_SPERM_EGG_RECOGNITION	1.11221	0.288136	0.750567	1
GOBP_CELLULAR_AMINO_ACID_CATABOLIC_PROCESS	1.11087	0.259524	0.753873	1
GOBP_MITOCHONDRIAL_CYTOCHROME_C_OXIDASE_ASSEMBLY	1.11061	0.292783	0.753402	1
GOBP_GLYCOSYL_COMPOUND_METABOLIC_PROCESS	1.11059	0.242489	0.752082	1
GOBP_POSITIVE_REGULATION_OF_ACUTE_INFLAMMATORY_RESPONSE	1.11024	0.33	0.751918	1
GOBP_RESPONSE_TO_TEMPERATURE_STIMULUS	1.10963	0.2125	0.752677	1
GOBP_VITAMIN_METABOLIC_PROCESS	1.10926	0.269841	0.752625	1
GOBP_NEUROMUSCULAR_PROCESS	1.1089	0.258503	0.752519	1
GOBP_ACETYL_COA_BIOSYNTHETIC_PROCESS	1.10866	0.345114	0.751986	1
GOBP_RNA_STABILIZATION	1.10779	0.266055	0.753676	1
GOBP_FATTY_ACID_BIOSYNTHETIC_PROCESS	1.10707	0.223039	0.754856	1
GOBP_GOLGI_VESICLE_TRANSPORT	1.10706	0.163265	0.753503	1
GOBP_SPLICEOSOMAL_SNRNP_ASSEMBLY	1.10705	0.271689	0.752177	1
GOBP_MITOCHONDRIAL_ELECTRON_TRANSPORT_NADH_TO_UBIQUINONE	1.10658	0.290249	0.752448	1
GOBP_COTRANSLATIONAL_PROTEIN_TARGETING_TO_MEMBRANE	1.10652	0.311579	0.751298	1
GOBP_RESPONSE_TO_MONOSACCHARIDE	1.10651	0.218182	0.749979	1
GOBP_POSITIVE_REGULATION_OF_FATTY_ACID_METABOLIC_PROCESS	1.1064	0.302521	0.748956	1
GOBP_RESPONSE_TO_HEAT	1.10602	0.24228	0.748974	1
GOBP_CELLULAR_RESPONSE_TO_ABIOTIC_STIMULUS	1.10559	0.195238	0.749137	1
GOBP_NEURAL_RETINA_DEVELOPMENT	1.10549	0.297645	0.748216	1
GOBP_RNA_CATABOLIC_PROCESS	1.10491	0.1975	0.748857	1
GOBP_NEURAL_PRECURSOR_CELL_PROLIFERATION	1.10472	0.277372	0.748142	1
GOBP_RESPONSE_TO_METAL_ION	1.10389	0.198068	0.749729	1
GOBP_ENDOCRINE_PANCREAS_DEVELOPMENT	1.10378	0.311804	0.74879	1
GOBP_TRANSCRIPTION_BY_RNA_POLYMERASE_III	1.10309	0.308351	0.749855	1
GOBP_REGULATION_OF_DOUBLE_STRAND_BREAK_REPAIR	1.10289	0.250591	0.749232	1
GOBP_DEVELOPMENT_OF_PRIMARY_FEMALE_SEXUAL_CHARACTERISTICS	1.10282	0.271868	0.748175	1
GOBP_SPERM_FLAGELLUM_ASSEMBLY	1.10207	0.346232	0.749584	1
GOBP_DICARBOXYLIC_ACID_CATABOLIC_PROCESS	1.10203	0.341317	0.748406	1
GOBP_PENTOSE_PHOSPHATE_SHUNT	1.10153	0.322382	0.748879	1
GOBP_OUTFLOW_TRACT_MORPHOGENESIS	1.10086	0.270153	0.749907	1
GOBP_NEGATIVE_REGULATION_OF_BMP_SIGNALING_PATHWAY	1.10039	0.30042	0.750339	1
GOBP_POSITIVE_REGULATION_OF_NEURON_PROJECTION_DEVELOPMENT	1.10025	0.231818	0.749501	1
GOBP_NEGATIVE_REGULATION_OF_STRESS_ACTIVATED_PROTEIN_KINASE_SIGNALING_CASCADE	1.10022	0.305733	0.748301	1
GOBP_REGULATION_OF_PROTEIN_TARGETING	1.09969	0.262921	0.748729	1
GOBP_REGULATION_OF_PROTEIN_POLYUBIQUITINATION	1.09864	0.291111	0.751138	1
GOBP_POSITIVE_REGULATION_OF_NERVOUS_SYSTEM_DEVELOPMENT	1.09842	0.222772	0.750684	1
GOBP_REGULATION_OF_TRANSMEMBRANE_TRANSPORT	1.0982	0.193211	0.750117	1
GOBP_POSITIVE_REGULATION_OF_MONOOXYGENASE_ACTIVITY	1.09787	0.306391	0.750037	1
GOBP_PANCREAS_DEVELOPMENT	1.09641	0.309211	0.753943	1
GOBP_APPENDAGE_DEVELOPMENT	1.09609	0.241535	0.753731	1
GOBP_POSITIVE_REGULATION_OF_MRNA_METABOLIC_PROCESS	1.0951	0.26087	0.755794	1
GOBP_POSTREPLICATION_REPAIR	1.09498	0.300654	0.754965	1
GOBP_NEGATIVE_REGULATION_OF_CELL_CYCLE	1.09477	0.176471	0.754402	1
GOBP_PHOSPHATIDYLINOSITOL_3_PHOSPHATE_BIOSYNTHETIC_PROCESS	1.09321	0.32538	0.758367	1
GOBP_T_CELL_LINEAGE_COMMITMENT	1.09296	0.329787	0.757998	1
GOBP_NEURAL_TUBE_FORMATION	1.09296	0.261261	0.756721	1
GOBP_CELLULAR_RESPONSE_TO_LIGHT_STIMULUS	1.09165	0.280374	0.760187	1
GOBP_T_CELL_SELECTION	1.09035	0.338086	0.763596	1
GOBP_NEGATIVE_REGULATION_OF_RESPONSE_TO_BIOTIC_STIMULUS	1.09021	0.286031	0.762744	1
GOBP_ACUTE_INFLAMMATORY_RESPONSE	1.08978	0.298947	0.7629	1
GOBP_AMINOGLYCAN_BIOSYNTHETIC_PROCESS	1.08955	0.302428	0.762426	1
GOBP_CELLULAR_RESPONSE_TO_DEXAMETHASONE_STIMULUS	1.08933	0.333333	0.761955	1
GOBP_AMEBOIDAL_TYPE_CELL_MIGRATION	1.08883	0.210797	0.762383	1
GOBP_BLOOD_VESSEL_ENDOTHELIAL_CELL_MIGRATION	1.0886	0.257778	0.761871	1
GOBP_INSULIN_SECRETION	1.08757	0.273171	0.764285	1
GOBP_NEGATIVE_REGULATION_OF_CHROMOSOME_ORGANIZATION	1.08675	0.263514	0.765884	1
GOBP_CELLULAR_RESPONSE_TO_GAMMA_RADIATION	1.08645	0.33002	0.765679	1
GOBP_POSITIVE_REGULATION_OF_BINDING	1.086	0.254197	0.765914	1
GOBP_PROTEIN_CONTAINING_COMPLEX_LOCALIZATION	1.08588	0.261176	0.76506	1
GOBP_HISTONE_MODIFICATION	1.08587	0.223433	0.763814	1
GOBP_CELLULAR_RESPONSE_TO_HEAT	1.08442	0.278912	0.767602	1
GOBP_GLOMERULUS_DEVELOPMENT	1.08424	0.312102	0.766992	1
GOBP_CALCIUM_ION_REGULATED_EXOCYTOSIS	1.08406	0.313063	0.766371	1
GOBP_PROTEIN_DNA_COMPLEX_ASSEMBLY	1.08392	0.2343	0.765573	1
GOBP_REGULATION_OF_MORPHOGENESIS_OF_A_BRANCHING_STRUCTURE	1.08358	0.345055	0.765532	1
GOBP_REGULATION_OF_CHOLESTEROL_EFFLUX	1.08209	0.339744	0.769377	1
GOBP_MEMBRANE_DEPOLARIZATION	1.0817	0.324826	0.769495	1
GOBP_MRNA_EXPORT_FROM_NUCLEUS	1.08092	0.322654	0.770869	1
GOBP_MACROMOLECULE_DEACYLATION	1.08069	0.290865	0.770452	1
GOBP_POSITIVE_REGULATION_OF_TRANSCRIPTION_FROM_RNA_POLYMERASE_II_PROMOTER_INVOLVED_IN_CELLULAR_RESPONSE_TO_CHEMICAL_STIMULUS	1.08016	0.33833	0.771102	1
GOBP_REGULATION_OF_RRNA_PROCESSING	1.07989	0.356846	0.770869	1
GOBP_HISTONE_H3_ACETYLATION	1.07836	0.279545	0.77495	1
GOBP_DETECTION_OF_MECHANICAL_STIMULUS_INVOLVED_IN_SENSORY_PERCEPTION	1.07776	0.326882	0.775774	1
GOBP_RESPONSE_TO_MOLECULE_OF_BACTERIAL_ORIGIN	1.07758	0.232877	0.775105	1
GOBP_INNER_MITOCHONDRIAL_MEMBRANE_ORGANIZATION	1.07608	0.322511	0.77933	1
GOBP_PYRIMIDINE_CONTAINING_COMPOUND_BIOSYNTHETIC_PROCESS	1.07578	0.339662	0.779263	1
GOBP_POSITIVE_REGULATION_OF_RECEPTOR_INTERNALIZATION	1.07564	0.345382	0.778489	1
GOBP_REGULATION_OF_LIPID_BIOSYNTHETIC_PROCESS	1.07428	0.267773	0.782167	1
GOBP_CHROMOSOME_ORGANIZATION_INVOLVED_IN_MEIOTIC_CELL_CYCLE	1.07251	0.302885	0.787239	1
GOBP_POSITIVE_REGULATION_OF_CELL_MIGRATION_INVOLVED_IN_SPROUTING_ANGIOGENESIS	1.07174	0.379032	0.788801	1
GOBP_OLIGODENDROCYTE_DIFFERENTIATION	1.07092	0.31828	0.790433	1
GOBP_REGULATION_OF_DNA_METABOLIC_PROCESS	1.06999	0.262467	0.792529	1
GOBP_RETINA_MORPHOGENESIS_IN_CAMERA_TYPE_EYE	1.06997	0.334783	0.791317	1
GOBP_ESTABLISHMENT_OF_PROTEIN_LOCALIZATION_TO_MEMBRANE	1.06816	0.272959	0.796727	1
GOBP_VESICLE_DOCKING	1.06811	0.336516	0.795627	1
GOBP_ANTIGEN_PROCESSING_AND_PRESENTATION_OF_PEPTIDE_OR_POLYSACCHARIDE_ANTIGEN_VIA_MHC_CLASS_II	1.06798	0.324619	0.794765	1
GOBP_DNA_INTEGRITY_CHECKPOINT_SIGNALING	1.06789	0.297619	0.793811	1
GOBP_UBIQUITIN_DEPENDENT_ERAD_PATHWAY	1.06736	0.30989	0.794414	1
GOBP_CEREBRAL_CORTEX_NEURON_DIFFERENTIATION	1.06658	0.364948	0.795885	1
GOBP_REGULATION_OF_HEMATOPOIETIC_PROGENITOR_CELL_DIFFERENTIATION	1.06629	0.339827	0.795644	1
GOBP_ACYLGLYCEROL_HOMEOSTASIS	1.06574	0.376016	0.796377	1
GOBP_CHONDROCYTE_DIFFERENTIATION	1.06563	0.324138	0.795489	1
GOBP_APOPTOTIC_PROCESS_INVOLVED_IN_DEVELOPMENT	1.06517	0.336134	0.795897	1
GOBP_NEGATIVE_REGULATION_OF_PROTEIN_LOCALIZATION_TO_NUCLEUS	1.06477	0.338205	0.796087	1
GOBP_ALPHA_AMINO_ACID_CATABOLIC_PROCESS	1.06459	0.332604	0.795466	1
GOBP_FEMALE_SEX_DIFFERENTIATION	1.06452	0.320093	0.794499	1
GOBP_RESPONSE_TO_ATP	1.06419	0.368201	0.794485	1
GOBP_IRON_ION_TRANSPORT	1.06277	0.332618	0.798299	1
GOBP_VACUOLAR_LOCALIZATION	1.06261	0.328736	0.797618	1
GOBP_SYNAPTIC_VESICLE_MEMBRANE_ORGANIZATION	1.06236	0.353556	0.797272	1
GOBP_MICROTUBULE_BUNDLE_FORMATION	1.06203	0.338266	0.797199	1
GOBP_REGULATION_OF_RNA_SPLICING	1.06194	0.309255	0.796271	1
GOBP_MAINTENANCE_OF_SYNAPSE_STRUCTURE	1.06126	0.374194	0.797477	1
GOBP_POSITIVE_REGULATION_OF_STEM_CELL_PROLIFERATION	1.06066	0.383475	0.798495	1
GOBP_SPERMATID_DIFFERENTIATION	1.06047	0.33	0.797904	1
GOBP_AMP_METABOLIC_PROCESS	1.06022	0.369748	0.797597	1
GOBP_REGULATION_OF_CELL_AGING	1.06018	0.342612	0.796522	1
GOBP_RESPONSE_TO_IRON_ION	1.06007	0.343891	0.795674	1
GOBP_DETECTION_OF_ABIOTIC_STIMULUS	1.05956	0.358575	0.796262	1
GOBP_CELLULAR_RESPONSE_TO_KETONE	1.0594	0.336427	0.795574	1
GOBP_NEGATIVE_REGULATION_OF_RESPONSE_TO_DNA_DAMAGE_STIMULUS	1.05927	0.315294	0.794821	1
GOBP_VESICLE_FUSION_TO_PLASMA_MEMBRANE	1.05908	0.391129	0.794253	1
GOBP_REGULATION_OF_CELL_CYCLE_CHECKPOINT	1.05894	0.35865	0.793488	1
GOBP_NUCLEAR_CHROMOSOME_SEGREGATION	1.05869	0.298469	0.793209	1
GOBP_RESPONSE_TO_ZINC_ION	1.05853	0.344086	0.792579	1
GOBP_POSITIVE_REGULATION_OF_PROTEIN_SERINE_THREONINE_KINASE_ACTIVITY	1.05808	0.289216	0.793029	1
GOBP_REGULATION_OF_TRANSLATIONAL_FIDELITY	1.05745	0.379953	0.79402	1
GOBP_REGULATION_OF_MYELINATION	1.05674	0.364606	0.795471	1
GOBP_POSITIVE_REGULATION_OF_MEIOTIC_CELL_CYCLE	1.0567	0.381551	0.794414	1
GOBP_IN_UTERO_EMBRYONIC_DEVELOPMENT	1.05403	0.287324	0.802685	1
GOBP_CORONARY_VASCULATURE_DEVELOPMENT	1.05397	0.346154	0.801666	1
GOBP_NUCLEOSIDE_METABOLIC_PROCESS	1.05388	0.359909	0.8008	1
GOBP_MITOCHONDRIAL_RESPIRATORY_CHAIN_COMPLEX_ASSEMBLY	1.05363	0.328736	0.800508	1
GOBP_PLATELET_MORPHOGENESIS	1.05351	0.361746	0.799763	1
GOBP_NEUTRAL_LIPID_METABOLIC_PROCESS	1.05332	0.331754	0.799226	1
GOBP_PROTEIN_KINASE_A_SIGNALING	1.05274	0.372141	0.800063	1
GOBP_POSITIVE_REGULATION_OF_MUSCLE_CELL_DIFFERENTIATION	1.05142	0.382222	0.803525	1
GOBP_NUCLEOBASE_METABOLIC_PROCESS	1.05105	0.365805	0.803645	1
GOBP_COENZYME_A_METABOLIC_PROCESS	1.05103	0.393478	0.802499	1
GOBP_ETHER_METABOLIC_PROCESS	1.05027	0.389978	0.804112	1
GOBP_ENDOTHELIAL_CELL_APOPTOTIC_PROCESS	1.05011	0.378151	0.803475	1
GOBP_POSITIVE_REGULATION_OF_DNA_METABOLIC_PROCESS	1.04935	0.285714	0.80497	1
GOBP_REGULATION_OF_INTRACELLULAR_ESTROGEN_RECEPTOR_SIGNALING_PATHWAY	1.04907	0.356838	0.804723	1
GOBP_MODULATION_BY_HOST_OF_VIRAL_GENOME_REPLICATION	1.04866	0.387967	0.804995	1
GOBP_THIOESTER_METABOLIC_PROCESS	1.04787	0.376777	0.806725	1
GOBP_MESENCHYME_DEVELOPMENT	1.04737	0.321127	0.807293	1
GOBP_REGULATION_OF_DEFENSE_RESPONSE_TO_VIRUS_BY_HOST	1.04719	0.381466	0.806752	1
GOBP_REGULATION_OF_TRIGLYCERIDE_BIOSYNTHETIC_PROCESS	1.04598	0.378947	0.809782	1
GOBP_HISTONE_EXCHANGE	1.0456	0.374449	0.809956	1
GOBP_NEURON_FATE_COMMITMENT	1.0449	0.385714	0.811301	1
GOBP_MATERNAL_PLACENTA_DEVELOPMENT	1.04466	0.385593	0.811017	1
GOBP_EXPORT_ACROSS_PLASMA_MEMBRANE	1.04433	0.369615	0.811051	1
GOBP_RESPONSE_TO_GROWTH_HORMONE	1.04384	0.395699	0.811667	1
GOBP_RESPONSE_TO_AMINE	1.04365	0.361556	0.811194	1
GOBP_FATTY_ACYL_COA_METABOLIC_PROCESS	1.04345	0.380846	0.810712	1
GOBP_NEUTRAL_LIPID_BIOSYNTHETIC_PROCESS	1.04342	0.372385	0.809647	1
GOBP_REGULATION_OF_PROTEIN_LOCALIZATION_TO_NUCLEUS	1.04254	0.315036	0.811527	1
GOBP_POSITIVE_REGULATION_OF_DNA_REPLICATION	1.04238	0.365011	0.810973	1
GOBP_PROTEIN_METHYLATION	1.042	0.31701	0.811101	1
GOBP_POSITIVE_REGULATION_OF_EPITHELIAL_CELL_PROLIFERATION	1.04165	0.319196	0.811109	1
GOBP_CELL_SURFACE_RECEPTOR_SIGNALING_PATHWAY_INVOLVED_IN_CELL_CELL_SIGNALING	1.04157	0.283333	0.810208	1
GOBP_RESPIRATORY_SYSTEM_PROCESS	1.04046	0.382353	0.812974	1
GOBP_REGULATION_OF_MYOTUBE_DIFFERENTIATION	1.04038	0.37732	0.812114	1
GOBP_POSITIVE_REGULATION_OF_HISTONE_METHYLATION	1.04012	0.37296	0.811855	1
GOBP_RESPONSE_TO_ELECTRICAL_STIMULUS	1.03941	0.370062	0.813172	1
GOBP_FIBROBLAST_PROLIFERATION	1.03932	0.354212	0.812284	1
GOBP_NEGATIVE_REGULATION_OF_B_CELL_ACTIVATION	1.03925	0.40856	0.811369	1
GOBP_PLACENTA_DEVELOPMENT	1.03874	0.358025	0.811911	1
GOBP_CHROMOSOME_SEGREGATION	1.0385	0.311225	0.811616	1
GOBP_DNA_METHYLATION_OR_DEMETHYLATION	1.03838	0.341014	0.810879	1
GOBP_POSITIVE_REGULATION_OF_MULTICELLULAR_ORGANISM_GROWTH	1.0381	0.407867	0.81073	1
GOBP_V_D_J_RECOMBINATION	1.03788	0.386503	0.810326	1
GOBP_OVARIAN_FOLLICLE_DEVELOPMENT	1.03704	0.377871	0.812104	1
GOBP_UNSATURATED_FATTY_ACID_METABOLIC_PROCESS	1.03669	0.383908	0.812249	1
GOBP_CENTRIOLE_ASSEMBLY	1.03658	0.358108	0.811451	1
GOBP_REGULATION_OF_NERVOUS_SYSTEM_DEVELOPMENT	1.03658	0.335917	0.8103	1
GOBP_CELLULAR_RESPONSE_TO_STEROID_HORMONE_STIMULUS	1.03572	0.334107	0.812178	1
GOBP_NEGATIVE_REGULATION_OF_HISTONE_MODIFICATION	1.0355	0.386463	0.811863	1
GOBP_REGULATION_OF_LEUKOCYTE_APOPTOTIC_PROCESS	1.03409	0.371429	0.815675	1
GOBP_POSITIVE_REGULATION_OF_PROTEIN_CONTAINING_COMPLEX_ASSEMBLY	1.03409	0.321429	0.814526	1
GOBP_VESICLE_DOCKING_INVOLVED_IN_EXOCYTOSIS	1.03307	0.393939	0.817059	1
GOBP_MRNA_METHYLATION	1.0327	0.420824	0.817225	1
GOBP_POSITIVE_REGULATION_OF_NEURON_DEATH	1.0325	0.410959	0.816769	1
GOBP_RESPONSE_TO_DIETARY_EXCESS	1.03154	0.423625	0.818965	1
GOBP_MRNA_CATABOLIC_PROCESS	1.03123	0.351288	0.818945	1
GOBP_POSITIVE_REGULATION_OF_HISTONE_MODIFICATION	1.03112	0.33713	0.818197	1
GOBP_POSITIVE_REGULATION_OF_CELL_CYCLE	1.03074	0.340967	0.818364	1
GOBP_PROTEIN_ACYLATION	1.03041	0.360902	0.818406	1
GOBP_NEURON_DEATH	1.03036	0.327456	0.817436	1
GOBP_NEUROBLAST_PROLIFERATION	1.02998	0.370833	0.817654	1
GOBP_B_CELL_RECEPTOR_SIGNALING_PATHWAY	1.02935	0.429545	0.818873	1
GOBP_CELL_PROLIFERATION_INVOLVED_IN_KIDNEY_DEVELOPMENT	1.0289	0.415686	0.81949	1
GOBP_REGULATION_OF_LONG_TERM_SYNAPTIC_POTENTIATION	1.02878	0.411514	0.818786	1
GOBP_TETRAPYRROLE_BIOSYNTHETIC_PROCESS	1.028	0.396996	0.820457	1
GOBP_TELOMERE_MAINTENANCE_VIA_RECOMBINATION	1.02797	0.398773	0.819428	1
GOBP_NEGATIVE_REGULATION_OF_PROTEIN_MODIFICATION_BY_SMALL_PROTEIN_CONJUGATION_OR_REMOVAL	1.02772	0.392941	0.819137	1
GOBP_AMINOGLYCAN_METABOLIC_PROCESS	1.02628	0.342593	0.823203	1
GOBP_ORGANIC_ACID_BIOSYNTHETIC_PROCESS	1.02618	0.363208	0.822475	1
GOBP_REGULATED_EXOCYTOSIS	1.02593	0.379808	0.822269	1
GOBP_TELOMERASE_RNA_LOCALIZATION	1.0254	0.423913	0.823001	1
GOBP_PHOTORECEPTOR_CELL_MAINTENANCE	1.02538	0.422594	0.821943	1
GOBP_REGULATION_OF_PROTEIN_SERINE_THREONINE_KINASE_ACTIVITY	1.02528	0.376263	0.82118	1
GOBP_SECONDARY_PALATE_DEVELOPMENT	1.02474	0.378099	0.822023	1
GOBP_REGULATION_OF_CELLULAR_RESPONSE_TO_HEAT	1.02454	0.409465	0.82167	1
GOBP_TOLERANCE_INDUCTION	1.02444	0.41	0.820928	1
GOBP_EPHRIN_RECEPTOR_SIGNALING_PATHWAY	1.02412	0.393235	0.820921	1
GOBP_PEPTIDYL_LYSINE_MODIFICATION	1.02368	0.335878	0.821393	1
GOBP_REGULATION_OF_SYNAPTIC_PLASTICITY	1.02366	0.375303	0.820333	1
GOBP_MITOTIC_DNA_INTEGRITY_CHECKPOINT_SIGNALING	1.023	0.387755	0.821562	1
GOBP_PYRIDINE_CONTAINING_COMPOUND_METABOLIC_PROCESS	1.02283	0.447761	0.821046	1
GOBP_POSITIVE_REGULATION_OF_PEPTIDYL_THREONINE_PHOSPHORYLATION	1.02274	0.446281	0.820292	1
GOBP_NEGATIVE_REGULATION_OF_DNA_RECOMBINATION	1.02249	0.397826	0.820047	1
GOBP_POSITIVE_REGULATION_OF_ERYTHROCYTE_DIFFERENTIATION	1.0221	0.40625	0.820297	1
GOBP_EXOCYTIC_PROCESS	1.02208	0.383747	0.819264	1
GOBP_BRANCHING_MORPHOGENESIS_OF_AN_EPITHELIAL_TUBE	1.02172	0.36891	0.81938	1
GOBP_POSITIVE_REGULATION_OF_EMBRYONIC_DEVELOPMENT	1.02127	0.435417	0.819897	1
GOBP_HISTONE_H4_ACETYLATION	1.02033	0.418502	0.822125	1
GOBP_CORTICAL_CYTOSKELETON_ORGANIZATION	1.01966	0.376392	0.823297	1
GOBP_MICROTUBULE_BASED_TRANSPORT	1.01958	0.382716	0.822473	1
GOBP_GLUTAMINE_FAMILY_AMINO_ACID_METABOLIC_PROCESS	1.01911	0.398747	0.823033	1
GOBP_NEGATIVE_REGULATION_OF_NEURON_APOPTOTIC_PROCESS	1.01812	0.38756	0.825384	1
GOBP_REGULATION_OF_PEPTIDYL_LYSINE_ACETYLATION	1.01724	0.390658	0.827352	1
GOBP_RESPONSE_TO_STARVATION	1.01687	0.370192	0.82763	1
GOBP_REGULATION_OF_PHAGOCYTOSIS	1.01622	0.395506	0.828727	1
GOBP_INTEGRATED_STRESS_RESPONSE_SIGNALING	1.01617	0.423077	0.827799	1
GOBP_ACTION_POTENTIAL	1.01603	0.400458	0.827216	1
GOBP_POSITIVE_REGULATION_OF_TELOMERE_MAINTENANCE_VIA_TELOMERE_LENGTHENING	1.01561	0.423326	0.827587	1
GOBP_NEGATIVE_REGULATION_OF_DNA_BIOSYNTHETIC_PROCESS	1.01555	0.418838	0.826697	1
GOBP_TRIGLYCERIDE_BIOSYNTHETIC_PROCESS	1.01481	0.43167	0.828296	1
GOBP_COLLAGEN_CATABOLIC_PROCESS	1.01474	0.435318	0.827462	1
GOBP_HOMEOSTASIS_OF_NUMBER_OF_CELLS	1.01408	0.390977	0.828727	1
GOBP_POSITIVE_REGULATION_OF_CELL_DEVELOPMENT	1.01382	0.402913	0.828551	1
GOBP_NUCLEOBASE_CONTAINING_SMALL_MOLECULE_CATABOLIC_PROCESS	1.01342	0.415054	0.82884	1
GOBP_PURINE_NUCLEOSIDE_MONOPHOSPHATE_METABOLIC_PROCESS	1.01294	0.430998	0.82945	1
GOBP_INTRINSIC_APOPTOTIC_SIGNALING_PATHWAY_BY_P53_CLASS_MEDIATOR	1.01281	0.416481	0.828805	1
GOBP_REGULATION_OF_LEUKOCYTE_PROLIFERATION	1.01164	0.396355	0.83192	1
GOBP_REGULATION_OF_WNT_SIGNALING_PATHWAY	1.01124	0.389873	0.832218	1
GOBP_BONE_MATURATION	1.01122	0.445396	0.831213	1
GOBP_MONOCARBOXYLIC_ACID_BIOSYNTHETIC_PROCESS	1.0109	0.419048	0.831237	1
GOBP_NUCLEOBASE_CONTAINING_COMPOUND_TRANSPORT	1.01072	0.389294	0.830835	1
GOBP_GLYCOSYL_COMPOUND_CATABOLIC_PROCESS	1.01066	0.441242	0.82997	1
GOBP_AXIS_ELONGATION	1.01038	0.434043	0.829847	1
GOBP_RNA_DECAPPING	1.01034	0.439122	0.828905	1
GOBP_CELL_RECOGNITION	1.01019	0.410377	0.828361	1
GOBP_PTERIDINE_CONTAINING_COMPOUND_METABOLIC_PROCESS	1.00932	0.40795	0.830358	1
GOBP_MITOTIC_METAPHASE_PLATE_CONGRESSION	1.00922	0.429515	0.829656	1
GOBP_EAR_DEVELOPMENT	1.00907	0.398126	0.829047	1
GOBP_GASTRULATION_WITH_MOUTH_FORMING_SECOND	1.0086	0.415289	0.829626	1
GOBP_MESENCHYMAL_CELL_DIFFERENTIATION	1.00803	0.427208	0.830549	1
GOBP_ALTERNATIVE_MRNA_SPLICING_VIA_SPLICEOSOME	1.00781	0.389011	0.830286	1
GOBP_RRNA_METHYLATION	1.00741	0.429194	0.830676	1
GOBP_REGULATION_OF_AXONOGENESIS	1.00684	0.425121	0.831664	1
GOBP_POSITIVE_REGULATION_OF_NEURAL_PRECURSOR_CELL_PROLIFERATION	1.00672	0.430998	0.830991	1
GOBP_BRANCHING_INVOLVED_IN_BLOOD_VESSEL_MORPHOGENESIS	1.00663	0.439746	0.830258	1
GOBP_RESPONSE_TO_PLATELET_DERIVED_GROWTH_FACTOR	1.00644	0.436	0.829898	1
GOBP_PROTEIN_LOCALIZATION_TO_CILIARY_MEMBRANE	1.00541	0.450617	0.83251	1
GOBP_REPRODUCTIVE_SYSTEM_DEVELOPMENT	1.00517	0.451128	0.83229	1
GOBP_PROTEIN_LOCALIZATION_TO_CILIUM	1.00428	0.464531	0.834387	1
GOBP_TYPE_B_PANCREATIC_CELL_DEVELOPMENT	1.0041	0.452586	0.833934	1
GOBP_POSITIVE_REGULATION_OF_STRIATED_MUSCLE_CELL_DIFFERENTIATION	1.00384	0.450207	0.833716	1
GOBP_REGULATION_OF_NUCLEASE_ACTIVITY	1.00357	0.418426	0.833593	1
GOBP_GLIAL_CELL_DIFFERENTIATION	1.00308	0.409756	0.834254	1
GOBP_CELL_DEATH_IN_RESPONSE_TO_OXIDATIVE_STRESS	1.00276	0.43379	0.834342	1
GOBP_REGULATION_OF_MITOTIC_CELL_CYCLE	1.00186	0.401575	0.83639	1
GOBP_REGULATION_OF_ALTERNATIVE_MRNA_SPLICING_VIA_SPLICEOSOME	1.00181	0.426374	0.835519	1
GOBP_PROTEIN_CONTAINING_COMPLEX_DISASSEMBLY	1.00127	0.422976	0.836291	1
GOBP_REGULATION_OF_DNA_RECOMBINATION	1.00093	0.4197	0.836426	1
GOBP_POSITIVE_REGULATION_OF_MYELOID_CELL_DIFFERENTIATION	1.00063	0.433486	0.836476	1
GOBP_CELLULAR_RESPONSE_TO_INORGANIC_SUBSTANCE	0.999922	0.419811	0.837967	1
GOBP_ANTIGEN_PROCESSING_AND_PRESENTATION_OF_ENDOGENOUS_PEPTIDE_ANTIGEN	0.999753	0.475664	0.837481	1
GOBP_MICROTUBULE_BASED_MOVEMENT	0.999383	0.41247	0.837709	1
GOBP_REGULATION_OF_DNA_BINDING	0.999232	0.398601	0.837173	1
GOBP_REGULATION_OF_ACUTE_INFLAMMATORY_RESPONSE	0.999131	0.459839	0.836477	1
GOBP_CELLULAR_RESPONSE_TO_RETINOIC_ACID	0.998775	0.45279	0.83671	1
GOBP_B_CELL_MEDIATED_IMMUNITY	0.998595	0.431871	0.836267	1
GOBP_AGING	0.998189	0.431078	0.836626	1
GOBP_INTESTINAL_ABSORPTION	0.996316	0.436441	0.842169	1
GOBP_PEPTIDYL_PROLINE_MODIFICATION	0.996181	0.441558	0.841585	1
GOBP_TRNA_WOBBLE_BASE_MODIFICATION	0.995454	0.472393	0.843032	1
GOBP_HEMATOPOIETIC_PROGENITOR_CELL_DIFFERENTIATION	0.995194	0.472727	0.842903	1
GOBP_PORPHYRIN_CONTAINING_COMPOUND_METABOLIC_PROCESS	0.995157	0.462415	0.841987	1
GOBP_ESTABLISHMENT_OF_PROTEIN_LOCALIZATION_TO_ENDOPLASMIC_RETICULUM	0.993851	0.44586	0.845433	1
GOBP_DNA_PACKAGING	0.993671	0.44697	0.844981	1
GOBP_CELLULAR_RESPONSE_TO_STARVATION	0.992962	0.418824	0.8464	1
GOBP_ASPARTATE_FAMILY_AMINO_ACID_METABOLIC_PROCESS	0.992697	0.473318	0.846297	1
GOBP_LYSOSOMAL_TRANSPORT	0.99263	0.436652	0.84553	1
GOBP_ANIMAL_ORGAN_MATURATION	0.992551	0.462012	0.84478	1
GOBP_REGULATION_OF_MIRNA_TRANSCRIPTION	0.992359	0.43573	0.844384	1
GOBP_PLATELET_ACTIVATION	0.992057	0.462555	0.84443	1
GOBP_PROSTATE_GLAND_DEVELOPMENT	0.991893	0.471264	0.843977	1
GOBP_HEMATOPOIETIC_STEM_CELL_DIFFERENTIATION	0.991498	0.467562	0.844264	1
GOBP_POSITIVE_REGULATION_OF_OXIDOREDUCTASE_ACTIVITY	0.991419	0.460317	0.843505	1
GOBP_MYELOID_CELL_HOMEOSTASIS	0.991275	0.452273	0.842947	1
GOBP_MITOTIC_SISTER_CHROMATID_COHESION	0.991209	0.456476	0.842151	1
GOBP_SOMATIC_DIVERSIFICATION_OF_IMMUNE_RECEPTORS	0.991139	0.444444	0.841368	1
GOBP_PHENOL_CONTAINING_COMPOUND_METABOLIC_PROCESS	0.991084	0.470103	0.840523	1
GOBP_MAMMARY_GLAND_ALVEOLUS_DEVELOPMENT	0.990774	0.448637	0.840551	1
GOBP_INNER_EAR_AUDITORY_RECEPTOR_CELL_DIFFERENTIATION	0.990707	0.443089	0.839752	1
GOBP_REGULATION_OF_CELL_SHAPE	0.990109	0.482185	0.840814	1
GOBP_SPERM_MOTILITY	0.990098	0.453362	0.839831	1
GOBP_REGULATION_OF_PROTEIN_ACETYLATION	0.989877	0.445455	0.839561	1
GOBP_NEGATIVE_REGULATION_OF_NEURON_DEATH	0.989508	0.446262	0.839802	1
GOBP_NEURON_APOPTOTIC_PROCESS	0.989319	0.491765	0.839401	1
GOBP_REGULATION_OF_NOTCH_SIGNALING_PATHWAY	0.988706	0.469626	0.840492	1
GOBP_MEIOTIC_CELL_CYCLE	0.98792	0.482233	0.842111	1
GOBP_REGULATION_OF_MESENCHYMAL_CELL_PROLIFERATION	0.9868	0.466809	0.844708	1
GOBP_RNA_POLYMERASE_II_PREINITIATION_COMPLEX_ASSEMBLY	0.98655	0.454158	0.844527	1
GOBP_CELLULAR_RESPONSE_TO_CORTICOSTEROID_STIMULUS	0.986212	0.465217	0.844728	1
GOBP_REGULATION_OF_B_CELL_ACTIVATION	0.984939	0.494253	0.848127	1
GOBP_REGULATION_OF_STRIATED_MUSCLE_CELL_DIFFERENTIATION	0.98471	0.477752	0.847867	1
GOBP_REGULATION_OF_MUSCLE_ORGAN_DEVELOPMENT	0.984699	0.45912	0.846894	1
GOBP_LIMBIC_SYSTEM_DEVELOPMENT	0.984096	0.489655	0.847909	1
GOBP_PROTEIN_K11_LINKED_UBIQUITINATION	0.982682	0.458333	0.851796	1
GOBP_CELL_AGING	0.982574	0.477941	0.85119	1
GOBP_NEURONAL_ACTION_POTENTIAL	0.982139	0.487755	0.851723	1
GOBP_ORGANIC_CYCLIC_COMPOUND_CATABOLIC_PROCESS	0.98177	0.511173	0.851959	1
GOBP_NUCLEOSOME_ASSEMBLY	0.9815	0.489796	0.851858	1
GOBP_RESPONSE_TO_MECHANICAL_STIMULUS	0.981026	0.4637	0.852539	1
GOBP_REGULATION_OF_NEUROBLAST_PROLIFERATION	0.980464	0.473451	0.85343	1
GOBP_IMPORT_INTO_NUCLEUS	0.980253	0.486553	0.853166	1
GOBP_CELLULAR_NITROGEN_COMPOUND_CATABOLIC_PROCESS	0.980123	0.50266	0.852612	1
GOBP_REGULATION_OF_NUCLEOCYTOPLASMIC_TRANSPORT	0.979864	0.5	0.852484	1
GOBP_ADIPOSE_TISSUE_DEVELOPMENT	0.979547	0.47807	0.852601	1
GOBP_AXONEME_ASSEMBLY	0.979277	0.455319	0.852531	1
GOBP_POSITIVE_REGULATION_OF_MYELOID_LEUKOCYTE_DIFFERENTIATION	0.978976	0.507659	0.852578	1
GOBP_ASTROCYTE_DIFFERENTIATION	0.977472	0.48337	0.856674	1
GOBP_NEGATIVE_REGULATION_OF_INTRINSIC_APOPTOTIC_SIGNALING_PATHWAY_IN_RESPONSE_TO_DNA_DAMAGE	0.976683	0.48583	0.858375	1
GOBP_EMBRYONIC_MORPHOGENESIS	0.976211	0.528	0.858924	1
GOBP_LEUKOCYTE_PROLIFERATION	0.976026	0.48855	0.858522	1
GOBP_AMINE_METABOLIC_PROCESS	0.975777	0.492239	0.858427	1
GOBP_DETECTION_OF_MECHANICAL_STIMULUS	0.975581	0.467105	0.858122	1
GOBP_LONG_CHAIN_FATTY_ACID_BIOSYNTHETIC_PROCESS	0.975464	0.453988	0.857504	1
GOBP_CELLULAR_RESPONSE_TO_CAMP	0.975292	0.473913	0.857092	1
GOBP_DNA_MODIFICATION	0.975178	0.461364	0.856485	1
GOBP_SNRNA_METABOLIC_PROCESS	0.974908	0.454756	0.856418	1
GOBP_VENTRICULAR_SYSTEM_DEVELOPMENT	0.974127	0.467213	0.858024	1
GOBP_REGULATION_OF_DNA_STRAND_ELONGATION	0.973981	0.470711	0.857519	1
GOBP_REGULATION_OF_HORMONE_METABOLIC_PROCESS	0.97344	0.462777	0.858458	1
GOBP_NEGATIVE_REGULATION_OF_NUCLEOCYTOPLASMIC_TRANSPORT	0.972944	0.50823	0.85917	1
GOBP_MITOTIC_SISTER_CHROMATID_SEGREGATION	0.972896	0.503597	0.858337	1
GOBP_REGULATION_OF_HISTONE_DEACETYLATION	0.972685	0.476596	0.858071	1
GOBP_REGULATION_OF_REPRODUCTIVE_PROCESS	0.972629	0.497585	0.857257	1
GOBP_HINDBRAIN_MORPHOGENESIS	0.972119	0.472648	0.858004	1
GOBP_AMINE_TRANSPORT	0.972025	0.494669	0.857314	1
GOBP_REGULATION_OF_TRIGLYCERIDE_METABOLIC_PROCESS	0.971637	0.481562	0.857636	1
GOBP_ADAPTIVE_IMMUNE_RESPONSE	0.970611	0.545226	0.860093	1
GOBP_REGULATION_OF_PEPTIDE_TRANSPORT	0.969687	0.514874	0.862138	1
GOBP_DNA_SYNTHESIS_INVOLVED_IN_DNA_REPAIR	0.969614	0.496689	0.861414	1
GOBP_SEX_DIFFERENTIATION	0.969537	0.527094	0.860686	1
GOBP_MALE_GAMETE_GENERATION	0.969335	0.522788	0.860383	1
GOBP_TRANSPORT_ALONG_MICROTUBULE	0.969065	0.514673	0.860349	1
GOBP_COPPER_ION_HOMEOSTASIS	0.969058	0.502083	0.859401	1
GOBP_CELLULAR_METABOLIC_COMPOUND_SALVAGE	0.968772	0.512552	0.859367	1
GOBP_CELLULAR_RESPONSE_TO_ORGANIC_CYCLIC_COMPOUND	0.968753	0.537859	0.858431	1
GOBP_SPECIFICATION_OF_SYMMETRY	0.968748	0.505618	0.857477	1
GOBP_POSITIVE_REGULATION_OF_KINASE_ACTIVITY	0.968119	0.526854	0.858623	1
GOBP_UBIQUITIN_DEPENDENT_PROTEIN_CATABOLIC_PROCESS_VIA_THE_MULTIVESICULAR_BODY_SORTING_PATHWAY	0.967841	0.470954	0.858576	1
GOBP_POSITIVE_REGULATION_OF_PROTEIN_KINASE_ACTIVITY	0.967759	0.513924	0.857874	1
GOBP_NEGATIVE_REGULATION_OF_ENDOTHELIAL_CELL_APOPTOTIC_PROCESS	0.966159	0.497984	0.862254	1
GOBP_LEUKOCYTE_APOPTOTIC_PROCESS	0.965329	0.510684	0.86396	1
GOBP_PROTEIN_LOCALIZATION_TO_PHAGOPHORE_ASSEMBLY_SITE	0.964835	0.491228	0.864657	1
GOBP_ESTABLISHMENT_OF_MITOCHONDRION_LOCALIZATION	0.96482	0.495614	0.863728	1
GOBP_POSITIVE_REGULATION_OF_PROTEIN_EXPORT_FROM_NUCLEUS	0.963745	0.523404	0.866395	1
GOBP_LEFT_RIGHT_PATTERN_FORMATION	0.963714	0.502174	0.865524	1
GOBP_PROTEIN_TARGETING	0.963006	0.545692	0.866904	1
GOBP_ENTEROENDOCRINE_CELL_DIFFERENTIATION	0.962295	0.506329	0.868353	1
GOBP_INTERLEUKIN_6_MEDIATED_SIGNALING_PATHWAY	0.961793	0.504	0.869025	1
GOBP_RESPONSE_TO_INTERLEUKIN_4	0.961788	0.501039	0.868075	1
GOBP_CELL_CELL_SIGNALING_BY_WNT	0.961697	0.548295	0.867448	1
GOBP_SNRNA_TRANSCRIPTION_BY_RNA_POLYMERASE_II	0.960772	0.492537	0.86963	1
GOBP_MEIOSIS_I_CELL_CYCLE_PROCESS	0.960436	0.517647	0.869789	1
GOBP_REGULATION_OF_STEROID_BIOSYNTHETIC_PROCESS	0.960268	0.531674	0.869397	1
GOBP_ANOIKIS	0.958991	0.519313	0.872626	1
GOBP_MALE_MEIOTIC_NUCLEAR_DIVISION	0.958419	0.516667	0.873607	1
GOBP_FC_GAMMA_RECEPTOR_SIGNALING_PATHWAY	0.957322	0.510776	0.876251	1
GOBP_VERY_LONG_CHAIN_FATTY_ACID_METABOLIC_PROCESS	0.957152	0.483731	0.875863	1
GOBP_CHLORIDE_TRANSPORT	0.956659	0.523013	0.876539	1
GOBP_REGULATION_OF_ESTABLISHMENT_OF_PROTEIN_LOCALIZATION	0.956492	0.602067	0.876119	1
GOBP_NEGATIVE_REGULATION_OF_CELL_CYCLE_PROCESS	0.956059	0.545932	0.87657	1
GOBP_REGULATION_OF_B_CELL_PROLIFERATION	0.955488	0.525862	0.877517	1
GOBP_HISTONE_METHYLATION	0.954881	0.567506	0.878586	1
GOBP_NEGATIVE_REGULATION_OF_ANOIKIS	0.954858	0.51068	0.877703	1
GOBP_CARBOHYDRATE_HOMEOSTASIS	0.954429	0.543269	0.878181	1
GOBP_COLLAGEN_FIBRIL_ORGANIZATION	0.954027	0.502146	0.878602	1
GOBP_PROTEIN_LOCALIZATION_TO_CYTOSKELETON	0.953915	0.509132	0.878015	1
GOBP_NUCLEOSIDE_BISPHOSPHATE_METABOLIC_PROCESS	0.953712	0.548628	0.877733	1
GOBP_RESPIRATORY_CHAIN_COMPLEX_IV_ASSEMBLY	0.953351	0.51634	0.877963	1
GOBP_LONG_TERM_SYNAPTIC_DEPRESSION	0.953167	0.523517	0.877632	1
GOBP_REGULATION_OF_HISTONE_METHYLATION	0.953065	0.558824	0.877021	1
GOBP_NEURON_CELLULAR_HOMEOSTASIS	0.953042	0.510288	0.876145	1
GOBP_MEMBRANE_DOCKING	0.952831	0.506787	0.875843	1
GOBP_CELL_JUNCTION_DISASSEMBLY	0.952362	0.521834	0.876432	1
GOBP_GMP_METABOLIC_PROCESS	0.951857	0.528662	0.877066	1
GOBP_DEVELOPMENT_OF_PRIMARY_SEXUAL_CHARACTERISTICS	0.95133	0.562061	0.87785	1
GOBP_ATTACHMENT_OF_SPINDLE_MICROTUBULES_TO_KINETOCHORE	0.950686	0.538293	0.879143	1
GOBP_REGULATION_OF_NEURON_DIFFERENTIATION	0.949281	0.560794	0.882812	1
GOBP_JNK_CASCADE	0.948897	0.551163	0.883152	1
GOBP_DNA_DOUBLE_STRAND_BREAK_PROCESSING	0.948214	0.525424	0.8844	1
GOBP_PEPTIDE_TRANSPORT	0.94799	0.551181	0.884154	1
GOBP_MITOTIC_NUCLEAR_DIVISION	0.947841	0.62406	0.883718	1
GOBP_MUCOPOLYSACCHARIDE_METABOLIC_PROCESS	0.947629	0.53139	0.88347	1
GOBP_ANTIBACTERIAL_HUMORAL_RESPONSE	0.947535	0.532632	0.882803	1
GOBP_IMMUNE_EFFECTOR_PROCESS	0.94735	0.601626	0.882471	1
GOBP_PURINE_NUCLEOSIDE_METABOLIC_PROCESS	0.94709	0.532189	0.882367	1
GOBP_REGULATION_OF_DENDRITE_MORPHOGENESIS	0.946829	0.555804	0.882267	1
GOBP_RIBONUCLEOSIDE_MONOPHOSPHATE_METABOLIC_PROCESS	0.946565	0.550691	0.882173	1
GOBP_REGULATION_OF_PROTEIN_EXPORT_FROM_NUCLEUS	0.946504	0.53913	0.881424	1
GOBP_AMINO_ACID_IMPORT_ACROSS_PLASMA_MEMBRANE	0.946448	0.539916	0.88066	1
GOBP_NEGATIVE_REGULATION_OF_INTRINSIC_APOPTOTIC_SIGNALING_PATHWAY	0.946117	0.572414	0.880879	1
GOBP_NEGATIVE_REGULATION_OF_OXIDATIVE_STRESS_INDUCED_CELL_DEATH	0.946039	0.525054	0.880198	1
GOBP_CATECHOLAMINE_SECRETION	0.945905	0.532673	0.879694	1
GOBP_EMBRYONIC_ORGAN_MORPHOGENESIS	0.945786	0.588384	0.879153	1
GOBP_NEGATIVE_REGULATION_OF_SMOOTH_MUSCLE_CELL_PROLIFERATION	0.945568	0.529412	0.878921	1
GOBP_REGULATION_OF_INSULIN_SECRETION	0.945469	0.56278	0.878315	1
GOBP_RAB_PROTEIN_SIGNAL_TRANSDUCTION	0.9454	0.521277	0.877601	1
GOBP_INTRACELLULAR_LIPID_TRANSPORT	0.944797	0.548387	0.878668	1
GOBP_PROTEIN_IMPORT	0.944728	0.559322	0.877953	1
GOBP_RESPIRATORY_SYSTEM_DEVELOPMENT	0.944298	0.573395	0.878441	1
GOBP_POSITIVE_REGULATION_OF_PROTEIN_LOCALIZATION_TO_NUCLEUS	0.943986	0.571749	0.878524	1
GOBP_REGULATION_OF_ERYTHROCYTE_DIFFERENTIATION	0.943533	0.532558	0.879068	1
GOBP_POSITIVE_REGULATION_OF_TRANSCRIPTION_FROM_RNA_POLYMERASE_II_PROMOTER_IN_RESPONSE_TO_STRESS	0.943143	0.545259	0.879375	1
GOBP_POSITIVE_REGULATION_OF_TRANSFERASE_ACTIVITY	0.942539	0.661333	0.880421	1
GOBP_BIOLOGICAL_PROCESS_INVOLVED_IN_INTERACTION_WITH_SYMBIONT	0.941762	0.570499	0.881955	1
GOBP_MITOTIC_CYTOKINESIS	0.94111	0.549783	0.883124	1
GOBP_ESTABLISHMENT_OF_PROTEIN_LOCALIZATION_TO_ORGANELLE	0.941029	0.629428	0.882479	1
GOBP_RHYTHMIC_PROCESS	0.940634	0.623377	0.882841	1
GOBP_TYPE_I_INTERFERON_PRODUCTION	0.940558	0.566079	0.882168	1
GOBP_HISTONE_DEUBIQUITINATION	0.939671	0.541667	0.884136	1
GOBP_MYOTUBE_DIFFERENTIATION	0.939587	0.576577	0.883498	1
GOBP_REGULATION_OF_INTRINSIC_APOPTOTIC_SIGNALING_PATHWAY	0.939039	0.614815	0.884347	1
GOBP_PROTEIN_COMPLEX_OLIGOMERIZATION	0.938912	0.612591	0.88384	1
GOBP_REGULATION_OF_AMYLOID_PRECURSOR_PROTEIN_CATABOLIC_PROCESS	0.938664	0.583691	0.883702	1
GOBP_CHEMICAL_SYNAPTIC_TRANSMISSION_POSTSYNAPTIC	0.938626	0.564334	0.882909	1
GOBP_VENTRICULAR_CARDIAC_MUSCLE_CELL_ACTION_POTENTIAL	0.93837	0.537988	0.882836	1
GOBP_HISTONE_H2A_ACETYLATION	0.938146	0.546729	0.882643	1
GOBP_NEGATIVE_REGULATION_OF_DNA_REPAIR	0.937772	0.552402	0.882904	1
GOBP_SIGNAL_TRANSDUCTION_IN_RESPONSE_TO_DNA_DAMAGE	0.937619	0.629187	0.882507	1
GOBP_MITOCHONDRIAL_DNA_METABOLIC_PROCESS	0.937263	0.557809	0.882743	1
GOBP_REGULATION_OF_JNK_CASCADE	0.937231	0.58465	0.881927	1
GOBP_DNA_DEALKYLATION	0.936764	0.563044	0.882519	1
GOBP_MITOCHONDRIAL_CALCIUM_ION_HOMEOSTASIS	0.936583	0.553419	0.882138	1
GOBP_POSITIVE_REGULATION_OF_HISTONE_H3_K4_METHYLATION	0.93614	0.528487	0.882565	1
GOBP_CELLULAR_AMINO_ACID_BIOSYNTHETIC_PROCESS	0.935835	0.572939	0.882596	1
GOBP_POSITIVE_REGULATION_OF_PROTEIN_TYROSINE_KINASE_ACTIVITY	0.935733	0.552239	0.881995	1
GOBP_NUCLEUS_ORGANIZATION	0.93567	0.579572	0.881303	1
GOBP_REGULATION_OF_HORMONE_LEVELS	0.935276	0.649874	0.881662	1
GOBP_IRON_ION_HOMEOSTASIS	0.934661	0.572082	0.882791	1
GOBP_AUDITORY_RECEPTOR_CELL_DEVELOPMENT	0.934383	0.558943	0.88275	1
GOBP_PROTEIN_TRANSMEMBRANE_TRANSPORT	0.9339	0.570455	0.883436	1
GOBP_DNA_TEMPLATED_TRANSCRIPTION_TERMINATION	0.933822	0.517895	0.882778	1
GOBP_REGULATION_OF_FATTY_ACID_BIOSYNTHETIC_PROCESS	0.933379	0.530973	0.883258	1
GOBP_TOXIN_TRANSPORT	0.933158	0.543237	0.883044	1
GOBP_INTRACELLULAR_PROTEIN_TRANSMEMBRANE_TRANSPORT	0.932661	0.596566	0.883749	1
GOBP_SENSORY_ORGAN_DEVELOPMENT	0.932501	0.628099	0.883337	1
GOBP_NEGATIVE_REGULATION_OF_GTPASE_ACTIVITY	0.931949	0.559322	0.884213	1
GOBP_RESPONSE_TO_INTERFERON_GAMMA	0.930773	0.617169	0.886921	1
GOBP_MITOCHONDRIAL_DNA_REPLICATION	0.930477	0.525562	0.88693	1
GOBP_MYELOID_CELL_DEVELOPMENT	0.930103	0.56492	0.887214	1
GOBP_POSITIVE_REGULATION_OF_MUSCLE_TISSUE_DEVELOPMENT	0.929657	0.551282	0.887703	1
GOBP_MEIOTIC_CHROMOSOME_SEGREGATION	0.929431	0.585683	0.887538	1
GOBP_MONOCYTE_CHEMOTAXIS	0.928624	0.565995	0.88914	1
GOBP_RESPONSE_TO_CALCIUM_ION	0.927755	0.59417	0.890989	1
GOBP_CHROMOSOME_LOCALIZATION	0.927577	0.613187	0.890652	1
GOBP_EMBRYONIC_ORGAN_DEVELOPMENT	0.927317	0.677083	0.890581	1
GOBP_POSTTRANSCRIPTIONAL_REGULATION_OF_GENE_EXPRESSION	0.927094	0.762943	0.890401	1
GOBP_CILIUM_MOVEMENT	0.927072	0.618834	0.889567	1
GOBP_REGULATION_OF_CELL_CYCLE_G2_M_PHASE_TRANSITION	0.926515	0.620192	0.890491	1
GOBP_REGULATION_OF_DOUBLE_STRAND_BREAK_REPAIR_VIA_HOMOLOGOUS_RECOMBINATION	0.925759	0.581699	0.891813	1
GOBP_NEGATIVE_REGULATION_OF_MRNA_SPLICING_VIA_SPLICEOSOME	0.925004	0.534737	0.893311	1
GOBP_REGULATION_OF_BINDING	0.923458	0.6925	0.897123	1
GOBP_PIGMENT_METABOLIC_PROCESS	0.921811	0.597727	0.901238	1
GOBP_REGULATION_OF_POSTSYNAPTIC_MEMBRANE_POTENTIAL	0.921727	0.587097	0.90059	1
GOBP_DIACYLGLYCEROL_METABOLIC_PROCESS	0.920337	0.585567	0.904081	1
GOBP_MALE_MEIOSIS_I	0.919776	0.557576	0.904947	1
GOBP_POSITIVE_REGULATION_OF_AMYLOID_PRECURSOR_PROTEIN_CATABOLIC_PROCESS	0.919576	0.536735	0.904676	1
GOBP_POSITIVE_REGULATION_OF_RELEASE_OF_SEQUESTERED_CALCIUM_ION_INTO_CYTOSOL	0.918954	0.558952	0.905657	1
GOBP_INNER_EAR_MORPHOGENESIS	0.918541	0.59589	0.905973	1
GOBP_REGULATION_OF_MONONUCLEAR_CELL_MIGRATION	0.91825	0.635955	0.905938	1
GOBP_SCF_DEPENDENT_PROTEASOMAL_UBIQUITIN_DEPENDENT_PROTEIN_CATABOLIC_PROCESS	0.917558	0.622081	0.907049	1
GOBP_NEGATIVE_REGULATION_OF_INNATE_IMMUNE_RESPONSE	0.917075	0.598194	0.907619	1
GOBP_RESPIRATORY_ELECTRON_TRANSPORT_CHAIN	0.915713	0.644495	0.910787	1
GOBP_REGULATION_OF_STEM_CELL_DIFFERENTIATION	0.913305	0.611479	0.917243	1
GOBP_BASE_EXCISION_REPAIR	0.912673	0.593074	0.918288	1
GOBP_PYRIMIDINE_NUCLEOBASE_METABOLIC_PROCESS	0.911778	0.561728	0.920026	1
GOBP_PROTEIN_AUTOPHOSPHORYLATION	0.910919	0.699248	0.921707	1
GOBP_CELLULAR_MODIFIED_AMINO_ACID_BIOSYNTHETIC_PROCESS	0.910546	0.589212	0.921915	1
GOBP_NEGATIVE_REGULATION_OF_MRNA_CATABOLIC_PROCESS	0.910353	0.62987	0.921565	1
GOBP_HIPPOCAMPUS_DEVELOPMENT	0.910202	0.628635	0.921136	1
GOBP_MULTIVESICULAR_BODY_ORGANIZATION	0.909091	0.639198	0.923521	1
GOBP_NADH_DEHYDROGENASE_COMPLEX_ASSEMBLY	0.908864	0.631696	0.923358	1
GOBP_BINDING_OF_SPERM_TO_ZONA_PELLUCIDA	0.908752	0.566946	0.922798	1
GOBP_NEURAL_TUBE_PATTERNING	0.90875	0.593074	0.921897	1
GOBP_NATURAL_KILLER_CELL_DIFFERENTIATION	0.908615	0.569869	0.921394	1
GOBP_REGULATION_OF_ENDOPLASMIC_RETICULUM_UNFOLDED_PROTEIN_RESPONSE	0.908443	0.605665	0.92099	1
GOBP_PHAGOCYTOSIS	0.907672	0.66581	0.922396	1
GOBP_NEGATIVE_REGULATION_OF_INTRACELLULAR_TRANSPORT	0.907023	0.617117	0.923433	1
GOBP_PRODUCTION_OF_MOLECULAR_MEDIATOR_OF_IMMUNE_RESPONSE	0.906865	0.708229	0.923039	1
GOBP_EMBRYONIC_PATTERN_SPECIFICATION	0.906702	0.609958	0.922622	1
GOBP_ORGANELLE_FISSION	0.906368	0.76943	0.922735	1
GOBP_DENDRITE_DEVELOPMENT	0.906292	0.704225	0.922053	1
GOBP_POSITIVE_REGULATION_OF_LEUKOCYTE_PROLIFERATION	0.906013	0.656455	0.921973	1
GOBP_SOMITOGENESIS	0.905983	0.601351	0.921162	1
GOBP_REGULATION_OF_AMINO_ACID_TRANSPORT	0.905816	0.610417	0.920773	1
GOBP_B_CELL_PROLIFERATION	0.905619	0.604396	0.920438	1
GOBP_HISTONE_H2A_UBIQUITINATION	0.905323	0.608137	0.920431	1
GOBP_HISTONE_H4_K5_ACETYLATION	0.904863	0.572008	0.920919	1
GOBP_ANION_HOMEOSTASIS	0.904565	0.572985	0.920934	1
GOBP_REGULATION_OF_STEM_CELL_PROLIFERATION	0.904265	0.636364	0.920977	1
GOBP_STEM_CELL_PROLIFERATION	0.903997	0.597872	0.92088	1
GOBP_GOLGI_TO_PLASMA_MEMBRANE_TRANSPORT	0.903698	0.632385	0.920868	1
GOBP_NEGATIVE_REGULATION_OF_RESPONSE_TO_ENDOPLASMIC_RETICULUM_STRESS	0.903357	0.616092	0.920964	1
GOBP_SENSORY_PERCEPTION_OF_PAIN	0.902499	0.611465	0.92261	1
GOBP_GLUTAMATE_METABOLIC_PROCESS	0.901878	0.602564	0.923611	1
GOBP_REGULATION_OF_INTRACELLULAR_PROTEIN_TRANSPORT	0.900996	0.733967	0.925271	1
GOBP_POSITIVE_REGULATION_OF_COLD_INDUCED_THERMOGENESIS	0.900776	0.650443	0.925022	1
GOBP_MITOTIC_G1_S_TRANSITION_CHECKPOINT_SIGNALING	0.899673	0.579646	0.927441	1
GOBP_PERIPHERAL_NERVOUS_SYSTEM_DEVELOPMENT	0.899246	0.619816	0.92776	1
GOBP_REGULATION_OF_VASCULAR_ENDOTHELIAL_GROWTH_FACTOR_RECEPTOR_SIGNALING_PATHWAY	0.899226	0.618844	0.92693	1
GOBP_MITOCHONDRIAL_DEPOLARIZATION	0.899037	0.587002	0.926556	1
GOBP_REGULATION_OF_CELL_CYCLE_PHASE_TRANSITION	0.89901	0.806971	0.925743	1
GOBP_POSITIVE_REGULATION_OF_PROTEIN_LOCALIZATION_TO_MEMBRANE	0.898963	0.646512	0.924982	1
GOBP_CELL_PROJECTION_ASSEMBLY	0.898663	0.848739	0.924985	1
GOBP_SNRNA_TRANSCRIPTION	0.897419	0.620172	0.927758	1
GOBP_MONOUBIQUITINATED_PROTEIN_DEUBIQUITINATION	0.897416	0.618557	0.926885	1
GOBP_NEGATIVE_REGULATION_OF_INTERLEUKIN_1_BETA_PRODUCTION	0.897255	0.599214	0.926466	1
GOBP_IMMUNOGLOBULIN_PRODUCTION	0.896972	0.667411	0.926429	1
GOBP_RESPONSE_TO_COLD	0.896718	0.659341	0.926306	1
GOBP_RESPONSE_TO_AXON_INJURY	0.896417	0.640425	0.926313	1
GOBP_POSITIVE_REGULATION_OF_ALPHA_BETA_T_CELL_ACTIVATION	0.896229	0.636782	0.925984	1
GOBP_T_CELL_DIFFERENTIATION	0.89575	0.727273	0.926493	1
GOBP_RESPONSE_TO_OSMOTIC_STRESS	0.894951	0.662192	0.927965	1
GOBP_NEURON_PROJECTION_ORGANIZATION	0.894209	0.647887	0.929231	1
GOBP_MITOTIC_SPINDLE_ASSEMBLY	0.894129	0.671171	0.928583	1
GOBP_REGULATION_OF_SMOOTH_MUSCLE_CELL_DIFFERENTIATION	0.894127	0.628931	0.927716	1
GOBP_REGULATION_OF_HEART_RATE_BY_CARDIAC_CONDUCTION	0.893925	0.602564	0.927405	1
GOBP_CILIUM_OR_FLAGELLUM_DEPENDENT_CELL_MOTILITY	0.893822	0.656109	0.926797	1
GOBP_STEROID_HORMONE_MEDIATED_SIGNALING_PATHWAY	0.892708	0.692857	0.929003	1
GOBP_CHONDROITIN_SULFATE_PROTEOGLYCAN_METABOLIC_PROCESS	0.892703	0.600432	0.928144	1
GOBP_RESPONSE_TO_CADMIUM_ION	0.892393	0.649554	0.928171	1
GOBP_MATURE_B_CELL_DIFFERENTIATION	0.892146	0.615711	0.927992	1
GOBP_SNRNA_PROCESSING	0.89199	0.620408	0.927585	1
GOBP_PIGMENT_BIOSYNTHETIC_PROCESS	0.891016	0.652361	0.929425	1
GOBP_REGULATION_OF_MUSCLE_CELL_DIFFERENTIATION	0.889866	0.699774	0.931713	1
GOBP_SENSORY_ORGAN_MORPHOGENESIS	0.889419	0.710074	0.932058	1
GOBP_SEGMENTATION	0.888934	0.648649	0.932558	1
GOBP_NUCLEOSIDE_MONOPHOSPHATE_METABOLIC_PROCESS	0.888901	0.647191	0.931785	1
GOBP_POSITIVE_REGULATION_OF_PHAGOCYTOSIS	0.888693	0.632967	0.931535	1
GOBP_ERAD_PATHWAY	0.888494	0.674888	0.931212	1
GOBP_HAIR_CELL_DIFFERENTIATION	0.888427	0.63048	0.930547	1
GOBP_FC_RECEPTOR_MEDIATED_STIMULATORY_SIGNALING_PATHWAY	0.888376	0.623701	0.929827	1
GOBP_POSITIVE_REGULATION_OF_TELOMERASE_RNA_LOCALIZATION_TO_CAJAL_BODY	0.887806	0.60161	0.930526	1
GOBP_REGULATION_OF_SPINDLE_ORGANIZATION	0.887069	0.626932	0.931745	1
GOBP_GLUCOSE_6_PHOSPHATE_METABOLIC_PROCESS	0.886623	0.610638	0.93215	1
GOBP_NEGATIVE_REGULATION_OF_LEUKOCYTE_MIGRATION	0.886615	0.619919	0.93131	1
GOBP_REGULATION_OF_MEMBRANE_DEPOLARIZATION	0.886586	0.643478	0.930519	1
GOBP_CELL_CYCLE_PHASE_TRANSITION	0.885273	0.874636	0.933314	1
GOBP_RETROGRADE_VESICLE_MEDIATED_TRANSPORT_GOLGI_TO_ENDOPLASMIC_RETICULUM	0.885221	0.67184	0.932603	1
GOBP_DNA_METHYLATION	0.885153	0.650728	0.931946	1
GOBP_REGULATION_OF_TRANSLATIONAL_ELONGATION	0.884744	0.608696	0.932244	1
GOBP_POSITIVE_REGULATION_OF_ANION_TRANSPORT	0.884563	0.617977	0.931853	1
GOBP_OLEFINIC_COMPOUND_METABOLIC_PROCESS	0.884309	0.740991	0.931717	1
GOBP_CELLULAR_RESPONSE_TO_OSMOTIC_STRESS	0.884153	0.655172	0.931283	1
GOBP_CELLULAR_SENESCENCE	0.882396	0.678082	0.935314	1
GOBP_RESPONSE_TO_FOOD	0.881493	0.629098	0.93686	1
GOBP_NEGATIVE_REGULATION_OF_UBIQUITIN_DEPENDENT_PROTEIN_CATABOLIC_PROCESS	0.881218	0.666667	0.936755	1
GOBP_CELLULAR_RESPIRATION	0.88092	0.798956	0.936735	1
GOBP_I_KAPPAB_PHOSPHORYLATION	0.880636	0.650406	0.936664	1
GOBP_REGULATION_OF_PROTEIN_LOCALIZATION_TO_MEMBRANE	0.880531	0.71327	0.936088	1
GOBP_BIOMINERALIZATION	0.879723	0.674365	0.937373	1
GOBP_CYTOKINESIS	0.879479	0.744681	0.937212	1
GOBP_PEPTIDYL_LYSINE_TRIMETHYLATION	0.879435	0.656652	0.936479	1
GOBP_POSITIVE_REGULATION_OF_FILOPODIUM_ASSEMBLY	0.878712	0.636175	0.937591	1
GOBP_NEGATIVE_REGULATION_OF_JNK_CASCADE	0.878711	0.658065	0.936741	1
GOBP_CHAPERONE_MEDIATED_AUTOPHAGY	0.878653	0.627615	0.93605	1
GOBP_NEGATIVE_REGULATION_OF_REPRODUCTIVE_PROCESS	0.87812	0.676123	0.936675	1
GOBP_METANEPHRIC_NEPHRON_MORPHOGENESIS	0.878094	0.625259	0.935881	1
GOBP_ALCOHOL_CATABOLIC_PROCESS	0.876857	0.660754	0.938252	1
GOBP_MITOTIC_SPINDLE_ORGANIZATION	0.876762	0.738739	0.93765	1
GOBP_VESICLE_MEDIATED_TRANSPORT_BETWEEN_ENDOSOMAL_COMPARTMENTS	0.876565	0.671674	0.937325	1
GOBP_MITOCHONDRION_LOCALIZATION	0.876155	0.657505	0.937541	1
GOBP_REGULATION_OF_PRODUCTION_OF_MOLECULAR_MEDIATOR_OF_IMMUNE_RESPONSE	0.876109	0.738717	0.93682	1
GOBP_POSITIVE_REGULATION_OF_LIPID_LOCALIZATION	0.876088	0.732877	0.93603	1
GOBP_TRIGLYCERIDE_CATABOLIC_PROCESS	0.874744	0.624481	0.938755	1
GOBP_CYTOSKELETON_DEPENDENT_CYTOKINESIS	0.87407	0.723629	0.939698	1
GOBP_REGULATION_OF_INTRACELLULAR_STEROID_HORMONE_RECEPTOR_SIGNALING_PATHWAY	0.873657	0.702517	0.939971	1
GOBP_FACULTATIVE_HETEROCHROMATIN_ASSEMBLY	0.873525	0.643006	0.93952	1
GOBP_ANTIGEN_PROCESSING_AND_PRESENTATION_OF_PEPTIDE_ANTIGEN	0.872928	0.656455	0.940191	1
GOBP_CELLULAR_CARBOHYDRATE_CATABOLIC_PROCESS	0.872857	0.636971	0.93953	1
GOBP_PYRIMIDINE_RIBONUCLEOSIDE_TRIPHOSPHATE_METABOLIC_PROCESS	0.871558	0.64503	0.942065	1
GOBP_NEGATIVE_REGULATION_OF_NEURON_DIFFERENTIATION	0.869973	0.682819	0.945394	1
GOBP_CELL_REDOX_HOMEOSTASIS	0.869625	0.67713	0.945464	1
GOBP_ENDOPLASMIC_RETICULUM_UNFOLDED_PROTEIN_RESPONSE	0.869497	0.725118	0.944948	1
GOBP_AUTONOMIC_NERVOUS_SYSTEM_DEVELOPMENT	0.869463	0.65762	0.944202	1
GOBP_MRNA_SPLICE_SITE_SELECTION	0.86876	0.683438	0.945205	1
GOBP_POSITIVE_REGULATION_OF_T_CELL_MEDIATED_CYTOTOXICITY	0.868305	0.646552	0.9455	1
GOBP_CELLULAR_RESPONSE_TO_BIOTIC_STIMULUS	0.868011	0.802817	0.945425	1
GOBP_DETECTION_OF_BIOTIC_STIMULUS	0.867602	0.67086	0.945643	1
GOBP_RETROGRADE_TRANSPORT_ENDOSOME_TO_GOLGI	0.867477	0.739326	0.945131	1
GOBP_POSITIVE_REGULATION_OF_ENDOTHELIAL_CELL_PROLIFERATION	0.867468	0.690949	0.944315	1
GOBP_RESPONSE_TO_GAMMA_RADIATION	0.867012	0.681416	0.944644	1
GOBP_VASCULAR_ASSOCIATED_SMOOTH_MUSCLE_CELL_DIFFERENTIATION	0.866861	0.656716	0.944204	1
GOBP_TRIGLYCERIDE_METABOLIC_PROCESS	0.86641	0.7046	0.944584	1
GOBP_NEGATIVE_REGULATION_OF_CHEMOTAXIS	0.866039	0.667401	0.944673	1
GOBP_METAPHASE_PLATE_CONGRESSION	0.865808	0.677282	0.944425	1
GOBP_ERYTHROCYTE_HOMEOSTASIS	0.865526	0.765281	0.944274	1
GOBP_SMOOTH_MUSCLE_CELL_APOPTOTIC_PROCESS	0.864683	0.641189	0.945628	1
GOBP_POSITIVE_REGULATION_OF_T_CELL_MEDIATED_IMMUNITY	0.862327	0.682927	0.950685	1
GOBP_POSITIVE_REGULATION_OF_T_CELL_CYTOKINE_PRODUCTION	0.861933	0.662474	0.950857	1
GOBP_METANEPHROS_DEVELOPMENT	0.860757	0.727064	0.952937	1
GOBP_PROTEIN_POLYUBIQUITINATION	0.86049	0.856796	0.952753	1
GOBP_ATP_SYNTHESIS_COUPLED_ELECTRON_TRANSPORT	0.860282	0.719907	0.952426	1
GOBP_POSITIVE_REGULATION_OF_NEURON_DIFFERENTIATION	0.859152	0.714912	0.954351	1
GOBP_REGULATION_OF_POTASSIUM_ION_TRANSPORT	0.859139	0.709677	0.953546	1
GOBP_GAMETE_GENERATION	0.858584	0.929378	0.954082	1
GOBP_POSITIVE_REGULATION_OF_ACTIN_FILAMENT_POLYMERIZATION	0.85839	0.686956	0.953733	1
GOBP_POSITIVE_REGULATION_OF_LYMPHOCYTE_DIFFERENTIATION	0.858325	0.755839	0.953058	1
GOBP_CYTOSOLIC_TRANSPORT	0.858324	0.781327	0.952231	1
GOBP_EYE_MORPHOGENESIS	0.858056	0.720096	0.952026	1
GOBP_EYE_PHOTORECEPTOR_CELL_DEVELOPMENT	0.857949	0.648033	0.951464	1
GOBP_PROTEIN_NEDDYLATION	0.857526	0.632568	0.951672	1
GOBP_REGULATION_OF_DENDRITIC_SPINE_MORPHOGENESIS	0.856093	0.709544	0.954324	1
GOBP_INTRINSIC_APOPTOTIC_SIGNALING_PATHWAY_IN_RESPONSE_TO_DNA_DAMAGE_BY_P53_CLASS_MEDIATOR	0.856057	0.685535	0.953602	1
GOBP_REGULATION_OF_MEMBRANE_REPOLARIZATION	0.856022	0.678862	0.952854	1
GOBP_SOMATIC_DIVERSIFICATION_OF_IMMUNOGLOBULINS	0.855814	0.742729	0.952533	1
GOBP_NEGATIVE_REGULATION_OF_PRODUCTION_OF_MOLECULAR_MEDIATOR_OF_IMMUNE_RESPONSE	0.855798	0.654867	0.951751	1
GOBP_MUSCLE_CELL_MIGRATION	0.855701	0.746032	0.951185	1
GOBP_POSITIVE_REGULATION_OF_DNA_REPAIR	0.855275	0.758389	0.95135	1
GOBP_POSITIVE_REGULATION_OF_FAT_CELL_DIFFERENTIATION	0.855123	0.709052	0.950925	1
GOBP_REGULATION_OF_CARDIAC_MUSCLE_CELL_ACTION_POTENTIAL	0.854634	0.687375	0.951309	1
GOBP_EXOCYTOSIS	0.854471	0.892031	0.950892	1
GOBP_GERM_CELL_DEVELOPMENT	0.853954	0.838164	0.951322	1
GOBP_INTRA_GOLGI_VESICLE_MEDIATED_TRANSPORT	0.853796	0.694915	0.950866	1
GOBP_SERINE_FAMILY_AMINO_ACID_BIOSYNTHETIC_PROCESS	0.851883	0.675159	0.954676	1
GOBP_DENDRITIC_SPINE_MORPHOGENESIS	0.851757	0.718816	0.954162	1
GOBP_POSITIVE_REGULATION_OF_INNATE_IMMUNE_RESPONSE	0.851557	0.757143	0.953834	1
GOBP_MODIFIED_AMINO_ACID_TRANSPORT	0.849654	0.679372	0.957506	1
GOBP_ADAPTIVE_IMMUNE_RESPONSE_BASED_ON_SOMATIC_RECOMBINATION_OF_IMMUNE_RECEPTORS_BUILT_FROM_IMMUNOGLOBULIN_SUPERFAMILY_DOMAINS	0.849526	0.832947	0.956979	1
GOBP_PROTEIN_HOMOOLIGOMERIZATION	0.849004	0.801932	0.957379	1
GOBP_RENAL_WATER_HOMEOSTASIS	0.848926	0.668058	0.956731	1
GOBP_POSITIVE_REGULATION_OF_AMYLOID_BETA_FORMATION	0.848877	0.660232	0.956017	1
GOBP_CELLULAR_COMPONENT_DISASSEMBLY	0.84871	0.935401	0.955581	1
GOBP_APOPTOTIC_PROCESS_INVOLVED_IN_MORPHOGENESIS	0.848332	0.649123	0.955622	1
GOBP_ANATOMICAL_STRUCTURE_MATURATION	0.847814	0.831265	0.956049	1
GOBP_PEROXISOME_PROLIFERATOR_ACTIVATED_RECEPTOR_SIGNALING_PATHWAY	0.847536	0.663158	0.955868	1
GOBP_NCRNA_CATABOLIC_PROCESS	0.847116	0.729787	0.955997	1
GOBP_REGULATION_OF_UBIQUITIN_PROTEIN_LIGASE_ACTIVITY	0.847104	0.670146	0.955212	1
GOBP_OLIGODENDROCYTE_DEVELOPMENT	0.846713	0.693478	0.955343	1
GOBP_NEGATIVE_REGULATION_OF_ORGANELLE_ASSEMBLY	0.846283	0.731441	0.955527	1
GOBP_MAMMARY_GLAND_MORPHOGENESIS	0.845286	0.720408	0.95703	1
GOBP_FEEDING_BEHAVIOR	0.845122	0.737179	0.95662	1
GOBP_T_CELL_MEDIATED_CYTOTOXICITY	0.844367	0.709129	0.957582	1
GOBP_PHAGOSOME_MATURATION	0.844252	0.698113	0.957074	1
GOBP_POSITIVE_REGULATION_OF_SMOOTHENED_SIGNALING_PATHWAY	0.843914	0.690987	0.957024	1
GOBP_PROTEIN_LOCALIZATION_TO_CELL_SURFACE	0.843631	0.734513	0.956856	1
GOBP_POSITIVE_REGULATION_OF_LIPID_BIOSYNTHETIC_PROCESS	0.843502	0.752232	0.956341	1
GOBP_MITOTIC_CYTOKINETIC_PROCESS	0.843336	0.690678	0.95592	1
GOBP_REGULATION_OF_CYTOPLASMIC_TRANSLATION	0.842526	0.691824	0.956906	1
GOBP_BLASTOCYST_FORMATION	0.842113	0.704167	0.957054	1
GOBP_REGULATION_OF_T_HELPER_1_TYPE_IMMUNE_RESPONSE	0.841609	0.697723	0.957367	1
GOBP_SYNAPTIC_VESICLE_EXOCYTOSIS	0.841522	0.768374	0.956738	1
GOBP_ENDOPLASMIC_RETICULUM_TO_GOLGI_VESICLE_MEDIATED_TRANSPORT	0.84114	0.813596	0.956775	1
GOBP_ANTERIOR_POSTERIOR_PATTERN_SPECIFICATION	0.841139	0.832941	0.955975	1
GOBP_MACROPHAGE_CYTOKINE_PRODUCTION	0.840901	0.664488	0.955706	1
GOBP_ACTIVATION_OF_CYSTEINE_TYPE_ENDOPEPTIDASE_ACTIVITY	0.840801	0.700214	0.95512	1
GOBP_MITOCHONDRIAL_MEMBRANE_ORGANIZATION	0.840474	0.785553	0.955025	1
GOBP_NEGATIVE_REGULATION_OF_ESTABLISHMENT_OF_PROTEIN_LOCALIZATION	0.840404	0.786601	0.954376	1
GOBP_REGULATION_OF_MRNA_CATABOLIC_PROCESS	0.83998	0.849515	0.954509	1
GOBP_NEGATIVE_REGULATION_OF_INTERLEUKIN_1_PRODUCTION	0.839383	0.684536	0.955025	1
GOBP_ORGANELLE_MEMBRANE_FUSION	0.839343	0.829545	0.954316	1
GOBP_REGULATION_OF_STEROL_TRANSPORT	0.839309	0.742081	0.953581	1
GOBP_AMINE_BIOSYNTHETIC_PROCESS	0.839279	0.710084	0.952853	1
GOBP_TRABECULA_MORPHOGENESIS	0.83924	0.713626	0.952151	1
GOBP_REGULATION_OF_GLIAL_CELL_PROLIFERATION	0.839112	0.661826	0.951627	1
GOBP_HORMONE_MEDIATED_SIGNALING_PATHWAY	0.838737	0.832168	0.951656	1
GOBP_MEIOTIC_CELL_CYCLE_PROCESS	0.838331	0.838565	0.951771	1
GOBP_DEOXYRIBONUCLEOTIDE_BIOSYNTHETIC_PROCESS	0.838146	0.654008	0.951384	1
GOBP_NEGATIVE_REGULATION_OF_PEPTIDE_SECRETION	0.838102	0.730932	0.950693	1
GOBP_CARDIAC_MUSCLE_CELL_MEMBRANE_REPOLARIZATION	0.837549	0.686567	0.951107	1
GOBP_POSITIVE_REGULATION_OF_ORGANELLE_ORGANIZATION	0.837447	0.951899	0.950541	1
GOBP_REGULATION_OF_MACROAUTOPHAGY	0.837098	0.828054	0.950499	1
GOBP_CELLULAR_RESPONSE_TO_MOLECULE_OF_BACTERIAL_ORIGIN	0.837027	0.851385	0.949875	1
GOBP_RESPONSE_TO_RETINOIC_ACID	0.836441	0.776256	0.950342	1
GOBP_EMBRYONIC_AXIS_SPECIFICATION	0.836188	0.703297	0.950138	1
GOBP_CELLULAR_RESPONSE_TO_VASCULAR_ENDOTHELIAL_GROWTH_FACTOR_STIMULUS	0.83528	0.765101	0.951254	1
GOBP_CEREBELLAR_PURKINJE_CELL_LAYER_DEVELOPMENT	0.834831	0.704403	0.951451	1
GOBP_REGULATION_OF_B_CELL_APOPTOTIC_PROCESS	0.834173	0.695932	0.952049	1
GOBP_INORGANIC_ANION_TRANSMEMBRANE_TRANSPORT	0.833876	0.764069	0.951903	1
GOBP_GLYCOSPHINGOLIPID_METABOLIC_PROCESS	0.833699	0.744186	0.951507	1
GOBP_REGULATION_OF_INNATE_IMMUNE_RESPONSE	0.833342	0.85034	0.951494	1
GOBP_MICROTUBULE_CYTOSKELETON_ORGANIZATION_INVOLVED_IN_MITOSIS	0.83264	0.876682	0.952206	1
GOBP_CORTICAL_ACTIN_CYTOSKELETON_ORGANIZATION	0.83117	0.731501	0.954681	1
GOBP_EMBRYONIC_DIGESTIVE_TRACT_DEVELOPMENT	0.830242	0.698574	0.955891	1
GOBP_REGULATION_OF_STEM_CELL_POPULATION_MAINTENANCE	0.829121	0.729306	0.957449	1
GOBP_SOMATIC_DIVERSIFICATION_OF_IMMUNOGLOBULINS_INVOLVED_IN_IMMUNE_RESPONSE	0.828683	0.742794	0.957615	1
GOBP_NEGATIVE_REGULATION_OF_TUMOR_NECROSIS_FACTOR_SUPERFAMILY_CYTOKINE_PRODUCTION	0.828575	0.719745	0.957058	1
GOBP_RESPONSE_TO_ARSENIC_CONTAINING_SUBSTANCE	0.827697	0.74026	0.958093	1
GOBP_LYMPHOID_PROGENITOR_CELL_DIFFERENTIATION	0.827592	0.683544	0.957545	1
GOBP_CELLULAR_ALDEHYDE_METABOLIC_PROCESS	0.827419	0.792576	0.957107	1
GOBP_NEGATIVE_REGULATION_OF_I_KAPPAB_KINASE_NF_KAPPAB_SIGNALING	0.827013	0.733925	0.957144	1
GOBP_LIPOSACCHARIDE_METABOLIC_PROCESS	0.826681	0.824176	0.95699	1
GOBP_PROTEIN_LOCALIZATION_TO_CELL_JUNCTION	0.826066	0.777011	0.957455	1
GOBP_EPITHELIAL_TO_MESENCHYMAL_TRANSITION_INVOLVED_IN_ENDOCARDIAL_CUSHION_FORMATION	0.825572	0.723077	0.957721	1
GOBP_POSITIVE_REGULATION_OF_LEUKOCYTE_ADHESION_TO_VASCULAR_ENDOTHELIAL_CELL	0.824519	0.72093	0.959143	1
GOBP_REGULATION_OF_INFLAMMATORY_RESPONSE_TO_ANTIGENIC_STIMULUS	0.822861	0.712551	0.961692	1
GOBP_CELLULAR_PROCESS_INVOLVED_IN_REPRODUCTION_IN_MULTICELLULAR_ORGANISM	0.822835	0.91133	0.960949	1
GOBP_AEROBIC_RESPIRATION	0.82225	0.885986	0.961347	1
GOBP_DEVELOPMENTAL_MATURATION	0.821827	0.906977	0.961417	1
GOBP_CELLULAR_RESPONSE_TO_ALKALOID	0.821372	0.760825	0.961583	1
GOBP_RESPIRATORY_BURST	0.820093	0.741865	0.963327	1
GOBP_MAST_CELL_ACTIVATION_INVOLVED_IN_IMMUNE_RESPONSE	0.819472	0.752735	0.963773	1
GOBP_VACUOLAR_TRANSPORT	0.818993	0.865	0.963921	1
GOBP_PROTEIN_TARGETING_TO_PEROXISOME	0.81887	0.732365	0.963381	1
GOBP_OLIGOSACCHARIDE_LIPID_INTERMEDIATE_BIOSYNTHETIC_PROCESS	0.818526	0.754639	0.96328	1
GOBP_ANTIGEN_PROCESSING_AND_PRESENTATION_OF_EXOGENOUS_PEPTIDE_ANTIGEN	0.818191	0.745798	0.963166	1
GOBP_TETRAHYDROFOLATE_METABOLIC_PROCESS	0.814733	0.736842	0.969065	1
GOBP_HUMORAL_IMMUNE_RESPONSE_MEDIATED_BY_CIRCULATING_IMMUNOGLOBULIN	0.814587	0.742204	0.968554	1
GOBP_PROTEOGLYCAN_BIOSYNTHETIC_PROCESS	0.814422	0.776524	0.968098	1
GOBP_TRICARBOXYLIC_ACID_CYCLE	0.813755	0.776471	0.968603	1
GOBP_PRIMARY_ALCOHOL_METABOLIC_PROCESS	0.81262	0.838926	0.970011	1
GOBP_PROTEASOME_MEDIATED_UBIQUITIN_DEPENDENT_PROTEIN_CATABOLIC_PROCESS	0.812563	0.979167	0.969336	1
GOBP_MITOCHONDRIAL_TRANSMEMBRANE_TRANSPORT	0.81096	0.852381	0.971564	1
GOBP_REGULATION_OF_LYMPHOCYTE_MIGRATION	0.810825	0.787611	0.971033	1
GOBP_NEGATIVE_REGULATION_OF_MYOBLAST_DIFFERENTIATION	0.810492	0.760965	0.970874	1
GOBP_LONG_CHAIN_FATTY_ACYL_COA_METABOLIC_PROCESS	0.808849	0.727642	0.973076	1
GOBP_T_HELPER_1_TYPE_IMMUNE_RESPONSE	0.808511	0.772443	0.972919	1
GOBP_NEURON_MATURATION	0.808211	0.75974	0.972683	1
GOBP_POSITIVE_REGULATION_OF_INTRINSIC_APOPTOTIC_SIGNALING_PATHWAY	0.807369	0.791383	0.973519	1
GOBP_NEGATIVE_REGULATION_OF_PROTEOLYSIS_INVOLVED_IN_CELLULAR_PROTEIN_CATABOLIC_PROCESS	0.805454	0.836364	0.97637	1
GOBP_NEGATIVE_REGULATION_OF_TORC1_SIGNALING	0.805197	0.722793	0.976075	1
GOBP_N_TERMINAL_PROTEIN_AMINO_ACID_ACETYLATION	0.805009	0.768578	0.975617	1
GOBP_PEROXISOMAL_TRANSPORT	0.804624	0.721739	0.975506	1
GOBP_CELL_CYCLE_CHECKPOINT_SIGNALING	0.80416	0.90708	0.975612	1
GOBP_DENDRITIC_SPINE_DEVELOPMENT	0.803945	0.815909	0.975221	1
GOBP_POSITIVE_REGULATION_OF_LYMPHOCYTE_MIGRATION	0.80392	0.740586	0.974489	1
GOBP_ORGANELLE_LOCALIZATION	0.803342	0.983287	0.974784	1
GOBP_POSITIVE_REGULATION_OF_EXOCYTOSIS	0.802638	0.797674	0.975283	1
GOBP_POST_GOLGI_VESICLE_MEDIATED_TRANSPORT	0.802445	0.86052	0.97486	1
GOBP_MICROTUBULE_ANCHORING	0.801612	0.750507	0.975583	1
GOBP_SMOOTH_MUSCLE_CELL_MIGRATION	0.80069	0.834052	0.976423	1
GOBP_REGULATION_OF_IMMUNOGLOBULIN_PRODUCTION	0.800034	0.805804	0.976836	1
GOBP_RESPONSE_TO_NICOTINE	0.798576	0.77342	0.97863	1
GOBP_INTRINSIC_APOPTOTIC_SIGNALING_PATHWAY	0.798184	0.9599	0.978558	1
GOBP_REGULATION_OF_ANOIKIS	0.797559	0.782516	0.978839	1
GOBP_GLIAL_CELL_PROLIFERATION	0.796707	0.752155	0.97954	1
GOBP_SYNAPSE_MATURATION	0.796638	0.731707	0.978886	1
GOBP_REGULATION_OF_RECEPTOR_RECYCLING	0.795604	0.75835	0.979943	1
GOBP_WALKING_BEHAVIOR	0.795339	0.757384	0.979662	1
GOBP_RESPONSE_TO_DEXAMETHASONE	0.795203	0.78525	0.979132	1
GOBP_ESTABLISHMENT_OF_PROTEIN_LOCALIZATION_TO_PLASMA_MEMBRANE	0.795029	0.859447	0.978675	1
GOBP_DEOXYRIBONUCLEOSIDE_MONOPHOSPHATE_METABOLIC_PROCESS	0.794964	0.766	0.978015	1
GOBP_REGULATION_OF_PROTEIN_K63_LINKED_UBIQUITINATION	0.793124	0.755694	0.98043	1
GOBP_RRNA_MODIFICATION	0.791312	0.780793	0.982763	1
GOBP_HISTONE_H2A_MONOUBIQUITINATION	0.791195	0.748918	0.982183	1
GOBP_POSITIVE_REGULATION_OF_CELL_CYCLE_PROCESS	0.790058	0.943765	0.983266	1
GOBP_CHOLESTEROL_EFFLUX	0.789328	0.76875	0.983766	1
GOBP_PROTEIN_STABILIZATION	0.788938	0.949886	0.983631	1
GOBP_NEGATIVE_REGULATION_OF_DOUBLE_STRAND_BREAK_REPAIR_VIA_HOMOLOGOUS_RECOMBINATION	0.788528	0.774834	0.983492	1
GOBP_IRE1_MEDIATED_UNFOLDED_PROTEIN_RESPONSE	0.788062	0.785398	0.983503	1
GOBP_NEUROTROPHIN_SIGNALING_PATHWAY	0.787984	0.792035	0.982864	1
GOBP_NEUROINFLAMMATORY_RESPONSE	0.787704	0.778022	0.982544	1
GOBP_ORGANELLE_FUSION	0.786864	0.916854	0.983157	1
GOBP_ADULT_LOCOMOTORY_BEHAVIOR	0.786552	0.804545	0.982899	1
GOBP_REGULATION_OF_PROTEIN_POLYMERIZATION	0.785358	0.930394	0.984031	1
GOBP_NEGATIVE_REGULATION_OF_HISTONE_METHYLATION	0.785212	0.782609	0.983502	1
GOBP_INCLUSION_BODY_ASSEMBLY	0.784879	0.797495	0.983311	1
GOBP_PSEUDOURIDINE_SYNTHESIS	0.784464	0.812227	0.983237	1
GOBP_RESPONSE_TO_EPIDERMAL_GROWTH_FACTOR	0.783551	0.852008	0.983928	1
GOBP_MODULATION_BY_HOST_OF_VIRAL_PROCESS	0.783537	0.783951	0.983188	1
GOBP_AUTOPHAGY_OF_NUCLEUS	0.781572	0.76569	0.985509	1
GOBP_PROTEIN_HETEROOLIGOMERIZATION	0.780882	0.786325	0.985767	1
GOBP_SRP_DEPENDENT_COTRANSLATIONAL_PROTEIN_TARGETING_TO_MEMBRANE	0.780639	0.770624	0.985385	1
GOBP_IMMUNOGLOBULIN_PRODUCTION_INVOLVED_IN_IMMUNOGLOBULIN_MEDIATED_IMMUNE_RESPONSE	0.780376	0.857482	0.985013	1
GOBP_CYTOSKELETON_DEPENDENT_INTRACELLULAR_TRANSPORT	0.780358	0.957346	0.984285	1
GOBP_POSITIVE_REGULATION_OF_VIRAL_PROCESS	0.779105	0.861915	0.985502	1
GOBP_REGULATION_OF_JUN_KINASE_ACTIVITY	0.778232	0.843267	0.986086	1
GOBP_NEGATIVE_REGULATION_OF_FIBROBLAST_PROLIFERATION	0.778163	0.797826	0.985425	1
GOBP_SINGLE_FERTILIZATION	0.777389	0.899554	0.985837	1
GOBP_DEOXYRIBONUCLEOSIDE_TRIPHOSPHATE_METABOLIC_PROCESS	0.777114	0.785124	0.985481	1
GOBP_PHOSPHOLIPID_CATABOLIC_PROCESS	0.776955	0.844595	0.984961	1
GOBP_NEGATIVE_REGULATION_OF_T_CELL_PROLIFERATION	0.776564	0.838298	0.984808	1
GOBP_REGULATION_OF_DNA_METHYLATION_DEPENDENT_HETEROCHROMATIN_ASSEMBLY	0.776383	0.767391	0.984347	1
GOBP_CELLULAR_RESPONSE_TO_GLUCOSE_STARVATION	0.776347	0.835853	0.983642	1
GOBP_POSITIVE_REGULATION_OF_INTRACELLULAR_PROTEIN_TRANSPORT	0.776039	0.956633	0.983322	1
GOBP_REGULATION_OF_DNA_METHYLATION	0.775664	0.786164	0.983131	1
GOBP_NEGATIVE_REGULATION_OF_BLOOD_PRESSURE	0.775661	0.827957	0.982386	1
GOBP_VACUOLAR_ACIDIFICATION	0.775626	0.794432	0.981696	1
GOBP_COMPLEMENT_ACTIVATION	0.775526	0.806522	0.981094	1
GOBP_REGULATION_OF_PROTEIN_IMPORT	0.775174	0.881119	0.980881	1
GOBP_NEGATIVE_REGULATION_OF_OSSIFICATION	0.774558	0.838384	0.98108	1
GOBP_HOMOLOGOUS_CHROMOSOME_PAIRING_AT_MEIOSIS	0.774489	0.834081	0.980437	1
GOBP_HEART_FORMATION	0.774228	0.784648	0.980062	1
GOBP_PROTEIN_LOCALIZATION_TO_CELL_CELL_JUNCTION	0.772585	0.780973	0.981667	1
GOBP_CARDIAC_CONDUCTION_SYSTEM_DEVELOPMENT	0.772396	0.777778	0.981227	1
GOBP_POSITIVE_REGULATION_OF_CYTOSKELETON_ORGANIZATION	0.771021	0.940334	0.982438	1
GOBP_GLYCOLIPID_BIOSYNTHETIC_PROCESS	0.769926	0.882618	0.983269	1
GOBP_NEGATIVE_REGULATION_OF_SYNAPTIC_TRANSMISSION	0.769226	0.827511	0.983531	1
GOBP_POSITIVE_REGULATION_OF_RESPONSE_TO_DNA_DAMAGE_STIMULUS	0.76875	0.928074	0.983481	1
GOBP_EXTRACELLULAR_TRANSPORT	0.768596	0.843137	0.982939	1
GOBP_NEGATIVE_REGULATION_OF_TOLL_LIKE_RECEPTOR_SIGNALING_PATHWAY	0.768448	0.779443	0.982417	1
GOBP_AUTOPHAGOSOME_MATURATION	0.768211	0.857768	0.982022	1
GOBP_NEGATIVE_REGULATION_OF_INTRACELLULAR_PROTEIN_TRANSPORT	0.76689	0.83547	0.983192	1
GOBP_GLYCOSYLCERAMIDE_METABOLIC_PROCESS	0.766385	0.789264	0.983134	1
GOBP_MULTICELLULAR_ORGANISM_GROWTH	0.765892	0.93911	0.983089	1
GOBP_REGULATION_OF_UBIQUITIN_DEPENDENT_PROTEIN_CATABOLIC_PROCESS	0.765401	0.966592	0.983016	1
GOBP_REGULATION_OF_FILOPODIUM_ASSEMBLY	0.764067	0.871332	0.98408	1
GOBP_REGULATION_OF_MEMBRANE_PROTEIN_ECTODOMAIN_PROTEOLYSIS	0.763766	0.786139	0.983758	1
GOBP_CELL_FATE_SPECIFICATION	0.76307	0.838641	0.983944	1
GOBP_CELL_MATURATION	0.762255	0.940758	0.984306	1
GOBP_NEGATIVE_REGULATION_OF_SMOOTH_MUSCLE_CELL_MIGRATION	0.761215	0.806167	0.985008	1
GOBP_SPINDLE_ORGANIZATION	0.761141	0.972906	0.984369	1
GOBP_NEGATIVE_REGULATION_OF_INFLAMMATORY_RESPONSE_TO_ANTIGENIC_STIMULUS	0.760791	0.797071	0.98408	1
GOBP_PROTEIN_TARGETING_TO_LYSOSOME	0.760626	0.817805	0.983561	1
GOBP_REGULATION_OF_MONOOXYGENASE_ACTIVITY	0.759301	0.851528	0.984532	1
GOBP_REGULATION_OF_INTRACELLULAR_TRANSPORT	0.759082	0.992424	0.984092	1
GOBP_NEGATIVE_REGULATION_OF_RNA_SPLICING	0.758284	0.818763	0.98443	1
GOBP_NEGATIVE_REGULATION_OF_OSTEOBLAST_DIFFERENTIATION	0.757807	0.85022	0.984281	1
GOBP_MITOTIC_CELL_CYCLE_CHECKPOINT_SIGNALING	0.757733	0.964539	0.983627	1
GOBP_AXO_DENDRITIC_TRANSPORT	0.756684	0.887446	0.984246	1
GOBP_AMYLOID_BETA_METABOLIC_PROCESS	0.756345	0.857451	0.98395	1
GOBP_POSTTRANSLATIONAL_PROTEIN_TARGETING_TO_ENDOPLASMIC_RETICULUM_MEMBRANE	0.756214	0.800407	0.983383	1
GOBP_REGULATION_OF_DNA_DAMAGE_RESPONSE_SIGNAL_TRANSDUCTION_BY_P53_CLASS_MEDIATOR	0.755758	0.834071	0.983234	1
GOBP_NEGATIVE_REGULATION_OF_CELLULAR_CATABOLIC_PROCESS	0.755444	0.977612	0.9829	1
GOBP_LABYRINTHINE_LAYER_BLOOD_VESSEL_DEVELOPMENT	0.751435	0.81104	0.987235	1
GOBP_INTRINSIC_APOPTOTIC_SIGNALING_PATHWAY_IN_RESPONSE_TO_OXIDATIVE_STRESS	0.74809	0.874157	0.990645	1
GOBP_TRNA_WOBBLE_URIDINE_MODIFICATION	0.747812	0.798039	0.990271	1
GOBP_DNA_REPLICATION_CHECKPOINT_SIGNALING	0.747378	0.836978	0.990074	1
GOBP_PEPTIDYL_ASPARAGINE_MODIFICATION	0.745382	0.814196	0.991757	1
GOBP_REGULATION_OF_POTASSIUM_ION_TRANSMEMBRANE_TRANSPORTER_ACTIVITY	0.745027	0.870614	0.991445	1
GOBP_NEGATIVE_REGULATION_OF_OXIDATIVE_STRESS_INDUCED_INTRINSIC_APOPTOTIC_SIGNALING_PATHWAY	0.744589	0.825203	0.991233	1
GOBP_INTRINSIC_APOPTOTIC_SIGNALING_PATHWAY_IN_RESPONSE_TO_DNA_DAMAGE	0.74299	0.946009	0.992381	1
GOBP_REGULATION_OF_SPINDLE_ASSEMBLY	0.742438	0.857768	0.992301	1
GOBP_RESPONSE_TO_ALKALOID	0.741718	0.905192	0.992411	1
GOBP_MEMBRANE_FUSION	0.741636	0.970944	0.991786	1
GOBP_MECHANORECEPTOR_DIFFERENTIATION	0.740899	0.873894	0.991903	1
GOBP_REGULATION_OF_CHROMOSOME_SEGREGATION	0.740853	0.954936	0.991229	1
GOBP_PROTEASOMAL_PROTEIN_CATABOLIC_PROCESS	0.738523	0.997175	0.993178	1
GOBP_REGULATION_OF_T_CELL_MEDIATED_CYTOTOXICITY	0.738337	0.850427	0.992654	1
GOBP_AMYLOID_BETA_FORMATION	0.737616	0.87605	0.992734	1
GOBP_IRON_SULFUR_CLUSTER_ASSEMBLY	0.735896	0.872845	0.993955	1
GOBP_PHOSPHATIDYLINOSITOL_BIOSYNTHETIC_PROCESS	0.735797	0.953086	0.993337	1
GOBP_NUCLEAR_MEMBRANE_REASSEMBLY	0.732607	0.859002	0.996066	1
GOBP_NUCLEAR_MEMBRANE_ORGANIZATION	0.731941	0.903846	0.996068	1
GOBP_MESENCHYMAL_CELL_PROLIFERATION	0.731793	0.87905	0.995513	1
GOBP_POSITIVE_REGULATION_OF_CILIUM_ASSEMBLY	0.731691	0.840164	0.994888	1
GOBP_CAMERA_TYPE_EYE_MORPHOGENESIS	0.73138	0.935268	0.99449	1
GOBP_PEPTIDYL_GLUTAMIC_ACID_MODIFICATION	0.730892	0.854701	0.994261	1
GOBP_LIPID_TRANSLOCATION	0.729494	0.88009	0.995018	1
GOBP_GOLGI_TO_PLASMA_MEMBRANE_PROTEIN_TRANSPORT	0.727816	0.880795	0.996022	1
GOBP_RIBOSOMAL_SMALL_SUBUNIT_ASSEMBLY	0.727349	0.841046	0.995756	1
GOBP_ACETYL_COA_METABOLIC_PROCESS	0.726933	0.886994	0.995476	1
GOBP_EMBRYONIC_SKELETAL_SYSTEM_DEVELOPMENT	0.726909	0.951835	0.994779	1
GOBP_GLANDULAR_EPITHELIAL_CELL_DEVELOPMENT	0.726786	0.853801	0.994187	1
GOBP_POSITIVE_REGULATION_OF_CHOLESTEROL_EFFLUX	0.726756	0.844444	0.993497	1
GOBP_PITUITARY_GLAND_DEVELOPMENT	0.725559	0.851324	0.994009	1
GOBP_PEPTIDYL_CYSTEINE_MODIFICATION	0.725189	0.919101	0.993671	1
GOBP_NUCLEAR_ENVELOPE_ORGANIZATION	0.723218	0.92766	0.994904	1
GOBP_REGULATION_OF_MITOCHONDRIAL_MEMBRANE_POTENTIAL	0.722688	0.920091	0.994706	1
GOBP_REGULATION_OF_MEMBRANE_PERMEABILITY	0.722532	0.962877	0.994135	1
GOBP_ANTEROGRADE_AXONAL_TRANSPORT	0.721811	0.921397	0.994129	1
GOBP_INFLAMMATORY_RESPONSE_TO_ANTIGENIC_STIMULUS	0.720528	0.93038	0.994646	1
GOBP_GLYCEROLIPID_CATABOLIC_PROCESS	0.719158	0.914163	0.995236	1
GOBP_DEMETHYLATION	0.717201	0.943662	0.996321	1
GOBP_DNA_METHYLATION_DEPENDENT_HETEROCHROMATIN_ASSEMBLY	0.716202	0.862288	0.996582	1
GOBP_NEGATIVE_REGULATION_OF_ENDOPLASMIC_RETICULUM_STRESS_INDUCED_INTRINSIC_APOPTOTIC_SIGNALING_PATHWAY	0.710997	0.871102	1	1
GOBP_REGULATION_OF_MITOTIC_SPINDLE_ASSEMBLY	0.710547	0.878319	1	1
GOBP_AROMATIC_AMINO_ACID_FAMILY_METABOLIC_PROCESS	0.710483	0.874739	0.999696	1
GOBP_ESTABLISHMENT_OF_ORGANELLE_LOCALIZATION	0.709994	1	0.999439	1
GOBP_RESPONSE_TO_NERVE_GROWTH_FACTOR	0.70843	0.88651	1	1
GOBP_CELLULAR_RESPONSE_TO_UNFOLDED_PROTEIN	0.708243	0.969365	0.999551	1
GOBP_LATE_ENDOSOME_TO_VACUOLE_TRANSPORT_VIA_MULTIVESICULAR_BODY_SORTING_PATHWAY	0.706992	0.878652	0.999924	1
GOBP_DENDRITE_EXTENSION	0.706076	0.906832	1	1
GOBP_INTRACELLULAR_STEROL_TRANSPORT	0.704921	0.898734	1	1
GOBP_POSITIVE_REGULATION_OF_LEUKOCYTE_APOPTOTIC_PROCESS	0.703555	0.881356	1	1
GOBP_NEGATIVE_REGULATION_OF_STEM_CELL_DIFFERENTIATION	0.703525	0.884026	1	1
GOBP_POSITIVE_REGULATION_OF_PROTEIN_CATABOLIC_PROCESS	0.70312	0.995215	0.999696	1
GOBP_POSITIVE_REGULATION_OF_NUCLEOCYTOPLASMIC_TRANSPORT	0.702167	0.936364	0.999781	1
GOBP_REGULATION_OF_ANDROGEN_RECEPTOR_SIGNALING_PATHWAY	0.7016	0.854737	0.999529	1
GOBP_INOSITOL_PHOSPHATE_BIOSYNTHETIC_PROCESS	0.700868	0.858252	0.999398	1
GOBP_REGULATION_OF_POSTSYNAPSE_ORGANIZATION	0.697903	0.942731	1	1
GOBP_NEGATIVE_REGULATION_OF_TRANSLATIONAL_INITIATION	0.694643	0.885481	1	1
GOBP_FEAR_RESPONSE	0.694338	0.905738	1	1
GOBP_HOMOLOGOUS_RECOMBINATION	0.69286	0.939262	1	1
GOBP_GPI_ANCHOR_METABOLIC_PROCESS	0.689843	0.88671	1	1
GOBP_VESICLE_CYTOSKELETAL_TRAFFICKING	0.689765	0.970852	1	1
GOBP_CELLULAR_RESPONSE_TO_TOPOLOGICALLY_INCORRECT_PROTEIN	0.687422	0.986637	1	1
GOBP_REGULATION_OF_AUTOPHAGOSOME_MATURATION	0.685052	0.863445	1	1
GOBP_RESPONSE_TO_CATECHOLAMINE	0.684647	0.939655	1	1
GOBP_REGULATION_OF_CYTOKINESIS	0.684456	0.958874	1	1
GOBP_NEGATIVE_REGULATION_OF_AMYLOID_PRECURSOR_PROTEIN_CATABOLIC_PROCESS	0.68429	0.870564	1	1
GOBP_AXIS_SPECIFICATION	0.681576	0.957944	1	1
GOBP_TRANSPOSITION	0.681285	0.890946	1	1
GOBP_NEGATIVE_REGULATION_OF_T_CELL_APOPTOTIC_PROCESS	0.681106	0.884783	1	1
GOBP_PEPTIDYL_THREONINE_DEPHOSPHORYLATION	0.678158	0.906054	1	1
GOBP_SUBSTRATE_DEPENDENT_CELL_MIGRATION	0.678085	0.894273	1	1
GOBP_LONG_TERM_SYNAPTIC_POTENTIATION	0.677838	0.956322	1	1
GOBP_VESICLE_MEDIATED_TRANSPORT_TO_THE_PLASMA_MEMBRANE	0.677744	0.995283	1	1
GOBP_TRANSLESION_SYNTHESIS	0.67721	0.936575	1	1
GOBP_NEGATIVE_REGULATION_OF_TOR_SIGNALING	0.676078	0.943946	1	1
GOBP_REGULATION_OF_TRANSPOSITION	0.675447	0.899193	1	1
GOBP_PHOSPHOLIPID_DEPHOSPHORYLATION	0.675347	0.935685	1	1
GOBP_NEUROMUSCULAR_PROCESS_CONTROLLING_BALANCE	0.674757	0.920705	1	1
GOBP_PLATELET_AGGREGATION	0.674652	0.963218	1	1
GOBP_RNA_SURVEILLANCE	0.674293	0.912206	1	1
GOBP_MIDBODY_ABSCISSION	0.673503	0.895277	1	1
GOBP_VASCULAR_ENDOTHELIAL_GROWTH_FACTOR_RECEPTOR_SIGNALING_PATHWAY	0.670351	0.951983	1	1
GOBP_PHOTORECEPTOR_CELL_DEVELOPMENT	0.667996	0.923077	1	1
GOBP_REGULATION_OF_PROTEASOMAL_UBIQUITIN_DEPENDENT_PROTEIN_CATABOLIC_PROCESS	0.667357	0.984772	1	1
GOBP_AMYLOID_PRECURSOR_PROTEIN_METABOLIC_PROCESS	0.666419	0.976798	1	1
GOBP_GLYCOPROTEIN_CATABOLIC_PROCESS	0.66442	0.921739	1	1
GOBP_AMYLOID_PRECURSOR_PROTEIN_CATABOLIC_PROCESS	0.66245	0.971983	1	1
GOBP_PROTEIN_K48_LINKED_UBIQUITINATION	0.661632	0.96861	1	1
GOBP_REGULATION_OF_ENDOPLASMIC_RETICULUM_STRESS_INDUCED_INTRINSIC_APOPTOTIC_SIGNALING_PATHWAY	0.660813	0.938914	1	1
GOBP_CELL_VOLUME_HOMEOSTASIS	0.658758	0.922566	1	1
GOBP_REGULATORY_T_CELL_DIFFERENTIATION	0.65803	0.938462	1	1
GOBP_NEGATIVE_REGULATION_OF_GLIOGENESIS	0.657579	0.904545	1	1
GOBP_NUCLEAR_TRANSCRIBED_MRNA_CATABOLIC_PROCESS_EXONUCLEOLYTIC	0.657496	0.916832	1	1
GOBP_LIPID_DROPLET_ORGANIZATION	0.657372	0.924051	1	1
GOBP_ESTABLISHMENT_OF_PROTEIN_LOCALIZATION_TO_MITOCHONDRIAL_MEMBRANE	0.655943	0.94572	1	1
GOBP_POSITIVE_REGULATION_OF_LIPID_STORAGE	0.654511	0.903297	1	1
GOBP_MIRNA_METABOLIC_PROCESS	0.652782	0.943205	1	1
GOBP_LATE_ENDOSOME_TO_VACUOLE_TRANSPORT	0.651664	0.954545	1	1
GOBP_PROTEIN_MONOUBIQUITINATION	0.650508	0.978166	1	1
GOBP_REGULATION_OF_UBIQUITIN_PROTEIN_TRANSFERASE_ACTIVITY	0.650484	0.969365	1	1
GOBP_POSITIVE_REGULATION_OF_CYCLIN_DEPENDENT_PROTEIN_KINASE_ACTIVITY	0.650218	0.950893	1	1
GOBP_REGULATION_OF_PROTEIN_LOCALIZATION_TO_CELL_SURFACE	0.645527	0.953291	1	1
GOBP_AUTOPHAGOSOME_ORGANIZATION	0.642257	0.993056	1	1
GOBP_POSITIVE_REGULATION_OF_TRANSCRIPTION_REGULATORY_REGION_DNA_BINDING	0.64207	0.93763	1	1
GOBP_THIOESTER_BIOSYNTHETIC_PROCESS	0.640447	0.954649	1	1
GOBP_ACROSOME_REACTION	0.639724	0.923937	1	1
GOBP_MICROVILLUS_ORGANIZATION	0.639305	0.951542	1	1
GOBP_NEGATIVE_REGULATION_OF_PROTEASOMAL_UBIQUITIN_DEPENDENT_PROTEIN_CATABOLIC_PROCESS	0.634027	0.958785	1	1
GOBP_PEPTIDYL_SERINE_DEPHOSPHORYLATION	0.633183	0.931264	1	1
GOBP_REGULATION_OF_GENE_EXPRESSION_EPIGENETIC	0.633112	0.99768	1	1
GOBP_HEART_TRABECULA_MORPHOGENESIS	0.63239	0.949474	1	1
GOBP_REGULATION_OF_T_CELL_APOPTOTIC_PROCESS	0.63019	0.942431	1	1
GOBP_POSITIVE_REGULATION_OF_LIPID_KINASE_ACTIVITY	0.629311	0.943158	1	1
GOBP_ESTABLISHMENT_OR_MAINTENANCE_OF_BIPOLAR_CELL_POLARITY	0.627568	0.971302	1	1
GOBP_HISTONE_H3_K9_TRIMETHYLATION	0.624302	0.933036	1	1
GOBP_REGULATION_OF_MITOTIC_CELL_CYCLE_SPINDLE_ASSEMBLY_CHECKPOINT	0.623933	0.937229	1	1
GOBP_VESICLE_TRANSPORT_ALONG_MICROTUBULE	0.62349	0.973251	1	1
GOBP_ECTODERM_DEVELOPMENT	0.620675	0.938144	1	1
GOBP_RESPONSE_TO_COCAINE	0.620489	0.943205	1	1
GOBP_PH_REDUCTION	0.619848	0.971983	1	1
GOBP_MITOCHONDRIAL_TRANSCRIPTION	0.618524	0.945565	1	1
GOBP_PROXIMAL_DISTAL_PATTERN_FORMATION	0.618213	0.959831	1	1
GOBP_POSITIVE_REGULATION_OF_MITOTIC_CELL_CYCLE_PHASE_TRANSITION	0.615688	0.995381	1	1
GOBP_BICARBONATE_TRANSPORT	0.613495	0.938689	1	1
GOBP_INNER_EAR_RECEPTOR_CELL_DEVELOPMENT	0.613174	0.970339	1	1
GOBP_T_CELL_HOMEOSTASIS	0.611656	0.971429	1	1
GOBP_POSITIVE_REGULATION_OF_VIRAL_GENOME_REPLICATION	0.610331	0.970522	0.999853	1
GOBP_POSITIVE_REGULATION_OF_DOUBLE_STRAND_BREAK_REPAIR	0.609566	0.988038	0.999444	1
GOBP_CHLORIDE_TRANSMEMBRANE_TRANSPORT	0.606658	0.967603	0.999719	1
GOBP_NEGATIVE_REGULATION_OF_CILIUM_ASSEMBLY	0.602819	0.953587	1	1
GOBP_FILOPODIUM_ASSEMBLY	0.598086	0.991304	1	1
GOBP_VASCULAR_ASSOCIATED_SMOOTH_MUSCLE_CELL_MIGRATION	0.596925	0.935922	1	1
GOBP_REGULATION_OF_TELOMERE_CAPPING	0.594955	0.963983	1	1
GOBP_FERTILIZATION	0.593734	1	1	1
GOBP_NEGATIVE_REGULATION_OF_OXIDATIVE_STRESS_INDUCED_NEURON_DEATH	0.59264	0.961924	0.999894	1
GOBP_REGULATION_OF_AMPA_RECEPTOR_ACTIVITY	0.592368	0.955128	0.999297	1
GOBP_REGULATION_OF_CYTOPLASMIC_TRANSPORT	0.589962	0.976939	0.999255	1
GOBP_POSITIVE_REGULATION_OF_CHROMOSOME_SEPARATION	0.587595	0.95501	0.999212	1
GOBP_POSITIVE_REGULATION_OF_DOUBLE_STRAND_BREAK_REPAIR_VIA_HOMOLOGOUS_RECOMBINATION	0.586204	0.991579	0.998915	1
GOBP_AMINE_CATABOLIC_PROCESS	0.578371	0.98778	1	1
GOBP_MAMMARY_GLAND_EPITHELIUM_DEVELOPMENT	0.577206	0.997881	0.999736	1
GOBP_MODULATION_OF_EXCITATORY_POSTSYNAPTIC_POTENTIAL	0.575803	0.987755	0.999384	1
GOBP_MITOCHONDRIAL_CALCIUM_ION_TRANSMEMBRANE_TRANSPORT	0.574263	0.976496	0.999043	1
GOBP_ANTERIOR_POSTERIOR_AXIS_SPECIFICATION	0.571269	0.99115	0.999023	1
GOBP_EMBRYONIC_CRANIAL_SKELETON_MORPHOGENESIS	0.565973	0.995726	0.999397	1
GOBP_RESPONSE_TO_MITOCHONDRIAL_DEPOLARISATION	0.557129	0.976	1	1
GOBP_POSITIVE_REGULATION_OF_NERVOUS_SYSTEM_PROCESS	0.554413	0.98427	1	1
GOBP_REGULATION_OF_EARLY_ENDOSOME_TO_LATE_ENDOSOME_TRANSPORT	0.549784	0.981781	1	1
GOBP_NEUROTRANSMITTER_RECEPTOR_TRANSPORT	0.545598	0.988	1	1
GOBP_ANAPHASE_PROMOTING_COMPLEX_DEPENDENT_CATABOLIC_PROCESS	0.530127	0.973029	1	1
GOBP_RECEPTOR_LOCALIZATION_TO_SYNAPSE	0.529586	0.993562	1	1
GOBP_PROTEIN_LOCALIZATION_TO_SYNAPSE	0.524089	0.997872	1	1
GOBP_HISTONE_H3_K9_ACETYLATION	0.510671	0.985294	1	1
GOBP_REGULATION_OF_LIPID_STORAGE	0.508778	0.997783	1	1
GOBP_NEGATIVE_REGULATION_OF_PROTEIN_DEPHOSPHORYLATION	0.504864	0.995575	1	1
GOBP_REGULATION_OF_CELL_CELL_ADHESION_MEDIATED_BY_CADHERIN	0.483829	0.991379	1	1
GOBP_POSITIVE_REGULATION_OF_METAPHASE_ANAPHASE_TRANSITION_OF_CELL_CYCLE	0.475918	0.989316	1	1
GOBP_PROTEIN_QUALITY_CONTROL_FOR_MISFOLDED_OR_INCOMPLETELY_SYNTHESIZED_PROTEINS	0.467201	0.997925	1	1
GOBP_PROTEIN_LOCALIZATION_TO_ENDOSOME	0.43248	0.997859	1	1
GOBP_PTERIDINE_CONTAINING_COMPOUND_BIOSYNTHETIC_PROCESS	0.418107	1	1	1
GOBP_PROTEIN_LOCALIZATION_TO_POSTSYNAPSE	0.409258	1	1	1
GOBP_MITOTIC_CHROMOSOME_CONDENSATION	0.380764	1	0.999915	1
GOBP_NEGATIVE_REGULATION_OF_SIGNALING_RECEPTOR_ACTIVITY	-2.5417	0	0	0
GOBP_NEGATIVE_REGULATION_OF_EXECUTION_PHASE_OF_APOPTOSIS	-2.41684	0	0	0
GOBP_REGULATION_OF_EXECUTION_PHASE_OF_APOPTOSIS	-2.31682	0	0.000700339	0.002
GOBP_REGULATION_OF_SIGNALING_RECEPTOR_ACTIVITY	-2.02004	0	0.0849862	0.292
GOBP_POSITIVE_REGULATION_OF_REACTIVE_OXYGEN_SPECIES_BIOSYNTHETIC_PROCESS	-1.98856	0	0.110016	0.432
GOBP_EXECUTION_PHASE_OF_APOPTOSIS	-1.98347	0	0.0965325	0.447
GOBP_REGULATION_OF_SPROUTING_ANGIOGENESIS	-1.94262	0.00190476	0.135946	0.604
GOBP_CELL_COMMUNICATION_BY_ELECTRICAL_COUPLING_INVOLVED_IN_CARDIAC_CONDUCTION	-1.92075	0.00369004	0.156062	0.699
GOBP_BASEMENT_MEMBRANE_ORGANIZATION	-1.90579	0	0.168886	0.775
GOBP_POSITIVE_REGULATION_OF_PHOSPHATASE_ACTIVITY	-1.89425	0	0.174211	0.813
GOBP_SARCOMERE_ORGANIZATION	-1.87398	0.00377358	0.197348	0.87
GOBP_REGULATION_OF_ATP_BIOSYNTHETIC_PROCESS	-1.86416	0.00389864	0.201112	0.897
GOBP_VASCULAR_PROCESS_IN_CIRCULATORY_SYSTEM	-1.83183	0	0.262049	0.959
GOBP_CHONDROCYTE_PROLIFERATION	-1.83129	0.00596422	0.244662	0.96
GOBP_REGULATION_OF_NECROTIC_CELL_DEATH	-1.82476	0.00383877	0.244393	0.967
GOBP_EPITHELIAL_STRUCTURE_MAINTENANCE	-1.8131	0.00589391	0.260263	0.978
GOBP_REGULATION_OF_REACTIVE_OXYGEN_SPECIES_BIOSYNTHETIC_PROCESS	-1.7989	0.00386847	0.28069	0.99
GOBP_MAINTENANCE_OF_GASTROINTESTINAL_EPITHELIUM	-1.77804	0.00556586	0.323477	0.997
GOBP_CELL_COMMUNICATION_BY_ELECTRICAL_COUPLING	-1.77412	0.0019084	0.318677	0.997
GOBP_VASCULAR_TRANSPORT	-1.76159	0.00176991	0.340442	0.998
GOBP_ATP_BIOSYNTHETIC_PROCESS	-1.7549	0	0.343787	0.999
GOBP_REGULATION_OF_ENDOCRINE_PROCESS	-1.75395	0.0092081	0.331226	0.999
GOBP_RELAXATION_OF_MUSCLE	-1.75133	0.00383142	0.325259	0.999
GOBP_CYCLIC_NUCLEOTIDE_METABOLIC_PROCESS	-1.7505	0.00561798	0.314221	0.999
GOBP_REGULATION_OF_VOLTAGE_GATED_CALCIUM_CHANNEL_ACTIVITY	-1.75022	0.0094162	0.302279	0.999
GOBP_NEGATIVE_REGULATION_OF_PROTEIN_TYROSINE_KINASE_ACTIVITY	-1.75005	0.0170132	0.291131	0.999
GOBP_NEGATIVE_REGULATION_OF_WOUND_HEALING	-1.74956	0	0.281422	1
GOBP_REACTIVE_OXYGEN_SPECIES_BIOSYNTHETIC_PROCESS	-1.74526	0.00731261	0.282297	1
GOBP_REGULATION_OF_COAGULATION	-1.74282	0.00747664	0.278793	1
GOBP_REGULATION_OF_ERBB_SIGNALING_PATHWAY	-1.73532	0	0.288148	1
GOBP_SENSORY_PERCEPTION_OF_CHEMICAL_STIMULUS	-1.73493	0.003663	0.279727	1
GOBP_POSITIVE_REGULATION_OF_PROTEIN_KINASE_B_SIGNALING	-1.72018	0.00361664	0.310647	1
GOBP_POSITIVE_REGULATION_OF_EPITHELIAL_CELL_APOPTOTIC_PROCESS	-1.71168	0.0135135	0.327524	1
GOBP_BILE_ACID_AND_BILE_SALT_TRANSPORT	-1.70691	0.0182149	0.333444	1
GOBP_POSITIVE_REGULATION_OF_REACTIVE_OXYGEN_SPECIES_METABOLIC_PROCESS	-1.70588	0.00188679	0.327203	1
GOBP_REGULATION_OF_NUCLEOTIDE_BIOSYNTHETIC_PROCESS	-1.69832	0.00719425	0.339532	1
GOBP_POSITIVE_REGULATION_OF_DEPHOSPHORYLATION	-1.69559	0.00182149	0.338185	1
GOBP_POSITIVE_REGULATION_OF_BLOOD_CIRCULATION	-1.69363	0.00984252	0.334832	1
GOBP_NEGATIVE_REGULATION_OF_ERBB_SIGNALING_PATHWAY	-1.68939	0.00184162	0.33867	1
GOBP_NEURON_PROJECTION_ARBORIZATION	-1.68733	0.0139721	0.335597	1
GOBP_REGULATION_OF_RUFFLE_ASSEMBLY	-1.68508	0.00560748	0.333663	1
GOBP_CYCLIC_NUCLEOTIDE_MEDIATED_SIGNALING	-1.6831	0.00540541	0.331778	1
GOBP_CELL_CELL_ADHESION_VIA_PLASMA_MEMBRANE_ADHESION_MOLECULES	-1.68183	0	0.327557	1
GOBP_REGULATION_OF_WOUND_HEALING	-1.67812	0	0.329991	1
GOBP_REGULATION_OF_EXTRINSIC_APOPTOTIC_SIGNALING_PATHWAY_VIA_DEATH_DOMAIN_RECEPTORS	-1.66699	0.00766283	0.355694	1
GOBP_REGULATION_OF_CELL_SUBSTRATE_ADHESION	-1.66524	0	0.35328	1
GOBP_REGULATION_OF_BIOLOGICAL_PROCESS_INVOLVED_IN_SYMBIOTIC_INTERACTION	-1.66437	0.0110906	0.348476	1
GOBP_CELL_MATRIX_ADHESION	-1.66377	0	0.343052	1
GOBP_LENS_DEVELOPMENT_IN_CAMERA_TYPE_EYE	-1.66299	0.00735294	0.338245	1
GOBP_SODIUM_ION_HOMEOSTASIS	-1.65993	0.00749064	0.340327	1
GOBP_CGMP_MEDIATED_SIGNALING	-1.65732	0.0159363	0.340027	1
GOBP_NUCLEOTIDE_PHOSPHORYLATION	-1.65641	0	0.336008	1
GOBP_NEUROTRANSMITTER_UPTAKE	-1.65627	0.0257937	0.330198	1
GOBP_REGULATION_OF_NUCLEOTIDE_METABOLIC_PROCESS	-1.65071	0.00362976	0.340074	1
GOBP_POSITIVE_REGULATION_OF_ERK1_AND_ERK2_CASCADE	-1.65023	0.00172712	0.334907	1
GOBP_POSITIVE_REGULATION_OF_MUSCLE_CONTRACTION	-1.64979	0.00759013	0.330093	1
GOBP_C21_STEROID_HORMONE_METABOLIC_PROCESS	-1.64908	0.0136719	0.326612	1
GOBP_NEGATIVE_REGULATION_OF_NUCLEOTIDE_METABOLIC_PROCESS	-1.64835	0.0204461	0.32286	1
GOBP_HEPATOCYTE_APOPTOTIC_PROCESS	-1.64759	0.0268714	0.319724	1
GOBP_FOCAL_ADHESION_ASSEMBLY	-1.64184	0.00361664	0.329359	1
GOBP_RESPONSE_TO_OXYGEN_LEVELS	-1.64127	0	0.325422	1
GOBP_POSITIVE_REGULATION_OF_CELL_SUBSTRATE_ADHESION	-1.64004	0.00177936	0.3237	1
GOBP_POSITIVE_REGULATION_OF_EXTRINSIC_APOPTOTIC_SIGNALING_PATHWAY	-1.63957	0.00961539	0.320125	1
GOBP_GLUCOSE_IMPORT	-1.63616	0.00375235	0.324192	1
GOBP_REGULATION_OF_ATP_METABOLIC_PROCESS	-1.63137	0.00530035	0.332095	1
GOBP_NEGATIVE_REGULATION_OF_ATP_METABOLIC_PROCESS	-1.63067	0.0132827	0.328541	1
GOBP_ENDOTHELIUM_DEVELOPMENT	-1.63055	0.00180505	0.323871	1
GOBP_GENE_SILENCING_BY_RNA	-1.63002	0	0.320635	1
GOBP_NEGATIVE_REGULATION_OF_CELL_MATRIX_ADHESION	-1.61275	0.0165746	0.36279	1
GOBP_INSULIN_LIKE_GROWTH_FACTOR_RECEPTOR_SIGNALING_PATHWAY	-1.61186	0.0275049	0.360204	1
GOBP_RIBONUCLEOSIDE_TRIPHOSPHATE_BIOSYNTHETIC_PROCESS	-1.61141	0.0108303	0.356327	1
GOBP_NADH_METABOLIC_PROCESS	-1.60905	0.0252427	0.358532	1
GOBP_NEGATIVE_REGULATION_OF_SMALL_MOLECULE_METABOLIC_PROCESS	-1.60873	0.00693241	0.354532	1
GOBP_SENSORY_PERCEPTION_OF_TASTE	-1.59675	0.0215264	0.385052	1
GOBP_NEGATIVE_REGULATION_OF_CD4_POSITIVE_ALPHA_BETA_T_CELL_DIFFERENTIATION	-1.59674	0.0304762	0.379945	1
GOBP_POSITIVE_REGULATION_OF_SMOOTH_MUSCLE_CELL_PROLIFERATION	-1.5964	0.0126354	0.376001	1
GOBP_CIRCULATORY_SYSTEM_PROCESS	-1.59349	0	0.379911	1
GOBP_NEGATIVE_REGULATION_OF_MAP_KINASE_ACTIVITY	-1.59284	0.0115607	0.376902	1
GOBP_NEGATIVE_REGULATION_OF_FAT_CELL_DIFFERENTIATION	-1.59069	0.0198556	0.378113	1
GOBP_CELL_SUBSTRATE_ADHESION	-1.58701	0	0.384637	1
GOBP_ADENYLATE_CYCLASE_MODULATING_G_PROTEIN_COUPLED_RECEPTOR_SIGNALING_PATHWAY	-1.58547	0.00539568	0.384303	1
GOBP_REGULATION_OF_CELL_SUBSTRATE_JUNCTION_ORGANIZATION	-1.58113	0.0169173	0.392501	1
GOBP_STRIATED_MUSCLE_CELL_DEVELOPMENT	-1.5753	0.0109689	0.404824	1
GOBP_DIGESTION	-1.56959	0.0127971	0.417219	1
GOBP_RESPONSE_TO_TUMOR_NECROSIS_FACTOR	-1.56763	0.00165289	0.418773	1
GOBP_GLUCOSE_CATABOLIC_PROCESS	-1.56663	0.0454545	0.417177	1
GOBP_REGULATION_OF_SYSTEMIC_ARTERIAL_BLOOD_PRESSURE	-1.5663	0.0108696	0.413229	1
GOBP_REGULATION_OF_RHO_PROTEIN_SIGNAL_TRANSDUCTION	-1.56623	0.0106007	0.408804	1
GOBP_ENDOTHELIAL_CELL_DEVELOPMENT	-1.56602	0.0140598	0.404794	1
GOBP_ADP_METABOLIC_PROCESS	-1.56391	0.0107143	0.406645	1
GOBP_POSITIVE_REGULATION_OF_CYTOKINE_PRODUCTION_INVOLVED_IN_INFLAMMATORY_RESPONSE	-1.56279	0.0277264	0.405695	1
GOBP_NEGATIVE_REGULATION_OF_EPITHELIAL_CELL_MIGRATION	-1.56204	0.00548446	0.403462	1
GOBP_DIGESTIVE_SYSTEM_PROCESS	-1.56142	0.0159011	0.401011	1
GOBP_POSITIVE_REGULATION_OF_COAGULATION	-1.56093	0.037182	0.397956	1
GOBP_NEGATIVE_REGULATION_OF_POSTTRANSCRIPTIONAL_GENE_SILENCING	-1.55824	0.0282258	0.402426	1
GOBP_CELL_COMMUNICATION_INVOLVED_IN_CARDIAC_CONDUCTION	-1.55781	0.0232143	0.399572	1
GOBP_REGULATION_OF_CD4_POSITIVE_ALPHA_BETA_T_CELL_DIFFERENTIATION	-1.55576	0.0345489	0.401598	1
GOBP_IMPORT_INTO_CELL	-1.55467	0.00166667	0.400885	1
GOBP_NEGATIVE_REGULATION_OF_PEPTIDASE_ACTIVITY	-1.55447	0.00169779	0.397409	1
GOBP_CELLULAR_RESPONSE_TO_VIRUS	-1.55139	0.0159574	0.402274	1
GOBP_RENAL_SYSTEM_PROCESS_INVOLVED_IN_REGULATION_OF_SYSTEMIC_ARTERIAL_BLOOD_PRESSURE	-1.55001	0.0550459	0.402068	1
GOBP_NEGATIVE_REGULATION_OF_CELL_SUBSTRATE_ADHESION	-1.54947	0.0123457	0.399679	1
GOBP_CELL_SUBSTRATE_JUNCTION_ORGANIZATION	-1.54483	0.00714286	0.409399	1
GOBP_REGULATION_OF_CELL_MATRIX_ADHESION	-1.54423	0.005386	0.407267	1
GOBP_RESPONSE_TO_TESTOSTERONE	-1.54395	0.0207939	0.404188	1
GOBP_RESPONSE_TO_CHEMOKINE	-1.54362	0.0242086	0.40142	1
GOBP_NEGATIVE_REGULATION_OF_ADAPTIVE_IMMUNE_RESPONSE	-1.54156	0.0232558	0.403981	1
GOBP_NAD_METABOLIC_PROCESS	-1.5398	0.0359168	0.405312	1
GOBP_REGULATION_OF_CLATHRIN_DEPENDENT_ENDOCYTOSIS	-1.53646	0.0402299	0.411417	1
GOBP_NUCLEOSIDE_TRIPHOSPHATE_BIOSYNTHETIC_PROCESS	-1.53358	0.0108893	0.416002	1
GOBP_REGULATION_OF_PROGRAMMED_NECROTIC_CELL_DEATH	-1.53354	0.0257827	0.412347	1
GOBP_NUCLEOSIDE_TRIPHOSPHATE_METABOLIC_PROCESS	-1.53295	0.00518135	0.410428	1
GOBP_NEUROTRANSMITTER_REUPTAKE	-1.53092	0.0516252	0.41263	1
GOBP_EXTRINSIC_APOPTOTIC_SIGNALING_PATHWAY_VIA_DEATH_DOMAIN_RECEPTORS	-1.52694	0.0109689	0.421072	1
GOBP_CAMP_MEDIATED_SIGNALING	-1.52669	0.0342857	0.418222	1
GOBP_NEGATIVE_REGULATION_OF_VIRAL_GENOME_REPLICATION	-1.52626	0.0182482	0.415908	1
GOBP_NEGATIVE_REGULATION_OF_RESPONSE_TO_OXIDATIVE_STRESS	-1.52498	0.0510806	0.416287	1
GOBP_PROTEIN_HYDROXYLATION	-1.52362	0.0371094	0.416923	1
GOBP_MESODERMAL_CELL_DIFFERENTIATION	-1.52313	0.0477137	0.414821	1
GOBP_POSITIVE_CHEMOTAXIS	-1.52103	0.0318949	0.417176	1
GOBP_NEGATIVE_REGULATION_OF_RESPONSE_TO_WOUNDING	-1.51947	0.0202952	0.418339	1
GOBP_ARTERY_MORPHOGENESIS	-1.5189	0.0195035	0.416501	1
GOBP_ATRIOVENTRICULAR_VALVE_DEVELOPMENT	-1.51602	0.05	0.4217	1
GOBP_RESPONSE_TO_TYPE_I_INTERFERON	-1.51447	0.0265957	0.422819	1
GOBP_PHOSPHOLIPASE_C_ACTIVATING_G_PROTEIN_COUPLED_RECEPTOR_SIGNALING_PATHWAY	-1.51372	0.0319361	0.421383	1
GOBP_POSITIVE_REGULATION_OF_SODIUM_ION_TRANSPORT	-1.51372	0.0480769	0.418047	1
GOBP_RNA_MEDIATED_GENE_SILENCING_BY_INHIBITION_OF_TRANSLATION	-1.51198	0.0591497	0.419711	1
GOBP_POSITIVE_REGULATION_OF_MAPK_CASCADE	-1.50873	0	0.426305	1
GOBP_CYTOKINE_MEDIATED_SIGNALING_PATHWAY	-1.50763	0	0.426646	1
GOBP_RUFFLE_ASSEMBLY	-1.50592	0.0297398	0.428899	1
GOBP_REGULATION_OF_PLASMA_LIPOPROTEIN_PARTICLE_LEVELS	-1.5056	0.0309091	0.426464	1
GOBP_CEREBRAL_CORTEX_RADIALLY_ORIENTED_CELL_MIGRATION	-1.50401	0.0506567	0.427905	1
GOBP_RIBONUCLEOSIDE_TRIPHOSPHATE_METABOLIC_PROCESS	-1.50234	0.0256881	0.429539	1
GOBP_CARBOHYDRATE_TRANSMEMBRANE_TRANSPORT	-1.50223	0.0125448	0.426697	1
GOBP_HEART_VALVE_MORPHOGENESIS	-1.50216	0.0276243	0.423766	1
GOBP_REGULATION_OF_T_HELPER_CELL_DIFFERENTIATION	-1.50199	0.0412574	0.421138	1
GOBP_NECROTIC_CELL_DEATH	-1.50079	0.026738	0.421608	1
GOBP_ATP_METABOLIC_PROCESS	-1.49919	0.00332779	0.423378	1
GOBP_GRANULOCYTE_ACTIVATION	-1.49811	0.0410448	0.423632	1
GOBP_CELLULAR_CARBOHYDRATE_BIOSYNTHETIC_PROCESS	-1.49703	0.030853	0.423647	1
GOBP_NEGATIVE_REGULATION_OF_RECEPTOR_SIGNALING_PATHWAY_VIA_STAT	-1.49496	0.0527344	0.427075	1
GOBP_RECEPTOR_MEDIATED_ENDOCYTOSIS	-1.49409	0.00510204	0.426712	1
GOBP_MEMBRANE_RAFT_ORGANIZATION	-1.49256	0.0489642	0.428298	1
GOBP_POSITIVE_REGULATION_OF_SMOOTH_MUSCLE_CONTRACTION	-1.49251	0.0526316	0.425511	1
GOBP_POSITIVE_REGULATION_OF_ATP_METABOLIC_PROCESS	-1.49145	0.0480769	0.425699	1
GOBP_REGULATION_OF_RAS_PROTEIN_SIGNAL_TRANSDUCTION	-1.49065	0.0159011	0.425333	1
GOBP_NEGATIVE_REGULATION_OF_COAGULATION	-1.48968	0.0429338	0.425727	1
GOBP_REGULATION_OF_HEART_GROWTH	-1.4843	0.0222635	0.438089	1
GOBP_CELLULAR_RESPONSE_TO_OXYGEN_LEVELS	-1.4831	0.0172414	0.438599	1
GOBP_ADENYLATE_CYCLASE_ACTIVATING_G_PROTEIN_COUPLED_RECEPTOR_SIGNALING_PATHWAY	-1.48255	0.0240296	0.437349	1
GOBP_T_HELPER_17_CELL_DIFFERENTIATION	-1.48223	0.0689655	0.435332	1
GOBP_HEART_GROWTH	-1.48153	0.0189753	0.434761	1
GOBP_POSITIVE_REGULATION_OF_GLUCOSE_IMPORT	-1.48128	0.045283	0.4327	1
GOBP_ADRENAL_GLAND_DEVELOPMENT	-1.48044	0.0591603	0.432344	1
GOBP_REGULATION_OF_ENDOTHELIAL_CELL_DEVELOPMENT	-1.48003	0.0633397	0.430812	1
GOBP_ANDROGEN_METABOLIC_PROCESS	-1.4789	0.049904	0.431573	1
GOBP_PLASMINOGEN_ACTIVATION	-1.47812	0.0685714	0.431187	1
GOBP_REGULATION_OF_ENDOTHELIAL_CELL_DIFFERENTIATION	-1.47787	0.0502793	0.429253	1
GOBP_NEGATIVE_REGULATION_OF_RECEPTOR_SIGNALING_PATHWAY_VIA_JAK_STAT	-1.47726	0.0607287	0.428447	1
GOBP_POSITIVE_REGULATION_OF_EXTRACELLULAR_MATRIX_ORGANIZATION	-1.47588	0.0595238	0.429775	1
GOBP_MESODERM_MORPHOGENESIS	-1.47521	0.0426716	0.429174	1
GOBP_LENS_FIBER_CELL_DIFFERENTIATION	-1.47386	0.0525328	0.430362	1
GOBP_ERK1_AND_ERK2_CASCADE	-1.47272	0.00326797	0.430995	1
GOBP_CELL_ADHESION_MEDIATED_BY_INTEGRIN	-1.47225	0.0145455	0.429731	1
GOBP_NEGATIVE_REGULATION_OF_CD4_POSITIVE_ALPHA_BETA_T_CELL_ACTIVATION	-1.4719	0.0581614	0.428075	1
GOBP_REGULATION_OF_PHOSPHOLIPASE_C_ACTIVITY	-1.47114	0.0599613	0.428066	1
GOBP_NEURON_PROJECTION_GUIDANCE	-1.46941	0.00881834	0.430693	1
GOBP_SARCOPLASMIC_RETICULUM_CALCIUM_ION_TRANSPORT	-1.46862	0.0483871	0.430276	1
GOBP_NEGATIVE_REGULATION_OF_PHOSPHORUS_METABOLIC_PROCESS	-1.46316	0.00485437	0.444096	1
GOBP_REGULATION_OF_EXTRINSIC_APOPTOTIC_SIGNALING_PATHWAY	-1.46258	0.0178253	0.443392	1
GOBP_REGULATION_OF_PHOSPHATASE_ACTIVITY	-1.46105	0.0318021	0.445326	1
GOBP_ESTABLISHMENT_OF_ENDOTHELIAL_BARRIER	-1.46033	0.0478821	0.444853	1
GOBP_POSITIVE_REGULATION_OF_OSTEOBLAST_DIFFERENTIATION	-1.45822	0.0341727	0.448387	1
GOBP_NEGATIVE_REGULATION_OF_G_PROTEIN_COUPLED_RECEPTOR_SIGNALING_PATHWAY	-1.45743	0.0506567	0.448087	1
GOBP_TELENCEPHALON_GLIAL_CELL_MIGRATION	-1.45737	0.0694698	0.445705	1
GOBP_IMPORT_ACROSS_PLASMA_MEMBRANE	-1.45693	0.0202703	0.444537	1
GOBP_REGULATION_OF_CELL_JUNCTION_ASSEMBLY	-1.45677	0.00816993	0.442599	1
GOBP_REGULATION_OF_RESPONSE_TO_WOUNDING	-1.45564	0.0179211	0.443529	1
GOBP_POSITIVE_REGULATION_OF_INFLAMMATORY_RESPONSE	-1.45545	0.021544	0.441566	1
GOBP_POSITIVE_REGULATION_OF_RESPONSE_TO_EXTERNAL_STIMULUS	-1.45535	0.00802568	0.43944	1
GOBP_LABYRINTHINE_LAYER_MORPHOGENESIS	-1.45503	0.0603113	0.437879	1
GOBP_NEGATIVE_REGULATION_OF_HYDROLASE_ACTIVITY	-1.45486	0.00947867	0.435964	1
GOBP_RESPONSE_TO_INTERFERON_ALPHA	-1.45409	0.0688976	0.435787	1
GOBP_PRESYNAPSE_ORGANIZATION	-1.45399	0.0414313	0.433717	1
GOBP_NEGATIVE_REGULATION_OF_PROTEIN_POLYMERIZATION	-1.4538	0.0259259	0.431806	1
GOBP_NEGATIVE_REGULATION_OF_MITOCHONDRION_ORGANIZATION	-1.45227	0.045977	0.433975	1
GOBP_POSITIVE_REGULATION_OF_SUBSTRATE_ADHESION_DEPENDENT_CELL_SPREADING	-1.45027	0.0326923	0.437176	1
GOBP_RECEPTOR_INTERNALIZATION	-1.44949	0.026455	0.437134	1
GOBP_PLASMA_LIPOPROTEIN_PARTICLE_CLEARANCE	-1.44795	0.0523256	0.439354	1
GOBP_ARTERY_DEVELOPMENT	-1.44759	0.0255009	0.43802	1
GOBP_REGULATION_OF_MUSCLE_CONTRACTION	-1.44686	0.0144144	0.437927	1
GOBP_REGULATION_OF_GENE_SILENCING_BY_RNA	-1.44633	0.0523466	0.437132	1
GOBP_NEGATIVE_REGULATION_OF_ACTIN_FILAMENT_POLYMERIZATION	-1.44606	0.0320151	0.43564	1
GOBP_POSITIVE_REGULATION_OF_INTERLEUKIN_8_PRODUCTION	-1.44356	0.0278293	0.441304	1
GOBP_NUCLEAR_MIGRATION	-1.44334	0.085389	0.43963	1
GOBP_NEGATIVE_REGULATION_OF_HORMONE_SECRETION	-1.4427	0.0584906	0.439232	1
GOBP_GLIAL_CELL_MIGRATION	-1.44129	0.0450281	0.440844	1
GOBP_CELL_CELL_JUNCTION_ORGANIZATION	-1.44089	0.00168919	0.439821	1
GOBP_REGULATION_OF_TUBE_SIZE	-1.44064	0.0435572	0.438419	1
GOBP_NEGATIVE_REGULATION_OF_EXTRINSIC_APOPTOTIC_SIGNALING_PATHWAY_VIA_DEATH_DOMAIN_RECEPTORS	-1.44048	0.0645724	0.436713	1
GOBP_REGULATION_OF_SMOOTH_MUSCLE_CONTRACTION	-1.43943	0.0634921	0.437395	1
GOBP_REGULATION_OF_SYSTEM_PROCESS	-1.43835	0.00316456	0.438293	1
GOBP_PROTEIN_KINASE_B_SIGNALING	-1.43821	0.00694444	0.436533	1
GOBP_NEGATIVE_REGULATION_OF_PHOSPHORYLATION	-1.43688	0	0.438212	1
GOBP_NEUTRAL_AMINO_ACID_TRANSPORT	-1.43638	0.0491159	0.43747	1
GOBP_CELL_JUNCTION_ASSEMBLY	-1.4362	0.00488599	0.435907	1
GOBP_NEGATIVE_REGULATION_OF_OXIDOREDUCTASE_ACTIVITY	-1.43471	0.0837989	0.43798	1
GOBP_REGULATION_OF_CYCLASE_ACTIVITY	-1.43434	0.0723562	0.436798	1
GOBP_REGULATION_OF_GLYCOPROTEIN_METABOLIC_PROCESS	-1.43166	0.0608365	0.442294	1
GOBP_POSITIVE_REGULATION_OF_VASCULAR_ASSOCIATED_SMOOTH_MUSCLE_CELL_PROLIFERATION	-1.43082	0.0652591	0.442808	1
GOBP_REGULATION_OF_VIRAL_GENOME_REPLICATION	-1.42949	0.0261324	0.444485	1
GOBP_PROTEIN_KINASE_C_ACTIVATING_G_PROTEIN_COUPLED_RECEPTOR_SIGNALING_PATHWAY	-1.42905	0.0826772	0.443493	1
GOBP_ESTROGEN_METABOLIC_PROCESS	-1.42822	0.0651341	0.443844	1
GOBP_POSITIVE_REGULATION_OF_CHEMOTAXIS	-1.42722	0.0278261	0.444603	1
GOBP_REGULATION_OF_BLOOD_CIRCULATION	-1.42719	0.0223368	0.442632	1
GOBP_CELL_CELL_JUNCTION_MAINTENANCE	-1.42393	0.0925926	0.449971	1
GOBP_INOSITOL_PHOSPHATE_MEDIATED_SIGNALING	-1.42367	0.0647619	0.448634	1
GOBP_TRANSMEMBRANE_RECEPTOR_PROTEIN_TYROSINE_KINASE_SIGNALING_PATHWAY	-1.42173	0.00154799	0.45247	1
GOBP_NEGATIVE_REGULATION_OF_CELL_JUNCTION_ASSEMBLY	-1.42134	0.096475	0.451513	1
GOBP_REGULATION_OF_MYOBLAST_FUSION	-1.4211	0.0744275	0.450101	1
GOBP_ORGANIC_CATION_TRANSPORT	-1.42067	0.0746812	0.449319	1
GOBP_SECOND_MESSENGER_MEDIATED_SIGNALING	-1.41751	0.0139373	0.456751	1
GOBP_SMOOTH_MUSCLE_CELL_PROLIFERATION	-1.41723	0.024735	0.455517	1
GOBP_NEGATIVE_REGULATION_OF_VIRAL_PROCESS	-1.41663	0.0288809	0.455147	1
GOBP_REGULATION_OF_BONE_RESORPTION	-1.4152	0.0645161	0.457348	1
GOBP_FUCOSYLATION	-1.41498	0.101215	0.455948	1
GOBP_MUSCLE_CELL_PROLIFERATION	-1.4116	0.0229277	0.463666	1
GOBP_BIOLOGICAL_PROCESS_INVOLVED_IN_INTRASPECIES_INTERACTION_BETWEEN_ORGANISMS	-1.40999	0.0582329	0.466465	1
GOBP_POSTSYNAPTIC_MEMBRANE_ORGANIZATION	-1.40792	0.093985	0.470536	1
GOBP_ENDODERMAL_CELL_DIFFERENTIATION	-1.40591	0.0669291	0.474619	1
GOBP_CARDIOCYTE_DIFFERENTIATION	-1.40512	0.0310881	0.474917	1
GOBP_MUSCLE_ORGAN_MORPHOGENESIS	-1.40295	0.0518518	0.479571	1
GOBP_PRESYNAPTIC_ENDOCYTOSIS	-1.40198	0.0545113	0.480672	1
GOBP_ORGANIC_ANION_TRANSPORT	-1.4015	0.0122592	0.480141	1
GOBP_POSITIVE_REGULATION_OF_RHO_PROTEIN_SIGNAL_TRANSDUCTION	-1.40081	0.0963115	0.480135	1
GOBP_CYTOPLASMIC_SEQUESTERING_OF_PROTEIN	-1.39948	0.0809793	0.482222	1
GOBP_RHO_PROTEIN_SIGNAL_TRANSDUCTION	-1.39766	0.0296684	0.48538	1
GOBP_REGULATION_OF_CALCIUM_ION_TRANSMEMBRANE_TRANSPORTER_ACTIVITY	-1.39715	0.0513699	0.485008	1
GOBP_RELEASE_OF_SEQUESTERED_CALCIUM_ION_INTO_CYTOSOL_BY_ENDOPLASMIC_RETICULUM	-1.39607	0.0852273	0.486257	1
GOBP_POSITIVE_REGULATION_OF_NUCLEOTIDE_METABOLIC_PROCESS	-1.39372	0.0936903	0.491136	1
GOBP_VASOCONSTRICTION	-1.39247	0.0820611	0.492888	1
GOBP_CARBOHYDRATE_BIOSYNTHETIC_PROCESS	-1.39239	0.0334507	0.491065	1
GOBP_POSITIVE_REGULATION_OF_CELLULAR_RESPONSE_TO_TRANSFORMING_GROWTH_FACTOR_BETA_STIMULUS	-1.3923	0.0861759	0.489291	1
GOBP_EXTERNAL_ENCAPSULATING_STRUCTURE_ORGANIZATION	-1.39165	0.00996678	0.489259	1
GOBP_PIGMENT_CELL_DIFFERENTIATION	-1.39089	0.0915751	0.48951	1
GOBP_REGULATION_OF_GLUCAN_BIOSYNTHETIC_PROCESS	-1.39058	0.0764925	0.488572	1
GOBP_REGULATION_OF_TISSUE_REMODELING	-1.39026	0.0457038	0.487498	1
GOBP_POSITIVE_REGULATION_OF_CELL_ADHESION	-1.39009	0.00332226	0.486017	1
GOBP_REGULATION_OF_EPITHELIAL_CELL_APOPTOTIC_PROCESS	-1.3875	0.0457038	0.491548	1
GOBP_RIBOSE_PHOSPHATE_METABOLIC_PROCESS	-1.3869	0.00655738	0.491249	1
GOBP_NEGATIVE_REGULATION_OF_PEPTIDYL_TYROSINE_PHOSPHORYLATION	-1.3864	0.076225	0.490762	1
GOBP_ISOPRENOID_BIOSYNTHETIC_PROCESS	-1.38581	0.0774908	0.490638	1
GOBP_REGULATION_OF_BLOOD_PRESSURE	-1.3834	0.0350584	0.496041	1
GOBP_MULTI_MULTICELLULAR_ORGANISM_PROCESS	-1.38338	0.0379965	0.494145	1
GOBP_PYRUVATE_METABOLIC_PROCESS	-1.38271	0.0584071	0.494197	1
GOBP_REGULATION_OF_CD4_POSITIVE_ALPHA_BETA_T_CELL_ACTIVATION	-1.38206	0.0732143	0.494425	1
GOBP_MACROPHAGE_CHEMOTAXIS	-1.38191	0.118081	0.492928	1
GOBP_NUCLEOSIDE_PHOSPHATE_CATABOLIC_PROCESS	-1.3816	0.0464684	0.491999	1
GOBP_ACTOMYOSIN_STRUCTURE_ORGANIZATION	-1.38138	0.0125448	0.490687	1
GOBP_HOMOPHILIC_CELL_ADHESION_VIA_PLASMA_MEMBRANE_ADHESION_MOLECULES	-1.38138	0.0530035	0.488812	1
GOBP_DIOL_BIOSYNTHETIC_PROCESS	-1.38119	0.0965251	0.487538	1
GOBP_MUSCLE_STRUCTURE_DEVELOPMENT	-1.38009	0	0.48921	1
GOBP_INFLAMMATORY_RESPONSE	-1.38007	0.00470219	0.487401	1
GOBP_CELLULAR_RESPONSE_TO_ESTRADIOL_STIMULUS	-1.37991	0.0921305	0.48605	1
GOBP_ERBB_SIGNALING_PATHWAY	-1.37843	0.0397237	0.488628	1
GOBP_CARDIAC_MUSCLE_TISSUE_DEVELOPMENT	-1.3783	0.0166389	0.48722	1
GOBP_MORPHOGENESIS_OF_AN_EPITHELIAL_SHEET	-1.3777	0.066055	0.487333	1
GOBP_DENDRITIC_CELL_DIFFERENTIATION	-1.37546	0.0863971	0.492138	1
GOBP_HEART_VALVE_DEVELOPMENT	-1.37424	0.0837887	0.493888	1
GOBP_HETEROPHILIC_CELL_CELL_ADHESION_VIA_PLASMA_MEMBRANE_CELL_ADHESION_MOLECULES	-1.37367	0.0813309	0.493694	1
GOBP_CIRCADIAN_REGULATION_OF_GENE_EXPRESSION	-1.3733	0.0742115	0.492945	1
GOBP_CELLULAR_RESPONSE_TO_EXOGENOUS_DSRNA	-1.37257	0.102515	0.493344	1
GOBP_REGULATION_OF_HEART_CONTRACTION	-1.37167	0.0304569	0.494167	1
GOBP_ACTIN_MEDIATED_CELL_CONTRACTION	-1.3709	0.0744681	0.494685	1
GOBP_GLYCOPROTEIN_BIOSYNTHETIC_PROCESS	-1.37056	0.00823723	0.493832	1
GOBP_FOREBRAIN_CELL_MIGRATION	-1.37047	0.0868794	0.492341	1
GOBP_VASCULAR_ASSOCIATED_SMOOTH_MUSCLE_CELL_PROLIFERATION	-1.36901	0.0902256	0.494932	1
GOBP_POSITIVE_REGULATION_OF_GLUCOSE_TRANSMEMBRANE_TRANSPORT	-1.3677	0.0643382	0.497081	1
GOBP_RESPONSE_TO_OXYGEN_RADICAL	-1.36708	0.109615	0.497261	1
GOBP_POSITIVE_REGULATION_OF_LOCOMOTION	-1.36622	0.00308166	0.498109	1
GOBP_EPITHELIAL_CELL_MORPHOGENESIS	-1.36445	0.0827206	0.502047	1
GOBP_TAXIS	-1.36405	0.00475436	0.501436	1
GOBP_POSITIVE_REGULATION_OF_CALCIUM_ION_TRANSPORT	-1.36363	0.0541045	0.50109	1
GOBP_STRIATED_MUSCLE_ADAPTATION	-1.36361	0.0932039	0.499381	1
GOBP_NEGATIVE_REGULATION_OF_CARBOHYDRATE_METABOLIC_PROCESS	-1.36324	0.0881295	0.498809	1
GOBP_SUBSTRATE_ADHESION_DEPENDENT_CELL_SPREADING	-1.36237	0.0605536	0.499583	1
GOBP_CARDIAC_MUSCLE_CELL_DIFFERENTIATION	-1.36187	0.0533563	0.499497	1
GOBP_NEGATIVE_REGULATION_OF_PEPTIDYL_SERINE_PHOSPHORYLATION	-1.36179	0.119772	0.498072	1
GOBP_SPROUTING_ANGIOGENESIS	-1.36132	0.053286	0.497773	1
GOBP_FIBROBLAST_MIGRATION	-1.36118	0.0932358	0.4965	1
GOBP_RESPONSE_TO_VIRUS	-1.35997	0.00483871	0.498698	1
GOBP_REGULATION_OF_SUBSTRATE_ADHESION_DEPENDENT_CELL_SPREADING	-1.3599	0.0726644	0.497192	1
GOBP_CELL_FATE_DETERMINATION	-1.35977	0.104587	0.49593	1
GOBP_ACTIN_FILAMENT_BASED_MOVEMENT	-1.35953	0.0526316	0.494946	1
GOBP_POSITIVE_REGULATION_OF_ION_TRANSPORT	-1.35794	0.033101	0.497895	1
GOBP_CARBOHYDRATE_TRANSPORT	-1.35644	0.0364238	0.500513	1
GOBP_MULTICELLULAR_ORGANISMAL_SIGNALING	-1.35477	0.0591304	0.504022	1
GOBP_POTASSIUM_ION_IMPORT_ACROSS_PLASMA_MEMBRANE	-1.35452	0.105556	0.503107	1
GOBP_RESPONSE_TO_ESTRADIOL	-1.35374	0.0555556	0.503801	1
GOBP_ACTIN_CYTOSKELETON_REORGANIZATION	-1.35353	0.0438757	0.502771	1
GOBP_MUSCLE_SYSTEM_PROCESS	-1.35351	0.0184874	0.501149	1
GOBP_NUCLEAR_TRANSCRIBED_MRNA_POLY_A_TAIL_SHORTENING	-1.35351	0.095057	0.49949	1
GOBP_NEGATIVE_REGULATION_OF_TUMOR_NECROSIS_FACTOR_MEDIATED_SIGNALING_PATHWAY	-1.35337	0.10609	0.498275	1
GOBP_CARDIAC_CONDUCTION	-1.35221	0.075188	0.500087	1
GOBP_REGULATION_OF_GLUCOSE_IMPORT	-1.35183	0.0773694	0.499495	1
GOBP_REGULATION_OF_ACTIN_FILAMENT_BASED_MOVEMENT	-1.35128	0.110899	0.499537	1
GOBP_NUCLEOSIDE_DIPHOSPHATE_METABOLIC_PROCESS	-1.35073	0.0369069	0.499575	1
GOBP_POSITIVE_REGULATION_OF_PATTERN_RECOGNITION_RECEPTOR_SIGNALING_PATHWAY	-1.35023	0.0849057	0.499484	1
GOBP_KIDNEY_EPITHELIUM_DEVELOPMENT	-1.34609	0.0636042	0.510351	1
GOBP_TYROSINE_PHOSPHORYLATION_OF_STAT_PROTEIN	-1.34601	0.0726257	0.508969	1
GOBP_REGULATION_OF_FATTY_ACID_BETA_OXIDATION	-1.34437	0.110039	0.512376	1
GOBP_STEROID_METABOLIC_PROCESS	-1.34368	0.0189003	0.512764	1
GOBP_POSITIVE_REGULATION_OF_SMALL_GTPASE_MEDIATED_SIGNAL_TRANSDUCTION	-1.34339	0.0932836	0.51198	1
GOBP_HEART_PROCESS	-1.34325	0.0393162	0.510749	1
GOBP_PHOSPHATIDYLCHOLINE_BIOSYNTHETIC_PROCESS	-1.34295	0.119217	0.509984	1
GOBP_MUSCLE_TISSUE_DEVELOPMENT	-1.34282	0.0188356	0.508798	1
GOBP_PEPTIDYL_TYROSINE_AUTOPHOSPHORYLATION	-1.34178	0.142012	0.510405	1
GOBP_CEREBRAL_CORTEX_CELL_MIGRATION	-1.34116	0.106422	0.510693	1
GOBP_REGULATION_OF_GENERATION_OF_PRECURSOR_METABOLITES_AND_ENERGY	-1.3411	0.0501792	0.509303	1
GOBP_DSRNA_PROCESSING	-1.34076	0.0776014	0.508756	1
GOBP_REGULATION_OF_MUSCLE_SYSTEM_PROCESS	-1.34045	0.0423012	0.508089	1
GOBP_REGULATION_OF_SUPEROXIDE_METABOLIC_PROCESS	-1.34041	0.108434	0.506653	1
GOBP_DEFENSE_RESPONSE_TO_BACTERIUM	-1.34023	0.040678	0.505565	1
GOBP_MESONEPHROS_DEVELOPMENT	-1.33961	0.0718232	0.505928	1
GOBP_RIBONUCLEOSIDE_DIPHOSPHATE_METABOLIC_PROCESS	-1.339	0.0732601	0.506245	1
GOBP_NEPHRON_MORPHOGENESIS	-1.33865	0.0969479	0.505768	1
GOBP_NEGATIVE_REGULATION_OF_LEUKOCYTE_MEDIATED_IMMUNITY	-1.33827	0.101145	0.505297	1
GOBP_NEGATIVE_REGULATION_OF_PEPTIDYL_THREONINE_PHOSPHORYLATION	-1.33775	0.13308	0.505184	1
GOBP_CELLULAR_RESPONSE_TO_OXYGEN_RADICAL	-1.33762	0.116451	0.504033	1
GOBP_CELLULAR_RESPONSE_TO_STEROL	-1.33636	0.125	0.506507	1
GOBP_NEGATIVE_REGULATION_OF_EXTRINSIC_APOPTOTIC_SIGNALING_PATHWAY	-1.33606	0.0462329	0.505887	1
GOBP_RESPONSE_TO_INTERFERON_BETA	-1.33551	0.122371	0.50605	1
GOBP_PROTEIN_LOCALIZATION_TO_PLASMA_MEMBRANE	-1.33451	0.025641	0.507505	1
GOBP_NEGATIVE_REGULATION_OF_PROTEOLYSIS	-1.33402	0.0267112	0.507416	1
GOBP_REGULATION_OF_CARDIAC_MUSCLE_CONTRACTION	-1.33344	0.0927273	0.507775	1
GOBP_REGULATION_OF_CELLULAR_RESPONSE_TO_TRANSFORMING_GROWTH_FACTOR_BETA_STIMULUS	-1.33229	0.0482759	0.509747	1
GOBP_VASODILATION	-1.33212	0.11575	0.508738	1
GOBP_ENDOCHONDRAL_BONE_MORPHOGENESIS	-1.33028	0.0904059	0.512931	1
GOBP_ATRIAL_SEPTUM_DEVELOPMENT	-1.32988	0.139113	0.512698	1
GOBP_KIDNEY_MORPHOGENESIS	-1.32945	0.100707	0.512455	1
GOBP_EXCRETION	-1.32824	0.118644	0.514615	1
GOBP_RESPONSE_TO_TRANSFORMING_GROWTH_FACTOR_BETA	-1.32724	0.0339257	0.516311	1
GOBP_POSITIVE_REGULATION_OF_HEART_GROWTH	-1.32708	0.129594	0.515265	1
GOBP_PURINE_CONTAINING_COMPOUND_METABOLIC_PROCESS	-1.32539	0.0158228	0.519204	1
GOBP_CYTOKINE_PRODUCTION_INVOLVED_IN_INFLAMMATORY_RESPONSE	-1.32352	0.0862745	0.523329	1
GOBP_NEGATIVE_REGULATION_OF_CELL_PROJECTION_ORGANIZATION	-1.32317	0.0464345	0.522838	1
GOBP_REGULATION_OF_SMALL_GTPASE_MEDIATED_SIGNAL_TRANSDUCTION	-1.32285	0.0245098	0.522326	1
GOBP_REGULATION_OF_SYNAPTIC_VESICLE_RECYCLING	-1.32276	0.125245	0.521114	1
GOBP_DEFENSE_RESPONSE_TO_GRAM_NEGATIVE_BACTERIUM	-1.32233	0.129456	0.520911	1
GOBP_EXTRINSIC_APOPTOTIC_SIGNALING_PATHWAY	-1.32199	0.0257732	0.520502	1
GOBP_POSITIVE_REGULATION_OF_GLYCOPROTEIN_METABOLIC_PROCESS	-1.3208	0.141264	0.522596	1
GOBP_T_CELL_ACTIVATION_INVOLVED_IN_IMMUNE_RESPONSE	-1.32065	0.0925267	0.5215	1
GOBP_POSITIVE_REGULATION_OF_GLUCOSE_METABOLIC_PROCESS	-1.32029	0.121442	0.521324	1
GOBP_POSITIVE_REGULATION_OF_PHOSPHATIDYLINOSITOL_3_KINASE_SIGNALING	-1.32021	0.0964286	0.520038	1
GOBP_CELLULAR_CARBOHYDRATE_METABOLIC_PROCESS	-1.32018	0.0293103	0.518649	1
GOBP_REGULATION_OF_VASOCONSTRICTION	-1.3186	0.121756	0.522124	1
GOBP_BIOLOGICAL_PROCESS_INVOLVED_IN_INTERACTION_WITH_HOST	-1.31734	0.0418848	0.524574	1
GOBP_ANTIMICROBIAL_HUMORAL_RESPONSE	-1.31662	0.0984848	0.525335	1
GOBP_CELLULAR_RESPONSE_TO_DSRNA	-1.31636	0.136905	0.524715	1
GOBP_TOLL_LIKE_RECEPTOR_2_SIGNALING_PATHWAY	-1.31601	0.140768	0.52435	1
GOBP_MUSCLE_CONTRACTION	-1.31573	0.0400668	0.523753	1
GOBP_LEUKOCYTE_CHEMOTAXIS	-1.31359	0.0579216	0.528602	1
GOBP_CELL_JUNCTION_ORGANIZATION	-1.31323	0.0138249	0.528311	1
GOBP_EPIBOLY	-1.31277	0.110092	0.528262	1
GOBP_REGULATION_OF_ACTIN_FILAMENT_BASED_PROCESS	-1.31258	0.0231405	0.527409	1
GOBP_REGULATION_OF_CALCINEURIN_MEDIATED_SIGNALING	-1.31131	0.113725	0.529956	1
GOBP_NEGATIVE_REGULATION_OF_ATP_DEPENDENT_ACTIVITY	-1.31129	0.146341	0.528571	1
GOBP_STRESS_RESPONSE_TO_METAL_ION	-1.31095	0.146252	0.528138	1
GOBP_FOREBRAIN_NEURON_DIFFERENTIATION	-1.30904	0.134241	0.532692	1
GOBP_REGULATION_OF_CYTOSOLIC_CALCIUM_ION_CONCENTRATION	-1.30894	0.0569514	0.531608	1
GOBP_NEGATIVE_REGULATION_OF_KINASE_ACTIVITY	-1.30858	0.0583039	0.531354	1
GOBP_PATHWAY_RESTRICTED_SMAD_PROTEIN_PHOSPHORYLATION	-1.30744	0.0983607	0.533527	1
GOBP_POSITIVE_REGULATION_OF_ATP_DEPENDENT_ACTIVITY	-1.3074	0.113806	0.5322	1
GOBP_POLYSACCHARIDE_BIOSYNTHETIC_PROCESS	-1.30731	0.087108	0.531084	1
GOBP_INTEGRIN_MEDIATED_SIGNALING_PATHWAY	-1.30675	0.0781528	0.531396	1
GOBP_RESPONSE_TO_STEROL	-1.30563	0.127072	0.533483	1
GOBP_REGULATION_OF_VASCULAR_PERMEABILITY	-1.30437	0.131725	0.536094	1
GOBP_POSITIVE_REGULATION_OF_MUSCLE_HYPERTROPHY	-1.30415	0.131115	0.535427	1
GOBP_INTERLEUKIN_8_PRODUCTION	-1.30374	0.112299	0.535309	1
GOBP_NEGATIVE_REGULATION_OF_MAPK_CASCADE	-1.30367	0.0733945	0.534087	1
GOBP_GLYCOSYLATION	-1.30352	0.0383275	0.533147	1
GOBP_MONOSACCHARIDE_BIOSYNTHETIC_PROCESS	-1.30333	0.0797101	0.532283	1
GOBP_CONNECTIVE_TISSUE_DEVELOPMENT	-1.30329	0.0522648	0.531028	1
GOBP_MEMBRANE_BIOGENESIS	-1.30249	0.0960854	0.532073	1
GOBP_POSITIVE_REGULATION_OF_VASCULATURE_DEVELOPMENT	-1.30196	0.0673953	0.532318	1
GOBP_NEGATIVE_REGULATION_OF_SECRETION	-1.30093	0.0681004	0.534042	1
GOBP_PINOCYTOSIS	-1.29922	0.14955	0.537973	1
GOBP_POSITIVE_REGULATION_OF_PHOSPHOPROTEIN_PHOSPHATASE_ACTIVITY	-1.29894	0.16763	0.537434	1
GOBP_REGULATION_OF_VIRAL_ENTRY_INTO_HOST_CELL	-1.29874	0.114878	0.536603	1
GOBP_NEGATIVE_REGULATION_OF_SMOOTHENED_SIGNALING_PATHWAY	-1.29785	0.132075	0.537894	1
GOBP_T_CELL_DIFFERENTIATION_INVOLVED_IN_IMMUNE_RESPONSE	-1.2973	0.114963	0.538147	1
GOBP_REGULATION_OF_CHEMOTAXIS	-1.29721	0.0529915	0.537119	1
GOBP_RIBONUCLEOTIDE_CATABOLIC_PROCESS	-1.29696	0.111324	0.536539	1
GOBP_NEGATIVE_REGULATION_OF_CELL_GROWTH	-1.29572	0.0700525	0.539098	1
GOBP_EMBRYONIC_PLACENTA_MORPHOGENESIS	-1.29471	0.150763	0.540882	1
GOBP_NEGATIVE_REGULATION_OF_ERK1_AND_ERK2_CASCADE	-1.29455	0.0983302	0.540081	1
GOBP_SYNCYTIUM_FORMATION	-1.29428	0.110902	0.539631	1
GOBP_PROGRAMMED_NECROTIC_CELL_DEATH	-1.29397	0.139037	0.539257	1
GOBP_RECEPTOR_METABOLIC_PROCESS	-1.29345	0.0674956	0.539563	1
GOBP_MUSCLE_ADAPTATION	-1.29295	0.0913979	0.539804	1
GOBP_ENTRY_INTO_HOST	-1.29272	0.0761246	0.539155	1
GOBP_CARBOHYDRATE_DERIVATIVE_TRANSPORT	-1.29168	0.0939226	0.54098	1
GOBP_POSITIVE_REGULATION_OF_CELL_JUNCTION_ASSEMBLY	-1.29094	0.107584	0.541927	1
GOBP_ENDODERM_FORMATION	-1.29065	0.120459	0.541501	1
GOBP_REGULATION_OF_PEPTIDASE_ACTIVITY	-1.29024	0.0308943	0.5414	1
GOBP_RESPONSE_TO_INTERLEUKIN_1	-1.29004	0.0979021	0.540702	1
GOBP_NEGATIVE_REGULATION_OF_SMALL_GTPASE_MEDIATED_SIGNAL_TRANSDUCTION	-1.28953	0.0938628	0.540999	1
GOBP_REGULATION_OF_MUSCLE_HYPERTROPHY	-1.28947	0.130189	0.539879	1
GOBP_HISTONE_H3_K27_METHYLATION	-1.28903	0.148728	0.539881	1
GOBP_REGULATION_OF_PHOSPHATIDYLINOSITOL_3_KINASE_SIGNALING	-1.28874	0.113244	0.539397	1
GOBP_NEGATIVE_REGULATION_OF_SUPRAMOLECULAR_FIBER_ORGANIZATION	-1.28835	0.0463122	0.53928	1
GOBP_AXON_EXTENSION	-1.28815	0.0824916	0.538631	1
GOBP_MUSCLE_CELL_DEVELOPMENT	-1.28804	0.0619621	0.53763	1
GOBP_MATERNAL_PROCESS_INVOLVED_IN_FEMALE_PREGNANCY	-1.28696	0.124771	0.539546	1
GOBP_DETECTION_OF_VISIBLE_LIGHT	-1.28599	0.160079	0.541331	1
GOBP_POSITIVE_REGULATION_OF_PROTEIN_DEPHOSPHORYLATION	-1.28485	0.151697	0.543725	1
GOBP_POSITIVE_REGULATION_OF_PROTEIN_MATURATION	-1.2844	0.151277	0.543923	1
GOBP_CARTILAGE_DEVELOPMENT	-1.28322	0.0839041	0.546364	1
GOBP_NUCLEOBASE_CONTAINING_SMALL_MOLECULE_METABOLIC_PROCESS	-1.28263	0.0204082	0.54697	1
GOBP_NEGATIVE_REGULATION_OF_ALPHA_BETA_T_CELL_ACTIVATION	-1.28247	0.132841	0.54618	1
GOBP_CARBOHYDRATE_METABOLIC_PROCESS	-1.2824	0.0110063	0.545072	1
GOBP_GRANULOCYTE_MIGRATION	-1.28202	0.0907504	0.544967	1
GOBP_POSITIVE_REGULATION_OF_TRANSMEMBRANE_TRANSPORT	-1.28182	0.0719064	0.544282	1
GOBP_CELL_CHEMOTAXIS	-1.28072	0.0558376	0.546439	1
GOBP_GLYCOPROTEIN_METABOLIC_PROCESS	-1.2807	0.0388513	0.54519	1
GOBP_ENDOCYTOSIS	-1.28041	0.0174326	0.544813	1
GOBP_POSITIVE_REGULATION_OF_RESPONSE_TO_WOUNDING	-1.27996	0.114082	0.544944	1
GOBP_NEGATIVE_REGULATION_OF_NEURON_PROJECTION_DEVELOPMENT	-1.27867	0.0851064	0.547702	1
GOBP_CENTROMERE_COMPLEX_ASSEMBLY	-1.27855	0.163569	0.5468	1
GOBP_REGULATION_OF_ACTOMYOSIN_STRUCTURE_ORGANIZATION	-1.27823	0.101576	0.546507	1
GOBP_OSTEOCLAST_DIFFERENTIATION	-1.27813	0.117229	0.545535	1
GOBP_INTERLEUKIN_10_PRODUCTION	-1.27771	0.142023	0.545522	1
GOBP_REGULATION_OF_EPITHELIAL_CELL_MIGRATION	-1.27676	0.0523649	0.547082	1
GOBP_FAT_CELL_DIFFERENTIATION	-1.27603	0.0533333	0.548249	1
GOBP_KETONE_BIOSYNTHETIC_PROCESS	-1.27589	0.12987	0.547417	1
GOBP_POSITIVE_REGULATION_OF_INTERFERON_BETA_PRODUCTION	-1.2758	0.148855	0.546492	1
GOBP_INORGANIC_ION_IMPORT_ACROSS_PLASMA_MEMBRANE	-1.27524	0.100707	0.54704	1
GOBP_REGULATION_OF_PEPTIDYL_SERINE_PHOSPHORYLATION	-1.27486	0.0934256	0.546939	1
GOBP_GRANULOCYTE_CHEMOTAXIS	-1.27481	0.108734	0.545854	1
GOBP_MUSCLE_CELL_DIFFERENTIATION	-1.27344	0.0219224	0.548765	1
GOBP_REGULATION_OF_STRIATED_MUSCLE_CONTRACTION	-1.27336	0.11775	0.547754	1
GOBP_FORMATION_OF_PRIMARY_GERM_LAYER	-1.27179	0.0884477	0.551297	1
GOBP_NEGATIVE_REGULATION_OF_CELL_DIFFERENTIATION	-1.27112	0.0208	0.551977	1
GOBP_NEGATIVE_REGULATION_OF_VASCULATURE_DEVELOPMENT	-1.27084	0.109185	0.551667	1
GOBP_MULTICELLULAR_ORGANISMAL_RESPONSE_TO_STRESS	-1.27076	0.148362	0.550665	1
GOBP_REGULATION_OF_DEPHOSPHORYLATION	-1.27073	0.0921739	0.549542	1
GOBP_ANION_TRANSPORT	-1.27048	0.0387097	0.549072	1
GOBP_BLOOD_VESSEL_REMODELING	-1.27041	0.148776	0.548043	1
GOBP_REGULATION_OF_VASCULATURE_DEVELOPMENT	-1.27018	0.0492611	0.547537	1
GOBP_AMYLOID_FIBRIL_FORMATION	-1.27012	0.149171	0.546546	1
GOBP_FOREBRAIN_GENERATION_OF_NEURONS	-1.27012	0.147005	0.545346	1
GOBP_RUFFLE_ORGANIZATION	-1.27004	0.132841	0.544355	1
GOBP_REGULATION_OF_TRANSMEMBRANE_RECEPTOR_PROTEIN_SERINE_THREONINE_KINASE_SIGNALING_PATHWAY	-1.26808	0.0651801	0.548915	1
GOBP_REGULATION_OF_GLUCOSE_METABOLIC_PROCESS	-1.26708	0.0944742	0.550754	1
GOBP_RESPONSE_TO_LEPTIN	-1.26698	0.170974	0.549862	1
GOBP_GLUCOSE_METABOLIC_PROCESS	-1.26681	0.051495	0.54921	1
GOBP_INSULIN_RECEPTOR_SIGNALING_PATHWAY	-1.26643	0.0958188	0.549192	1
GOBP_REGULATION_OF_ANATOMICAL_STRUCTURE_SIZE	-1.26632	0.0250417	0.548348	1
GOBP_POSITIVE_REGULATION_OF_P38MAPK_CASCADE	-1.26621	0.165121	0.547472	1
GOBP_POSITIVE_REGULATION_OF_ERBB_SIGNALING_PATHWAY	-1.26603	0.121212	0.546799	1
GOBP_POSITIVE_REGULATION_OF_PROTEIN_SECRETION	-1.26521	0.0909091	0.5481	1
GOBP_TELENCEPHALON_DEVELOPMENT	-1.26488	0.0690236	0.547898	1
GOBP_REACTIVE_OXYGEN_SPECIES_METABOLIC_PROCESS	-1.26472	0.0598592	0.547182	1
GOBP_XENOBIOTIC_METABOLIC_PROCESS	-1.26344	0.122263	0.549932	1
GOBP_NEGATIVE_REGULATION_OF_RHO_PROTEIN_SIGNAL_TRANSDUCTION	-1.26339	0.170588	0.548889	1
GOBP_REPLACEMENT_OSSIFICATION	-1.26313	0.197674	0.548537	1
GOBP_REGULATION_OF_CALCIUM_ION_TRANSMEMBRANE_TRANSPORT	-1.26296	0.100346	0.547897	1
GOBP_NEGATIVE_REGULATION_OF_LYMPHOCYTE_MEDIATED_IMMUNITY	-1.26262	0.15	0.54771	1
GOBP_ZINC_ION_HOMEOSTASIS	-1.26231	0.149723	0.547534	1
GOBP_HEART_MORPHOGENESIS	-1.25972	0.0657194	0.554258	1
GOBP_DEFENSE_RESPONSE_TO_SYMBIONT	-1.2591	0.0540098	0.555038	1
GOBP_NEGATIVE_REGULATION_OF_LOCOMOTION	-1.25894	0.0477002	0.554363	1
GOBP_NEUTROPHIL_MIGRATION	-1.25847	0.117857	0.554572	1
GOBP_MONOSACCHARIDE_METABOLIC_PROCESS	-1.25726	0.0604575	0.557224	1
GOBP_MULTICELLULAR_ORGANISMAL_HOMEOSTASIS	-1.25617	0.0314961	0.559542	1
GOBP_REGULATION_OF_MAP_KINASE_ACTIVITY	-1.25615	0.0869565	0.558421	1
GOBP_GLUCAN_BIOSYNTHETIC_PROCESS	-1.25598	0.156309	0.557788	1
GOBP_RAS_PROTEIN_SIGNAL_TRANSDUCTION	-1.25565	0.0360206	0.55764	1
GOBP_ORGAN_GROWTH	-1.25502	0.0961888	0.55848	1
GOBP_CALCIUM_ION_TRANSMEMBRANE_TRANSPORT	-1.25395	0.0536013	0.560629	1
GOBP_REGULATION_OF_ENDOCYTOSIS	-1.25343	0.0696202	0.561153	1
GOBP_BODY_FLUID_SECRETION	-1.25312	0.167984	0.560919	1
GOBP_BLOOD_VESSEL_MORPHOGENESIS	-1.25309	0.0292308	0.559878	1
GOBP_REGULATION_OF_OSTEOBLAST_DIFFERENTIATION	-1.25299	0.103074	0.559032	1
GOBP_POSITIVE_REGULATION_OF_INTERLEUKIN_6_PRODUCTION	-1.25282	0.141324	0.558409	1
GOBP_AMYLOID_BETA_CLEARANCE	-1.2515	0.183206	0.561362	1
[truncated: 1,524 more rows]
