# Supplementary material for: KCNQ potassium channels modulate Wnt activity in gastro-oesophageal adenocarcinomas
Source: Life Sci Alliance. 2023 Sep 25;6(12):e202302124. doi: 10.26508/lsa.202302124 (PMC10520261; doi:10.26508/lsa.202302124)
Supplement: Supplementary file 5 [file LSA-2023-02124_TableS5.xlsx]

## Sheet: Table S5
Genename	baseMean	log2FoldChange	lfcSE	stat	pvalue	padj
KCNQ3	25606.1	8.33767	0.150479	55.4074	0	0
LINC01399	1.27207	3.86586	2.08957	1.85007	0.064303	0.99983
KLRK1-AS1	1.27207	3.86586	2.08957	1.85007	0.064303	0.99983
SLC4A4	1.37765	3.841	2.03045	1.89169	0.0585317	0.99983
NDUFB4P1	1.24253	3.84003	2.07205	1.85326	0.0638458	0.99983
SIX2	1.2137	3.81028	2.1069	1.80848	0.0705326	0.99983
SUPT20HL1	1.34811	3.79828	3.94827	0.962012	0.336043	0.99983
LINC01671	1.19964	3.70179	2.11637	1.74913	0.0802688	0.99983
PIK3IP1-DT	1.36359	3.62072	3.95583	0.915286	0.360041	0.99983
LOC101059948	1.10882	3.57447	2.19976	1.62494	0.104176	0.99983
TERC	1.05117	3.56788	2.20971	1.61464	0.106389	0.99983
HSPE1P13	1.0364	3.54871	2.21812	1.59987	0.109627	0.99983
FOXL2NB	1.06452	3.5329	2.22356	1.58885	0.112095	0.99983
CNTNAP3B	1.46272	3.47754	2.0946	1.66024	0.0968669	0.99983
NFE2	1.92131	3.44895	1.78618	1.93091	0.0534945	0.99983
TPT1P13	0.887926	3.3621	2.34052	1.43647	0.150867	0.99983
MTCYBP4	0.887926	3.3621	2.34052	1.43647	0.150867	0.99983
MIR9-1HG	0.873157	3.34182	2.35191	1.42089	0.155347	0.99983
NLRP7	0.873157	3.34182	2.35191	1.42089	0.155347	0.99983
LOC101928002	0.901985	3.32314	2.32338	1.4303	0.15263	0.99983
LY9	0.858388	3.31993	2.5379	1.30814	0.190825	0.99983
RASL10A	1.71181	3.27531	1.8153	1.80428	0.0711868	0.99983
OSTN	1.79028	3.24852	1.81428	1.79052	0.0733697	0.99983
UBE2FP1	1.72587	3.23712	1.80179	1.79661	0.0723977	0.99983
LRTM2	0.844329	3.16678	2.54686	1.24341	0.213718	0.99983
TNKS2-DT	0.844329	3.16678	2.54686	1.24341	0.213718	0.99983
COX4I1P1	1.58148	3.14195	1.86589	1.68388	0.0922046	0.99983
DTX3	1.56742	3.075	1.8745	1.64044	0.100914	0.99983
KIAA2012	0.739453	3.06394	2.70329	1.13341	0.25704	0.99983
SPRING1P2	0.739453	3.06394	2.70329	1.13341	0.25704	0.99983
LST1	1.50426	3.06058	2.02937	1.50814	0.131519	0.99983
TEX21P	1.59821	3.04739	1.87383	1.62629	0.103887	0.99983
ESRRG	0.724684	3.04118	2.5264	1.20376	0.228683	0.99983
CFAP58-DT	0.724684	3.04118	2.5264	1.20376	0.228683	0.99983
LINC01470	0.724684	3.04118	2.5264	1.20376	0.228683	0.99983
HERC2P6	0.724684	3.04118	2.5264	1.20376	0.228683	0.99983
TRIM31-AS1	2.88228	3.03823	1.51734	2.00234	0.0452487	0.99983
ALDH1L1	0.710625	3.00404	2.72078	1.10411	0.269544	0.99983
RPL9P5	0.710625	3.00404	2.72078	1.10411	0.269544	0.99983
GNAO1	0.695146	2.99565	2.75981	1.08546	0.277719	0.99983
ADGRV1	0.695146	2.99565	2.75981	1.08546	0.277719	0.99983
FEM1AP3	0.695146	2.99565	2.75981	1.08546	0.277719	0.99983
CETN4P	0.695146	2.99565	2.75981	1.08546	0.277719	0.99983
HLA-DQB2	0.695856	2.97525	2.56188	1.16136	0.245497	0.99983
ZNF585B	0.695856	2.97525	2.56188	1.16136	0.245497	0.99983
APOE	1.44706	2.96757	1.94797	1.52342	0.127654	0.99983
THRB-AS1	0.681087	2.94476	2.7608	1.06664	0.286137	0.99983
ATP6V1B1-AS1	0.681087	2.94476	2.7608	1.06664	0.286137	0.99983
OTOAP1	1.37126	2.91762	1.9384	1.50517	0.132281	0.99983
PTP4A1P6	0.930813	2.89262	2.45941	1.17614	0.239537	0.99983
LOC115308161	0.901275	2.85859	2.51461	1.1368	0.255624	0.99983
EFCAB13-DT	0.960351	2.85801	3.99585	0.715243	0.474459	0.99983
GNG10P1	0.945582	2.84265	3.9963	0.711321	0.476885	0.99983
LINC02122	0.945582	2.84265	3.9963	0.711321	0.476885	0.99983
PRELP	0.845039	2.82566	2.56924	1.0998	0.271418	0.99983
RPEP4	0.845039	2.82566	2.56924	1.0998	0.271418	0.99983
LINC02621	1.41486	2.82385	1.95804	1.44218	0.149252	0.99983
FBXL22	2.03261	2.81472	1.68422	1.67123	0.0946765	0.99983
SPATA12	2.38917	2.77573	1.62714	1.70589	0.0880277	0.99983
DTX1	1.24093	2.76873	2.03119	1.36311	0.172848	0.99983
SLC25A34	1.47589	2.76168	2.01381	1.37137	0.170259	0.99983
DUTP5	1.22616	2.75143	2.01744	1.36382	0.172624	0.99983
GAPLINC	1.24022	2.75114	2.03102	1.35456	0.175558	0.99983
NIPA2P5	1.20873	2.73313	2.16625	1.26169	0.207062	0.99983
ATP10B	2.5074	2.72742	2.68117	1.01725	0.309034	0.99983
CKS1BP5	1.17919	2.69734	2.03351	1.32644	0.184694	0.99983
RAB37	1.1799	2.67062	2.18002	1.22504	0.22056	0.99983
COLEC11	1.30127	2.66603	2.11769	1.25893	0.208054	0.99983
ATP1A2	0.547383	2.66046	3.01934	0.881138	0.378243	0.99983
PPY	0.547383	2.66046	3.01934	0.881138	0.378243	0.99983
OPN5	0.547383	2.66046	3.01934	0.881138	0.378243	0.99983
IL17REL	0.547383	2.66046	3.01934	0.881138	0.378243	0.99983
RN7SKP1	0.547383	2.66046	3.01934	0.881138	0.378243	0.99983
LOC101927588	0.547383	2.66046	3.01934	0.881138	0.378243	0.99983
XIST	0.547383	2.66046	3.01934	0.881138	0.378243	0.99983
RPS4XP18	0.547383	2.66046	3.01934	0.881138	0.378243	0.99983
RN7SL30P	0.547383	2.66046	3.01934	0.881138	0.378243	0.99983
MRPS36P4	0.547383	2.66046	3.01934	0.881138	0.378243	0.99983
E2F5-DT	0.547383	2.66046	3.01934	0.881138	0.378243	0.99983
BRCA1P1	0.547383	2.66046	3.01934	0.881138	0.378243	0.99983
CXCR5	1.52216	2.65716	2.03873	1.30334	0.19246	0.99983
PAICSP6	1.12129	2.65691	3.95204	0.672289	0.5014	0.99983
CDH18	0.768281	2.65521	2.88755	0.919535	0.357816	0.99983
SH2D4B	0.768281	2.65521	2.88755	0.919535	0.357816	0.99983
LOC101927237	0.768281	2.65521	2.88755	0.919535	0.357816	0.99983
DPP6	0.753512	2.64764	2.67648	0.989225	0.322553	0.99983
LARP1P1	0.753512	2.64764	2.67648	0.989225	0.322553	0.99983
TSSK1A	0.753512	2.64764	2.67648	0.989225	0.322553	0.99983
SLC4A10	0.681797	2.64342	2.77811	0.951516	0.341342	0.99983
CCDC89	0.681797	2.64342	2.77811	0.951516	0.341342	0.99983
LPAL2	1.27173	2.64231	1.99069	1.32733	0.184398	0.99983
PROM1	1.8546	2.63108	1.70613	1.54213	0.123042	0.99983
HSPE1P21	0.738743	2.62995	2.67147	0.98446	0.32489	0.99983
FRG1-DT	0.738743	2.62995	2.67147	0.98446	0.32489	0.99983
CHRD	0.532614	2.62828	2.83376	0.92749	0.353672	0.99983
SFRP5	0.532614	2.62828	2.83376	0.92749	0.353672	0.99983
TRIM72	0.532614	2.62828	2.83376	0.92749	0.353672	0.99983
ODF3L2	0.532614	2.62828	2.83376	0.92749	0.353672	0.99983
C19orf71	0.532614	2.62828	2.83376	0.92749	0.353672	0.99983
KRTAP2-2	0.532614	2.62828	2.83376	0.92749	0.353672	0.99983
RNU4-25P	0.532614	2.62828	2.83376	0.92749	0.353672	0.99983
SNORD71	0.532614	2.62828	2.83376	0.92749	0.353672	0.99983
RPL26P34	0.532614	2.62828	2.83376	0.92749	0.353672	0.99983
LINC02243	0.532614	2.62828	2.83376	0.92749	0.353672	0.99983
ALG1L14P	0.532614	2.62828	2.83376	0.92749	0.353672	0.99983
GSTP1P1	0.532614	2.62828	2.83376	0.92749	0.353672	0.99983
OR7E16P	0.532614	2.62828	2.83376	0.92749	0.353672	0.99983
ZNF773	1.20802	2.61847	2.01785	1.29766	0.194405	0.99983
HNRNPA1P31	1.20802	2.61847	2.01785	1.29766	0.194405	0.99983
GNB1-DT	1.20802	2.61847	2.01785	1.29766	0.194405	0.99983
IRX6	1.1356	2.61567	2.2013	1.18824	0.234738	0.99983
P2RX6	0.723974	2.60941	2.71151	0.962345	0.335876	0.99983
CD247	0.723974	2.60941	2.71151	0.962345	0.335876	0.99983
SNORA55	0.723974	2.60941	2.71151	0.962345	0.335876	0.99983
RN7SL813P	0.723974	2.60941	2.71151	0.962345	0.335876	0.99983
MAN1A2P1	0.723974	2.60941	2.71151	0.962345	0.335876	0.99983
LINC02671	0.667028	2.59752	2.80084	0.92741	0.353714	0.99983
RFX4	0.517845	2.59539	3.08113	0.842349	0.399592	0.99983
WNT5A	0.517845	2.59539	3.08113	0.842349	0.399592	0.99983
TMEM35A	0.517845	2.59539	3.08113	0.842349	0.399592	0.99983
ANKRD53	0.517845	2.59539	3.08113	0.842349	0.399592	0.99983
SAMD14	0.517845	2.59539	3.08113	0.842349	0.399592	0.99983
KLHL6	0.517845	2.59539	3.08113	0.842349	0.399592	0.99983
DMBT1	0.517845	2.59539	3.08113	0.842349	0.399592	0.99983
DNLZ	0.517845	2.59539	3.08113	0.842349	0.399592	0.99983
MIXL1	1.17848	2.59215	2.05788	1.25962	0.207806	0.99983
LINC01586	0.709205	2.57743	2.96981	0.867877	0.385462	0.99983
VWA8P1	1.26905	2.5729	2.09937	1.22556	0.220364	0.99983
HIC1	1.09246	2.56887	2.27216	1.13059	0.258228	0.99983
PRKCE-AS1	1.07769	2.53276	2.14295	1.18191	0.237242	0.99983
OR7E66P	1.07769	2.53276	2.14295	1.18191	0.237242	0.99983
OSTF1P1	1.06292	2.51361	2.13053	1.1798	0.238078	0.99983
PPP1R35-AS1	1.66253	2.48109	1.76869	1.40279	0.16068	0.99983
SETP9	2.20191	2.47924	1.59071	1.55857	0.119097	0.99983
NDUFV1-DT	1.03409	2.46312	2.13494	1.15372	0.248616	0.99983
ABHD17AP7	1.19805	2.4609	2.13128	1.15466	0.248231	0.99983
GPR17	1.21407	2.45767	2.16195	1.13679	0.255628	0.99983
TCEA1P3	1.68476	2.43971	1.77473	1.3747	0.169226	0.99983
RNU6-175P	0.987124	2.41904	2.17046	1.11453	0.265052	0.99983
LINC00629	1.16851	2.41384	2.14467	1.12551	0.260375	0.99983
UPF3AP3	1.93147	2.4121	1.72255	1.40031	0.161421	0.99983
COL8A2	0.972354	2.40194	2.31527	1.03743	0.299534	0.99983
IGBP1P5	1.03072	2.40129	2.14605	1.11893	0.263169	0.99983
CERS3	0.518555	2.39651	3.08323	0.777271	0.436999	0.99983
EPB42	0.518555	2.39651	3.08323	0.777271	0.436999	0.99983
KCNH8	0.518555	2.39651	3.08323	0.777271	0.436999	0.99983
TEKT4P2	0.518555	2.39651	3.08323	0.777271	0.436999	0.99983
RNA5SP358	0.518555	2.39651	3.08323	0.777271	0.436999	0.99983
ANKUB1	0.518555	2.39651	3.08323	0.777271	0.436999	0.99983
SNORA69	0.518555	2.39651	3.08323	0.777271	0.436999	0.99983
RNU6ATAC10P	0.518555	2.39651	3.08323	0.777271	0.436999	0.99983
TAS2R43	0.518555	2.39651	3.08323	0.777271	0.436999	0.99983
MIR4477B	0.518555	2.39651	3.08323	0.777271	0.436999	0.99983
PRTN3	1.07966	2.38707	2.1152	1.12853	0.259095	0.99983
ZNF454	1.01595	2.38457	2.13411	1.11736	0.263839	0.99983
SMPD4P2	1.01595	2.38457	2.13411	1.11736	0.263839	0.99983
EFNA2	1.4307	2.3727	1.94329	1.22097	0.222098	0.99983
ZNF680P1	2.45768	2.3707	1.5782	1.50215	0.133058	0.99983
PGAM4P1	1.07698	2.36422	2.22431	1.0629	0.287829	0.99983
CDIPTOSP	1.38461	2.36214	2.01495	1.17231	0.241074	0.99983
RPS15AP7	0.986414	2.35412	2.31548	1.01669	0.309303	0.99983
PKDCC	5.57023	2.34934	0.995523	2.3599	0.0182798	0.690367
SLC26A8	0.503785	2.34554	3.11776	0.752314	0.451862	0.99983
GRK7	0.503785	2.34554	3.11776	0.752314	0.451862	0.99983
TLCD3B	0.503785	2.34554	3.11776	0.752314	0.451862	0.99983
ADGRF3	0.503785	2.34554	3.11776	0.752314	0.451862	0.99983
C5orf47	0.503785	2.34554	3.11776	0.752314	0.451862	0.99983
ZNF90P3	0.503785	2.34554	3.11776	0.752314	0.451862	0.99983
RPL21P121	0.503785	2.34554	3.11776	0.752314	0.451862	0.99983
STRIT1	0.503785	2.34554	3.11776	0.752314	0.451862	0.99983
SNX18P23	0.503785	2.34554	3.11776	0.752314	0.451862	0.99983
LOC554206	0.503785	2.34554	3.11776	0.752314	0.451862	0.99983
CETP	1.53628	2.34519	1.8325	1.27978	0.200622	0.99983
MRPL2P1	1.41593	2.34343	1.91931	1.22098	0.222095	0.99983
OTOP2	0.576211	2.33868	3.21849	0.72664	0.467446	0.99983
DUTP1	0.576211	2.33868	3.21849	0.72664	0.467446	0.99983
LINC01249	0.576211	2.33868	3.21849	0.72664	0.467446	0.99983
LINC01807	0.576211	2.33868	3.21849	0.72664	0.467446	0.99983
TGFB2-AS1	0.576211	2.33868	3.21849	0.72664	0.467446	0.99983
SMARCAD1-DT	0.576211	2.33868	3.21849	0.72664	0.467446	0.99983
PIWIL4-AS1	0.576211	2.33868	3.21849	0.72664	0.467446	0.99983
USP30-AS1	0.987833	2.33298	2.30349	1.0128	0.311155	0.99983
SLC17A7	1.3871	2.3229	1.90241	1.22103	0.222074	0.99983
OR2B8P	0.561442	2.32135	2.98192	0.778476	0.436288	0.99983
KCNIP4	0.561442	2.32135	2.98192	0.778476	0.436288	0.99983
LINC01118	0.561442	2.32135	2.98192	0.778476	0.436288	0.99983
MRPS11P1	0.561442	2.32135	2.98192	0.778476	0.436288	0.99983
LHFPL3-AS1	0.561442	2.32135	2.98192	0.778476	0.436288	0.99983
LINC01697	0.561442	2.32135	2.98192	0.778476	0.436288	0.99983
RPL32P28	0.561442	2.32135	2.98192	0.778476	0.436288	0.99983
ZNF197-AS1	0.561442	2.32135	2.98192	0.778476	0.436288	0.99983
CD38	1.72624	2.31337	1.70347	1.35803	0.174453	0.99983
SPTA1	1.0656	2.30566	2.14448	1.07516	0.282303	0.99983
PLAC8L1	1.0656	2.30566	2.14448	1.07516	0.282303	0.99983
ATOH7	1.0656	2.30566	2.14448	1.07516	0.282303	0.99983
RNU6-9	1.75507	2.30391	1.67443	1.37594	0.168839	0.99983
H3P31	1.45569	2.30065	1.88164	1.22268	0.22145	0.99983
IDH1-AS1	1.72427	2.29763	1.71757	1.33772	0.180989	0.99983
C8G	0.546673	2.29657	3.00999	0.762982	0.445474	0.99983
SNORD72	0.546673	2.29657	3.00999	0.762982	0.445474	0.99983
FAM66C	0.546673	2.29657	3.00999	0.762982	0.445474	0.99983
ITGB3	0.546673	2.29657	3.00999	0.762982	0.445474	0.99983
ACSM1	1.76894	2.29342	1.77916	1.28905	0.197382	0.99983
TPPP3	4.2626	2.2919	1.15258	1.9885	0.0467563	0.99983
HLA-DPB1	3.52585	2.29084	1.25703	1.82242	0.0683913	0.99983
LRRC24	1.44163	2.28175	1.89407	1.20468	0.228325	0.99983
C11orf98P1	1.13802	2.26597	2.21959	1.02089	0.307305	0.99983
C6	0.531904	2.26294	3.31606	0.682417	0.494975	0.99983
SLC22A17	0.531904	2.26294	3.31606	0.682417	0.494975	0.99983
ANGPTL1	0.531904	2.26294	3.31606	0.682417	0.494975	0.99983
MMEL1	0.531904	2.26294	3.31606	0.682417	0.494975	0.99983
CLEC4D	0.531904	2.26294	3.31606	0.682417	0.494975	0.99983
RHOH	0.531904	2.26294	3.31606	0.682417	0.494975	0.99983
HSD3BP2	0.531904	2.26294	3.31606	0.682417	0.494975	0.99983
PPIL1P1	0.531904	2.26294	3.31606	0.682417	0.494975	0.99983
OR7E85P	0.531904	2.26294	3.31606	0.682417	0.494975	0.99983
ZNF345	0.531904	2.26294	3.31606	0.682417	0.494975	0.99983
ADIPOR1P2	1.41522	2.26188	2.02899	1.11478	0.264945	0.99983
RNA5SP389	1.00527	2.26183	2.26284	0.999555	0.317526	0.99983
LIPK	0.90039	2.26053	2.40459	0.940091	0.347171	0.99983
HAVCR2	0.885621	2.21962	2.27209	0.976907	0.328615	0.99983
RPSAP48	0.885621	2.21962	2.27209	0.976907	0.328615	0.99983
CRLF1	1.59082	2.21762	1.83952	1.20554	0.227993	0.99983
ITK	0.870852	2.19956	2.28161	0.964037	0.335027	0.99983
FGF17	0.870852	2.19956	2.28161	0.964037	0.335027	0.99983
RN7SL753P	0.870852	2.19956	2.28161	0.964037	0.335027	0.99983
AKR1B10	1.22208	2.19923	2.08702	1.05377	0.29199	0.99983
ZNF14	0.856083	2.19691	2.43818	0.901044	0.367565	0.99983
GJA1	0.856083	2.19691	2.43818	0.901044	0.367565	0.99983
SLC25A1P1	0.856083	2.19691	2.43818	0.901044	0.367565	0.99983
RPS12P17	1.49929	2.19551	1.82613	1.20228	0.229257	0.99983
RN7SL218P	0.929218	2.18791	2.54754	0.85883	0.390434	0.99983
ZNF175	6.72259	2.18379	0.908328	2.40418	0.0162087	0.6455
RPL23AP23	1.26639	2.16767	3.96212	0.547097	0.584312	0.99983
PRMT8	2.19552	2.162	1.51097	1.43087	0.152468	0.99983
FOXN3P1	1.86046	2.16129	1.71064	1.26344	0.206432	0.99983
OR7E13P	4.6058	2.15993	1.12388	1.92185	0.0546246	0.99983
MIR3677HG	1.23863	2.15686	2.02474	1.06526	0.28676	0.99983
ABCD1P4	2.40324	2.15443	1.58128	1.36246	0.173052	0.99983
BHLHB9P1	1.41281	2.14919	2.02324	1.06225	0.288122	0.99983
TIAM1	3.71507	2.14525	1.18185	1.81516	0.069499	0.99983
RAD9B	1.42757	2.14386	1.90682	1.12431	0.260882	0.99983
SNRPCP5	2.05373	2.14298	1.63825	1.30809	0.190842	0.99983
RN7SL521P	0.914449	2.13701	2.3791	0.898244	0.369056	0.99983
RNU6-817P	0.85342	2.13384	2.4311	0.877726	0.380092	0.99983
PPM1K-DT	0.85342	2.13384	2.4311	0.877726	0.380092	0.99983
RBM14-RBM4	0.85342	2.13384	2.4311	0.877726	0.380092	0.99983
KNOP1P1	0.85342	2.13384	2.4311	0.877726	0.380092	0.99983
KCNMA1	1.22386	2.13216	2.01063	1.06044	0.288944	0.99983
GTF2IP6	1.30793	2.12971	1.94985	1.09225	0.274725	0.99983
BMPR1B	1.22457	2.11845	2.11534	1.00147	0.3166	0.99983
TBC1D3P5	1.22457	2.11845	2.11534	1.00147	0.3166	0.99983
DGKG	2.18286	2.11657	1.52408	1.38875	0.164908	0.99983
DOCK11	5.15039	2.11319	1.01568	2.08056	0.0374738	0.99426
MORF4L1P5	1.5322	2.11278	1.76931	1.19413	0.232428	0.99983
PRDM12	0.83865	2.10869	2.29286	0.919677	0.357741	0.99983
RPS10P21	0.83865	2.10869	2.29286	0.919677	0.357741	0.99983
RN7SKP200	0.870142	2.10626	2.5991	0.81038	0.417722	0.99983
DDX39AP1	1.53417	2.10524	1.79111	1.17538	0.239844	0.99983
KLHL32	1.26362	2.10457	2.0928	1.00562	0.314598	0.99983
SNORA59B	2.1955	2.10388	1.56769	1.34202	0.179588	0.99983
TFAP2E	0.884911	2.09839	2.40162	0.873741	0.382259	0.99983
C19orf38	0.884911	2.09839	2.40162	0.873741	0.382259	0.99983
TVP23A	0.823881	2.08783	2.30431	0.906056	0.364906	0.99983
KCNE5	0.823881	2.08783	2.30431	0.906056	0.364906	0.99983
FES	0.823881	2.08783	2.30431	0.906056	0.364906	0.99983
ETS2P1	0.823881	2.08783	2.30431	0.906056	0.364906	0.99983
NDUFA5P2	0.823881	2.08783	2.30431	0.906056	0.364906	0.99983
TMEM132B	0.856793	2.08074	2.27688	0.913854	0.360793	0.99983
RFX3-DT	0.856793	2.08074	2.27688	0.913854	0.360793	0.99983
LUM	1.23792	2.07777	2.12049	0.979853	0.327159	0.99983
WDFY4	0.809112	2.06901	2.47072	0.837411	0.402362	0.99983
LMOD3	0.809112	2.06901	2.47072	0.837411	0.402362	0.99983
FAM209A	0.809822	2.06645	2.3317	0.886241	0.375488	0.99983
ACRV1	0.809822	2.06645	2.3317	0.886241	0.375488	0.99983
HCAR3	0.902357	2.06548	2.26126	0.913421	0.361021	0.99983
PRR29	1.4886	2.06492	1.78999	1.15359	0.248666	0.99983
ARL2BPP3	0.842024	2.0643	2.41661	0.854214	0.392987	0.99983
LARP1BP3	0.842024	2.0643	2.41661	0.854214	0.392987	0.99983
LOC339685	2.18357	2.05906	1.62946	1.26364	0.206358	0.99983
FAP	2.00274	2.05316	1.59687	1.28574	0.198533	0.99983
PTCH2	0.795053	2.04133	2.47825	0.823699	0.41011	0.99983
SNORD19	0.795053	2.04133	2.47825	0.823699	0.41011	0.99983
KRT36	0.887588	2.04088	2.39426	0.852405	0.393989	0.99983
CNTNAP3	1.33676	2.0388	1.93734	1.05237	0.292629	0.99983
NPM1P45	2.04845	2.03051	1.55822	1.3031	0.192541	0.99983
C3orf70	1.62136	2.02949	1.75451	1.15672	0.247385	0.99983
DNAJC19P2	2.21046	2.02569	1.60484	1.26224	0.206861	0.99983
ZNF876P	1.73032	2.01389	1.7103	1.1775	0.238994	0.99983
ITGA2B	0.355312	2.00589	3.58993	0.558755	0.576329	0.99983
NOS2	0.355312	2.00589	3.58993	0.558755	0.576329	0.99983
LTF	0.355312	2.00589	3.58993	0.558755	0.576329	0.99983
FGF14	0.355312	2.00589	3.58993	0.558755	0.576329	0.99983
DDX25	0.355312	2.00589	3.58993	0.558755	0.576329	0.99983
CACNA1B	0.355312	2.00589	3.58993	0.558755	0.576329	0.99983
CAMK4	0.355312	2.00589	3.58993	0.558755	0.576329	0.99983
DCST1	0.355312	2.00589	3.58993	0.558755	0.576329	0.99983
ACOX2	0.355312	2.00589	3.58993	0.558755	0.576329	0.99983
KCNG3	0.355312	2.00589	3.58993	0.558755	0.576329	0.99983
MIR7-3HG	0.355312	2.00589	3.58993	0.558755	0.576329	0.99983
CSRNP3	0.355312	2.00589	3.58993	0.558755	0.576329	0.99983
ZNF530	0.355312	2.00589	3.58993	0.558755	0.576329	0.99983
FAM25G	0.355312	2.00589	3.58993	0.558755	0.576329	0.99983
NUGGC	0.355312	2.00589	3.58993	0.558755	0.576329	0.99983
NUDT11	0.355312	2.00589	3.58993	0.558755	0.576329	0.99983
RNU6-23P	0.355312	2.00589	3.58993	0.558755	0.576329	0.99983
RNU105B	0.355312	2.00589	3.58993	0.558755	0.576329	0.99983
SNORA20	0.355312	2.00589	3.58993	0.558755	0.576329	0.99983
MIR573	0.355312	2.00589	3.58993	0.558755	0.576329	0.99983
CDRT15L2	0.355312	2.00589	3.58993	0.558755	0.576329	0.99983
LINC02982	0.355312	2.00589	3.58993	0.558755	0.576329	0.99983
CIR1P3	0.355312	2.00589	3.58993	0.558755	0.576329	0.99983
RN7SKP123	0.355312	2.00589	3.58993	0.558755	0.576329	0.99983
ARL2BPP7	0.355312	2.00589	3.58993	0.558755	0.576329	0.99983
DDX39B-AS1	0.355312	2.00589	3.58993	0.558755	0.576329	0.99983
LINC01135	0.355312	2.00589	3.58993	0.558755	0.576329	0.99983
ZRANB2-AS1	0.355312	2.00589	3.58993	0.558755	0.576329	0.99983
HMGB1P18	0.355312	2.00589	3.58993	0.558755	0.576329	0.99983
RAD52P1	0.355312	2.00589	3.58993	0.558755	0.576329	0.99983
ATP6V0E1P3	0.355312	2.00589	3.58993	0.558755	0.576329	0.99983
RPS13P4	0.355312	2.00589	3.58993	0.558755	0.576329	0.99983
REPIN1-AS1	0.355312	2.00589	3.58993	0.558755	0.576329	0.99983
RPL21P47	0.355312	2.00589	3.58993	0.558755	0.576329	0.99983
RN7SL57P	0.355312	2.00589	3.58993	0.558755	0.576329	0.99983
LAMTOR3P2	0.355312	2.00589	3.58993	0.558755	0.576329	0.99983
AK4P2	0.355312	2.00589	3.58993	0.558755	0.576329	0.99983
CHCHD2P7	0.355312	2.00589	3.58993	0.558755	0.576329	0.99983
AACSP1	0.355312	2.00589	3.58993	0.558755	0.576329	0.99983
OR7E35P	0.355312	2.00589	3.58993	0.558755	0.576329	0.99983
SCARNA17	0.355312	2.00589	3.58993	0.558755	0.576329	0.99983
LOC105369728	0.355312	2.00589	3.58993	0.558755	0.576329	0.99983
MIRLET7IHG	0.355312	2.00589	3.58993	0.558755	0.576329	0.99983
ELOCP32	0.355312	2.00589	3.58993	0.558755	0.576329	0.99983
NMNAT1P5	0.355312	2.00589	3.58993	0.558755	0.576329	0.99983
ZNF528-AS1	0.355312	2.00589	3.58993	0.558755	0.576329	0.99983
IFITM3P9	0.355312	2.00589	3.58993	0.558755	0.576329	0.99983
SPIN4	0.931185	1.98967	2.22399	0.894641	0.370979	0.99983
ACTA2-AS1	3.45984	1.98869	1.23435	1.61113	0.107152	0.99983
RPL13P4	0.916416	1.97068	2.2339	0.88217	0.377685	0.99983
GOLGA8H	0.916416	1.97068	2.2339	0.88217	0.377685	0.99983
GPR15	1.78697	1.95396	1.71606	1.13863	0.254858	0.99983
FSCN3	0.340543	1.94753	3.65132	0.533378	0.593772	0.99983
CCKBR	0.340543	1.94753	3.65132	0.533378	0.593772	0.99983
FZD10	0.340543	1.94753	3.65132	0.533378	0.593772	0.99983
SLC30A3	0.340543	1.94753	3.65132	0.533378	0.593772	0.99983
CSF3R	0.340543	1.94753	3.65132	0.533378	0.593772	0.99983
IL13RA2	0.340543	1.94753	3.65132	0.533378	0.593772	0.99983
FCRLA	0.340543	1.94753	3.65132	0.533378	0.593772	0.99983
SHISAL1	0.340543	1.94753	3.65132	0.533378	0.593772	0.99983
SYCP3	0.340543	1.94753	3.65132	0.533378	0.593772	0.99983
MYO1F	0.340543	1.94753	3.65132	0.533378	0.593772	0.99983
AHSG	0.340543	1.94753	3.65132	0.533378	0.593772	0.99983
CELF3	0.340543	1.94753	3.65132	0.533378	0.593772	0.99983
SLC51A	0.340543	1.94753	3.65132	0.533378	0.593772	0.99983
ACSL6	0.340543	1.94753	3.65132	0.533378	0.593772	0.99983
IL3	0.340543	1.94753	3.65132	0.533378	0.593772	0.99983
RSPO1	0.340543	1.94753	3.65132	0.533378	0.593772	0.99983
MAL	0.340543	1.94753	3.65132	0.533378	0.593772	0.99983
GARIN6	0.340543	1.94753	3.65132	0.533378	0.593772	0.99983
ZNF733P	0.340543	1.94753	3.65132	0.533378	0.593772	0.99983
TMEM262	0.340543	1.94753	3.65132	0.533378	0.593772	0.99983
ZNF569	0.340543	1.94753	3.65132	0.533378	0.593772	0.99983
AJAP1	0.340543	1.94753	3.65132	0.533378	0.593772	0.99983
LOC101928372	0.340543	1.94753	3.65132	0.533378	0.593772	0.99983
RNU4-4P	0.340543	1.94753	3.65132	0.533378	0.593772	0.99983
SNORA22	0.340543	1.94753	3.65132	0.533378	0.593772	0.99983
RNU6-820P	0.340543	1.94753	3.65132	0.533378	0.593772	0.99983
HMGN2P30	0.340543	1.94753	3.65132	0.533378	0.593772	0.99983
KANK1P1	0.340543	1.94753	3.65132	0.533378	0.593772	0.99983
RFKP1	0.340543	1.94753	3.65132	0.533378	0.593772	0.99983
MIR1183	0.340543	1.94753	3.65132	0.533378	0.593772	0.99983
RNA5SP155	0.340543	1.94753	3.65132	0.533378	0.593772	0.99983
DIS3L2P1	0.340543	1.94753	3.65132	0.533378	0.593772	0.99983
CNN2P2	0.340543	1.94753	3.65132	0.533378	0.593772	0.99983
LINC02585	0.340543	1.94753	3.65132	0.533378	0.593772	0.99983
RPS21P2	0.340543	1.94753	3.65132	0.533378	0.593772	0.99983
FARP1-AS1	0.340543	1.94753	3.65132	0.533378	0.593772	0.99983
MSH2-OT1	0.340543	1.94753	3.65132	0.533378	0.593772	0.99983
MEIOSIN	0.340543	1.94753	3.65132	0.533378	0.593772	0.99983
UGT1A1	0.340543	1.94753	3.65132	0.533378	0.593772	0.99983
RN7SL810P	0.340543	1.94753	3.65132	0.533378	0.593772	0.99983
RN7SL702P	0.340543	1.94753	3.65132	0.533378	0.593772	0.99983
LINC02275	0.340543	1.94753	3.65132	0.533378	0.593772	0.99983
LINC01511	0.340543	1.94753	3.65132	0.533378	0.593772	0.99983
WBP1LP10	0.340543	1.94753	3.65132	0.533378	0.593772	0.99983
LINC02365	0.340543	1.94753	3.65132	0.533378	0.593772	0.99983
RHOXF1-AS1	0.340543	1.94753	3.65132	0.533378	0.593772	0.99983
PEBP1P1	0.340543	1.94753	3.65132	0.533378	0.593772	0.99983
PCSK6-AS1	0.340543	1.94753	3.65132	0.533378	0.593772	0.99983
LINC02256	0.340543	1.94753	3.65132	0.533378	0.593772	0.99983
FRG2KP	0.340543	1.94753	3.65132	0.533378	0.593772	0.99983
FARS2-AS1	0.340543	1.94753	3.65132	0.533378	0.593772	0.99983
SPRING1P1	0.340543	1.94753	3.65132	0.533378	0.593772	0.99983
CPVL-AS2	0.340543	1.94753	3.65132	0.533378	0.593772	0.99983
SNORA65	2.90365	1.94517	1.38615	1.40329	0.16053	0.99983
OXCT2	2.13958	1.94352	1.5365	1.2649	0.205907	0.99983
NAALADL1	0.901647	1.94269	2.38803	0.813514	0.415924	0.99983
RPL7P54	2.634	1.93444	1.38087	1.40089	0.161248	0.99983
DGKB	2.58642	1.9323	1.45705	1.32618	0.184781	0.99983
IFITM3P6	1.36967	1.92866	1.95337	0.987349	0.323472	0.99983
OLAH	2.11004	1.92172	1.53947	1.2483	0.211921	0.99983
CYP2T1P	1.06133	1.91882	2.25479	0.850995	0.394772	0.99983
PSG3	1.61397	1.90897	1.78449	1.06975	0.28473	0.99983
PDSS1P1	2.3874	1.90606	1.48617	1.28253	0.199656	0.99983
SLC7A14	0.384141	1.90553	3.7839	0.50359	0.61455	0.99983
TUBB1	0.384141	1.90553	3.7839	0.50359	0.61455	0.99983
OVOL3	0.384141	1.90553	3.7839	0.50359	0.61455	0.99983
KLF1	0.384141	1.90553	3.7839	0.50359	0.61455	0.99983
CYP2C18	0.384141	1.90553	3.7839	0.50359	0.61455	0.99983
FAM184A	0.384141	1.90553	3.7839	0.50359	0.61455	0.99983
ZNF835	0.384141	1.90553	3.7839	0.50359	0.61455	0.99983
THRSP	0.384141	1.90553	3.7839	0.50359	0.61455	0.99983
ANO4	0.384141	1.90553	3.7839	0.50359	0.61455	0.99983
SLC28A1	0.384141	1.90553	3.7839	0.50359	0.61455	0.99983
ARMC12	0.384141	1.90553	3.7839	0.50359	0.61455	0.99983
DPYSL5	0.384141	1.90553	3.7839	0.50359	0.61455	0.99983
NKX6-1	0.384141	1.90553	3.7839	0.50359	0.61455	0.99983
KLKB1	0.384141	1.90553	3.7839	0.50359	0.61455	0.99983
CLMP	0.384141	1.90553	3.7839	0.50359	0.61455	0.99983
KCTD19	0.384141	1.90553	3.7839	0.50359	0.61455	0.99983
DELEC1	0.384141	1.90553	3.7839	0.50359	0.61455	0.99983
TOPAZ1	0.384141	1.90553	3.7839	0.50359	0.61455	0.99983
PCSK1	0.384141	1.90553	3.7839	0.50359	0.61455	0.99983
OR51V1	0.384141	1.90553	3.7839	0.50359	0.61455	0.99983
C14orf39	0.384141	1.90553	3.7839	0.50359	0.61455	0.99983
VMO1	0.384141	1.90553	3.7839	0.50359	0.61455	0.99983
OVCH2	0.384141	1.90553	3.7839	0.50359	0.61455	0.99983
ZNF72P	0.384141	1.90553	3.7839	0.50359	0.61455	0.99983
NBPF6	0.384141	1.90553	3.7839	0.50359	0.61455	0.99983
HEPACAM2	0.384141	1.90553	3.7839	0.50359	0.61455	0.99983
RNU1-91P	0.384141	1.90553	3.7839	0.50359	0.61455	0.99983
ZSCAN5C	0.384141	1.90553	3.7839	0.50359	0.61455	0.99983
DISP3	0.384141	1.90553	3.7839	0.50359	0.61455	0.99983
RNU6-46P	0.384141	1.90553	3.7839	0.50359	0.61455	0.99983
RNU6-1039P	0.384141	1.90553	3.7839	0.50359	0.61455	0.99983
RNU6-337P	0.384141	1.90553	3.7839	0.50359	0.61455	0.99983
TUBB8P2	0.384141	1.90553	3.7839	0.50359	0.61455	0.99983
RN7SKP154	0.384141	1.90553	3.7839	0.50359	0.61455	0.99983
SNORD19C	0.384141	1.90553	3.7839	0.50359	0.61455	0.99983
RN7SKP188	0.384141	1.90553	3.7839	0.50359	0.61455	0.99983
OR7E128P	0.384141	1.90553	3.7839	0.50359	0.61455	0.99983
NHS-AS1	0.384141	1.90553	3.7839	0.50359	0.61455	0.99983
H3P11	0.384141	1.90553	3.7839	0.50359	0.61455	0.99983
LINC01090	0.384141	1.90553	3.7839	0.50359	0.61455	0.99983
F10-AS1	0.384141	1.90553	3.7839	0.50359	0.61455	0.99983
SEPHS1P7	0.384141	1.90553	3.7839	0.50359	0.61455	0.99983
DPYD-IT1	0.384141	1.90553	3.7839	0.50359	0.61455	0.99983
MAPRE1P3	0.384141	1.90553	3.7839	0.50359	0.61455	0.99983
ZNF33CP	0.384141	1.90553	3.7839	0.50359	0.61455	0.99983
LINC00383	0.384141	1.90553	3.7839	0.50359	0.61455	0.99983
COX6CP10	0.384141	1.90553	3.7839	0.50359	0.61455	0.99983
DENND6A-AS1	0.384141	1.90553	3.7839	0.50359	0.61455	0.99983
STIM2-AS1	0.384141	1.90553	3.7839	0.50359	0.61455	0.99983
PAQR9-AS1	0.384141	1.90553	3.7839	0.50359	0.61455	0.99983
PFN1P8	0.384141	1.90553	3.7839	0.50359	0.61455	0.99983
LINC02458	0.384141	1.90553	3.7839	0.50359	0.61455	0.99983
CARS1-AS1	0.384141	1.90553	3.7839	0.50359	0.61455	0.99983
RNY4P20	0.384141	1.90553	3.7839	0.50359	0.61455	0.99983
LOC105370024	0.384141	1.90553	3.7839	0.50359	0.61455	0.99983
SLC22A31	0.384141	1.90553	3.7839	0.50359	0.61455	0.99983
RN7SL560P	0.384141	1.90553	3.7839	0.50359	0.61455	0.99983
MIR3657	0.384141	1.90553	3.7839	0.50359	0.61455	0.99983
C1orf167	1.60997	1.90406	1.73541	1.09718	0.272561	0.99983
SELENOTP2	1.72374	1.90349	1.78094	1.06881	0.285156	0.99983
S1PR5	2.22701	1.90014	1.48122	1.28282	0.199555	0.99983
HVCN1	1.95717	1.89992	1.58858	1.19599	0.231702	0.99983
APBA1	1.35616	1.89734	1.94783	0.974077	0.330018	0.99983
ZNF347	2.66478	1.89708	1.37428	1.38042	0.167458	0.99983
LOC101928295	1.85497	1.89501	1.6059	1.18004	0.237986	0.99983
NUTF2P4	1.86903	1.89151	1.58462	1.19367	0.232608	0.99983
RPL35AP4	2.33831	1.89132	1.44653	1.30748	0.191048	0.99983
E2F3P2	1.34013	1.88899	1.83959	1.02685	0.30449	0.99983
MAPK8IP1P1	1.34013	1.88899	1.83959	1.02685	0.30449	0.99983
UNC13C	1.19574	1.88215	2.11088	0.891645	0.372583	0.99983
LACTB2-AS1	0.944236	1.88002	2.3468	0.8011	0.423074	0.99983
VKORC1P1	1.32536	1.87648	1.86167	1.00796	0.313474	0.99983
OXR1-AS1	1.05902	1.87475	3.92782	0.4773	0.633148	0.99983
DCT	0.369372	1.87256	3.52076	0.531864	0.59482	0.99983
LGI1	0.369372	1.87256	3.52076	0.531864	0.59482	0.99983
EFCC1	0.369372	1.87256	3.52076	0.531864	0.59482	0.99983
RAB9B	0.369372	1.87256	3.52076	0.531864	0.59482	0.99983
GALR3	0.369372	1.87256	3.52076	0.531864	0.59482	0.99983
LRRC32	0.369372	1.87256	3.52076	0.531864	0.59482	0.99983
CXCL9	0.369372	1.87256	3.52076	0.531864	0.59482	0.99983
TM4SF5	0.369372	1.87256	3.52076	0.531864	0.59482	0.99983
UNC80	0.369372	1.87256	3.52076	0.531864	0.59482	0.99983
SNTG1	0.369372	1.87256	3.52076	0.531864	0.59482	0.99983
DNAJA1P5	0.369372	1.87256	3.52076	0.531864	0.59482	0.99983
DIRAS2	0.369372	1.87256	3.52076	0.531864	0.59482	0.99983
AMZ1	0.369372	1.87256	3.52076	0.531864	0.59482	0.99983
LINC02913	0.369372	1.87256	3.52076	0.531864	0.59482	0.99983
MEIOC	0.369372	1.87256	3.52076	0.531864	0.59482	0.99983
CLCNKB	0.369372	1.87256	3.52076	0.531864	0.59482	0.99983
ZNF536	0.369372	1.87256	3.52076	0.531864	0.59482	0.99983
GRM3	0.369372	1.87256	3.52076	0.531864	0.59482	0.99983
RNY4P16	0.369372	1.87256	3.52076	0.531864	0.59482	0.99983
RNA5SP122	0.369372	1.87256	3.52076	0.531864	0.59482	0.99983
ZNF962P	0.369372	1.87256	3.52076	0.531864	0.59482	0.99983
PSG7	0.369372	1.87256	3.52076	0.531864	0.59482	0.99983
DHRSX-IT1	0.369372	1.87256	3.52076	0.531864	0.59482	0.99983
SEC61GP1	0.369372	1.87256	3.52076	0.531864	0.59482	0.99983
PPP1R8P1	0.369372	1.87256	3.52076	0.531864	0.59482	0.99983
SNED1-AS1	0.369372	1.87256	3.52076	0.531864	0.59482	0.99983
NEK4P1	0.369372	1.87256	3.52076	0.531864	0.59482	0.99983
MTND1P9	0.369372	1.87256	3.52076	0.531864	0.59482	0.99983
KDM3AP1	0.369372	1.87256	3.52076	0.531864	0.59482	0.99983
ELF2P1	0.369372	1.87256	3.52076	0.531864	0.59482	0.99983
MRPS18BP2	0.369372	1.87256	3.52076	0.531864	0.59482	0.99983
RBM17P3	0.369372	1.87256	3.52076	0.531864	0.59482	0.99983
EEF1A1P37	0.369372	1.87256	3.52076	0.531864	0.59482	0.99983
LGR4-AS1	0.369372	1.87256	3.52076	0.531864	0.59482	0.99983
PCDHB17P	0.369372	1.87256	3.52076	0.531864	0.59482	0.99983
LINC01571	0.369372	1.87256	3.52076	0.531864	0.59482	0.99983
RN7SL356P	0.369372	1.87256	3.52076	0.531864	0.59482	0.99983
MIR4645	0.369372	1.87256	3.52076	0.531864	0.59482	0.99983
MICOS10-NBL1	0.369372	1.87256	3.52076	0.531864	0.59482	0.99983
PKD1P6-NPIPP1	0.369372	1.87256	3.52076	0.531864	0.59482	0.99983
RBISP2	0.369372	1.87256	3.52076	0.531864	0.59482	0.99983
UBASH3A	1.11586	1.86348	2.05276	0.907791	0.363989	0.99983
GOLGA8G	1.11586	1.86348	2.05276	0.907791	0.363989	0.99983
NBEAP1	1.98939	1.85833	1.56276	1.18913	0.234387	0.99983
SOX6	1.55979	1.85549	1.96391	0.944794	0.344764	0.99983
H2AC7	1.04656	1.84886	2.1267	0.869358	0.384651	0.99983
GSTM3P2	1.04656	1.84886	2.1267	0.869358	0.384651	0.99983
TTC36-AS1	1.35687	1.8485	1.86177	0.99287	0.320773	0.99983
RPL10P17	2.99637	1.84846	1.26353	1.46294	0.143484	0.99983
RN7SKP239	1.10109	1.84478	2.05993	0.895555	0.370491	0.99983
SNORD97	1.10109	1.84478	2.05993	0.895555	0.370491	0.99983
DLEC1	1.08632	1.84459	2.19704	0.839576	0.401146	0.99983
OR7E2P	1.08632	1.84459	2.19704	0.839576	0.401146	0.99983
THBS4-AS1	1.8409	1.83829	1.64208	1.11949	0.262933	0.99983
RN7SKP48	1.04585	1.83802	2.26404	0.811835	0.416886	0.99983
FGG	1.1662	1.83616	2.12543	0.863903	0.387641	0.99983
TUBB8P3	0.70832	1.83457	2.59994	0.705621	0.480424	0.99983
LOC283299	0.70832	1.83457	2.59994	0.705621	0.480424	0.99983
ABCC8	0.354602	1.83226	3.9073	0.468932	0.639118	0.99983
CD84	0.354602	1.83226	3.9073	0.468932	0.639118	0.99983
KCNH4	0.354602	1.83226	3.9073	0.468932	0.639118	0.99983
ADA2	0.354602	1.83226	3.9073	0.468932	0.639118	0.99983
TIMP3	0.354602	1.83226	3.9073	0.468932	0.639118	0.99983
TSNAXIP1	0.354602	1.83226	3.9073	0.468932	0.639118	0.99983
SLC27A6	0.354602	1.83226	3.9073	0.468932	0.639118	0.99983
TEX11	0.354602	1.83226	3.9073	0.468932	0.639118	0.99983
CNN1	0.354602	1.83226	3.9073	0.468932	0.639118	0.99983
IGSF6	0.354602	1.83226	3.9073	0.468932	0.639118	0.99983
COL26A1	0.354602	1.83226	3.9073	0.468932	0.639118	0.99983
DRAXIN	0.354602	1.83226	3.9073	0.468932	0.639118	0.99983
DAPL1	0.354602	1.83226	3.9073	0.468932	0.639118	0.99983
CAGE1	0.354602	1.83226	3.9073	0.468932	0.639118	0.99983
UGT1A6	0.354602	1.83226	3.9073	0.468932	0.639118	0.99983
GP2	0.354602	1.83226	3.9073	0.468932	0.639118	0.99983
DSCAM	0.354602	1.83226	3.9073	0.468932	0.639118	0.99983
RAG2	0.354602	1.83226	3.9073	0.468932	0.639118	0.99983
DIP2C-AS1	0.354602	1.83226	3.9073	0.468932	0.639118	0.99983
TAFA1	0.354602	1.83226	3.9073	0.468932	0.639118	0.99983
MRGPRE	0.354602	1.83226	3.9073	0.468932	0.639118	0.99983
C5orf38	0.354602	1.83226	3.9073	0.468932	0.639118	0.99983
PDCD1	0.354602	1.83226	3.9073	0.468932	0.639118	0.99983
CC2D2B	0.354602	1.83226	3.9073	0.468932	0.639118	0.99983
HLA-DRB9	0.354602	1.83226	3.9073	0.468932	0.639118	0.99983
RNA5SP477	0.354602	1.83226	3.9073	0.468932	0.639118	0.99983
RN7SKP77	0.354602	1.83226	3.9073	0.468932	0.639118	0.99983
SMIM9	0.354602	1.83226	3.9073	0.468932	0.639118	0.99983
TP53TG3C	0.354602	1.83226	3.9073	0.468932	0.639118	0.99983
RNU6-429P	0.354602	1.83226	3.9073	0.468932	0.639118	0.99983
ANKRD36BP1	0.354602	1.83226	3.9073	0.468932	0.639118	0.99983
SLC29A4P1	0.354602	1.83226	3.9073	0.468932	0.639118	0.99983
RPS24P12	0.354602	1.83226	3.9073	0.468932	0.639118	0.99983
PCOLCE-AS1	0.354602	1.83226	3.9073	0.468932	0.639118	0.99983
FCF1P4	0.354602	1.83226	3.9073	0.468932	0.639118	0.99983
RPS29P10	0.354602	1.83226	3.9073	0.468932	0.639118	0.99983
NALF1-IT1	0.354602	1.83226	3.9073	0.468932	0.639118	0.99983
PABPC4-AS1	0.354602	1.83226	3.9073	0.468932	0.639118	0.99983
MTND2P12	0.354602	1.83226	3.9073	0.468932	0.639118	0.99983
LINC02038	0.354602	1.83226	3.9073	0.468932	0.639118	0.99983
MTND5P19	0.354602	1.83226	3.9073	0.468932	0.639118	0.99983
NBPF21P	0.354602	1.83226	3.9073	0.468932	0.639118	0.99983
MTATP6P7	0.354602	1.83226	3.9073	0.468932	0.639118	0.99983
LINC01271	0.354602	1.83226	3.9073	0.468932	0.639118	0.99983
OR7E157P	0.354602	1.83226	3.9073	0.468932	0.639118	0.99983
ZNRF3-IT1	0.354602	1.83226	3.9073	0.468932	0.639118	0.99983
MED28P7	0.354602	1.83226	3.9073	0.468932	0.639118	0.99983
LOC101928495	0.354602	1.83226	3.9073	0.468932	0.639118	0.99983
NICN2P	0.354602	1.83226	3.9073	0.468932	0.639118	0.99983
RUVBL1-AS1	0.354602	1.83226	3.9073	0.468932	0.639118	0.99983
SOCAR	0.354602	1.83226	3.9073	0.468932	0.639118	0.99983
MRPL42P6	0.354602	1.83226	3.9073	0.468932	0.639118	0.99983
RN7SL236P	0.354602	1.83226	3.9073	0.468932	0.639118	0.99983
LOC101929076	0.354602	1.83226	3.9073	0.468932	0.639118	0.99983
C4orf54	0.354602	1.83226	3.9073	0.468932	0.639118	0.99983
LOC101929237	0.354602	1.83226	3.9073	0.468932	0.639118	0.99983
LOC105377623	0.354602	1.83226	3.9073	0.468932	0.639118	0.99983
OR7E21P	0.354602	1.83226	3.9073	0.468932	0.639118	0.99983
BRWD1P2	0.354602	1.83226	3.9073	0.468932	0.639118	0.99983
UBE2F-SCLY	0.354602	1.83226	3.9073	0.468932	0.639118	0.99983
LINC00648	0.354602	1.83226	3.9073	0.468932	0.639118	0.99983
LINC02109	0.354602	1.83226	3.9073	0.468932	0.639118	0.99983
GEMIN8P2	0.354602	1.83226	3.9073	0.468932	0.639118	0.99983
RN7SL300P	0.354602	1.83226	3.9073	0.468932	0.639118	0.99983
RN7SL543P	0.354602	1.83226	3.9073	0.468932	0.639118	0.99983
OR1M4P	0.354602	1.83226	3.9073	0.468932	0.639118	0.99983
VN1R87P	0.354602	1.83226	3.9073	0.468932	0.639118	0.99983
PPM1B-DT	0.354602	1.83226	3.9073	0.468932	0.639118	0.99983
LINC02712	0.354602	1.83226	3.9073	0.468932	0.639118	0.99983
FGF19	1.03179	1.82993	2.13427	0.857402	0.391223	0.99983
ALDH1A1	1.03179	1.82993	2.13427	0.857402	0.391223	0.99983
IER3-AS1	2.09668	1.82739	1.56378	1.16857	0.242577	0.99983
IL9RP3	1.32465	1.82549	2.00511	0.910418	0.362602	0.99983
LINC01484	0.737148	1.82075	2.75569	0.660724	0.508789	0.99983
FOXD2-AS1	6.23404	1.8199	0.940779	1.93446	0.053057	0.99983
KCTD4	1.14469	1.81778	2.03635	0.892665	0.372037	0.99983
DPP3P2	1.84232	1.81746	1.6294	1.11542	0.264672	0.99983
RPSAP40	0.795763	1.80839	2.50019	0.723303	0.469494	0.99983
SUMO2P18	0.795763	1.80839	2.50019	0.723303	0.469494	0.99983
PIK3CG	3.64056	1.80484	1.22554	1.47269	0.140836	0.99983
CCNP	0.888298	1.80439	2.4158	0.746912	0.455117	0.99983
GTF3AP5	0.652969	1.80281	3.03387	0.594227	0.55236	0.99983
SLC8A1-AS1	0.652969	1.80281	3.03387	0.594227	0.55236	0.99983
ADGRE4P	0.652969	1.80281	3.03387	0.594227	0.55236	0.99983
MIR635	1.3113	1.80279	1.85919	0.969662	0.332215	0.99983
PAH	1.12992	1.79955	2.02331	0.889408	0.373784	0.99983
LINC00881	1.12992	1.79955	2.02331	0.889408	0.373784	0.99983
GTF3AP1	2.04437	1.79821	1.56337	1.15022	0.250055	0.99983
C4orf47	1.35597	1.79254	1.92217	0.932561	0.351047	0.99983
SAP18P1	2.50225	1.79035	1.38082	1.29659	0.194774	0.99983
KLF8	0.693551	1.79001	2.46811	0.725255	0.468295	0.99983
CSMD1	0.693551	1.79001	2.46811	0.725255	0.468295	0.99983
SMPD4P1	0.693551	1.79001	2.46811	0.725255	0.468295	0.99983
STAG2-AS1	0.693551	1.79001	2.46811	0.725255	0.468295	0.99983
RN7SL395P	0.693551	1.79001	2.46811	0.725255	0.468295	0.99983
POU2F1-DT	1.62803	1.78466	1.75314	1.01798	0.308688	0.99983
RN7SKP78	2.68535	1.77981	1.39001	1.28043	0.200394	0.99983
LINC02175	0.678782	1.77476	2.63466	0.673619	0.500554	0.99983
PMS2P6	3.06388	1.77071	1.30729	1.35449	0.175579	0.99983
CYP2C9	0.722379	1.7682	2.57697	0.686155	0.492615	0.99983
LINC01545	0.722379	1.7682	2.57697	0.686155	0.492615	0.99983
TPRKBP1	5.69961	1.76457	0.963652	1.83113	0.0670812	0.99983
CST5	1.17565	1.76158	3.92502	0.448807	0.653571	0.99983
PCDHGA2	0.780994	1.75777	2.51321	0.699413	0.484294	0.99983
TENM4	0.780994	1.75777	2.51321	0.699413	0.484294	0.99983
RBPJP7	0.780994	1.75777	2.51321	0.699413	0.484294	0.99983
MYO3B	4.22771	1.75749	1.90305	0.923514	0.355739	0.99983
CAV3	0.873529	1.75626	2.42655	0.723766	0.469209	0.99983
DCAF8-DT	0.873529	1.75626	2.42655	0.723766	0.469209	0.99983
ALG1L3P	1.94751	1.75558	1.57713	1.11315	0.265645	0.99983
LINC00466	0.867479	1.75219	2.38017	0.736162	0.461632	0.99983
LINC01426	0.867479	1.75219	2.38017	0.736162	0.461632	0.99983
RPS17P15	0.867479	1.75219	2.38017	0.736162	0.461632	0.99983
MUC2	4.03224	1.7487	1.13842	1.53608	0.124519	0.99983
STK32A	2.06519	1.74706	1.48168	1.1791	0.238357	0.99983
HCK	0.70761	1.74238	2.59363	0.671792	0.501716	0.99983
KRT19P4	0.70761	1.74238	2.59363	0.671792	0.501716	0.99983
SLC35E1P1	0.70761	1.74238	2.59363	0.671792	0.501716	0.99983
MTND5P32	0.70761	1.74238	2.59363	0.671792	0.501716	0.99983
YBX2	0.661349	1.74147	2.65442	0.656064	0.511783	0.99983
LRRC7	0.661349	1.74147	2.65442	0.656064	0.511783	0.99983
CD40	0.661349	1.74147	2.65442	0.656064	0.511783	0.99983
CITED1	0.661349	1.74147	2.65442	0.656064	0.511783	0.99983
C10orf99	0.661349	1.74147	2.65442	0.656064	0.511783	0.99983
RNY4P10	0.661349	1.74147	2.65442	0.656064	0.511783	0.99983
LINC01535	0.661349	1.74147	2.65442	0.656064	0.511783	0.99983
SCARNA10	0.661349	1.74147	2.65442	0.656064	0.511783	0.99983
GPR42	0.692841	1.73877	2.81281	0.618159	0.53647	0.99983
HLA-DQB1	0.692841	1.73877	2.81281	0.618159	0.53647	0.99983
EP300-AS1	0.692841	1.73877	2.81281	0.618159	0.53647	0.99983
FBXO30-DT	2.67014	1.73674	1.47048	1.18107	0.237576	0.99983
BRSK2	0.85271	1.73477	2.3707	0.731752	0.46432	0.99983
CD164L2	0.85271	1.73477	2.3707	0.731752	0.46432	0.99983
LINC02522	0.85271	1.73477	2.3707	0.731752	0.46432	0.99983
COQ7-DT	1.8087	1.72961	1.60552	1.07729	0.28135	0.99983
FGF11	1.69173	1.72524	1.64732	1.0473	0.294962	0.99983
FGF13	4.44921	1.72174	1.06752	1.61285	0.106777	0.99983
WIPF1	0.83794	1.7154	2.40485	0.713307	0.475656	0.99983
RPL37P25	1.67696	1.71332	1.65048	1.03807	0.299236	0.99983
ASPG	0.489726	1.71213	3.41161	0.501854	0.61577	0.99983
NEGR1	0.489726	1.71213	3.41161	0.501854	0.61577	0.99983
PDZD3	0.489726	1.71213	3.41161	0.501854	0.61577	0.99983
TRPC2	0.489726	1.71213	3.41161	0.501854	0.61577	0.99983
MIR25	0.489726	1.71213	3.41161	0.501854	0.61577	0.99983
LINC01980	0.489726	1.71213	3.41161	0.501854	0.61577	0.99983
B3GNT2P1	0.489726	1.71213	3.41161	0.501854	0.61577	0.99983
PSG2	0.489726	1.71213	3.41161	0.501854	0.61577	0.99983
MAP9-AS1	0.489726	1.71213	3.41161	0.501854	0.61577	0.99983
C20orf141	0.489726	1.71213	3.41161	0.501854	0.61577	0.99983
CDC37P2	0.489726	1.71213	3.41161	0.501854	0.61577	0.99983
LINC01633	1.69385	1.71137	1.77425	0.964559	0.334766	0.99983
RPL12P25	2.56258	1.7102	1.32553	1.2902	0.196981	0.99983
DNAJC19P1	2.56258	1.7102	1.32553	1.2902	0.196981	0.99983
CFTR	0.64658	1.70819	2.51661	0.678769	0.497284	0.99983
RNU4-1	0.64658	1.70819	2.51661	0.678769	0.497284	0.99983
BOK-AS1	0.64658	1.70819	2.51661	0.678769	0.497284	0.99983
DNAJA2-DT	0.64658	1.70819	2.51661	0.678769	0.497284	0.99983
MIR4519	0.64658	1.70819	2.51661	0.678769	0.497284	0.99983
BTK	1.22316	1.69499	2.0163	0.84064	0.40055	0.99983
SLC25A31	1.37759	1.69035	2.00245	0.844141	0.398591	0.99983
IGLV1-51	0.823171	1.68925	2.60704	0.647956	0.517014	0.99983
SLC29A4P2	0.823171	1.68925	2.60704	0.647956	0.517014	0.99983
ENPP7P5	0.823171	1.68925	2.60704	0.647956	0.517014	0.99983
GREM1	1.94891	1.6834	1.57358	1.06979	0.284715	0.99983
VASH1	0.631811	1.68076	2.69475	0.623719	0.532812	0.99983
OR7E87P	0.631811	1.68076	2.69475	0.623719	0.532812	0.99983
CACNA1H	0.631811	1.68076	2.69475	0.623719	0.532812	0.99983
PSORS1C2	0.631811	1.68076	2.69475	0.623719	0.532812	0.99983
RN7SKP240	0.631811	1.68076	2.69475	0.623719	0.532812	0.99983
LSM3P2	5.42263	1.66887	0.933628	1.78751	0.0738544	0.99983
C11orf86	1.20839	1.66699	1.91967	0.868373	0.38519	0.99983
PCDHGB6	1.20839	1.66699	1.91967	0.868373	0.38519	0.99983
NCMAP-DT	1.10778	1.66261	2.18417	0.76121	0.446532	0.99983
MMP2	0.827965	1.66174	2.44098	0.680768	0.496018	0.99983
RHCE	0.827965	1.66174	2.44098	0.680768	0.496018	0.99983
OR2A42	0.827965	1.66174	2.44098	0.680768	0.496018	0.99983
OR7E117P	0.827965	1.66174	2.44098	0.680768	0.496018	0.99983
TWSG1-DT	5.98419	1.65899	0.985749	1.68297	0.0923809	0.99983
YPEL5P3	1.4494	1.65723	1.88393	0.87967	0.379038	0.99983
ANKRD49P1	1.01773	1.65547	2.12696	0.778326	0.436377	0.99983
SEPTIN5	2.49016	1.64894	1.36997	1.20364	0.228731	0.99983
PMFBP1	0.753884	1.64697	2.5433	0.647573	0.517261	0.99983
SLIT3	0.753884	1.64697	2.5433	0.647573	0.517261	0.99983
MME	0.753884	1.64697	2.5433	0.647573	0.517261	0.99983
RN7SL792P	0.753884	1.64697	2.5433	0.647573	0.517261	0.99983
PATJ-DT	0.753884	1.64697	2.5433	0.647573	0.517261	0.99983
ZNF418	0.898085	1.64331	2.57166	0.639008	0.522818	0.99983
C1QTNF1-AS1	1.91868	1.6388	1.57915	1.03777	0.299375	0.99983
PRR36	1.50706	1.63874	1.83545	0.892825	0.371951	0.99983
SNX18P7	2.21867	1.63857	1.49491	1.0961	0.273035	0.99983
ENO4	1.35758	1.63294	1.94463	0.839719	0.401066	0.99983
RNU4-2	1.19166	1.63052	1.95204	0.835288	0.403556	0.99983
HMGN2P11	2.15219	1.62585	1.59863	1.01703	0.309141	0.99983
EVI2A	0.739115	1.62433	2.41763	0.67187	0.501666	0.99983
LINC01731	0.739115	1.62433	2.41763	0.67187	0.501666	0.99983
SNORD121B	0.739115	1.62433	2.41763	0.67187	0.501666	0.99983
LOC100129931	1.16283	1.62169	1.93783	0.836858	0.402673	0.99983
EIF3JP1	2.30947	1.61844	1.47732	1.09553	0.273286	0.99983
APLN	1.45072	1.61757	1.85479	0.872105	0.383151	0.99983
TBX15	1.35668	1.61528	2.0183	0.800314	0.423529	0.99983
RPS27AP7	6.2187	1.61492	0.870323	1.85555	0.0635183	0.99983
PPP1R14D	1.17689	1.61378	1.9392	0.832186	0.405304	0.99983
ODAD1	3.13917	1.61121	1.20931	1.33234	0.182749	0.99983
RNU4-23P	1.46149	1.60806	1.80084	0.892951	0.371883	0.99983
IGSF22-AS1	1.79904	1.60732	1.64699	0.975908	0.32911	0.99983
NDUFB4P11	1.39307	1.60488	1.88144	0.853007	0.393655	0.99983
GAPDHP24	1.14806	1.60405	1.94342	0.825376	0.409158	0.99983
SLC25A5P4	2.15772	1.60349	1.50375	1.06633	0.286276	0.99983
ZNF610	1.38249	1.60247	2.04567	0.783345	0.433425	0.99983
GPR37	7.86146	1.59931	0.819221	1.95223	0.050911	0.99983
SLC22A13	1.43595	1.59908	1.83025	0.873692	0.382286	0.99983
ZNF300P1	3.86154	1.59399	1.09676	1.45336	0.146124	0.99983
NECTIN4-AS1	0.724345	1.59376	2.57666	0.618538	0.536221	0.99983
EIF4EBP2P1	0.724345	1.59376	2.57666	0.618538	0.536221	0.99983
MIR497HG	0.724345	1.59376	2.57666	0.618538	0.536221	0.99983
CTSL3P	2.77946	1.59314	1.29601	1.22927	0.21897	0.99983
MEGF11	1.13329	1.5919	2.05748	0.773715	0.439099	0.99983
SNORA51	1.13329	1.5919	2.05748	0.773715	0.439099	0.99983
NONOP2	1.22245	1.59099	1.88852	0.842455	0.399534	0.99983
FABP5P2	3.04292	1.58576	1.26876	1.24985	0.211354	0.99983
RPL21P107	3.33931	1.58455	1.19682	1.32396	0.185515	0.99983
POGLUT2P1	1.7695	1.57914	1.62677	0.970725	0.331685	0.99983
ANKRD20A9P	2.67867	1.56924	1.34003	1.17105	0.24158	0.99983
NIPA2P4	1.39779	1.56808	1.89779	0.826271	0.40865	0.99983
NRROS	3.00641	1.56691	1.22778	1.27621	0.20188	0.99983
HNRNPA1P3	2.99861	1.56302	1.27055	1.23019	0.218626	0.99983
PDSS1P2	1.85764	1.56127	1.63424	0.955352	0.3394	0.99983
AHI1-DT	3.53476	1.55788	1.18125	1.31884	0.187223	0.99983
HLA-DRB6	7.17796	1.55771	0.877762	1.77464	0.075958	0.99983
JAM2	2.15904	1.55388	1.52316	1.02017	0.307648	0.99983
FSCN2	2.15904	1.55388	1.52316	1.02017	0.307648	0.99983
NEMP2-DT	0.938558	1.54933	2.31999	0.66782	0.504249	0.99983
IQCM	0.938558	1.54933	2.31999	0.66782	0.504249	0.99983
HPX	0.632521	1.54482	2.7017	0.571796	0.56746	0.99983
OR7E33P	0.632521	1.54482	2.7017	0.571796	0.56746	0.99983
GNAT2	0.725055	1.5445	2.58604	0.597243	0.550345	0.99983
TMEM132D-AS1	0.952617	1.5405	2.16965	0.710022	0.477691	0.99983
GLUD1P4	0.952617	1.5405	2.16965	0.710022	0.477691	0.99983
RPL21P132	1.75175	1.53791	1.64695	0.933792	0.350411	0.99983
TOR1BP1	0.883316	1.53389	2.3992	0.639334	0.522606	0.99983
SSTR5	1.75544	1.5304	1.63065	0.93852	0.347977	0.99983
SP5	5.24918	1.5279	0.948608	1.61068	0.107249	0.99983
TMEM145	0.937848	1.52095	2.17959	0.697816	0.485292	0.99983
CYCSP17	0.937848	1.52095	2.17959	0.697816	0.485292	0.99983
ACTL11P	0.937848	1.52095	2.17959	0.697816	0.485292	0.99983
CEBPA-DT	0.937848	1.52095	2.17959	0.697816	0.485292	0.99983
ENTPD1	0.923079	1.51842	2.33608	0.649984	0.515702	0.99983
OGFR-AS1	0.923079	1.51842	2.33608	0.649984	0.515702	0.99983
PNPLA1	0.868547	1.51174	2.41152	0.626884	0.530736	0.99983
GXYLT1P6	0.868547	1.51174	2.41152	0.626884	0.530736	0.99983
SNORD70B	2.84558	1.50979	1.38389	1.09098	0.275284	0.99983
PABPC1P12	2.93672	1.50871	1.35184	1.11604	0.264404	0.99983
CSF2RB	0.923789	1.50628	2.20776	0.682265	0.495071	0.99983
PRKG1	0.923789	1.50628	2.20776	0.682265	0.495071	0.99983
FABP5P10	0.710286	1.50261	2.60417	0.577	0.563939	0.99983
TERF1P6	0.710286	1.50261	2.60417	0.577	0.563939	0.99983
RSL1D1-DT	0.710286	1.50261	2.60417	0.577	0.563939	0.99983
PPP1R1B	0.617752	1.50115	2.72383	0.551118	0.581552	0.99983
CHRM3	0.617752	1.50115	2.72383	0.551118	0.581552	0.99983
TMEM52B	0.617752	1.50115	2.72383	0.551118	0.581552	0.99983
SMG7-AS1	0.617752	1.50115	2.72383	0.551118	0.581552	0.99983
CYMP	0.617752	1.50115	2.72383	0.551118	0.581552	0.99983
CCDC13	0.617752	1.50115	2.72383	0.551118	0.581552	0.99983
UVRAG-DT	0.617752	1.50115	2.72383	0.551118	0.581552	0.99983
HLF	5.44195	1.50063	0.914801	1.64039	0.100923	0.99983
LINC01315	4.73065	1.50039	0.993186	1.51068	0.130869	0.99983
LINC02273	2.38937	1.50011	1.37095	1.09421	0.273862	0.99983
ITIH6	1.9596	1.49872	1.54095	0.972597	0.330754	0.99983
ZMYND10	1.82786	1.49638	1.64871	0.907609	0.364085	0.99983
TAS2R15P	1.75676	1.493	1.73055	0.862733	0.388284	0.99983
KIF7	4.73575	1.49109	1.0078	1.47955	0.138992	0.99983
HMGN2P36	1.81309	1.48374	1.62021	0.915767	0.359789	0.99983
APOC1P1	3.1298	1.48368	1.25449	1.1827	0.236929	0.99983
ZNF497	7.28387	1.48046	0.786421	1.88253	0.0597642	0.99983
FAM90A1	1.75684	1.47848	1.63395	0.904849	0.365546	0.99983
MRS2P2	1.75684	1.47848	1.63395	0.904849	0.365546	0.99983
LRP8-DT	3.03552	1.47566	1.27593	1.15653	0.247463	0.99983
RN7SKP74	1.66609	1.47425	1.79425	0.821651	0.411276	0.99983
IL36B	0.869257	1.47405	2.40294	0.613434	0.53959	0.99983
VTRNA1-2	0.869257	1.47405	2.40294	0.613434	0.53959	0.99983
FER1L5	0.869257	1.47405	2.40294	0.613434	0.53959	0.99983
RNU6-358P	0.869257	1.47405	2.40294	0.613434	0.53959	0.99983
ZNF528	1.4863	1.47074	1.75235	0.839297	0.401303	0.99983
ELOCP31	2.94708	1.46702	1.27069	1.1545	0.248293	0.99983
TMEM232	3.10521	1.46357	1.26925	1.1531	0.248869	0.99983
MCF2	0.326484	1.46134	4.02189	0.363345	0.716347	0.99983
ELMOD1	0.326484	1.46134	4.02189	0.363345	0.716347	0.99983
LAX1	0.326484	1.46134	4.02189	0.363345	0.716347	0.99983
FGL2	0.326484	1.46134	4.02189	0.363345	0.716347	0.99983
IGLL1	0.326484	1.46134	4.02189	0.363345	0.716347	0.99983
STOML3	0.326484	1.46134	4.02189	0.363345	0.716347	0.99983
PART1	0.326484	1.46134	4.02189	0.363345	0.716347	0.99983
CFAP161	0.326484	1.46134	4.02189	0.363345	0.716347	0.99983
CD1E	0.326484	1.46134	4.02189	0.363345	0.716347	0.99983
KCNE2	0.326484	1.46134	4.02189	0.363345	0.716347	0.99983
PRR35	0.326484	1.46134	4.02189	0.363345	0.716347	0.99983
FABP7	0.326484	1.46134	4.02189	0.363345	0.716347	0.99983
SOAT2	0.326484	1.46134	4.02189	0.363345	0.716347	0.99983
GRM5	0.326484	1.46134	4.02189	0.363345	0.716347	0.99983
DLGAP1	0.326484	1.46134	4.02189	0.363345	0.716347	0.99983
DIRC1	0.326484	1.46134	4.02189	0.363345	0.716347	0.99983
ABO	0.326484	1.46134	4.02189	0.363345	0.716347	0.99983
ODF3L1	0.326484	1.46134	4.02189	0.363345	0.716347	0.99983
CLCNKA	0.326484	1.46134	4.02189	0.363345	0.716347	0.99983
CXCR3	0.326484	1.46134	4.02189	0.363345	0.716347	0.99983
IL1RAPL2	0.326484	1.46134	4.02189	0.363345	0.716347	0.99983
RNU1-100P	0.326484	1.46134	4.02189	0.363345	0.716347	0.99983
ADD3-AS1	0.326484	1.46134	4.02189	0.363345	0.716347	0.99983
RNU6-73P	0.326484	1.46134	4.02189	0.363345	0.716347	0.99983
MIR32	0.326484	1.46134	4.02189	0.363345	0.716347	0.99983
RNF152P1	0.326484	1.46134	4.02189	0.363345	0.716347	0.99983
POM121L4P	0.326484	1.46134	4.02189	0.363345	0.716347	0.99983
ARF1P1	0.326484	1.46134	4.02189	0.363345	0.716347	0.99983
MIR1184-2	0.326484	1.46134	4.02189	0.363345	0.716347	0.99983
RNU6-757P	0.326484	1.46134	4.02189	0.363345	0.716347	0.99983
RN7SKP89	0.326484	1.46134	4.02189	0.363345	0.716347	0.99983
USP12P2	0.326484	1.46134	4.02189	0.363345	0.716347	0.99983
M6PRP1	0.326484	1.46134	4.02189	0.363345	0.716347	0.99983
FERP1	0.326484	1.46134	4.02189	0.363345	0.716347	0.99983
PDXP-DT	0.326484	1.46134	4.02189	0.363345	0.716347	0.99983
FHAD1-AS1	0.326484	1.46134	4.02189	0.363345	0.716347	0.99983
BMI1P1	0.326484	1.46134	4.02189	0.363345	0.716347	0.99983
LINC03025	0.326484	1.46134	4.02189	0.363345	0.716347	0.99983
BTG3P1	0.326484	1.46134	4.02189	0.363345	0.716347	0.99983
ZPLD2P	0.326484	1.46134	4.02189	0.363345	0.716347	0.99983
CDRT4	0.326484	1.46134	4.02189	0.363345	0.716347	0.99983
RN7SL688P	0.326484	1.46134	4.02189	0.363345	0.716347	0.99983
LINC01168	0.326484	1.46134	4.02189	0.363345	0.716347	0.99983
GS1-24F4.2	0.326484	1.46134	4.02189	0.363345	0.716347	0.99983
ZNF84-DT	0.326484	1.46134	4.02189	0.363345	0.716347	0.99983
LOC439933	0.326484	1.46134	4.02189	0.363345	0.716347	0.99983
LINC02999	0.326484	1.46134	4.02189	0.363345	0.716347	0.99983
RNU7-193P	0.326484	1.46134	4.02189	0.363345	0.716347	0.99983
PIWIL2-DT	0.326484	1.46134	4.02189	0.363345	0.716347	0.99983
LINC02617	0.326484	1.46134	4.02189	0.363345	0.716347	0.99983
SEC23A-AS1	0.326484	1.46134	4.02189	0.363345	0.716347	0.99983
CDRT15P13	0.326484	1.46134	4.02189	0.363345	0.716347	0.99983
ADPGK-AS1	0.326484	1.46134	4.02189	0.363345	0.716347	0.99983
HMGB1P50	0.326484	1.46134	4.02189	0.363345	0.716347	0.99983
ACKR2	1.72722	1.46062	1.69368	0.862392	0.388472	0.99983
RNU6-125P	2.47248	1.45934	1.44016	1.01332	0.310907	0.99983
MYO16-AS1	1.97063	1.45126	2.97199	0.488312	0.625329	0.99983
GARIN1A	1.22983	1.44989	1.96482	0.737923	0.460561	0.99983
CBX1P3	1.22983	1.44989	1.96482	0.737923	0.460561	0.99983
ACVR2B-AS1	3.85681	1.44883	1.07499	1.34776	0.177734	0.99983
BEST4	0.690177	1.44853	2.78083	0.5209	0.602436	0.99983
SUGCT-AS1	0.960013	1.44717	2.29515	0.630535	0.528345	0.99983
RPL12P20	0.960013	1.44717	2.29515	0.630535	0.528345	0.99983
ERVFRD-1	0.960013	1.44717	2.29515	0.630535	0.528345	0.99983
ACTP1	2.88873	1.44429	1.24495	1.16012	0.246001	0.99983
TMED6	0.664723	1.43947	2.63966	0.545325	0.58553	0.99983
POSTN	0.679492	1.43884	2.62073	0.549023	0.58299	0.99983
RN7SKP184	0.679492	1.43884	2.62073	0.549023	0.58299	0.99983
RNA5SP21	0.679492	1.43884	2.62073	0.549023	0.58299	0.99983
LINC01424	0.679492	1.43884	2.62073	0.549023	0.58299	0.99983
CHD5	4.97177	1.43584	0.999884	1.43601	0.151001	0.99983
EIF4EBP2P2	2.04671	1.43411	1.4985	0.957032	0.338551	0.99983
ALOX12	3.93246	1.43151	1.11327	1.28586	0.198492	0.99983
SCAT8	2.81658	1.43102	1.47447	0.97053	0.331782	0.99983
RPL22P18	1.5299	1.42978	1.72746	0.827676	0.407854	0.99983
BTN1A1	0.675408	1.42768	2.59674	0.549797	0.582459	0.99983
PAPOLB	0.675408	1.42768	2.59674	0.549797	0.582459	0.99983
FMR1-IT1	0.675408	1.42768	2.59674	0.549797	0.582459	0.99983
NEBL-AS1	1.85408	1.42111	1.58622	0.895911	0.3703	0.99983
RPL21P88	1.85408	1.42111	1.58622	0.895911	0.3703	0.99983
ADGRL3	1.32976	1.41766	1.94258	0.729779	0.465525	0.99983
PLIN1	0.839719	1.41728	2.4285	0.583602	0.559488	0.99983
CNTNAP2	0.839719	1.41728	2.4285	0.583602	0.559488	0.99983
LINC02890	0.839719	1.41728	2.4285	0.583602	0.559488	0.99983
RPL36AP54	1.85906	1.41421	1.55944	0.906875	0.364473	0.99983
NCF1	1.1639	1.41273	2.1415	0.659694	0.50945	0.99983
PKHD1L1	1.1639	1.41273	2.1415	0.659694	0.50945	0.99983
FOXP2	1.76556	1.41156	1.7759	0.794846	0.426703	0.99983
SNORA1B	0.930475	1.40978	2.3167	0.608527	0.542838	0.99983
KRT17P7	0.930475	1.40978	2.3167	0.608527	0.542838	0.99983
LOC105371083	0.930475	1.40978	2.3167	0.608527	0.542838	0.99983
RPL12P21	4.40614	1.40932	1.0749	1.31112	0.189816	0.99983
DCDC1	0.854488	1.4093	2.28433	0.616942	0.537273	0.99983
RN7SL800P	0.854488	1.4093	2.28433	0.616942	0.537273	0.99983
SNORD53B	0.854488	1.4093	2.28433	0.616942	0.537273	0.99983
EIF5AP3	0.854488	1.4093	2.28433	0.616942	0.537273	0.99983
ROCR	1.48418	1.40793	1.85594	0.758604	0.448089	0.99983
TOX	0.660639	1.40397	2.61517	0.536857	0.591367	0.99983
STAG1-DT	0.660639	1.40397	2.61517	0.536857	0.591367	0.99983
ANKRD2	2.88944	1.40054	1.23825	1.13106	0.258031	0.99983
SLAMF7	2.35545	1.39974	1.47113	0.951472	0.341365	0.99983
UBE2Q2P9	1.15214	1.39693	2.15151	0.649279	0.516158	0.99983
FAM184B	1.25865	1.39688	1.94454	0.71836	0.472535	0.99983
TRIM54	1.22583	1.39645	2.00837	0.695317	0.486857	0.99983
HMGN2P23	1.72464	1.39568	1.58806	0.878857	0.379479	0.99983
HSFX1	3.78769	1.39526	1.20563	1.15729	0.247153	0.99983
ADAMTS7	3.80561	1.39339	1.14051	1.22173	0.221811	0.99983
ZNF264	2.739	1.39074	1.30163	1.06846	0.285311	0.99983
GUSBP16	1.48364	1.38663	1.84195	0.752804	0.451568	0.99983
ZNF230-DT	1.48364	1.38663	1.84195	0.752804	0.451568	0.99983
SH2D3C	5.9272	1.37912	0.936555	1.47255	0.140873	0.99983
OCA2	0.64587	1.37551	2.84475	0.483526	0.628722	0.99983
CPSF4L	0.64587	1.37551	2.84475	0.483526	0.628722	0.99983
C2orf72	0.64587	1.37551	2.84475	0.483526	0.628722	0.99983
OR7E109P	0.64587	1.37551	2.84475	0.483526	0.628722	0.99983
LINC01033	0.64587	1.37551	2.84475	0.483526	0.628722	0.99983
RFPL4A	1.12921	1.37371	2.12214	0.647322	0.517424	0.99983
SNORD124	1.26942	1.36704	1.88418	0.725539	0.468121	0.99983
GTF2H4	14.898	1.36659	0.555037	2.46215	0.0138106	0.591583
OR10H1	1.22912	1.36607	1.95736	0.697914	0.485231	0.99983
APLP1	4.52059	1.36568	1.01386	1.34701	0.177977	0.99983
FRGCA	1.28545	1.36462	2.09174	0.652386	0.514152	0.99983
SUV39H2-DT	3.10036	1.36266	1.25032	1.08985	0.27578	0.99983
CCDC153	1.2413	1.3624	1.99547	0.682743	0.494769	0.99983
RP1	6.01193	1.36234	0.86309	1.57844	0.114465	0.99983
RLN1	3.42287	1.36178	1.23533	1.10236	0.270307	0.99983
MRPS31P4	1.46887	1.36151	1.74073	0.782151	0.434126	0.99983
PPP4R4	5.253	1.36112	0.940941	1.44655	0.148022	0.99983
SNORD3B-2	2.71017	1.35794	1.29949	1.04498	0.296033	0.99983
MRPS21P3	1.01436	1.35721	2.16351	0.627318	0.530451	0.99983
RN7SKP16	1.01436	1.35721	2.16351	0.627318	0.530451	0.99983
RASSF9	5.57705	1.35508	0.909078	1.49061	0.136063	0.99983
PAICSP3	4.75574	1.35467	1.01613	1.33317	0.182477	0.99983
KANK3	1.22654	1.35051	1.91779	0.704202	0.481307	0.99983
NINJ2	3.72907	1.34561	1.10726	1.21526	0.224266	0.99983
TMEM221	3.40968	1.34521	1.16447	1.15521	0.248005	0.99983
TICAM2	3.07411	1.34317	1.20997	1.11008	0.266964	0.99983
SALL4	2.43892	1.33949	1.35921	0.985486	0.324386	0.99983
DRD4	1.38427	1.33863	2.01872	0.663107	0.507262	0.99983
RGS16	5.33173	1.33246	0.91371	1.4583	0.144758	0.99983
CTSLP4	0.974782	1.33108	3.95156	0.336848	0.736231	0.99983
ZNF415	3.11924	1.32875	1.28366	1.03513	0.30061	0.99983
C22orf23	0.999587	1.32776	2.05438	0.64631	0.518079	0.99983
UBA52P3	10.8343	1.32703	0.654593	2.02726	0.0426361	0.99983
DST-AS1	1.11444	1.3245	3.93547	0.336554	0.736453	0.99983
P2RY4	1.21177	1.31992	2.00835	0.657215	0.511043	0.99983
POPDC2	1.04515	1.31978	2.01039	0.656479	0.511516	0.99983
CILP2	1.04515	1.31978	2.01039	0.656479	0.511516	0.99983
XIRP2	2.07338	1.31395	1.68496	0.779814	0.4355	0.99983
KRTDAP	1.01632	1.31278	2.0537	0.639228	0.522675	0.99983
CCDC183	2.28575	1.31255	1.37945	0.9515	0.341351	0.99983
PDE8B	1.33713	1.31245	1.91751	0.684455	0.493688	0.99983
CHEK2P5	0.984818	1.3086	2.06184	0.634679	0.525638	0.99983
ATXN2-AS	0.984818	1.3086	2.06184	0.634679	0.525638	0.99983
RASD1	1.89823	1.30557	1.5531	0.840622	0.40056	0.99983
PABPC1P8	1.85393	1.30341	1.68654	0.772832	0.439622	0.99983
H2ACP2	1.73799	1.30278	1.58887	0.819938	0.412251	0.99983
YTHDF3-DT	2.48519	1.30254	1.32009	0.986704	0.323788	0.99983
IMPA1P1	2.44798	1.30128	1.39281	0.934281	0.350159	0.99983
BCL2L10	1.89455	1.30051	1.54133	0.843757	0.398805	0.99983
FBLN5	1.89455	1.30051	1.54133	0.843757	0.398805	0.99983
MTND1P8	1.59291	1.29949	1.79684	0.723208	0.469552	0.99983
CPT1C	6.18338	1.29889	0.918421	1.41427	0.157284	0.99983
ZNF341-AS1	2.70804	1.29854	1.2934	1.00397	0.315392	0.99983
PHBP10	0.970049	1.29687	2.1896	0.592285	0.55366	0.99983
MRPL20P1	1.00155	1.29604	2.1592	0.60024	0.548347	0.99983
NUTM2HP	1.00155	1.29604	2.1592	0.60024	0.548347	0.99983
TARS1-DT	1.00155	1.29604	2.1592	0.60024	0.548347	0.99983
BCRP5	2.96585	1.29561	1.26581	1.02355	0.30605	0.99983
CAMK2B	1.98103	1.29535	1.55418	0.833458	0.404587	0.99983
NPAS1	3.81227	1.2925	1.08539	1.19081	0.233727	0.99983
BIRC7	0.545078	1.28819	3.07727	0.418614	0.675498	0.99983
ZNF547	0.545078	1.28819	3.07727	0.418614	0.675498	0.99983
PFN1P10	0.545078	1.28819	3.07727	0.418614	0.675498	0.99983
HDHD5-AS1	0.545078	1.28819	3.07727	0.418614	0.675498	0.99983
CTSLP6	0.545078	1.28819	3.07727	0.418614	0.675498	0.99983
BRI3P2	0.545078	1.28819	3.07727	0.418614	0.675498	0.99983
OR7E5P	0.545078	1.28819	3.07727	0.418614	0.675498	0.99983
RNU6ATAC27P	0.545078	1.28819	3.07727	0.418614	0.675498	0.99983
IGKV1OR2-2	0.545078	1.28819	3.07727	0.418614	0.675498	0.99983
NUP210P2	0.545078	1.28819	3.07727	0.418614	0.675498	0.99983
RIMKLBP2	0.545078	1.28819	3.07727	0.418614	0.675498	0.99983
OFD1P3Y	0.545078	1.28819	3.07727	0.418614	0.675498	0.99983
SMARCAL1-AS1	0.545078	1.28819	3.07727	0.418614	0.675498	0.99983
SCARNA14	0.545078	1.28819	3.07727	0.418614	0.675498	0.99983
KCNQ2	1.86869	1.28814	1.58452	0.812957	0.416243	0.99983
ATP6V1B1	2.64472	1.28747	1.3312	0.967153	0.333468	0.99983
SLC2A4	1.01561	1.28579	2.14303	0.599988	0.548514	0.99983
SOWAHD	1.01561	1.28579	2.14303	0.599988	0.548514	0.99983
FERMT3	5.66446	1.28299	0.925076	1.3869	0.165472	0.99983
PCMTD1P3	6.13486	1.28251	0.876678	1.46292	0.143489	0.99983
SLC38A4	3.20268	1.27709	1.29044	0.98965	0.322345	0.99983
LINC00115	4.0044	1.27323	1.048	1.21491	0.224399	0.99983
SCN3A	5.01308	1.27243	1.01602	1.25237	0.210436	0.99983
CPA6	1.6995	1.27159	1.77315	0.717136	0.47329	0.99983
RPL7P39	2.25692	1.27158	1.38921	0.915327	0.36002	0.99983
LCTL	1.20519	1.27142	2.16226	0.588007	0.556528	0.99983
FTLP1	1.32236	1.27041	1.82131	0.697526	0.485474	0.99983
HMGN2P21	1.5936	1.26527	1.68821	0.749475	0.453571	0.99983
MAP1LC3BP1	1.50703	1.26116	1.80531	0.698587	0.48481	0.99983
RDM1P5	0.985528	1.26035	2.15695	0.584318	0.559006	0.99983
NACAP10	2.02978	1.26018	1.56013	0.807741	0.41924	0.99983
LINC02019	2.80129	1.25835	1.25371	1.0037	0.315522	0.99983
MAP2K6	1.33854	1.25678	1.91831	0.655151	0.512371	0.99983
LINC00431	4.79062	1.256	1.01322	1.23961	0.215119	0.99983
MRPS21P2	1.5107	1.2544	3.94045	0.318339	0.750228	0.99983
MTRF1LP1	1.66628	1.24608	1.68247	0.740624	0.458921	0.99983
OR7E106P	1.25733	1.2446	2.08773	0.596149	0.551076	0.99983
RSU1P2	9.49057	1.2438	0.691414	1.79892	0.072031	0.99983
IZUMO4	2.21393	1.24144	1.45104	0.855552	0.392245	0.99983
RPS3AP52	1.46078	1.24121	1.86417	0.665825	0.505523	0.99983
ERCC6L2-AS1	4.88351	1.24065	1.02092	1.21523	0.224277	0.99983
SEC24B-AS1	2.60655	1.23349	1.29708	0.950974	0.341618	0.99983
ZNF729	4.35288	1.23234	1.03804	1.18718	0.235158	0.99983
MT-TN	2.37631	1.23161	1.43154	0.860341	0.389601	0.99983
CNBD2	1.67677	1.23153	1.6672	0.738684	0.460099	0.99983
MTND5P29	0.970759	1.23124	2.06579	0.596012	0.551167	0.99983
SYNM	12.2186	1.23106	0.607882	2.02517	0.0428499	0.99983
CPE	0.530309	1.22931	2.89562	0.424541	0.671172	0.99983
IL9R	0.530309	1.22931	2.89562	0.424541	0.671172	0.99983
LRATD1	0.530309	1.22931	2.89562	0.424541	0.671172	0.99983
CES1	0.530309	1.22931	2.89562	0.424541	0.671172	0.99983
CDKL4	0.530309	1.22931	2.89562	0.424541	0.671172	0.99983
RNU2-38P	0.530309	1.22931	2.89562	0.424541	0.671172	0.99983
UBE2Q1-AS1	0.530309	1.22931	2.89562	0.424541	0.671172	0.99983
GYG1P2	0.530309	1.22931	2.89562	0.424541	0.671172	0.99983
OR7E59P	0.530309	1.22931	2.89562	0.424541	0.671172	0.99983
RPL21P126	3.64171	1.22892	1.1124	1.10475	0.269269	0.99983
RPL7P29	3.80487	1.22789	1.07949	1.13747	0.25534	0.99983
CD70	0.988902	1.22761	2.26774	0.541335	0.588277	0.99983
RNU2-23P	0.988902	1.22761	2.26774	0.541335	0.588277	0.99983
LINC00589	13.1265	1.22629	0.590946	2.07513	0.0379745	0.99983
HMGN2P24	9.64899	1.22598	0.688452	1.78078	0.0749483	0.99983
RBM48P1	2.51739	1.2253	1.29284	0.947759	0.343252	0.99983
FAAHP1	2.39561	1.22258	1.47768	0.827364	0.408031	0.99983
ZNF726	4.43345	1.21882	1.02612	1.1878	0.234914	0.99983
GASAL1	1.32377	1.21874	1.82195	0.668922	0.503545	0.99983
GLB1L3	1.56477	1.21759	1.72153	0.707274	0.479396	0.99983
RIPOR2	2.50262	1.21688	1.30187	0.934714	0.349936	0.99983
NUDT19P5	1.30829	1.21313	1.9539	0.620876	0.534681	0.99983
SPAG5-AS1	2.72887	1.21174	1.34805	0.898887	0.368713	0.99983
MTCO3P8	1.662	1.21169	1.65177	0.733568	0.463212	0.99983
SIM1	1.61363	1.20973	1.65676	0.730179	0.46528	0.99983
BICC1	0.95599	1.20952	2.17528	0.55603	0.578191	0.99983
USP44	0.95599	1.20952	2.17528	0.55603	0.578191	0.99983
GPC2	5.17222	1.20833	1.00742	1.19943	0.230359	0.99983
ID4	0.775316	1.2072	2.49122	0.484584	0.627972	0.99983
BMS1P3	0.775316	1.2072	2.49122	0.484584	0.627972	0.99983
FLT4	0.515539	1.20665	3.14041	0.384234	0.700805	0.99983
PPEF1	0.515539	1.20665	3.14041	0.384234	0.700805	0.99983
GP6	0.515539	1.20665	3.14041	0.384234	0.700805	0.99983
SSX1	0.515539	1.20665	3.14041	0.384234	0.700805	0.99983
ZSCAN10	0.515539	1.20665	3.14041	0.384234	0.700805	0.99983
WDR93	0.515539	1.20665	3.14041	0.384234	0.700805	0.99983
CFAP65	0.515539	1.20665	3.14041	0.384234	0.700805	0.99983
GRID1	0.515539	1.20665	3.14041	0.384234	0.700805	0.99983
MIR93	0.515539	1.20665	3.14041	0.384234	0.700805	0.99983
RPL11P1	0.515539	1.20665	3.14041	0.384234	0.700805	0.99983
LINC01705	0.515539	1.20665	3.14041	0.384234	0.700805	0.99983
MTCO2P11	0.515539	1.20665	3.14041	0.384234	0.700805	0.99983
LINC02854	0.515539	1.20665	3.14041	0.384234	0.700805	0.99983
LINC02447	0.515539	1.20665	3.14041	0.384234	0.700805	0.99983
SCARNA6	0.515539	1.20665	3.14041	0.384234	0.700805	0.99983
LOC440300	0.515539	1.20665	3.14041	0.384234	0.700805	0.99983
RN7SL326P	0.515539	1.20665	3.14041	0.384234	0.700805	0.99983
RN7SL652P	0.515539	1.20665	3.14041	0.384234	0.700805	0.99983
APP-DT	0.515539	1.20665	3.14041	0.384234	0.700805	0.99983
LINC02582	1.45818	1.20589	1.77971	0.677576	0.498041	0.99983
HMGB3P31	4.32051	1.20584	1.02135	1.18063	0.237749	0.99983
TAS2R60	1.29423	1.20476	1.93474	0.622696	0.533484	0.99983
SAMD15	10.0784	1.20288	0.673153	1.78694	0.0739477	0.99983
PARK7P1	1.309	1.20253	1.82678	0.658276	0.510361	0.99983
FLRT3	2.81534	1.2022	1.26479	0.950508	0.341854	0.99983
LGI4	2.39305	1.2018	1.43299	0.838667	0.401656	0.99983
AHCYP7	4.90973	1.20144	0.955835	1.25696	0.208769	0.99983
RPA2P2	3.84524	1.20003	1.08669	1.1043	0.269463	0.99983
SNORD101	6.02158	1.19793	0.870753	1.37575	0.1689	0.99983
HTATSF1P2	3.67314	1.19591	1.10516	1.08212	0.2792	0.99983
EEF1B2P8	1.62243	1.19459	1.68889	0.707321	0.479367	0.99983
NFE4	3.10133	1.19387	1.22129	0.977555	0.328295	0.99983
COX6CP16	3.78396	1.19363	1.12603	1.06003	0.289129	0.99983
ISCA2P1	5.58913	1.19064	0.895585	1.32945	0.183699	0.99983
GAPDHP14	1.97141	1.18796	1.56355	0.759783	0.447384	0.99983
SLC7A7	4.00698	1.18673	1.08236	1.09643	0.272893	0.99983
ZNF826P	1.07297	1.18672	2.22688	0.532905	0.594099	0.99983
RPL22P7	12.6922	1.18487	0.610894	1.93956	0.0524327	0.99983
SELPLG	5.46384	1.18203	0.909335	1.29988	0.193642	0.99983
CASC11	5.50366	1.17963	0.89431	1.31905	0.187154	0.99983
RPL31P56	1.91966	1.17834	1.54241	0.763958	0.444892	0.99983
LIME1	4.82118	1.17821	0.967868	1.21733	0.223479	0.99983
RNA5SP145	0.996214	1.17796	3.94168	0.298849	0.765056	0.99983
BNIP3P35	0.996214	1.17796	3.94168	0.298849	0.765056	0.99983
SLC47A1	1.01542	1.17722	2.16116	0.544716	0.585949	0.99983
RPL17P17	1.01542	1.17722	2.16116	0.544716	0.585949	0.99983
RPL23AP94	2.2657	1.17699	1.42498	0.825965	0.408824	0.99983
MEMO1P3	3.55045	1.16706	1.11884	1.04309	0.296906	0.99983
RPL9P16	0.998351	1.16419	3.95757	0.294167	0.76863	0.99983
SNORA46	0.760547	1.16316	2.36478	0.491866	0.622814	0.99983
SEPTIN14P12	0.760547	1.16316	2.36478	0.491866	0.622814	0.99983
FUCA1P1	0.760547	1.16316	2.36478	0.491866	0.622814	0.99983
CYCSP29	0.760547	1.16316	2.36478	0.491866	0.622814	0.99983
TP53RK-DT	0.760547	1.16316	2.36478	0.491866	0.622814	0.99983
RPS26P52	2.30718	1.16156	1.34641	0.862714	0.388295	0.99983
MMP25	4.26684	1.1614	1.01054	1.14929	0.250437	0.99983
RN7SL368P	1.49158	1.15974	1.93531	0.599254	0.549003	0.99983
CYCSP4	1.77828	1.15753	1.56628	0.739031	0.459888	0.99983
TSPAN33	14.9059	1.15621	0.568921	2.03228	0.0421249	0.99983
GRIA3	1.05252	1.15322	2.21701	0.520167	0.602947	0.99983
RPL21P43	1.12363	1.15225	2.19105	0.525889	0.598965	0.99983
PTTG2	2.33601	1.15034	1.35008	0.852047	0.394188	0.99983
UGDH-AS1	7.63384	1.15029	0.786999	1.46162	0.143846	0.99983
PHF5GP	0.745778	1.14924	2.52299	0.455505	0.648746	0.99983
TTC28	3.31014	1.14833	1.13539	1.01139	0.311829	0.99983
CFAP74	4.00637	1.14494	1.03806	1.10296	0.270045	0.99983
ELOCP18	1.32875	1.14485	1.96421	0.582853	0.559992	0.99983
ZBTB45P1	1.61841	1.14463	1.77647	0.644329	0.519362	0.99983
SLC41A3-AS1	1.61841	1.14463	1.77647	0.644329	0.519362	0.99983
CTNNA2	4.91538	1.13953	1.03985	1.09586	0.273142	0.99983
STAC3	2.02926	1.13831	1.47332	0.772615	0.43975	0.99983
RLN2	4.16252	1.13649	1.0315	1.10178	0.270555	0.99983
DDX55P1	3.75059	1.1358	1.07402	1.05752	0.290274	0.99983
RPL35P4	5.53798	1.13378	0.897233	1.26365	0.206357	0.99983
GOLGA6A	0.951907	1.13293	2.25387	0.502657	0.615206	0.99983
WFDC10A	0.951907	1.13293	2.25387	0.502657	0.615206	0.99983
LOC105372273	0.951907	1.13293	2.25387	0.502657	0.615206	0.99983
CDK8P2	2.4423	1.13255	1.355	0.835833	0.403249	0.99983
LOC101929124	4.24709	1.13092	1.06757	1.05934	0.289444	0.99983
MEI1	1.34379	1.13032	1.89251	0.59726	0.550334	0.99983
RPS6P7	2.1225	1.12878	1.42198	0.793808	0.427307	0.99983
PAPOLA-DT	3.93103	1.12858	1.10134	1.02473	0.30549	0.99983
LOC157273	2.20356	1.12751	1.4475	0.778936	0.436017	0.99983
RPL21P92	6.25156	1.12479	0.830953	1.35361	0.17586	0.99983
P2RY8	0.782712	1.12024	2.65701	0.421619	0.673303	0.99983
FENDRR	0.782712	1.12024	2.65701	0.421619	0.673303	0.99983
DYNC1I1	3.09594	1.11892	1.1952	0.936184	0.349178	0.99983
ROPN1L	3.56921	1.11879	1.09541	1.02134	0.307093	0.99983
PHGR1	0.767943	1.11804	2.48365	0.450159	0.652596	0.99983
ZNF571	1.10886	1.1155	2.08482	0.535056	0.592611	0.99983
EEDP1	5.78895	1.11447	0.891094	1.25068	0.211051	0.99983
RN7SKP119	1.9411	1.11422	1.62194	0.686966	0.492104	0.99983
ST6GALNAC5	0.469279	1.11421	3.02576	0.368243	0.712692	0.99983
ZNF211	0.469279	1.11421	3.02576	0.368243	0.712692	0.99983
CFC1B	0.469279	1.11421	3.02576	0.368243	0.712692	0.99983
VCAM1	0.469279	1.11421	3.02576	0.368243	0.712692	0.99983
ZNF605	0.469279	1.11421	3.02576	0.368243	0.712692	0.99983
RNVU1-34	0.469279	1.11421	3.02576	0.368243	0.712692	0.99983
CBX3P6	0.469279	1.11421	3.02576	0.368243	0.712692	0.99983
IGKV1OR2-108	0.469279	1.11421	3.02576	0.368243	0.712692	0.99983
TAB3-AS1	0.469279	1.11421	3.02576	0.368243	0.712692	0.99983
RPS23P3	0.469279	1.11421	3.02576	0.368243	0.712692	0.99983
DYNLL1P6	0.469279	1.11421	3.02576	0.368243	0.712692	0.99983
OR7E1P	0.469279	1.11421	3.02576	0.368243	0.712692	0.99983
STK16P1	0.469279	1.11421	3.02576	0.368243	0.712692	0.99983
NARF-IT1	0.469279	1.11421	3.02576	0.368243	0.712692	0.99983
LINC01521	5.16386	1.11413	1.01439	1.09833	0.272062	0.99983
LOC112268269	5.35542	1.11382	0.953174	1.16854	0.24259	0.99983
ATP5POP1	3.93502	1.11318	1.11613	0.997352	0.318594	0.99983
GRAP	1.29157	1.1128	1.92367	0.578478	0.562941	0.99983
ATP5PBP1	0.937138	1.1128	2.44548	0.455042	0.649079	0.99983
LOC642361	9.2484	1.10983	0.713221	1.55608	0.119688	0.99983
NECAB2	1.5178	1.10974	1.65388	0.670993	0.502225	0.99983
CCL17	0.706015	1.10934	2.79136	0.39742	0.691057	0.99983
LRRC10B	0.706015	1.10934	2.79136	0.39742	0.691057	0.99983
SRGAP2-AS1	0.706015	1.10934	2.79136	0.39742	0.691057	0.99983
OR7E130P	0.706015	1.10934	2.79136	0.39742	0.691057	0.99983
AQP1	2.59445	1.10824	1.32623	0.835638	0.403359	0.99983
SLC10A6	1.12292	1.10746	2.05997	0.537611	0.590845	0.99983
FAM204DP	6.07088	1.10716	0.863086	1.28279	0.199564	0.99983
SCN1B	2.5022	1.10694	1.38027	0.801974	0.422568	0.99983
VEGFD	1.31398	1.10411	1.96985	0.560506	0.575134	0.99983
NRBF2P6	1.31398	1.10411	1.96985	0.560506	0.575134	0.99983
HNRNPA1P19	18.965	1.10256	0.511287	2.15645	0.0310489	0.913433
DNAJB12P1	1.42598	1.10205	1.86149	0.592026	0.553833	0.99983
IGSF5	4.22242	1.10111	1.06977	1.02929	0.303342	0.99983
EPHA4	2.86757	1.10066	1.25131	0.879613	0.379069	0.99983
RPS4XP19	6.06028	1.09923	0.867702	1.26683	0.205217	0.99983
PLEKHG4B	1.07806	1.09755	2.09728	0.523322	0.60075	0.99983
DACT3	1.07806	1.09755	2.09728	0.523322	0.60075	0.99983
APCDD1L	3.55515	1.09696	1.09941	0.997772	0.31839	0.99983
NPW	8.45379	1.09693	0.724028	1.51503	0.129764	0.99983
SPRR2E	4.06967	1.09555	1.07121	1.02272	0.306439	0.99983
RN7SKP153	0.753174	1.09425	2.49906	0.437866	0.661484	0.99983
OR7E10P	0.753174	1.09425	2.49906	0.437866	0.661484	0.99983
HECW1	0.561813	1.09406	2.8489	0.384027	0.700958	0.99983
CCDC198	0.561813	1.09406	2.8489	0.384027	0.700958	0.99983
PDGFRB	0.561813	1.09406	2.8489	0.384027	0.700958	0.99983
ARHGAP9	0.561813	1.09406	2.8489	0.384027	0.700958	0.99983
CD200R1	0.561813	1.09406	2.8489	0.384027	0.700958	0.99983
RNA5SP226	0.561813	1.09406	2.8489	0.384027	0.700958	0.99983
TRBC2	0.561813	1.09406	2.8489	0.384027	0.700958	0.99983
ZNF727	0.561813	1.09406	2.8489	0.384027	0.700958	0.99983
HMGA1P7	0.561813	1.09406	2.8489	0.384027	0.700958	0.99983
CYP4F25P	0.561813	1.09406	2.8489	0.384027	0.700958	0.99983
YTHDF1P1	0.561813	1.09406	2.8489	0.384027	0.700958	0.99983
LINC00485	0.561813	1.09406	2.8489	0.384027	0.700958	0.99983
RPL32P8	3.41232	1.09383	1.1759	0.930208	0.352263	0.99983
FOXN1	0.50148	1.09269	2.93419	0.372398	0.709596	0.99983
CD160	0.50148	1.09269	2.93419	0.372398	0.709596	0.99983
PDE6G	0.50148	1.09269	2.93419	0.372398	0.709596	0.99983
AMY1C	0.50148	1.09269	2.93419	0.372398	0.709596	0.99983
INSC	0.50148	1.09269	2.93419	0.372398	0.709596	0.99983
MANSC4	0.50148	1.09269	2.93419	0.372398	0.709596	0.99983
LINC02601	0.50148	1.09269	2.93419	0.372398	0.709596	0.99983
CCNYL4	0.50148	1.09269	2.93419	0.372398	0.709596	0.99983
MTFR1P1	0.50148	1.09269	2.93419	0.372398	0.709596	0.99983
CDK2AP2P2	0.50148	1.09269	2.93419	0.372398	0.709596	0.99983
TUBB4BP3	0.50148	1.09269	2.93419	0.372398	0.709596	0.99983
MBTPS1-DT	0.50148	1.09269	2.93419	0.372398	0.709596	0.99983
H3P41	0.50148	1.09269	2.93419	0.372398	0.709596	0.99983
SNORA33	5.0552	1.09179	0.940808	1.16048	0.245854	0.99983
SEZ6L	0.516249	1.09121	2.90545	0.375574	0.707233	0.99983
KLHL4	0.516249	1.09121	2.90545	0.375574	0.707233	0.99983
PDE1A	0.516249	1.09121	2.90545	0.375574	0.707233	0.99983
NXNL2	0.516249	1.09121	2.90545	0.375574	0.707233	0.99983
RSPO3	0.516249	1.09121	2.90545	0.375574	0.707233	0.99983
FCAMR	0.516249	1.09121	2.90545	0.375574	0.707233	0.99983
CCNYL2	0.516249	1.09121	2.90545	0.375574	0.707233	0.99983
FOXD4L5	0.516249	1.09121	2.90545	0.375574	0.707233	0.99983
ODAD4	0.516249	1.09121	2.90545	0.375574	0.707233	0.99983
RNU6-780P	0.516249	1.09121	2.90545	0.375574	0.707233	0.99983
CROCCP1	0.516249	1.09121	2.90545	0.375574	0.707233	0.99983
RPS6P20	0.516249	1.09121	2.90545	0.375574	0.707233	0.99983
MTCYBP42	0.516249	1.09121	2.90545	0.375574	0.707233	0.99983
TAB3-AS2	0.516249	1.09121	2.90545	0.375574	0.707233	0.99983
RN7SL81P	0.516249	1.09121	2.90545	0.375574	0.707233	0.99983
TAS2R63P	0.516249	1.09121	2.90545	0.375574	0.707233	0.99983
H3P40	0.516249	1.09121	2.90545	0.375574	0.707233	0.99983
RPL7P51	7.18587	1.0912	0.823431	1.32519	0.185108	0.99983
HMGB1P48	4.01561	1.09106	1.12974	0.965758	0.334165	0.99983
RPL6P8	1.03776	1.09082	2.10399	0.518452	0.604143	0.99983
B3GALT5-AS1	20.0505	1.09059	0.488663	2.23179	0.0256291	0.823765
STX8P1	1.10689	1.08946	2.10147	0.518428	0.60416	0.99983
RPL36AP29	1.37262	1.08835	1.87813	0.579487	0.562261	0.99983
MMP17	0.90973	1.08782	2.35869	0.461196	0.644658	0.99983
FAM25E	3.80415	1.08657	1.18974	0.913284	0.361093	0.99983
TNFSF18	1.10815	1.08602	2.20152	0.493302	0.621799	0.99983
KIF1A	1.10815	1.08602	2.20152	0.493302	0.621799	0.99983
TBR1	2.3059	1.07916	1.57169	0.68662	0.492322	0.99983
RPL7L1P13	2.61391	1.07765	1.32329	0.81437	0.415433	0.99983
TSPAN18	2.95286	1.07728	1.24614	0.864495	0.387316	0.99983
ZNF704	13.6524	1.0762	0.584279	1.84193	0.0654851	0.99983
ZFHX4	1.3083	1.07451	1.91467	0.561197	0.574663	0.99983
RNU6-6P	3.19316	1.07273	1.19337	0.898911	0.3687	0.99983
SH3GL1P1	4.83617	1.07222	0.98143	1.0925	0.274612	0.99983
UNC5B-AS1	1.35785	1.06801	1.863	0.573272	0.56646	0.99983
MUC5B	1.66699	1.06794	1.63452	0.653369	0.513518	0.99983
SOCS6P1	1.26203	1.06758	1.82953	0.583529	0.559537	0.99983
RN7SL291P	1.26203	1.06758	1.82953	0.583529	0.559537	0.99983
DPF1	0.45451	1.06196	3.06154	0.346872	0.728687	0.99983
SLC7A9	0.45451	1.06196	3.06154	0.346872	0.728687	0.99983
LIMS2	0.45451	1.06196	3.06154	0.346872	0.728687	0.99983
AP3B2	0.45451	1.06196	3.06154	0.346872	0.728687	0.99983
RPE65	0.45451	1.06196	3.06154	0.346872	0.728687	0.99983
KIAA1614	0.45451	1.06196	3.06154	0.346872	0.728687	0.99983
BAAT	0.45451	1.06196	3.06154	0.346872	0.728687	0.99983
S100A1	0.45451	1.06196	3.06154	0.346872	0.728687	0.99983
WNT10B	0.45451	1.06196	3.06154	0.346872	0.728687	0.99983
FAM78B	0.45451	1.06196	3.06154	0.346872	0.728687	0.99983
UBE2D3P3	0.45451	1.06196	3.06154	0.346872	0.728687	0.99983
BTF3L4P4	0.45451	1.06196	3.06154	0.346872	0.728687	0.99983
LINC02768	0.45451	1.06196	3.06154	0.346872	0.728687	0.99983
MED8-AS1	0.45451	1.06196	3.06154	0.346872	0.728687	0.99983
NDUFB11P1	0.45451	1.06196	3.06154	0.346872	0.728687	0.99983
RN7SL784P	0.45451	1.06196	3.06154	0.346872	0.728687	0.99983
VPS11-DT	0.45451	1.06196	3.06154	0.346872	0.728687	0.99983
USP8P2	3.17032	1.06126	1.20795	0.878562	0.379639	0.99983
RPL32P25	3.66173	1.0592	1.13104	0.936486	0.349023	0.99983
TBC1D3P1	1.29086	1.05587	1.81523	0.581671	0.560788	0.99983
STARD8	13.6737	1.05561	0.572041	1.84535	0.064987	0.99983
PPP1R26P5	1.42895	1.05462	1.76079	0.598947	0.549208	0.99983
CCDC81	4.33895	1.05382	1.09234	0.964733	0.334679	0.99983
RN7SL724P	1.86654	1.05249	1.62541	0.647524	0.517293	0.99983
FGR	0.547044	1.05045	2.87717	0.365099	0.715038	0.99983
NRXN3	0.547044	1.05045	2.87717	0.365099	0.715038	0.99983
CRX	0.547044	1.05045	2.87717	0.365099	0.715038	0.99983
TPH2	0.547044	1.05045	2.87717	0.365099	0.715038	0.99983
ALPL	0.547044	1.05045	2.87717	0.365099	0.715038	0.99983
MRGPRX3	0.547044	1.05045	2.87717	0.365099	0.715038	0.99983
ANKRD18DP	0.547044	1.05045	2.87717	0.365099	0.715038	0.99983
TCERG1L-AS1	0.547044	1.05045	2.87717	0.365099	0.715038	0.99983
H2AZ1-DT	0.547044	1.05045	2.87717	0.365099	0.715038	0.99983
ALG1L11P	0.547044	1.05045	2.87717	0.365099	0.715038	0.99983
RNU5D-2P	0.547044	1.05045	2.87717	0.365099	0.715038	0.99983
LINC03022	0.547044	1.05045	2.87717	0.365099	0.715038	0.99983
C17orf114	0.547044	1.05045	2.87717	0.365099	0.715038	0.99983
GCAWKR	0.547044	1.05045	2.87717	0.365099	0.715038	0.99983
TFPI2-DT	5.6522	1.0499	0.87466	1.20036	0.230001	0.99983
PROCA1	4.56657	1.04944	0.996712	1.0529	0.292385	0.99983
DNAJB6P4	12.3001	1.04903	0.655578	1.60016	0.109563	0.99983
PRR9	2.00522	1.04802	1.48178	0.707271	0.479398	0.99983
KCNH6	0.738405	1.04744	2.70991	0.386522	0.69911	0.99983
RN7SL394P	0.738405	1.04744	2.70991	0.386522	0.69911	0.99983
RPL12P47	6.10983	1.04633	0.839885	1.2458	0.212837	0.99983
ZNF423	2.2963	1.04528	1.4915	0.700824	0.483413	0.99983
RAD21L1	2.41377	1.04516	1.32457	0.789058	0.430078	0.99983
RPL39P16	1.82313	1.04344	1.51857	0.68712	0.492007	0.99983
HUNK	1.01365	1.043	2.12358	0.49115	0.623321	0.99983
A2M-AS1	1.27609	1.0421	1.83929	0.566579	0.571	0.99983
ARHGEF38-IT1	1.41418	1.04089	1.78406	0.583441	0.559596	0.99983
XIRP2-AS1	1.41418	1.04089	1.78406	0.583441	0.559596	0.99983
LGR6	9.63576	1.03834	0.680399	1.52608	0.126991	0.99983
PROB1	4.73838	1.03747	0.955625	1.08565	0.277634	0.99983
RPL3L	0.894961	1.03553	2.37018	0.436899	0.662185	0.99983
MIR550A2	0.894961	1.03553	2.37018	0.436899	0.662185	0.99983
POU5F1P4	0.894961	1.03553	2.37018	0.436899	0.662185	0.99983
LINC00543	4.10588	1.03493	1.03302	1.00186	0.316412	0.99983
GGT3P	2.8261	1.03115	1.23759	0.833189	0.404738	0.99983
FOXP1-IT1	1.89964	1.03069	1.4815	0.695705	0.486613	0.99983
ANAPC15P1	1.50054	1.02989	1.88481	0.546413	0.584782	0.99983
SLC6A11	1.28017	1.02929	1.9374	0.531276	0.595227	0.99983
RPA3P1	13.1707	1.02817	0.589076	1.7454	0.0809151	0.99983
LOC100287792	2.68919	1.02798	1.39954	0.734517	0.462634	0.99983
SRRM5	2.9019	1.02675	1.21107	0.847806	0.396546	0.99983
ARHGEF6	2.21575	1.02492	1.49804	0.684176	0.493864	0.99983
LNCRNA-IUR	1.82823	1.02395	1.71686	0.59641	0.550902	0.99983
RN7SKP186	0.998877	1.02261	2.15298	0.474975	0.634805	0.99983
MMP20	0.691246	1.02051	2.6306	0.387938	0.698062	0.99983
C21orf62	0.691246	1.02051	2.6306	0.387938	0.698062	0.99983
CEBPA	1.88487	1.02004	1.48374	0.68748	0.49178	0.99983
LINC02363	1.27876	1.01909	1.92524	0.52933	0.596576	0.99983
FOLR1	5.74667	1.01634	0.936424	1.08534	0.277771	0.99983
SMPX	0.498107	1.01456	3.14236	0.322864	0.746798	0.99983
CDH23	0.498107	1.01456	3.14236	0.322864	0.746798	0.99983
OTOF	0.498107	1.01456	3.14236	0.322864	0.746798	0.99983
ARL11	0.498107	1.01456	3.14236	0.322864	0.746798	0.99983
COL22A1	0.498107	1.01456	3.14236	0.322864	0.746798	0.99983
SPDYE5	0.498107	1.01456	3.14236	0.322864	0.746798	0.99983
RIOX1	0.498107	1.01456	3.14236	0.322864	0.746798	0.99983
KCNQ5	0.498107	1.01456	3.14236	0.322864	0.746798	0.99983
ZNF829	0.498107	1.01456	3.14236	0.322864	0.746798	0.99983
RN7SKP207	0.498107	1.01456	3.14236	0.322864	0.746798	0.99983
CROCCP4	0.498107	1.01456	3.14236	0.322864	0.746798	0.99983
CT45A11P	0.498107	1.01456	3.14236	0.322864	0.746798	0.99983
H2AZP6	0.498107	1.01456	3.14236	0.322864	0.746798	0.99983
EGOT	0.498107	1.01456	3.14236	0.322864	0.746798	0.99983
RPL23AP67	0.498107	1.01456	3.14236	0.322864	0.746798	0.99983
BGLAP	0.498107	1.01456	3.14236	0.322864	0.746798	0.99983
LINC02405	0.498107	1.01456	3.14236	0.322864	0.746798	0.99983
MSRA-DT	0.498107	1.01456	3.14236	0.322864	0.746798	0.99983
LOC102725254	0.498107	1.01456	3.14236	0.322864	0.746798	0.99983
HNRNPA1P24	1.10517	1.01447	2.09783	0.483579	0.628684	0.99983
MMP23A	2.35612	1.01148	1.35407	0.746992	0.455068	0.99983
DNAJC17P1	2.35612	1.01148	1.35407	0.746992	0.455068	0.99983
FMNL1-DT	1.38142	1.01104	1.90681	0.530224	0.595957	0.99983
ATP2B1-AS1	1.64457	1.01081	1.73702	0.581924	0.560618	0.99983
ITGAX	2.87237	1.01011	1.21249	0.833084	0.404797	0.99983
PCP2	0.82566	1.00964	2.41874	0.417427	0.676366	0.99983
PDXDC2P	2.89976	1.00923	1.30784	0.77168	0.440304	0.99983
BNIPL	3.35954	1.00917	1.18548	0.851271	0.394619	0.99983
RPL17P3	1.27271	1.00833	1.98419	0.508183	0.611325	0.99983
CTRC	0.840429	1.00773	2.4048	0.419052	0.675178	0.99983
LOC101927533	0.840429	1.00773	2.4048	0.419052	0.675178	0.99983
BOLA2P1	3.66316	1.00725	1.12231	0.897483	0.369461	0.99983
DYNLL1P3	5.54927	1.00136	0.905557	1.1058	0.268815	0.99983
GSDMA	15.0214	1.00047	0.543609	1.84042	0.0657068	0.99983
LGALS8-AS1	1.85533	0.997954	1.60028	0.623614	0.532881	0.99983
C6orf15	2.47622	0.996518	1.34696	0.739829	0.459404	0.99983
HMGA1P4	2.47622	0.996518	1.34696	0.739829	0.459404	0.99983
ABHD17AP6	4.80216	0.996234	0.970723	1.02628	0.304759	0.99983
CPHL1P	2.28501	0.992534	1.4375	0.690458	0.489906	0.99983
PRPF4BP1	6.80777	0.992313	0.816706	1.21502	0.224359	0.99983
ATP2B2	1.36665	0.990634	1.88351	0.52595	0.598923	0.99983
COQ10BP2	1.36665	0.990634	1.88351	0.52595	0.598923	0.99983
ATP5PDP3	1.40153	0.990474	1.78507	0.554865	0.578987	0.99983
PABPC1P9	2.45006	0.989156	1.40774	0.702655	0.482271	0.99983
PRH2	1.96555	0.987518	1.6137	0.611958	0.540566	0.99983
GGT5	0.866952	0.983842	2.58855	0.380075	0.70389	0.99983
RPS21P1	0.866952	0.983842	2.58855	0.380075	0.70389	0.99983
DLX4	6.51195	0.983379	0.841035	1.16925	0.242304	0.99983
SKIDA1	3.31482	0.982165	1.24947	0.786067	0.431828	0.99983
CPLANE2	9.77546	0.982063	0.67499	1.45493	0.145689	0.99983
RPL23AP11	15.8724	0.982052	0.529929	1.85317	0.0638573	0.99983
KRT17P4	1.6298	0.981231	1.6393	0.598566	0.549462	0.99983
FABP5P3	12.8899	0.98118	0.576285	1.7026	0.0886438	0.99983
TENM1	0.483338	0.980236	2.94736	0.332581	0.739451	0.99983
SLC6A4	0.483338	0.980236	2.94736	0.332581	0.739451	0.99983
SARDH	0.483338	0.980236	2.94736	0.332581	0.739451	0.99983
FGF2	0.483338	0.980236	2.94736	0.332581	0.739451	0.99983
KLRG1	0.483338	0.980236	2.94736	0.332581	0.739451	0.99983
CD27	0.483338	0.980236	2.94736	0.332581	0.739451	0.99983
SLC22A14	0.483338	0.980236	2.94736	0.332581	0.739451	0.99983
SCNN1B	0.483338	0.980236	2.94736	0.332581	0.739451	0.99983
TACR3	0.483338	0.980236	2.94736	0.332581	0.739451	0.99983
RN7SKP115	0.483338	0.980236	2.94736	0.332581	0.739451	0.99983
TRGV5P	0.483338	0.980236	2.94736	0.332581	0.739451	0.99983
OR13K1P	0.483338	0.980236	2.94736	0.332581	0.739451	0.99983
SLC28A2-AS1	0.483338	0.980236	2.94736	0.332581	0.739451	0.99983
CHMP1B-AS1	0.483338	0.980236	2.94736	0.332581	0.739451	0.99983
PHF5FP	0.483338	0.980236	2.94736	0.332581	0.739451	0.99983
LINC02725	0.483338	0.980236	2.94736	0.332581	0.739451	0.99983
FLT3LG	2.11511	0.979952	1.39334	0.703311	0.481862	0.99983
AKR7A2P1	1.74236	0.978972	1.61792	0.605083	0.545124	0.99983
GOLGA8UP	5.75272	0.978444	0.883308	1.1077	0.26799	0.99983
RPL32P6	2.12917	0.977618	1.39894	0.698828	0.484659	0.99983
ATP6V1FNB	1.56806	0.975277	1.65097	0.590729	0.554702	0.99983
SNORD14E	2.90029	0.975023	1.24748	0.781596	0.434452	0.99983
COL4A6	8.38244	0.97442	0.728688	1.33723	0.181149	0.99983
DISP2	4.8931	0.973221	1.00008	0.97314	0.330484	0.99983
ZNF382	0.86785	0.968017	2.26814	0.426789	0.669533	0.99983
RAB40A	0.86785	0.968017	2.26814	0.426789	0.669533	0.99983
RPS17P8	7.00283	0.966442	0.853404	1.13246	0.257443	0.99983
VASH2	4.37004	0.964969	1.05206	0.917219	0.359028	0.99983
CPM	7.97714	0.963736	0.757655	1.272	0.203374	0.99983
MTND2P24	1.55329	0.96317	1.67341	0.575573	0.564904	0.99983
ZNF37CP	0.813906	0.962491	2.56467	0.375289	0.707445	0.99983
ASCL5	0.813906	0.962491	2.56467	0.375289	0.707445	0.99983
LINC02043	3.23943	0.962468	1.13986	0.844371	0.398462	0.99983
ZSCAN5B	2.90528	0.961831	1.23007	0.78193	0.434256	0.99983
CSAG1	2.41347	0.961098	1.37195	0.700536	0.483593	0.99983
KRBA2	1.4847	0.960814	1.74294	0.55126	0.581455	0.99983
RPL7P28	3.55923	0.957397	1.10362	0.867506	0.385665	0.99983
IGKV1OR9-1	0.746488	0.956955	2.53683	0.377224	0.706007	0.99983
AKR1B1P7	2.92989	0.954912	1.36854	0.697762	0.485326	0.99983
RPL7P17	4.38112	0.954382	0.986535	0.967408	0.33334	0.99983
ABCB4	9.17031	0.954114	0.699749	1.36351	0.172722	0.99983
MPZ	2.40969	0.952465	1.42853	0.666745	0.504935	0.99983
B4GALNT2	1.47789	0.951435	1.9692	0.483158	0.628983	0.99983
DMGDH	2.67691	0.950587	1.31026	0.725497	0.468147	0.99983
CPS1	5.24826	0.947882	0.903873	1.04869	0.294321	0.99983
PSME2P4	2.99402	0.947526	1.25706	0.753766	0.45099	0.99983
MIR1915HG	15.4702	0.947225	0.545261	1.73719	0.082353	0.99983
NCF4	1.41559	0.946761	1.7879	0.529539	0.596432	0.99983
TDO2	1.46993	0.946034	1.7475	0.541364	0.588257	0.99983
STXBP5-AS1	3.48444	0.945915	1.08914	0.868494	0.385124	0.99983
SFTPA2	5.02422	0.944689	0.960701	0.983333	0.325444	0.99983
HYAL4	0.468569	0.94458	3.21427	0.293871	0.768857	0.99983
MRGPRF	0.468569	0.94458	3.21427	0.293871	0.768857	0.99983
RN7SL677P	0.468569	0.94458	3.21427	0.293871	0.768857	0.99983
LINC02428	0.468569	0.94458	3.21427	0.293871	0.768857	0.99983
ECSCR	0.468569	0.94458	3.21427	0.293871	0.768857	0.99983
RNU1-103P	0.468569	0.94458	3.21427	0.293871	0.768857	0.99983
RPL36P4	0.822286	0.942925	2.31546	0.407231	0.683838	0.99983
SUMO2P2	0.822286	0.942925	2.31546	0.407231	0.683838	0.99983
RPS4XP15	0.822286	0.942925	2.31546	0.407231	0.683838	0.99983
LOC101928728	0.822286	0.942925	2.31546	0.407231	0.683838	0.99983
MKNK2P1	1.16461	0.942003	2.13331	0.441569	0.658801	0.99983
NCF1B	2.44997	0.941774	1.31466	0.716366	0.473765	0.99983
HPCA	5.92303	0.940863	0.866302	1.08607	0.277449	0.99983
CSF3	3.60706	0.940542	1.12371	0.836997	0.402594	0.99983
SIRPB2	2.99631	0.94029	1.20207	0.782224	0.434083	0.99983
RBM33-DT	13.5089	0.9385	0.584289	1.60623	0.108224	0.99983
PLG	1.35207	0.938375	2.075	0.45223	0.651103	0.99983
ZNF429	7.91089	0.938314	0.750252	1.25066	0.211057	0.99983
AOX2P	1.82242	0.938151	1.63824	0.57266	0.566875	0.99983
RN7SKP102	1.16052	0.938033	1.9215	0.488177	0.625425	0.99983
SETP15	1.16052	0.938033	1.9215	0.488177	0.625425	0.99983
NTNG2	1.15912	0.935491	1.90415	0.491291	0.623221	0.99983
RPL9P29	1.15912	0.935491	1.90415	0.491291	0.623221	0.99983
KRT33B	3.26017	0.935395	1.1442	0.817512	0.413636	0.99983
CECR7	0.853081	0.93372	2.17	0.430285	0.666988	0.99983
PFKP-DT	5.71691	0.933094	0.881091	1.05902	0.28959	0.99983
C3orf80	1.40082	0.93256	1.90337	0.489952	0.624168	0.99983
RPL21P13	9.82151	0.9322	0.675147	1.38074	0.16736	0.99983
MTND2P13	1.05921	0.931883	2.03891	0.457049	0.647636	0.99983
RAB36	41.8403	0.931813	0.322395	2.89028	0.00384899	0.268363
NCKAP1P1	9.0859	0.931291	0.70975	1.31214	0.189473	0.99983
TERF1P3	4.59869	0.930376	0.973274	0.955925	0.33911	0.99983
TFEC	1.93114	0.93034	1.48847	0.625029	0.531952	0.99983
ALOX12B	8.71327	0.930042	0.747434	1.24431	0.213384	0.99983
NF1P3	1.89893	0.929888	1.5003	0.6198	0.535389	0.99983
CBX2	5.87558	0.92952	0.855421	1.08662	0.277204	0.99983
CALCR	1.95398	0.928352	1.52027	0.610649	0.541432	0.99983
KRT85	8.28157	0.92674	0.746341	1.24171	0.214343	0.99983
DYNLL1P4	1.59689	0.925934	1.66053	0.557612	0.577109	0.99983
ADGRL1-AS1	8.19255	0.924907	0.768735	1.20316	0.228916	0.99983
MTND2P33	1.47253	0.923298	1.94006	0.475912	0.634137	0.99983
RN7SL675P	2.34206	0.92281	1.35818	0.679446	0.496855	0.99983
LCN12	1.14576	0.921092	1.9282	0.477696	0.632867	0.99983
RADX	12.3716	0.920942	0.595265	1.54711	0.121836	0.99983
LINC00643	2.22044	0.920313	1.39958	0.657564	0.510818	0.99983
ACTG1P17	2.83277	0.920151	1.24487	0.739153	0.459814	0.99983
S100A9	37.3081	0.919581	0.347045	2.64974	0.00805527	0.434601
PARM1	2.09766	0.9189	1.47927	0.621184	0.534478	0.99983
VPS37D	11.5647	0.918644	0.624723	1.47048	0.141431	0.99983
ULK4P3	1.88416	0.91818	1.53193	0.599362	0.548932	0.99983
LOC105370854	0.837414	0.918094	2.62584	0.349639	0.72661	0.99983
RPS20P13	4.93185	0.916861	0.9718	0.943466	0.345442	0.99983
FTCDNL1	4.76648	0.915325	0.987531	0.926882	0.353988	0.99983
PPP5D1P	4.131	0.914443	1.09864	0.832338	0.405218	0.99983
OXER1	0.838312	0.913397	2.29274	0.398387	0.690345	0.99983
VSTM1	0.838312	0.913397	2.29274	0.398387	0.690345	0.99983
LINC00598	0.838312	0.913397	2.29274	0.398387	0.690345	0.99983
RN7SL679P	0.838312	0.913397	2.29274	0.398387	0.690345	0.99983
LINC01290	0.838312	0.913397	2.29274	0.398387	0.690345	0.99983
POLG-DT	0.838312	0.913397	2.29274	0.398387	0.690345	0.99983
CACYBPP1	2.37487	0.913193	1.38034	0.661571	0.508246	0.99983
AMHR2	1.93921	0.912417	1.50451	0.606453	0.544214	0.99983
YEATS2-AS1	3.48146	0.911985	1.18298	0.770923	0.440752	0.99983
YPEL3-DT	3.01799	0.911742	1.29377	0.704717	0.480986	0.99983
KDM7A-DT	21.7373	0.911621	0.465092	1.96009	0.0499858	0.99983
AKR1C3	9.74523	0.910812	0.663487	1.37276	0.169825	0.99983
RPL3P13	6.25429	0.910489	0.829342	1.09784	0.272272	0.99983
ARLNC1	6.01357	0.910454	0.878186	1.03674	0.299855	0.99983
RPL21P23	1.40224	0.909515	1.88731	0.481911	0.629869	0.99983
NF1P5	1.62909	0.908313	1.63303	0.556213	0.578065	0.99983
EMX2	0.807517	0.908153	2.21308	0.410357	0.681544	0.99983
ERBB4	0.807517	0.908153	2.21308	0.410357	0.681544	0.99983
RNU6-652P	0.807517	0.908153	2.21308	0.410357	0.681544	0.99983
TTLL13	0.807517	0.908153	2.21308	0.410357	0.681544	0.99983
ATXN7L3P1	0.807517	0.908153	2.21308	0.410357	0.681544	0.99983
CACYBPP3	0.807517	0.908153	2.21308	0.410357	0.681544	0.99983
PDXP	10.9695	0.905513	0.66008	1.37182	0.170119	0.99983
YWHAH-AS1	0.731719	0.90209	2.55244	0.353422	0.723772	0.99983
ZEB2	0.731719	0.90209	2.55244	0.353422	0.723772	0.99983
PAGE3	0.731719	0.90209	2.55244	0.353422	0.723772	0.99983
HSPA8P15	0.731719	0.90209	2.55244	0.353422	0.723772	0.99983
PLAAT2	21.5504	0.900817	0.459253	1.96148	0.049823	0.99983
TRIM55	1.61432	0.899793	1.66398	0.540749	0.588681	0.99983
RPS15AP32	2.25124	0.898443	1.36715	0.657166	0.511074	0.99983
VWA2	9.85822	0.895626	0.686233	1.30513	0.191847	0.99983
HLA-DQA1	1.38747	0.89514	1.81422	0.493402	0.621729	0.99983
SRSF3P5	8.9846	0.891356	0.691743	1.28857	0.197549	0.99983
KRT9	2.1024	0.890943	1.52996	0.582331	0.560344	0.99983
LINC01607	3.54947	0.890731	1.10676	0.80481	0.42093	0.99983
TAS2R4	1.39816	0.890416	1.7214	0.517262	0.604974	0.99983
HSD17B13	1.39816	0.890416	1.7214	0.517262	0.604974	0.99983
DNAJC28	5.2901	0.890002	0.974667	0.913135	0.361171	0.99983
DOCK3	13.1126	0.887721	0.580766	1.52854	0.12638	0.99983
RPL5P31	0.792748	0.887463	2.3406	0.379159	0.704569	0.99983
LINC02869	0.792748	0.887463	2.3406	0.379159	0.704569	0.99983
LINC02453	0.792748	0.887463	2.3406	0.379159	0.704569	0.99983
HEATR6-DT	2.14093	0.885712	1.47838	0.599111	0.549099	0.99983
DIAPH2-AS1	10.688	0.884907	0.647018	1.36767	0.171416	0.99983
EEF1DP8	2.04637	0.883936	1.59098	0.555591	0.578491	0.99983
HAL	4.82137	0.883552	0.964611	0.915967	0.359684	0.99983
FAM25A	6.93194	0.883283	0.797023	1.10823	0.267764	0.99983
GJB6	1.72688	0.883047	1.63468	0.540194	0.589063	0.99983
OSBPL9P1	1.9821	0.882439	1.50892	0.584816	0.558671	0.99983
HS3ST2	1.13029	0.882049	1.9277	0.457566	0.647264	0.99983
SNRPCP20	0.804144	0.880229	2.59245	0.339536	0.734206	0.99983
RPL6P6	1.31496	0.880077	1.90916	0.460976	0.644816	0.99983
TMCC1-DT	7.30743	0.879216	0.7691	1.14317	0.252966	0.99983
INKA1	1.38339	0.876957	1.70843	0.513311	0.607734	0.99983
ID2-AS1	7.51909	0.875484	0.781262	1.1206	0.262458	0.99983
SRP14P3	5.64053	0.875206	0.884174	0.989857	0.322244	0.99983
SMARCE1P2	13.5843	0.873588	0.586041	1.49066	0.136051	0.99983
DDN	11.7848	0.873559	0.599015	1.45833	0.144751	0.99983
TOB1-AS1	5.23489	0.873489	0.894257	0.976776	0.32868	0.99983
BTBD16	2.77017	0.873189	1.27555	0.684558	0.493623	0.99983
ATP5MFP4	4.26384	0.872397	0.999746	0.872619	0.382871	0.99983
SHOX2	1.3727	0.871064	1.89867	0.458777	0.646394	0.99983
TYRO3P	3.02993	0.870715	1.16338	0.748433	0.454199	0.99983
CTSE	2.63802	0.870545	1.30763	0.665742	0.505576	0.99983
SUB1P2	0.9567	0.868721	2.20224	0.394471	0.693233	0.99983
LINC00882	3.50587	0.868582	1.10115	0.788793	0.430233	0.99983
SOX15	6.87579	0.868133	0.845858	1.02633	0.304734	0.99983
PRELID3BP4	2.20693	0.867453	1.40026	0.619495	0.53559	0.99983
IMPDH1P3	1.14647	0.86726	2.02079	0.429169	0.6678	0.99983
RPS7P5	5.25305	0.865542	0.917054	0.943829	0.345257	0.99983
BLNK	4.35424	0.863538	1.01098	0.854156	0.393018	0.99983
ADAM28	9.50009	0.863518	0.694894	1.24266	0.213992	0.99983
RPL23AP14	17.4788	0.863236	0.524327	1.64637	0.0996878	0.99983
LRRD1	4.89562	0.863092	0.952578	0.906059	0.364905	0.99983
DEPDC1-AS1	1.36862	0.8608	1.7296	0.497686	0.618705	0.99983
BUB1B-PAK6	1.54363	0.859533	1.78388	0.481834	0.629924	0.99983
RPL31P59	2.45067	0.858536	1.38022	0.622028	0.533923	0.99983
ANKRD30BL	2.48288	0.857538	1.28965	0.664938	0.50609	0.99983
ISM1	8.77464	0.857027	0.704074	1.21724	0.223514	0.99983
PRELID1P4	8.64928	0.856375	0.750161	1.14159	0.253625	0.99983
KRT27	0.987495	0.856155	2.16798	0.394908	0.692911	0.99983
MED28P1	0.789375	0.854671	2.41875	0.353352	0.723825	0.99983
RFX5-AS1	0.789375	0.854671	2.41875	0.353352	0.723825	0.99983
DM1-AS	2.00593	0.854175	1.56634	0.545332	0.585525	0.99983
ABHD17AP1	3.66754	0.853482	1.0858	0.786038	0.431845	0.99983
RN7SKP93	2.88286	0.85292	1.2297	0.693599	0.487933	0.99983
CCND2	2.14937	0.851749	1.52695	0.557812	0.576973	0.99983
RPL17P51	2.53513	0.849552	1.3475	0.630467	0.528389	0.99983
PCDHGA3	2.74265	0.847946	1.28389	0.66045	0.508965	0.99983
C1S	2.5158	0.847338	1.31188	0.645895	0.518347	0.99983
C4A	1.94449	0.844776	1.49413	0.565399	0.571803	0.99983
RPL30P3	2.73621	0.8438	1.33825	0.630525	0.528351	0.99983
EGF	11.1705	0.843563	0.634362	1.32978	0.18359	0.99983
ASMTL-AS1	2.44801	0.842772	1.40145	0.601355	0.547604	0.99983
SLC25A5-AS1	4.98391	0.841211	0.924047	0.910355	0.362635	0.99983
ADRA2C	4.36036	0.83763	0.988652	0.847245	0.396859	0.99983
UGT2B11	2.58847	0.836319	1.27991	0.653422	0.513484	0.99983
ZNF863P	1.90701	0.834283	1.52169	0.548262	0.583512	0.99983
FHL1	3.38026	0.834079	1.14272	0.729906	0.465448	0.99983
LINC00926	1.76987	0.833519	1.62048	0.514366	0.606996	0.99983
PHF2P2	3.70042	0.83289	1.12424	0.740846	0.458787	0.99983
NQO2-AS1	0.774606	0.832163	2.43375	0.341927	0.732406	0.99983
NARS1P2	0.774606	0.832163	2.43375	0.341927	0.732406	0.99983
PTPRZ1	5.08327	0.832159	0.968888	0.858881	0.390406	0.99983
GBX2	5.8323	0.831916	0.861198	0.965998	0.334045	0.99983
C2	6.93037	0.831466	0.778105	1.06858	0.285259	0.99983
RPL34-DT	0.941931	0.831137	2.21381	0.375434	0.707338	0.99983
TPM3P1	18.156	0.831047	0.492251	1.68826	0.0913616	0.99983
TMEM71	6.30713	0.830582	0.830381	1.00024	0.317193	0.99983
ATP6AP1L	14.6748	0.830363	0.581203	1.4287	0.153091	0.99983
CST7	11.5478	0.829607	0.613883	1.35141	0.176565	0.99983
RPL4P7	1.92972	0.828519	1.52541	0.543144	0.587031	0.99983
CYCSP24	5.50142	0.827428	0.870145	0.950909	0.341651	0.99983
GTF2IP9	2.63403	0.826587	1.2766	0.647492	0.517314	0.99983
FTLP14	2.31564	0.824998	1.42387	0.579407	0.562314	0.99983
HOXA7	5.27884	0.824775	0.937818	0.879462	0.379151	0.99983
TBC1D3P1-DHX40P1	6.41883	0.823824	0.823576	1.0003	0.317165	0.99983
SNORA26	3.30714	0.823257	1.11581	0.737809	0.460631	0.99983
METTL15P3	9.35818	0.823194	0.672224	1.22458	0.220732	0.99983
SYT14P1	4.9382	0.822733	0.920527	0.893763	0.371449	0.99983
BRD7P1	5.33621	0.821514	0.893171	0.919772	0.357692	0.99983
CNN2P3	1.02271	0.82143	2.40722	0.341236	0.732926	0.99983
SAMM50P1	1.11693	0.820994	2.03608	0.403222	0.686785	0.99983
HAR1B	8.91214	0.820471	0.73863	1.1108	0.266654	0.99983
CD6	3.81192	0.819923	1.12747	0.727223	0.467089	0.99983
RPL23AP22	1.89224	0.819525	1.50587	0.54422	0.58629	0.99983
KCNE3	4.63913	0.816698	0.969462	0.842424	0.399551	0.99983
PGAM1P7	2.01189	0.815908	1.57936	0.516606	0.605431	0.99983
GSTM2P1	3.29237	0.81587	1.11623	0.730919	0.464829	0.99983
RNU6-40P	1.52886	0.814691	1.69136	0.481679	0.630034	0.99983
CA14	2.43929	0.812592	1.29347	0.628224	0.529857	0.99983
RPL23AP91	4.56759	0.811848	0.985791	0.82355	0.410195	0.99983
STUB1P1	2.91194	0.811611	1.22414	0.663007	0.507326	0.99983
RNU6-431P	0.759837	0.810984	2.64422	0.306701	0.759071	0.99983
ANKRD20A7P	0.759837	0.810984	2.64422	0.306701	0.759071	0.99983
SLCO1B3-SLCO1B7	0.759837	0.810984	2.64422	0.306701	0.759071	0.99983
PDE4DIPP9	1.87747	0.809078	1.52684	0.529905	0.596178	0.99983
UBE2V1P16	2.85066	0.807854	1.25231	0.645091	0.518868	0.99983
H1-10-AS1	5.31469	0.806911	0.912378	0.884404	0.376478	0.99983
MIR663B	4.25408	0.806879	1.01885	0.791952	0.428389	0.99983
IL12A	6.34302	0.805442	0.815565	0.987587	0.323355	0.99983
FGFBP3	8.7143	0.803935	0.708522	1.13466	0.256516	0.99983
TTC41P	4.29564	0.801653	0.992147	0.807999	0.419091	0.99983
LMNTD2	14.8631	0.801264	0.618719	1.29504	0.195307	0.99983
MGAT5B	3.35951	0.796383	1.21426	0.655857	0.511916	0.99983
RPL23AP64	21.393	0.7962	0.452106	1.76109	0.0782227	0.99983
LINC00458	2.05054	0.796004	1.66165	0.479045	0.631906	0.99983
SCN4A	5.11933	0.795011	0.914363	0.86947	0.38459	0.99983
POLR2DP1	6.38796	0.794666	0.840947	0.944965	0.344677	0.99983
GOLGA2P9	1.16578	0.794591	1.99251	0.398788	0.690049	0.99983
PPIAP32	2.76707	0.794348	1.3377	0.593818	0.552634	0.99983
SOX8	47.5646	0.793388	0.304434	2.60611	0.00915781	0.469493
IL12RB1	2.23347	0.793213	1.45524	0.545073	0.585703	0.99983
UGT2B10	12.6453	0.792994	0.605297	1.31009	0.190165	0.99983
CENPUP1	4.71745	0.791626	0.959568	0.824982	0.409382	0.99983
LINC01764	5.06097	0.790383	0.90932	0.869202	0.384736	0.99983
RPS4XP21	6.09801	0.789887	0.833971	0.94714	0.343568	0.99983
DLX6	2.60621	0.788446	1.27038	0.62064	0.534836	0.99983
MPP2	6.76683	0.787564	0.793308	0.99276	0.320827	0.99983
HAR1A	14.3727	0.787391	0.545854	1.44249	0.149163	0.99983
ALG1L7P	4.69391	0.786985	0.986202	0.797995	0.424873	0.99983
TMEM11-DT	4.90413	0.786844	0.963325	0.8168	0.414043	0.99983
ANKRD20A2P	2.36928	0.785594	1.38482	0.567289	0.570518	0.99983
ARHGAP4	4.45289	0.785503	0.962147	0.816407	0.414268	0.99983
ZSWIM9	20.6255	0.785186	0.467021	1.68126	0.092712	0.99983
CEP295NL	7.25285	0.784645	0.781503	1.00402	0.315369	0.99983
HNRNPA3P8	10.6374	0.784592	0.634618	1.23632	0.216339	0.99983
RPL21P123	10.4811	0.784527	0.648018	1.21066	0.226027	0.99983
TMSB15B	4.80251	0.784487	0.976423	0.80343	0.421726	0.99983
PSMC1P11	12.3068	0.784028	0.601322	1.30384	0.192288	0.99983
RPS6P4	3.09293	0.783479	1.17267	0.668118	0.504058	0.99983
JDP2-AS1	4.68313	0.783226	0.946046	0.827894	0.40773	0.99983
SLC39A12	0.650663	0.783102	2.79149	0.280532	0.77907	0.99983
TEX29	0.650663	0.783102	2.79149	0.280532	0.77907	0.99983
DYNLT2	0.650663	0.783102	2.79149	0.280532	0.77907	0.99983
RN7SKP278	0.650663	0.783102	2.79149	0.280532	0.77907	0.99983
TNXA	0.650663	0.783102	2.79149	0.280532	0.77907	0.99983
LINC00562	2.31424	0.781518	1.37392	0.568824	0.569476	0.99983
SNORA14B	2.19828	0.779637	1.40939	0.553172	0.580146	0.99983
PDCL3P3	2.51068	0.778012	1.37286	0.566708	0.570912	0.99983
SRXN1	35.8778	0.77788	0.348438	2.23248	0.0255835	0.82347
PRORP	9.11222	0.777671	0.728641	1.06729	0.285841	0.99983
RNF14P4	8.43511	0.775527	0.727513	1.066	0.286425	0.99983
RN7SL444P	2.80101	0.773949	1.33518	0.579659	0.562145	0.99983
HMGA1P5	2.19656	0.773378	1.50931	0.512403	0.608369	0.99983
SLCO1A2	1.95505	0.77164	1.57538	0.489813	0.624266	0.99983
SNRPGP17	1.52815	0.771175	1.7045	0.452434	0.650956	0.99983
CD44-DT	1.85633	0.771133	1.57501	0.489603	0.624415	0.99983
LHFPL5	5.84022	0.770295	0.873468	0.881881	0.377841	0.99983
CCL2	0.960385	0.770248	2.32411	0.331417	0.74033	0.99983
IL10RA	3.25276	0.770163	1.2344	0.623916	0.532683	0.99983
SLC66A1L	2.24313	0.770021	1.36227	0.565249	0.571905	0.99983
ABCA9-AS1	1.33541	0.769598	2.04356	0.376596	0.706474	0.99983
SAMMSON	2.56701	0.768993	1.40307	0.54808	0.583637	0.99983
GNG12-AS1	4.02099	0.768903	1.07666	0.714159	0.475129	0.99983
PRELID3BP11	2.29947	0.768414	1.40407	0.547275	0.58419	0.99983
BOLA3P3	3.71443	0.768208	1.11735	0.687528	0.49175	0.99983
RASAL1	19.2766	0.765926	0.473444	1.61778	0.105711	0.99983
PRXL2CP1	5.33748	0.765891	0.885934	0.864502	0.387312	0.99983
CNGB3	3.70622	0.765821	1.10984	0.69003	0.490175	0.99983
MRPS31P2	5.94491	0.764969	0.869223	0.88006	0.378827	0.99983
EML2-AS1	8.31901	0.764446	0.768058	0.995298	0.319591	0.99983
ADAM23	8.12111	0.764142	0.735151	1.03944	0.298602	0.99983
H3C12	5.04139	0.764005	0.93493	0.817179	0.413826	0.99983
MAP7D2	11.521	0.763919	0.639198	1.19512	0.23204	0.99983
ISCA1P4	2.78084	0.763061	1.25137	0.609779	0.542008	0.99983
ARMC3	7.00489	0.762856	0.797667	0.956359	0.338891	0.99983
ASS1P4	5.68807	0.762605	0.897391	0.849803	0.395435	0.99983
SPATA17	4.58629	0.76195	1.006	0.757404	0.448808	0.99983
DNAH7	2.86794	0.761772	1.24803	0.610382	0.541609	0.99983
NDRG2	31.368	0.760678	0.404556	1.88028	0.0600703	0.99983
ZNF763	4.41228	0.760264	1.00287	0.758085	0.4484	0.99983
SNORD104	2.97227	0.759273	1.18474	0.640876	0.521603	0.99983
MRPS16P2	4.80927	0.75905	0.937324	0.809805	0.418052	0.99983
ZBTB12BP	1.52189	0.758643	1.86957	0.405784	0.684901	0.99983
NPM1P11	2.4516	0.758408	1.46653	0.517143	0.605056	0.99983
OR2C3	1.09878	0.756932	1.93561	0.391057	0.695755	0.99983
RPS17P14	1.09878	0.756932	1.93561	0.391057	0.695755	0.99983
ATP5F1AP8	4.28228	0.755478	0.990557	0.76268	0.445654	0.99983
MYL6P3	3.07887	0.753983	1.17294	0.642816	0.520343	0.99983
SAA4	1.08064	0.753816	2.11413	0.35656	0.721421	0.99983
COA6-AS1	2.23119	0.752404	1.42432	0.528254	0.597323	0.99983
ATP5MF-PTCD1	5.98242	0.751329	1.02483	0.733126	0.463482	0.99983
PMPCAP1	6.95845	0.749206	0.823767	0.909487	0.363093	0.99983
PLXDC1	5.38971	0.747636	0.892389	0.837792	0.402148	0.99983
HNRNPH1P1	10.5064	0.747421	0.632327	1.18202	0.237199	0.99983
ANK1	18.3154	0.74672	0.5287	1.41237	0.157841	0.99983
GRK6P1	4.55681	0.746462	0.975535	0.765182	0.444163	0.99983
NDUFAF4P3	1.67874	0.746202	1.56595	0.476517	0.633706	0.99983
OR7E96P	1.46186	0.745802	1.74584	0.427187	0.669243	0.99983
ESPNL	0.859744	0.745765	2.38187	0.3131	0.754204	0.99983
LINC00189	0.859744	0.745765	2.38187	0.3131	0.754204	0.99983
TUSC3	1.15172	0.745475	2.01097	0.370703	0.710858	0.99983
RN7SL230P	1.15172	0.745475	2.01097	0.370703	0.710858	0.99983
MMRN2	9.72646	0.745448	0.675878	1.10293	0.270056	0.99983
BDH2P1	1.80168	0.74517	1.66355	0.44794	0.654196	0.99983
CAPN6	12.3583	0.744467	0.661344	1.12569	0.260297	0.99983
PCDHGA9	5.53888	0.743943	0.884602	0.840991	0.400353	0.99983
LINC00622	3.80519	0.743215	1.14444	0.649415	0.51607	0.99983
CA12	5.96707	0.742071	2.34972	0.315813	0.752144	0.99983
H2AZP4	3.64058	0.741643	1.08416	0.684071	0.493931	0.99983
CIR1P2	2.10417	0.740665	1.4725	0.503	0.614965	0.99983
HCN4	0.945615	0.7395	2.21035	0.334563	0.737955	0.99983
RPS3AP3	0.945615	0.7395	2.21035	0.334563	0.737955	0.99983
PLA2G4A	9.29288	0.738663	0.675076	1.09419	0.273871	0.99983
RN7SKP106	1.18694	0.738088	2.1286	0.346749	0.72878	0.99983
MCOLN3	2.72717	0.737063	1.34041	0.54988	0.582402	0.99983
SMARCE1P4	4.59302	0.737057	0.99725	0.73909	0.459852	0.99983
RGS11	4.23336	0.736834	1.16487	0.632543	0.527032	0.99983
HLA-DMB	3.21758	0.73597	1.15254	0.638565	0.523106	0.99983
PCAT7	6.19268	0.735774	0.832408	0.88391	0.376745	0.99983
CELF4	2.45	0.734798	1.51611	0.48466	0.627917	0.99983
BDH2	10.8053	0.733161	0.716067	1.02387	0.305895	0.99983
GGT1	18.6197	0.732244	0.495545	1.47765	0.139501	0.99983
ITGA7	2.10015	0.731536	1.45792	0.501765	0.615833	0.99983
PAPPA2	6.8053	0.728394	0.784363	0.928645	0.353073	0.99983
CXXC4	1.4471	0.728114	1.75012	0.416036	0.677384	0.99983
SEMA6B	13.0589	0.726428	0.56684	1.28154	0.200004	0.99983
LINC02381	8.65818	0.725675	0.703542	1.03146	0.302326	0.99983
RPS25P9	8.38483	0.72503	0.763834	0.949198	0.34252	0.99983
LINC00367	33.8907	0.724122	0.35537	2.03766	0.0415842	0.99983
ADGRB2	5.69049	0.723956	0.855584	0.846154	0.397467	0.99983
ZNF844	1.58151	0.723221	1.79299	0.403361	0.686682	0.99983
HNRNPA1P23	10.8989	0.723086	0.657976	1.09895	0.271788	0.99983
HMGB1P22	12.3343	0.723051	0.592605	1.22012	0.222419	0.99983
ABITRAMP1	2.46679	0.721481	1.48894	0.48456	0.627988	0.99983
ATP8B3	19.8998	0.721358	0.475102	1.51832	0.128933	0.99983
NUDCP1	8.20092	0.720349	0.794046	0.907189	0.364307	0.99983
OR7E22P	1.22282	0.719954	1.88037	0.382878	0.70181	0.99983
CBX3P8	1.22282	0.719954	1.88037	0.382878	0.70181	0.99983
FAM222A-AS1	1.22282	0.719954	1.88037	0.382878	0.70181	0.99983
KLK5	275.658	0.71978	0.126549	5.68776	1.28719e-08	7.88317e-06
GRM1	1.4075	0.718448	1.75821	0.408624	0.682816	0.99983
RBM43P1	1.4075	0.718448	1.75821	0.408624	0.682816	0.99983
COPS5P1	1.53995	0.718332	1.78313	0.402848	0.68706	0.99983
PCMTD1-DT	10.717	0.71756	0.645173	1.1122	0.266053	0.99983
FKBP4P2	1.81957	0.717474	1.59158	0.450794	0.652138	0.99983
CTBP2P7	1.6968	0.717128	1.61451	0.444177	0.656914	0.99983
SLC16A14	6.27518	0.716809	0.870401	0.823538	0.410202	0.99983
MIR4733HG	1.96593	0.716731	1.46201	0.490235	0.623967	0.99983
DDX43P1	4.75679	0.716672	0.988223	0.725213	0.468322	0.99983
ZNF846	13.8283	0.715792	0.551353	1.29825	0.194203	0.99983
C2orf78	2.53222	0.715372	1.47839	0.483887	0.628466	0.99983
GMPR	5.81279	0.715298	0.883371	0.809737	0.418091	0.99983
PPIAP73	1.99884	0.714042	1.41615	0.504212	0.614112	0.99983
PABPC1P5	1.0511	0.714023	3.92384	0.181971	0.855606	0.99983
MTCO1P29	0.930846	0.713899	2.34807	0.304036	0.761101	0.99983
DPY19L4P1	4.85475	0.712759	0.933847	0.76325	0.445314	0.99983
TAS2R30	1.39076	0.712722	1.74409	0.408649	0.682797	0.99983
CATSPERG	6.52622	0.712337	0.823048	0.865487	0.386772	0.99983
FGF7P5	5.01991	0.710411	0.996892	0.712626	0.476077	0.99983
MRPS21P1	2.75835	0.710307	1.2896	0.550797	0.581773	0.99983
LOC100240735	9.49625	0.710224	0.684425	1.03769	0.299412	0.99983
RPL37P13	0.851114	0.70963	2.43971	0.290866	0.771154	0.99983
HMGN2P25	4.91249	0.709594	0.921594	0.769964	0.441321	0.99983
MTCO3P27	2.50186	0.708749	1.38715	0.510939	0.609394	0.99983
IDH2-DT	6.33954	0.707434	0.816951	0.865944	0.386521	0.99983
ATP6V0C	24.245	0.707065	0.442219	1.5989	0.109842	0.99983
CRACDL	15.357	0.706411	0.529561	1.33396	0.182219	0.99983
IGFL4	1.15981	0.706379	2.01592	0.3504	0.726038	0.99983
ARC	3.79824	0.705458	1.0594	0.665905	0.505472	0.99983
ADNP-AS1	9.17278	0.704986	0.75969	0.927993	0.353411	0.99983
MIR3609	2.32035	0.70451	1.42512	0.494353	0.621057	0.99983
SUSD2	93.9865	0.703144	0.213989	3.28588	0.00101663	0.115763
BPTFP1	1.41959	0.70311	1.75289	0.401114	0.688336	0.99983
THSD7B	0.859469	0.702909	2.56128	0.274437	0.783749	0.99983
TRBV29OR9-2	0.859469	0.702909	2.56128	0.274437	0.783749	0.99983
CYP4A22-AS1	3.01497	0.702636	1.20003	0.585517	0.5582	0.99983
ZNF682	1.46656	0.702388	1.71999	0.408367	0.683005	0.99983
ZGLP1	1.46656	0.702388	1.71999	0.408367	0.683005	0.99983
PLA2R1	9.98397	0.702199	0.652768	1.07573	0.28205	0.99983
RPS3AP14	28.4072	0.701651	0.398088	1.76255	0.0779762	0.99983
MIR570	6.96822	0.700185	0.817989	0.855984	0.392007	0.99983
TIGD4	14.1044	0.700133	0.594081	1.17851	0.238592	0.99983
PPIAP79	13.4459	0.700021	0.574895	1.21765	0.223356	0.99983
ASS1P14	19.9684	0.698244	0.471371	1.48131	0.138525	0.99983
LINC01852	2.0444	0.697253	1.40911	0.494816	0.62073	0.99983
LIVAR	3.04838	0.69705	1.2284	0.567445	0.570412	0.99983
CYCSP12	2.28909	0.695996	1.59021	0.437676	0.661621	0.99983
PPIAP41	1.57912	0.695155	1.68947	0.411464	0.680732	0.99983
RPL12P31	4.98477	0.694452	0.932908	0.744395	0.456637	0.99983
ZNF451-AS1	1.13698	0.693666	2.12529	0.326387	0.744132	0.99983
ASCL2	17.443	0.69249	0.527114	1.31374	0.188935	0.99983
MIR429	1.52075	0.691764	1.78956	0.386556	0.699085	0.99983
PSME2P5	1.61532	0.691343	1.89729	0.364384	0.715572	0.99983
LOC100289473	1.28785	0.691342	1.92954	0.358294	0.720123	0.99983
SNCAIP	0.662417	0.690701	2.63136	0.262488	0.792945	0.99983
ADAMTSL3	0.662417	0.690701	2.63136	0.262488	0.792945	0.99983
LRRC15	0.662417	0.690701	2.63136	0.262488	0.792945	0.99983
LINC02889	0.662417	0.690701	2.63136	0.262488	0.792945	0.99983
RPL12P40	0.662417	0.690701	2.63136	0.262488	0.792945	0.99983
MTATP6P25	0.662417	0.690701	2.63136	0.262488	0.792945	0.99983
NEK10	12.4718	0.690474	0.591316	1.16769	0.242932	0.99983
PDZD2	0.836345	0.689904	2.29918	0.300065	0.764128	0.99983
DUX4L47	0.836345	0.689904	2.29918	0.300065	0.764128	0.99983
FXYD4	1.06996	0.688314	2.05272	0.335318	0.737385	0.99983
EFCAB12	1.06996	0.688314	2.05272	0.335318	0.737385	0.99983
MARCO	0.590642	0.687829	2.95136	0.233055	0.815718	0.99983
KATNAL2	0.590642	0.687829	2.95136	0.233055	0.815718	0.99983
ZNF585A	0.590642	0.687829	2.95136	0.233055	0.815718	0.99983
RN7SKP292	0.590642	0.687829	2.95136	0.233055	0.815718	0.99983
EIF4E2P1	0.590642	0.687829	2.95136	0.233055	0.815718	0.99983
RN7SKP264	0.590642	0.687829	2.95136	0.233055	0.815718	0.99983
FKTN-AS1	0.590642	0.687829	2.95136	0.233055	0.815718	0.99983
LOC101928844	0.590642	0.687829	2.95136	0.233055	0.815718	0.99983
ADAMTS18	0.677186	0.687666	2.61212	0.26326	0.79235	0.99983
CTRB2	0.677186	0.687666	2.61212	0.26326	0.79235	0.99983
RPL26P15	0.677186	0.687666	2.61212	0.26326	0.79235	0.99983
FBXO38-DT	0.677186	0.687666	2.61212	0.26326	0.79235	0.99983
ANKHD1-DT	0.677186	0.687666	2.61212	0.26326	0.79235	0.99983
ACOT4	22.3088	0.6876	0.450756	1.52544	0.12715	0.99983
LINC02313	2.33441	0.687412	1.35706	0.506545	0.612474	0.99983
LOC100506071	1.40482	0.686971	1.7383	0.395198	0.692697	0.99983
MPIG6B	4.99214	0.686504	0.917147	0.748521	0.454146	0.99983
DDX6P1	8.10887	0.686445	0.746722	0.919279	0.35795	0.99983
PRELID3A	22.638	0.68579	0.446891	1.53458	0.124887	0.99983
RNU6-2	1.35714	0.685134	1.95919	0.349703	0.726562	0.99983
B3GAT2	1.7404	0.684427	1.737	0.394029	0.69356	0.99983
LCA5L	11.7111	0.683912	0.604398	1.13156	0.25782	0.99983
DYDC2	2.66125	0.683912	1.2578	0.543736	0.586623	0.99983
SPRR2B	5.0063	0.683124	0.939103	0.727423	0.466967	0.99983
BEND6	1.93852	0.682526	1.53909	0.443459	0.657434	0.99983
UFM1P3	3.95409	0.681922	1.03271	0.660325	0.509045	0.99983
DNAH3	21.5864	0.681153	0.441915	1.54137	0.123227	0.99983
RNF14P1	11.6635	0.680526	0.640393	1.06267	0.287932	0.99983
CXCL5	2.15603	0.680478	1.54018	0.441817	0.658622	0.99983
ASNSP6	3.34826	0.679847	1.21001	0.561854	0.574215	0.99983
LINC01152	2.83857	0.67952	1.22768	0.553501	0.57992	0.99983
RPL31P41	2.35184	0.679322	1.3209	0.514289	0.60705	0.99983
CD109-AS1	5.092	0.678244	1.02878	0.659269	0.509723	0.99983
GPT	3.25378	0.678239	1.14948	0.590039	0.555164	0.99983
MESP2	3.25378	0.678239	1.14948	0.590039	0.555164	0.99983
PRSS33	7.30587	0.678155	0.810365	0.836852	0.402676	0.99983
SPX	0.824253	0.677418	2.31679	0.292395	0.769985	0.99983
ANKRD65	0.824253	0.677418	2.31679	0.292395	0.769985	0.99983
GREP1	0.824253	0.677418	2.31679	0.292395	0.769985	0.99983
CKS1BP2	22.0706	0.676713	0.473723	1.4285	0.153148	0.99983
CYCSP51	16.9742	0.676433	0.520062	1.30068	0.193369	0.99983
HIF1A-AS3	2.89009	0.676208	1.20446	0.561418	0.574513	0.99983
SATB2-AS1	5.9112	0.675878	0.87663	0.770996	0.440709	0.99983
EPHX3	24.6574	0.67571	0.4524	1.49361	0.135277	0.99983
CDSN	17.0928	0.67561	0.5046	1.3389	0.180602	0.99983
SMURF2P1	5.14541	0.674335	0.900093	0.749183	0.453747	0.99983
FAM221B	1.30669	0.674221	1.8344	0.367544	0.713214	0.99983
MTND6P4	1.43702	0.67413	1.72877	0.389948	0.696575	0.99983
CFAP251	10.2792	0.673501	0.666877	1.00993	0.312528	0.99983
COMMD4P2	2.3209	0.673103	1.35792	0.495687	0.620116	0.99983
LSM3P3	34.6256	0.672901	0.376868	1.78551	0.0741787	0.99983
WHAMMP2	14.9769	0.672417	0.533982	1.25925	0.20794	0.99983
IL2RG	9.78734	0.671032	0.669726	1.00195	0.316367	0.99983
RBM22P3	0.766935	0.670698	2.66464	0.251703	0.80127	0.99983
SNORD41	4.06625	0.66998	1.15361	0.580767	0.561397	0.99983
ZBED3-AS1	14.5844	0.669851	0.567272	1.18083	0.237671	0.99983
VPS13B-DT	4.10835	0.669623	1.02656	0.652299	0.514208	0.99983
COPS8P1	2.69008	0.669466	1.25538	0.533276	0.593843	0.99983
VIL1	4.04591	0.669193	1.02178	0.654928	0.512514	0.99983
GIHCG	2.27605	0.668801	1.32763	0.503754	0.614434	0.99983
PAX7	0.575872	0.66872	2.77419	0.241051	0.809516	0.99983
MGP	0.575872	0.66872	2.77419	0.241051	0.809516	0.99983
IGSF11	0.575872	0.66872	2.77419	0.241051	0.809516	0.99983
IGSF22	0.575872	0.66872	2.77419	0.241051	0.809516	0.99983
SLC17A8	0.575872	0.66872	2.77419	0.241051	0.809516	0.99983
LRRC74B	0.575872	0.66872	2.77419	0.241051	0.809516	0.99983
TBC1D3P6	0.575872	0.66872	2.77419	0.241051	0.809516	0.99983
LINC02608	0.575872	0.66872	2.77419	0.241051	0.809516	0.99983
MTCO1P7	0.575872	0.66872	2.77419	0.241051	0.809516	0.99983
ST8SIA1	0.900052	0.6681	2.14486	0.311488	0.755429	0.99983
DNAH10	0.900052	0.6681	2.14486	0.311488	0.755429	0.99983
LOC100506289	0.900052	0.6681	2.14486	0.311488	0.755429	0.99983
ZNF546	6.80883	0.668006	0.811181	0.823499	0.410224	0.99983
ZNF99	2.30487	0.667897	1.32291	0.50487	0.61365	0.99983
RPS3AP28	8.32267	0.667521	0.726835	0.918395	0.358412	0.99983
HMGN1P7	2.79896	0.666633	1.26581	0.526647	0.598439	0.99983
CLEC2B	0.821576	0.665295	2.31196	0.287762	0.773529	0.99983
PYGO1	0.821576	0.665295	2.31196	0.287762	0.773529	0.99983
ANKRD36P1	0.821576	0.665295	2.31196	0.287762	0.773529	0.99983
DDX11L2	0.821576	0.665295	2.31196	0.287762	0.773529	0.99983
FLJ42969	0.821576	0.665295	2.31196	0.287762	0.773529	0.99983
PAXBP1-AS1	3.9555	0.664959	1.02462	0.648984	0.516349	0.99983
GPR52	1.44271	0.664712	1.87426	0.354652	0.72285	0.99983
SLC25A15P1	4.61242	0.664619	0.941642	0.705808	0.480307	0.99983
PCF11-AS1	5.23598	0.664463	0.895324	0.742148	0.457997	0.99983
KLHL31	9.70911	0.664089	0.675662	0.982872	0.32567	0.99983
PTPN7	1.39715	0.663797	1.91037	0.347471	0.728237	0.99983
MRPS18CP4	3.33986	0.663323	1.2431	0.533605	0.593615	0.99983
DOC2A	7.05028	0.662205	0.809166	0.81838	0.41314	0.99983
TFGP1	5.46762	0.661802	0.875472	0.755937	0.449687	0.99983
MAN1C1	2.53253	0.661716	1.29577	0.510673	0.60958	0.99983
LINC02481	5.53314	0.661511	0.896826	0.737613	0.46075	0.99983
ZRANB2-AS2	4.47018	0.659534	1.09142	0.604289	0.545652	0.99983
SLC26A4	10.9787	0.659423	0.61484	1.07251	0.283491	0.99983
PPP1R12A-AS1	1.68274	0.658779	1.71085	0.385059	0.700194	0.99983
MST1P2	12.4319	0.658261	0.580874	1.13323	0.257119	0.99983
ST6GALNAC3	4.81124	0.657037	0.951829	0.690288	0.490013	0.99983
GXYLT1P2	2.65859	0.655736	1.27631	0.513775	0.60741	0.99983
BCL2A1	2.748	0.655565	1.24898	0.524881	0.599666	0.99983
HIGD2B	1.48873	0.654526	3.27354	0.199944	0.841524	0.99983
LSM6P2	5.5138	0.654014	0.888091	0.736427	0.461471	0.99983
TP63	4.24528	0.651649	1.0325	0.631139	0.52795	0.99983
ZNF772	1.239	0.651258	1.97567	0.329638	0.741673	0.99983
LRRC37A13P	1.239	0.651258	1.97567	0.329638	0.741673	0.99983
BDNF-AS	5.90978	0.650858	0.853631	0.762459	0.445786	0.99983
INPP5J	3.83373	0.650813	1.03476	0.628948	0.529383	0.99983
CASP1	17.3517	0.650505	0.522493	1.245	0.213131	0.99983
KRTAP4-8	2.04243	0.64989	1.43106	0.454131	0.649735	0.99983
ANK2	14.9057	0.649759	0.545432	1.19127	0.233547	0.99983
RNU6-12P	5.50029	0.649544	0.877646	0.740099	0.45924	0.99983
ASS1P5	17.1718	0.649053	0.499971	1.29818	0.194224	0.99983
RN7SL277P	7.03458	0.648715	0.773306	0.838885	0.401534	0.99983
LRRC37A14P	10.0459	0.647794	0.658438	0.983834	0.325197	0.99983
TPM3P2	10.7021	0.64768	0.633479	1.02242	0.306583	0.99983
APOD	6.29218	0.647093	0.840784	0.76963	0.441519	0.99983
LYPD6B	17.6791	0.646974	0.512137	1.26328	0.206488	0.99983
CEMIP	103.488	0.646918	0.208562	3.1018	0.00192348	0.170926
PLA2G2F	3.24649	0.646692	1.24945	0.517581	0.60475	0.99983
FCHO2-DT	2.96417	0.646273	1.28484	0.503	0.614964	0.99983
SPINK5	2.59491	0.645465	1.50109	0.429998	0.667197	0.99983
ANGPTL2	18.5462	0.644022	0.475498	1.35442	0.175603	0.99983
ZFAND2A-DT	25.1307	0.643266	0.411842	1.56192	0.118306	0.99983
EXOSC3P1	5.87539	0.643174	0.920442	0.698766	0.484698	0.99983
NCALD	20.367	0.64233	0.465017	1.38131	0.167185	0.99983
NECTIN1-DT	1.0237	0.641994	2.2422	0.286323	0.774631	0.99983
PSG1	6.69231	0.641274	0.787827	0.813979	0.415657	0.99983
RPL34P23	2.45231	0.641086	1.37775	0.465313	0.641708	0.99983
AQP5	6.67826	0.641085	0.788504	0.81304	0.416195	0.99983
CENATAC-DT	3.51096	0.63988	1.07999	0.592489	0.553523	0.99983
SAP18P2	11.8632	0.638589	0.627795	1.01719	0.309062	0.99983
HSPB1P1	29.7027	0.638362	0.434867	1.46795	0.142119	0.99983
HNRNPCP7	28.655	0.63674	0.396743	1.60492	0.108512	0.99983
FEN1P1	8.78518	0.634658	0.711908	0.89149	0.372667	0.99983
ANGPTL6	0.896678	0.63381	2.33708	0.271198	0.786239	0.99983
MRPS5P3	0.896678	0.63381	2.33708	0.271198	0.786239	0.99983
SGSM1	5.89502	0.633749	0.851629	0.744161	0.456779	0.99983
LFNG	99.8154	0.633709	0.206929	3.06245	0.0021953	0.186313
RN7SKP97	2.088	0.633612	1.42766	0.443812	0.657178	0.99983
RPL5P27	115.708	0.633573	0.36701	1.72631	0.0842913	0.99983
FLACC1	1.24355	0.63357	1.94914	0.325052	0.745142	0.99983
SRP14-DT	17.9907	0.633362	0.490304	1.29177	0.196436	0.99983
RPL23AP19	11.0167	0.633352	0.632009	1.00213	0.316283	0.99983
RN7SKP294	0.806807	0.632383	2.48329	0.254655	0.798989	0.99983
NHLRC4	0.806807	0.632383	2.48329	0.254655	0.798989	0.99983
RNY3	1.66797	0.632331	1.62155	0.389954	0.696571	0.99983
LINC01213	0.885283	0.632119	2.26288	0.279343	0.779982	0.99983
ERVK-28	0.885283	0.632119	2.26288	0.279343	0.779982	0.99983
ANKS4B	0.793458	0.630787	2.35077	0.268333	0.788443	0.99983
RPS3AP17	0.793458	0.630787	2.35077	0.268333	0.788443	0.99983
ARHGAP11B-DT	0.793458	0.630787	2.35077	0.268333	0.788443	0.99983
TEN1	0.793458	0.630787	2.35077	0.268333	0.788443	0.99983
LINC01220	0.793458	0.630787	2.35077	0.268333	0.788443	0.99983
AKNAD1	4.73379	0.630673	0.933036	0.675936	0.499081	0.99983
ELF5	150.076	0.629087	0.174589	3.60325	0.000314268	0.045944
DAPK2	2.93172	0.628244	1.2191	0.515333	0.60632	0.99983
CXorf49B	4.94668	0.627924	0.931743	0.673924	0.50036	0.99983
RPS6P2	13.9677	0.626643	0.573947	1.09181	0.274915	0.99983
FLRT1	6.32524	0.626443	0.835649	0.749648	0.453467	0.99983
SSTR5-AS1	2.27676	0.626396	1.35151	0.463477	0.643022	0.99983
CREB3L1	3.14985	0.625769	1.16981	0.534932	0.592697	0.99983
SPRR2A	21.6011	0.624338	0.444841	1.40351	0.160466	0.99983
KRT20	2.84452	0.623698	1.20756	0.516493	0.60551	0.99983
SNHG28	10.6397	0.623336	0.635323	0.981132	0.326527	0.99983
[truncated: 20,661 more rows]
