# Supplementary material for: KCNQ potassium channels modulate Wnt activity in gastro-oesophageal adenocarcinomas
Source: Life Sci Alliance. 2023 Sep 25;6(12):e202302124. doi: 10.26508/lsa.202302124 (PMC10520261; doi:10.26508/lsa.202302124)
Supplement: Supplementary file 6 [file LSA-2023-02124_TableS6.xlsx]

## Sheet: Table S6
Term	P-value	Adjusted P-value	Old P-value	Old Adjusted P-value	Odds Ratio	Combined Score	Genes
negative regulation of execution phase of apoptosis (GO:1900118)	1.55e-07	0.000178	0	0	54.7241	857.955	MTRNR2L6;MTRNR2L8;MTRNR2L1;MTRNR2L2;BCL2L1
epidermis development (GO:0008544)	2.75e-07	0.000178	0	0	14.2479	215.236	EDAR;COL17A1;SCEL;CRABP2;LAMB3;LAMA3;KLK5;SPRR1B
regulation of execution phase of apoptosis (GO:1900117)	6.4e-07	0.000277	0	0	38.619	550.748	MTRNR2L6;MTRNR2L8;MTRNR2L1;MTRNR2L2;BCL2L1
hemidesmosome assembly (GO:0031581)	1.68e-06	0.000544	0	0	65.25	867.647	COL17A1;DST;LAMB3;LAMA3
glycolytic process (GO:0006096)	2.76e-06	0.000717	0	0	27.3455	349.992	LDHA;TPI1;PKM;PGK1;GAPDH
cell-substrate junction assembly (GO:0007044)	6.28e-06	0.00135653	0	0	22.625	271.022	COL17A1;DST;LAMB3;LAMA3;FN1
carbohydrate catabolic process (GO:0016052)	1.62e-05	0.00299674	0	0	18.2193	200.997	LDHA;TPI1;PKM;PGK1;GAPDH
extracellular matrix organization (GO:0030198)	2.44e-05	0.00395664	0	0	5.13316	54.5179	COL17A1;DST;LAMB3;LAMA3;KLK5;FN1;PLOD2;LAMB1;NPNT;THBS1;CD44
canonical glycolysis (GO:0061621)	3.35e-05	0.00434603	0	0	26.0842	268.764	TPI1;PKM;PGK1;GAPDH
glucose catabolic process to pyruvate (GO:0061718)	3.35e-05	0.00434603	0	0	26.0842	268.764	TPI1;PKM;PGK1;GAPDH
glycolytic process through glucose-6-phosphate (GO:0061620)	3.96e-05	0.00467502	0	0	24.8409	251.773	TPI1;PKM;PGK1;GAPDH
pyruvate metabolic process (GO:0006090)	6.88e-05	0.00731886	0	0	13.1086	125.643	LDHA;TPI1;PKM;PGK1;GAPDH
PERK-mediated unfolded protein response (GO:0036499)	7.34e-05	0.00731886	0	0	48.6176	462.848	IGFBP1;CXCL8;HSPA5
cellular response to cytokine stimulus (GO:0071345)	0.000107	0.00924482	0	0	3.75557	34.3281	NFAT5;CXCL8;FN1;IFIT1;NPNT;F3;MT2A;LCN2;ANKRD1;ABL2;GAPDH;TNFRSF21;BCL2L1
endodermal cell differentiation (GO:0035987)	0.000108	0.00924482	0	0	18.6241	170.096	LAMB3;LAMA3;FN1;LAMB1
negative regulation of apoptotic process (GO:0043066)	0.000114	0.00924482	0	0	3.73112	33.8746	TFRC;HSPA5;F2R;MTRNR2L6;MTRNR2L8;CFLAR;MTRNR2L1;MTRNR2L2;THBS1;RNF213;BIRC6;CD44;BCL2L1
endoderm formation (GO:0001706)	0.000173	0.0131771	0	0	16.2928	141.158	LAMB3;LAMA3;FN1;LAMB1
integrated stress response signaling (GO:0140467)	0.000198	0.0142456	0	0	32.4052	276.376	IGFBP1;CXCL8;HSPA5
wound healing (GO:0042060)	0.000218	0.014868	0	0	10.0759	84.9592	MACF1;DST;AHNAK2;CFLAR;SYT7
positive regulation of cell migration (GO:0030335)	0.000269	0.0167453	0	0	4.61162	37.9098	SMURF2;HSPA5;F2R;FN1;F2RL1;LAMB1;F3;THBS1;SYNE2
positive regulation of blood coagulation (GO:0030194)	0.000292	0.0167453	0	0	27.7731	226.029	F2R;F3;THBS1
positive regulation of positive chemotaxis (GO:0050927)	0.000292	0.0167453	0	0	27.7731	226.029	CXCL8;F2RL1;F3
extracellular structure organization (GO:0043062)	0.0003	0.0167453	0	0	5.10291	41.3867	COL17A1;LAMB3;LAMA3;FN1;LAMB1;NPNT;THBS1;CD44
external encapsulating structure organization (GO:0045229)	0.00031	0.0167453	0	0	5.07824	41.0291	COL17A1;LAMB3;LAMA3;FN1;LAMB1;NPNT;THBS1;CD44
glucose import across plasma membrane (GO:0098708)	0.000595	0.0308819	0	0	85.8918	637.877	SLC2A1;SLC2A3
collagen fibril organization (GO:0030199)	0.000663	0.033094	0	0	7.78934	57.0033	COL17A1;DST;LAMB3;LAMA3;PLOD2
regulation of glomerular filtration (GO:0003093)	0.000888	0.0411479	0	0	64.4156	452.596	F2R;F2RL1
hexose import across plasma membrane (GO:0140271)	0.000888	0.0411479	0	0	64.4156	452.596	SLC2A1;SLC2A3
regulation of blood coagulation (GO:0030193)	0.00118666	0.0525214	0	0	16.1928	109.085	F2R;F2RL1;THBS1
positive regulation of intracellular signal transduction (GO:1902533)	0.00121483	0.0525214	0	0	3.01342	20.2295	EDAR;NFAT5;TFRC;F2R;FN1;F2RL1;CFLAR;PIK3AP1;F3;GAPDH;THBS1;BCL2L1
regulation of positive chemotaxis (GO:0050926)	0.00164125	0.0665221	0	0	42.9394	275.34	F2RL1;F3
negative regulation by symbiont of host apoptotic process (GO:0033668)	0.00164125	0.0665221	0	0	42.9394	275.34	RNF213;BCL2L1
positive regulation of cell motility (GO:2000147)	0.0017741	0.0679962	0	0	4.30941	27.2978	HSPA5;F2R;F2RL1;LAMB1;F3;THBS1;SYNE2
peptide cross-linking (GO:0018149)	0.00178247	0.0679962	0	0	13.8768	87.8364	FN1;THBS1;SPRR1B
basement membrane assembly (GO:0070831)	0.00209939	0.0756364	0	0	36.8033	226.933	LAMB3;LAMB1
L-ascorbic acid metabolic process (GO:0019852)	0.00209939	0.0756364	0	0	36.8033	226.933	SLC2A1;SLC2A3
positive regulation of I-kappaB kinase/NF-kappaB signaling (GO:0043123)	0.00226125	0.0775783	0	0	4.77067	29.0621	EDAR;TFRC;F2R;F2RL1;CFLAR;GAPDH
response to metal ion (GO:0010038)	0.00230667	0.0775783	0	0	7.76787	47.1661	MT2A;NDRG1;THBS1;PAM
secondary alcohol biosynthetic process (GO:1902653)	0.00233273	0.0775783	0	0	12.5319	75.9525	IDI1;INSIG1;MSMO1
cholesterol biosynthetic process (GO:0006695)	0.00253695	0.0787499	0	0	12.1397	72.5565	IDI1;INSIG1;MSMO1
positive regulation of coagulation (GO:0050820)	0.00261083	0.0787499	0	0	32.2013	191.536	F2R;THBS1
granulocyte activation (GO:0036230)	0.00261083	0.0787499	0	0	32.2013	191.536	CXCL8;F2RL1
positive regulation of hemostasis (GO:1900048)	0.00261083	0.0787499	0	0	32.2013	191.536	F2R;THBS1
positive regulation of phosphatidylinositol 3-kinase signaling (GO:0014068)	0.00309904	0.0859466	0	0	7.12725	41.1717	F2R;FN1;F2RL1;PIK3AP1
regulation of coagulation (GO:0050818)	0.00317471	0.0859466	0	0	28.6219	164.649	F2R;F2RL1
cell-cell junction maintenance (GO:0045217)	0.00317471	0.0859466	0	0	28.6219	164.649	F2R;F2RL1
protein kinase C-activating G protein-coupled receptor signaling pathway (GO:0007205)	0.00317471	0.0859466	0	0	28.6219	164.649	F2R;DGKH
sterol biosynthetic process (GO:0016126)	0.00321461	0.0859466	0	0	11.0975	63.7001	IDI1;INSIG1;MSMO1
negative regulation of apoptotic signaling pathway (GO:2001234)	0.00324702	0.0859466	0	0	7.03058	40.2854	BIRC6;CFLAR;THBS1;BCL2L1
negative regulation of extrinsic apoptotic signaling pathway (GO:2001237)	0.00355729	0.0922761	0	0	6.84488	38.5966	BIRC6;CFLAR;THBS1;BCL2L1
activation of cysteine-type endopeptidase activity involved in apoptotic process (GO:0006919)	0.00371972	0.0945366	0	0	6.75564	37.7918	DAP;F2R;CFLAR;F3
maintenance of protein localization in endoplasmic reticulum (GO:0035437)	0.00379021	0.0945366	0	0	25.7584	143.612	HSPA5;INSIG1
gluconeogenesis (GO:0006094)	0.00399345	0.0977264	0	0	10.2198	56.4451	TPI1;PGK1;GAPDH
vascular transport (GO:0010232)	0.00423706	0.0996563	0	0	6.50132	35.5224	TFRC;SLC2A1;SLC2A3;SLC38A2
regulation of extrinsic apoptotic signaling pathway via death domain receptors (GO:1902041)	0.00427629	0.0996563	0	0	9.95726	54.3136	CFLAR;THBS1;BCL2L1
AMP metabolic process (GO:0046033)	0.00445649	0.0996563	0	0	23.4156	126.758	NT5E;AK4
plasma membrane repair (GO:0001778)	0.00445649	0.0996563	0	0	23.4156	126.758	AHNAK2;SYT7
glucose import (GO:0046323)	0.00445649	0.0996563	0	0	23.4156	126.758	SLC2A1;SLC2A3
transport across blood-brain barrier (GO:0150104)	0.00460769	0.101291	0	0	6.34211	34.1207	TFRC;SLC2A1;SLC2A3;SLC38A2
hexose biosynthetic process (GO:0019319)	0.00487772	0.10544	0	0	9.47059	50.4127	TPI1;PGK1;GAPDH
negative regulation of fibroblast growth factor receptor signaling pathway (GO:0040037)	0.00517273	0.106983	0	0	21.4632	112.99	THBS1;SULF2
cell junction maintenance (GO:0034331)	0.00517273	0.106983	0	0	21.4632	112.99	F2R;F2RL1
positive regulation of chemotaxis (GO:0050921)	0.00519658	0.106983	0	0	9.24463	48.6245	F2RL1;THBS1;F3
regulation of wound healing (GO:0061041)	0.00587123	0.118984	0	0	8.82353	45.3326	CD109;F2R;F2RL1
substrate adhesion-dependent cell spreading (GO:0034446)	0.00622728	0.123957	0	0	8.62702	43.815	LAMB3;FN1;LAMB1
negative regulation of cellular protein metabolic process (GO:0032269)	0.00630775	0.123957	0	0	5.77602	29.2612	CSTB;NCL;SAMD4A;GAPDH
basement membrane organization (GO:0071711)	0.00675186	0.125804	0	0	18.3952	91.9379	LAMB3;LAMB1
neutrophil activation (GO:0042119)	0.00675186	0.125804	0	0	18.3952	91.9379	CXCL8;F2RL1
killing by host of symbiont cells (GO:0051873)	0.00675186	0.125804	0	0	18.3952	91.9379	APOL1;GAPDH
cellular transition metal ion homeostasis (GO:0046916)	0.00678974	0.125804	0	0	5.64989	28.2062	MT2A;TFRC;FTH1;LCN2
positive regulation of Wnt signaling pathway (GO:0030177)	0.00702973	0.128416	0	0	4.40666	21.8465	MACF1;SCEL;SMURF2;CAPRIN2;SULF2
cell-matrix adhesion (GO:0007160)	0.00782555	0.139038	0	0	5.41338	26.2568	COL17A1;FN1;NPNT;CD44
regulation of transforming growth factor beta receptor signaling pathway (GO:0017015)	0.00782555	0.139038	0	0	5.41338	26.2568	SMURF2;CD109;PMEPA1;THBS1
regulation of I-kappaB kinase/NF-kappaB signaling (GO:0043122)	0.00835048	0.146359	0	0	3.6011	17.2328	EDAR;TFRC;F2R;F2RL1;CFLAR;GAPDH
steroid metabolic process (GO:0008202)	0.00896022	0.154952	0	0	5.19579	24.4979	PIAS4;DHRS9;UGT2B15;MSMO1
regulation of phosphatidylinositol 3-kinase signaling (GO:0014066)	0.00956574	0.161307	0	0	5.0934	23.6821	F2R;FN1;F2RL1;PIK3AP1
cytokine-mediated signaling pathway (GO:0019221)	0.00957645	0.161307	0	0	2.39202	11.1192	EDAR;MT2A;CXCL8;ANXA2;FN1;LCN2;ABL2;IFIT1;F3;CD44;BCL2L1
ribosomal large subunit biogenesis (GO:0042273)	0.0100122	0.166062	0	0	7.18591	33.0836	RSL1D1;RPL23A;RPF2
negative regulation of programmed cell death (GO:0043069)	0.0102059	0.166062	0	0	2.82168	12.9368	TFRC;HSPA5;AMIGO2;BIRC6;CFLAR;THBS1;CD44;BCL2L1
regulation of fibroblast growth factor receptor signaling pathway (GO:0040036)	0.0104747	0.166062	0	0	14.3045	65.2112	THBS1;SULF2
glucose transmembrane transport (GO:1904659)	0.0104747	0.166062	0	0	14.3045	65.2112	SLC2A1;SLC2A3
cellular iron ion homeostasis (GO:0006879)	0.0104989	0.166062	0	0	7.0549	32.1455	TFRC;FTH1;LCN2
response to endoplasmic reticulum stress (GO:0034976)	0.0108553	0.167611	0	0	4.9002	22.1641	JUN;CXCL8;HSPA5;THBS1
response to tumor necrosis factor (GO:0034612)	0.0108553	0.167611	0	0	4.9002	22.1641	CXCL8;ANKRD1;NPNT;TNFRSF21
regulation of ERK1 and ERK2 cascade (GO:0070372)	0.0110461	0.168551	0	0	3.38138	15.2354	F2R;FN1;F2RL1;NPNT;DUSP6;CD44
neuron apoptotic process (GO:0051402)	0.0115185	0.173715	0	0	13.5509	60.4886	GAPDH;TNFRSF21
positive regulation of interleukin-8 production (GO:0032757)	0.0120404	0.177459	0	0	6.68898	29.5619	F2R;F2RL1;F3
iron ion homeostasis (GO:0055072)	0.0120404	0.177459	0	0	6.68898	29.5619	TFRC;FTH1;LCN2
glucose metabolic process (GO:0006006)	0.0125816	0.181667	0	0	6.57527	28.7703	TPI1;PGK1;GAPDH
positive regulation of DNA-templated transcription, initiation (GO:2000144)	0.0126061	0.181667	0	0	12.8727	56.2999	FOSL1;JUN
positive regulation of angiogenesis (GO:0045766)	0.0129917	0.1818	0	0	4.63628	20.1374	CXCL8;PKM;F3;THBS1
negative regulation of peptidase activity (GO:0010466)	0.0131364	0.1818	0	0	6.46536	28.0103	CSTB;SERPINB1;GAPDH
neutrophil degranulation (GO:0043312)	0.0133358	0.1818	0	0	2.5128	10.8485	CSTB;SERPINB1;PKM;ANXA2;FTH1;ANPEP;LCN2;SLC2A3;CD44
regulated exocytosis (GO:0045055)	0.0135543	0.1818	0	0	3.72167	16.0071	CD109;FN1;ABCA12;THBS1;SYT7
regulation of apoptotic process (GO:0042981)	0.0135753	0.1818	0	0	2.18196	9.38136	RSL1D1;JUN;TFRC;HSPA5;ANKRD1;BIRC6;CFLAR;NDRG1;THBS1;DUSP6;CD44;BCL2L1
regulation of extrinsic apoptotic signaling pathway (GO:2001236)	0.0137051	0.1818	0	0	6.35905	27.2802	BIRC6;CFLAR;THBS1
positive regulation of epithelial cell apoptotic process (GO:1904037)	0.0137366	0.1818	0	0	12.2591	52.5633	PIAS4;THBS1
hexose transmembrane transport (GO:0008645)	0.0137366	0.1818	0	0	12.2591	52.5633	SLC2A1;SLC2A3
neutrophil activation involved in immune response (GO:0002283)	0.0140079	0.183387	0	0	2.49117	10.6326	CSTB;SERPINB1;PKM;ANXA2;FTH1;ANPEP;LCN2;SLC2A3;CD44
positive regulation of cysteine-type endopeptidase activity involved in apoptotic process (GO:0043280)	0.0141535	0.183387	0	0	4.51465	19.2224	DAP;F2R;CFLAR;F3
regulation of cell-matrix adhesion (GO:0001952)	0.0142877	0.183387	0	0	6.25617	26.5784	MACF1;UTRN;THBS1
neutrophil mediated immunity (GO:0002446)	0.0145282	0.183387	0	0	2.47518	10.4741	CSTB;SERPINB1;PKM;ANXA2;FTH1;ANPEP;LCN2;SLC2A3;CD44
regulation of canonical Wnt signaling pathway (GO:0060828)	0.0145635	0.183387	0	0	3.1736	13.4219	IGFBP1;SCEL;SMURF2;TPBG;CAPRIN2;CDK14
regulation of cell migration (GO:0030334)	0.0149041	0.184168	0	0	2.62757	11.0519	MACF1;HSPA5;F2R;F2RL1;LAMB1;F3;THBS1;SYNE2
extracellular matrix assembly (GO:0085029)	0.0149095	0.184168	0	0	11.7013	49.2128	LAMB3;LAMB1
negative regulation of transforming growth factor beta receptor signaling pathway (GO:0030512)	0.0161187	0.193636	0	0	5.96652	24.6285	SMURF2;CD109;PMEPA1
peptide catabolic process (GO:0043171)	0.0161239	0.193636	0	0	11.192	46.1944	ANPEP;LNPEP
ribosomal large subunit assembly (GO:0000027)	0.0161239	0.193636	0	0	11.192	46.1944	RPL23A;RPF2
cellular response to decreased oxygen levels (GO:0036294)	0.0167569	0.199392	0	0	5.87582	24.0259	PGK1;AK4;NDRG1
negative regulation of intrinsic apoptotic signaling pathway in response to DNA damage (GO:1902230)	0.0173791	0.201604	0	0	10.7251	43.4633	CD44;BCL2L1
maturation of LSU-rRNA (GO:0000470)	0.0173791	0.201604	0	0	10.7251	43.4633	RSL1D1;RPF2
positive regulation of cell-substrate adhesion (GO:0010811)	0.0174092	0.201604	0	0	5.78783	23.4451	FN1;NPNT;UTRN
cellular response to tumor necrosis factor (GO:0071356)	0.0181659	0.208505	0	0	3.44353	13.8024	EDAR;CXCL8;ANKRD1;NPNT;TNFRSF21
cellular response to cadmium ion (GO:0071276)	0.0186746	0.211533	0	0	10.2956	40.9825	MT2A;JUN
cell morphogenesis involved in differentiation (GO:0000904)	0.0187558	0.211533	0	0	5.61949	22.3445	LAMB3;FN1;LAMB1
regulation of Rho protein signal transduction (GO:0035023)	0.0194502	0.217473	0	0	5.53894	21.8228	F2R;ABL2;F2RL1
regulation of DNA damage response, signal transduction by p53 class mediator (GO:0043516)	0.0200094	0.218086	0	0	9.8991	38.7209	ANKRD1;CD44
regulation of insulin secretion involved in cellular response to glucose stimulus (GO:0061178)	0.0200094	0.218086	0	0	9.8991	38.7209	ANO1;ABCA12
positive regulation of cytosolic calcium ion concentration involved in phospholipase C-activating G protein-coupled signaling pathway (GO:0051482)	0.0200094	0.218086	0	0	9.8991	38.7209	F2R;F2RL1
integrin-mediated signaling pathway (GO:0007229)	0.0208812	0.225691	0	0	5.38453	20.8322	DST;LAMA3;FN1
response to cadmium ion (GO:0046686)	0.021383	0.226116	0	0	9.53199	36.652	MT2A;JUN
response to zinc ion (GO:0010043)	0.021383	0.226116	0	0	9.53199	36.652	MT2A;PAM
regulation of RNA splicing (GO:0043484)	0.0216179	0.226116	0	0	5.3105	20.3617	AHNAK;AHNAK2;SLC38A2
regulation of T cell proliferation (GO:0042129)	0.0216179	0.226116	0	0	5.3105	20.3617	TFRC;SDC4;TNFRSF21
cholesterol metabolic process (GO:0008203)	0.0223687	0.232097	0	0	5.23847	19.9067	IDI1;INSIG1;MSMO1
negative regulation of response to DNA damage stimulus (GO:2001021)	0.0242439	0.241879	0	0	8.87371	33.0066	CD44;BCL2L1
positive regulation of leukocyte cell-cell adhesion (GO:1903039)	0.0242439	0.241879	0	0	8.87371	33.0066	NFAT5;CD44
positive regulation of locomotion (GO:0040017)	0.0242439	0.241879	0	0	8.87371	33.0066	F2RL1;THBS1
positive regulation of Rho protein signal transduction (GO:0035025)	0.0242439	0.241879	0	0	8.87371	33.0066	F2R;F2RL1
positive regulation of RNA splicing (GO:0033120)	0.0242439	0.241879	0	0	8.87371	33.0066	NCL;SLC38A2
negative regulation of cellular response to growth factor stimulus (GO:0090288)	0.0247056	0.242751	0	0	5.03361	18.628	SMURF2;THBS1;SULF2
skin development (GO:0043588)	0.0247056	0.242751	0	0	5.03361	18.628	SCEL;ABCA12;SPRR1B
regulation of interleukin-8 production (GO:0032677)	0.0255127	0.243587	0	0	4.96883	18.2285	F2R;F2RL1;F3
phospholipase C-activating G protein-coupled receptor signaling pathway (GO:0007200)	0.0255127	0.243587	0	0	4.96883	18.2285	ANO1;F2R;F2RL1
regulation of cell morphogenesis (GO:0022604)	0.0257297	0.243587	0	0	8.57749	31.3945	MACF1;CD44
regulation of chemotaxis (GO:0050920)	0.0257297	0.243587	0	0	8.57749	31.3945	F2RL1;THBS1
skeletal muscle organ development (GO:0060538)	0.0257297	0.243587	0	0	8.57749	31.3945	MYL6;CFLAR
regulation of interleukin-1 beta production (GO:0032651)	0.0271692	0.254284	0	0	4.84412	17.4663	SERPINB1;F2R;F2RL1
regulation of sprouting angiogenesis (GO:1903670)	0.0272517	0.254284	0	0	8.30038	29.9033	PKM;THBS1
negative regulation of cellular macromolecule biosynthetic process (GO:2000113)	0.0279122	0.258586	0	0	2.19703	7.86248	PIAS4;JUN;DAP;SMURF2;NCL;BHLHE40;ANKRD1;SAMD4A;GAPDH
negative regulation of extrinsic apoptotic signaling pathway via death domain receptors (GO:1902042)	0.0288092	0.259483	0	0	8.04058	28.5205	CFLAR;BCL2L1
negative regulation of mitochondrion organization (GO:0010823)	0.0288092	0.259483	0	0	8.04058	28.5205	TFRC;BCL2L1
positive regulation of pri-miRNA transcription by RNA polymerase II (GO:1902895)	0.0288092	0.259483	0	0	8.04058	28.5205	FOSL1;JUN
striated muscle tissue development (GO:0014706)	0.0288092	0.259483	0	0	8.04058	28.5205	MYL6;CFLAR
negative regulation of cellular amide metabolic process (GO:0034249)	0.0297593	0.266192	0	0	4.66832	16.4073	NCL;SAMD4A;GAPDH
negative regulation of T cell proliferation (GO:0042130)	0.0304014	0.270073	0	0	7.79654	27.2354	SDC4;TNFRSF21
cellular response to heat (GO:0034605)	0.0320279	0.272169	0	0	7.56684	26.0386	ANO1;THBS1
transition metal ion transport (GO:0000041)	0.0320279	0.272169	0	0	7.56684	26.0386	TFRC;FTH1
regulation of cysteine-type endopeptidase activity involved in apoptotic process (GO:0043281)	0.0324753	0.272169	0	0	4.50479	15.4391	F2R;THBS1;CD44
negative regulation of translation (GO:0017148)	0.0334085	0.272169	0	0	4.45278	15.1348	NCL;SAMD4A;GAPDH
skeletal muscle tissue development (GO:0007519)	0.0336879	0.272169	0	0	7.35028	24.922	MYL6;CFLAR
apoptotic process (GO:0006915)	0.0349977	0.272169	0	0	2.87435	9.63618	DAP;CFLAR;GAPDH;TNFRSF21;BCL2L1
connective tissue development (GO:0061448)	0.0353808	0.272169	0	0	7.14574	23.8781	CD44;SULF2
positive regulation of gene expression (GO:0010628)	0.0355593	0.272169	0	0	2.20892	7.37017	CXCL8;TFRC;FN1;SAMD4A;SLC38A2;F3;GAPDH;THBS1
positive regulation of peptidyl-serine phosphorylation (GO:0033138)	0.0362911	0.272169	0	0	4.3037	14.2719	TFRC;CAPRIN2;CD44
negative regulation of lymphocyte proliferation (GO:0050672)	0.0371061	0.272169	0	0	6.95226	22.9006	SDC4;TNFRSF21
regulation of cell population proliferation (GO:0042127)	0.037226	0.272169	0	0	1.92335	6.32926	FOSL1;KMT2D;JUN;CXCL8;TFRC;FTH1;F2R;TRNP1;FN1;BIRC6;THBS1
negative regulation of cGMP-mediated signaling (GO:0010754)	0.0383999	0.272169	0	0	32	104.31	THBS1
negative regulation of interleukin-13 production (GO:0032696)	0.0383999	0.272169	0	0	32	104.31	TNFRSF21
negative regulation of interleukin-5 production (GO:0032714)	0.0383999	0.272169	0	0	32	104.31	TNFRSF21
negative regulation of IRE1-mediated unfolded protein response (GO:1903895)	0.0383999	0.272169	0	0	32	104.31	HSPA5
negative regulation of myelination (GO:0031642)	0.0383999	0.272169	0	0	32	104.31	TNFRSF21
cell-cell adhesion mediated by integrin (GO:0033631)	0.0383999	0.272169	0	0	32	104.31	NPNT
negative regulation of plasminogen activation (GO:0010757)	0.0383999	0.272169	0	0	32	104.31	THBS1
cellular response to erythropoietin (GO:0036018)	0.0383999	0.272169	0	0	32	104.31	MT2A
regulation of heart growth (GO:0060420)	0.0383999	0.272169	0	0	32	104.31	DUSP6
chronic inflammatory response (GO:0002544)	0.0383999	0.272169	0	0	32	104.31	THBS1
regulation of low-density lipoprotein particle receptor catabolic process (GO:0032803)	0.0383999	0.272169	0	0	32	104.31	ANXA2
disaccharide biosynthetic process (GO:0046351)	0.0383999	0.272169	0	0	32	104.31	SLC2A1
peptidyl-cysteine S-nitrosylation (GO:0018119)	0.0383999	0.272169	0	0	32	104.31	GAPDH
gastro-intestinal system smooth muscle contraction (GO:0014831)	0.0383999	0.272169	0	0	32	104.31	SULF2
glial cell-derived neurotrophic factor receptor signaling pathway (GO:0035860)	0.0383999	0.272169	0	0	32	104.31	SULF2
histone citrullination (GO:0036414)	0.0383999	0.272169	0	0	32	104.31	PADI1
positive regulation of low-density lipoprotein receptor activity (GO:1905599)	0.0383999	0.272169	0	0	32	104.31	ANXA2
intracellular sequestering of iron ion (GO:0006880)	0.0383999	0.272169	0	0	32	104.31	FTH1
isopentenyl diphosphate biosynthetic process (GO:0009240)	0.0383999	0.272169	0	0	32	104.31	IDI1
mature conventional dendritic cell differentiation (GO:0097029)	0.0383999	0.272169	0	0	32	104.31	F2RL1
toll-like receptor 2 signaling pathway (GO:0034134)	0.0383999	0.272169	0	0	32	104.31	PIK3AP1
ubiquitin-dependent SMAD protein catabolic process (GO:0030579)	0.0383999	0.272169	0	0	32	104.31	SMURF2
protein citrullination (GO:0018101)	0.0383999	0.272169	0	0	32	104.31	PADI1
carboxylic acid metabolic process (GO:0019752)	0.0388632	0.272169	0	0	6.76897	21.9836	SLC2A1;SLC2A3
fatty acid derivative biosynthetic process (GO:1901570)	0.0388632	0.272169	0	0	6.76897	21.9836	HPGD;PAM
positive regulation of wound healing (GO:0090303)	0.0388632	0.272169	0	0	6.76897	21.9836	F2R;THBS1
keratinocyte differentiation (GO:0030216)	0.0406514	0.272169	0	0	6.59507	21.1222	SCEL;SPRR1B
regulation of peptidyl-serine phosphorylation (GO:0033135)	0.0413703	0.272169	0	0	4.07616	12.9834	TFRC;CAPRIN2;CD44
heterophilic cell-cell adhesion via plasma membrane cell adhesion molecules (GO:0007157)	0.0424701	0.272169	0	0	6.42987	20.3117	ALCAM;AMIGO2
positive regulation of translation (GO:0045727)	0.0434971	0.272169	0	0	3.99171	12.5143	PKM;SAMD4A;THBS1
myofibril assembly (GO:0030239)	0.0443189	0.272169	0	0	6.27273	19.548	ANKRD1;CFLAR
epithelial cell differentiation (GO:0030855)	0.0445807	0.272169	0	0	3.95078	12.2887	DHRS9;PGK1;ACTL8
cellular protein metabolic process (GO:0044267)	0.0453827	0.272169	0	0	2.22685	6.8868	IGFBP1;FN1;ABL2;PLOD2;RPL23A;LAMB1;APOL1
protein O-linked glycosylation (GO:0006493)	0.0456777	0.272169	0	0	3.91068	12.0689	MUC16;PLOD2;MUC4
positive regulation of vasculature development (GO:1904018)	0.0456777	0.272169	0	0	3.91068	12.0689	CXCL8;F3;THBS1
negative regulation of blood vessel endothelial cell proliferation involved in sprouting angiogenesis (GO:1903588)	0.0459022	0.272169	0	0	25.5987	78.8758	THBS1
aspartate metabolic process (GO:0006531)	0.0459022	0.272169	0	0	25.5987	78.8758	ASS1
regulation of extracellular exosome assembly (GO:1903551)	0.0459022	0.272169	0	0	25.5987	78.8758	SDC4
regulation of glucagon secretion (GO:0070092)	0.0459022	0.272169	0	0	25.5987	78.8758	SYT7
chondrocyte development (GO:0002063)	0.0459022	0.272169	0	0	25.5987	78.8758	SULF2
regulation of keratinocyte apoptotic process (GO:1902172)	0.0459022	0.272169	0	0	25.5987	78.8758	PIAS4
regulation of long-chain fatty acid import across plasma membrane (GO:0010746)	0.0459022	0.272169	0	0	25.5987	78.8758	THBS1
regulation of nitric oxide mediated signal transduction (GO:0010749)	0.0459022	0.272169	0	0	25.5987	78.8758	THBS1
positive regulation of extrinsic apoptotic signaling pathway via death domain receptors (GO:1902043)	0.0459022	0.272169	0	0	25.5987	78.8758	THBS1
retinal ganglion cell axon guidance (GO:0031290)	0.0459022	0.272169	0	0	25.5987	78.8758	ALCAM
positive regulation of lipoprotein particle clearance (GO:0010986)	0.0459022	0.272169	0	0	25.5987	78.8758	ANXA2
lipoxin metabolic process (GO:2001300)	0.0459022	0.272169	0	0	25.5987	78.8758	HPGD
lymphocyte apoptotic process (GO:0070227)	0.0459022	0.272169	0	0	25.5987	78.8758	TNFRSF21
positive regulation of receptor binding (GO:1900122)	0.0459022	0.272169	0	0	25.5987	78.8758	ANXA2
membrane raft assembly (GO:0001765)	0.0459022	0.272169	0	0	25.5987	78.8758	ANXA2
positive regulation of toll-like receptor 2 signaling pathway (GO:0034137)	0.0459022	0.272169	0	0	25.5987	78.8758	F2RL1
positive regulation of toll-like receptor 3 signaling pathway (GO:0034141)	0.0459022	0.272169	0	0	25.5987	78.8758	F2RL1
type B pancreatic cell proliferation (GO:0044342)	0.0459022	0.272169	0	0	25.5987	78.8758	SERPINB1
protein localization to nucleolus (GO:1902570)	0.0459022	0.272169	0	0	25.5987	78.8758	RPF2
positive regulation of ERK1 and ERK2 cascade (GO:0070374)	0.0459252	0.272169	0	0	3.08208	9.49509	F2R;F2RL1;NPNT;CD44
positive regulation of biosynthetic process (GO:0009891)	0.046197	0.272169	0	0	6.12307	18.8274	CXCL8;F2R
regulation of insulin secretion (GO:0050796)	0.0479116	0.272169	0	0	3.83285	11.6457	SLC2A1;ABCA12;SYT7
negative regulation of T cell activation (GO:0050868)	0.048104	0.272169	0	0	5.98037	18.1468	SDC4;TNFRSF21
regulation of pri-miRNA transcription by RNA polymerase II (GO:1902893)	0.048104	0.272169	0	0	5.98037	18.1468	FOSL1;JUN
positive regulation of cellular metabolic process (GO:0031325)	0.0490484	0.272169	0	0	3.79508	11.442	CXCL8;ANXA2;THBS1
regulation of B cell proliferation (GO:0030888)	0.0500393	0.272169	0	0	5.84416	17.5029	TFRC;TNFRSF21
regulation of fibroblast proliferation (GO:0048145)	0.0500393	0.272169	0	0	5.84416	17.5029	FTH1;FN1
positive regulation of smooth muscle cell proliferation (GO:0048661)	0.0500393	0.272169	0	0	5.84416	17.5029	JUN;THBS1
regulation of translation (GO:0006417)	0.050923	0.272169	0	0	2.97489	8.85757	NCL;SAMD4A;GAPDH;THBS1
negative regulation of transmembrane receptor protein serine/threonine kinase signaling pathway (GO:0090101)	0.0525376	0.272169	0	0	3.68609	10.86	SMURF2;CD109;PMEPA1
positive regulation of cellular biosynthetic process (GO:0031328)	0.0526527	0.272169	0	0	2.94079	8.65779	CXCL8;SAMD4A;THBS1;ASS1
aldehyde biosynthetic process (GO:0046184)	0.0533464	0.272169	0	0	21.3312	62.5206	TPI1
regulation by virus of viral protein levels in host cell (GO:0046719)	0.0533464	0.272169	0	0	21.3312	62.5206	IFIT1
autophagosome membrane docking (GO:0016240)	0.0533464	0.272169	0	0	21.3312	62.5206	VMP1
regulation of bone remodeling (GO:0046850)	0.0533464	0.272169	0	0	21.3312	62.5206	SYT7
negative regulation of intracellular transport (GO:0032387)	0.0533464	0.272169	0	0	21.3312	62.5206	INSIG1
regulation of cGMP-mediated signaling (GO:0010752)	0.0533464	0.272169	0	0	21.3312	62.5206	THBS1
negative regulation of nervous system process (GO:0031645)	0.0533464	0.272169	0	0	21.3312	62.5206	TNFRSF21
regulation of entry of bacterium into host cell (GO:2000535)	0.0533464	0.272169	0	0	21.3312	62.5206	CXCL8
regulation of glial cell differentiation (GO:0045685)	0.0533464	0.272169	0	0	21.3312	62.5206	TNFRSF21
cellular response to laminar fluid shear stress (GO:0071499)	0.0533464	0.272169	0	0	21.3312	62.5206	ASS1
citrulline metabolic process (GO:0000052)	0.0533464	0.272169	0	0	21.3312	62.5206	ASS1
delamination (GO:0060232)	0.0533464	0.272169	0	0	21.3312	62.5206	ABCA12
detection of stimulus involved in sensory perception of pain (GO:0062149)	0.0533464	0.272169	0	0	21.3312	62.5206	ANO1
platelet dense granule organization (GO:0060155)	0.0533464	0.272169	0	0	21.3312	62.5206	F2R
regulation of skeletal muscle satellite cell proliferation (GO:0014842)	0.0533464	0.272169	0	0	21.3312	62.5206	CFLAR
positive regulation of cytoplasmic translation (GO:2000767)	0.0533464	0.272169	0	0	21.3312	62.5206	PKM
regulation of transforming growth factor beta1 production (GO:0032908)	0.0533464	0.272169	0	0	21.3312	62.5206	THBS1
glutamine transport (GO:0006868)	0.0533464	0.272169	0	0	21.3312	62.5206	SLC38A2
glyceraldehyde-3-phosphate metabolic process (GO:0019682)	0.0533464	0.272169	0	0	21.3312	62.5206	TPI1
histone H3-K4 dimethylation (GO:0044648)	0.0533464	0.272169	0	0	21.3312	62.5206	KMT2D
positive regulation of intracellular estrogen receptor signaling pathway (GO:0033148)	0.0533464	0.272169	0	0	21.3312	62.5206	KMT2D
serine transport (GO:0032329)	0.0533464	0.272169	0	0	21.3312	62.5206	SLC38A2
iron coordination entity transport (GO:1901678)	0.0533464	0.272169	0	0	21.3312	62.5206	LCN2
skin morphogenesis (GO:0043589)	0.0533464	0.272169	0	0	21.3312	62.5206	ABCA12
lipoxin biosynthetic process (GO:2001301)	0.0533464	0.272169	0	0	21.3312	62.5206	HPGD
positive regulation of trophoblast cell migration (GO:1901165)	0.0533464	0.272169	0	0	21.3312	62.5206	SMURF2
mitochondrion-endoplasmic reticulum membrane tethering (GO:1990456)	0.0533464	0.272169	0	0	21.3312	62.5206	VMP1
positive regulation of vesicle fusion (GO:0031340)	0.0533464	0.272169	0	0	21.3312	62.5206	ANXA2
posttranslational protein targeting to membrane, translocation (GO:0031204)	0.0533464	0.272169	0	0	21.3312	62.5206	HSPA5
modulation by symbiont of host apoptotic process (GO:0052150)	0.0533464	0.272169	0	0	21.3312	62.5206	RNF213
positive regulation of multicellular organismal process (GO:0051240)	0.0536959	0.272169	0	0	2.30147	6.73048	TFRC;SMURF2;F2R;LCN2;F2RL1;GAPDH
regulation of interleukin-10 production (GO:0032653)	0.0539926	0.272169	0	0	5.5895	16.3152	F2RL1;TNFRSF21
negative regulation of cytokine production (GO:0001818)	0.0544143	0.272169	0	0	2.90745	8.46396	FN1;F2RL1;THBS1;TNFRSF21
receptor internalization (GO:0031623)	0.0560095	0.272169	0	0	5.4703	15.7667	CXCL8;TFRC
positive regulation of reactive oxygen species metabolic process (GO:2000379)	0.0560095	0.272169	0	0	5.4703	15.7667	F2RL1;THBS1
regulation of Wnt signaling pathway (GO:0030111)	0.0561435	0.272169	0	0	3.58315	10.3189	MACF1;CDK14;SULF2
supramolecular fiber organization (GO:0097435)	0.0574282	0.272169	0	0	2.26075	6.45947	COL17A1;DST;LAMB3;LAMA3;FAT1;PLOD2
chloride transmembrane transport (GO:1902476)	0.0580525	0.272169	0	0	5.35606	15.2455	ANO1;APOL1
organic hydroxy compound biosynthetic process (GO:1901617)	0.0580525	0.272169	0	0	5.35606	15.2455	INSIG1;MSMO1
ribosome assembly (GO:0042255)	0.0580525	0.272169	0	0	5.35606	15.2455	RPL23A;RPF2
iron ion transport (GO:0006826)	0.0580525	0.272169	0	0	5.35606	15.2455	TFRC;FTH1
cellular response to transforming growth factor beta stimulus (GO:0071560)	0.0598644	0.272169	0	0	3.48578	9.81482	JUN;HPGD;ANKRD1
purine ribonucleoside monophosphate catabolic process (GO:0009169)	0.0607329	0.272169	0	0	18.2829	51.2155	NT5E
antigen processing and presentation of exogenous peptide antigen via MHC class I, TAP-independent (GO:0002480)	0.0607329	0.272169	0	0	18.2829	51.2155	LNPEP
aspartate family amino acid biosynthetic process (GO:0009067)	0.0607329	0.272169	0	0	18.2829	51.2155	PLOD2
regulation of ATPase-coupled calcium transmembrane transporter activity (GO:1901894)	0.0607329	0.272169	0	0	18.2829	51.2155	VMP1
axon extension involved in axon guidance (GO:0048846)	0.0607329	0.272169	0	0	18.2829	51.2155	ALCAM
negative regulation of mitochondrial fusion (GO:0010637)	0.0607329	0.272169	0	0	18.2829	51.2155	TFRC
neuron projection extension involved in neuron projection guidance (GO:1902284)	0.0607329	0.272169	0	0	18.2829	51.2155	ALCAM
peptidyl-lysine hydroxylation (GO:0017185)	0.0607329	0.272169	0	0	18.2829	51.2155	PLOD2
regulation of toll-like receptor 3 signaling pathway (GO:0034139)	0.0607329	0.272169	0	0	18.2829	51.2155	F2RL1
positive regulation of defense response to bacterium (GO:1900426)	0.0607329	0.272169	0	0	18.2829	51.2155	KLK5
positive regulation of fibroblast migration (GO:0010763)	0.0607329	0.272169	0	0	18.2829	51.2155	THBS1
histone H3-K4 monomethylation (GO:0097692)	0.0607329	0.272169	0	0	18.2829	51.2155	KMT2D
positive regulation of intracellular steroid hormone receptor signaling pathway (GO:0033145)	0.0607329	0.272169	0	0	18.2829	51.2155	KMT2D
positive regulation of membrane invagination (GO:1905155)	0.0607329	0.272169	0	0	18.2829	51.2155	F2RL1
integrin activation (GO:0033622)	0.0607329	0.272169	0	0	18.2829	51.2155	FN1
positive regulation of muscle contraction (GO:0045933)	0.0607329	0.272169	0	0	18.2829	51.2155	F2R
skeletal muscle tissue regeneration (GO:0043403)	0.0607329	0.272169	0	0	18.2829	51.2155	CFLAR
skeletal myofibril assembly (GO:0014866)	0.0607329	0.272169	0	0	18.2829	51.2155	CFLAR
leukocyte aggregation (GO:0070486)	0.0607329	0.272169	0	0	18.2829	51.2155	CD44
SREBP signaling pathway (GO:0032933)	0.0607329	0.272169	0	0	18.2829	51.2155	INSIG1
TORC1 signaling (GO:0038202)	0.0607329	0.272169	0	0	18.2829	51.2155	SMG1
negative regulation by symbiont of host programmed cell death (GO:0052041)	0.0607329	0.272169	0	0	18.2829	51.2155	RNF213
amide biosynthetic process (GO:0043604)	0.0622148	0.272169	0	0	5.1413	14.2782	PAM;ASS1
cartilage development (GO:0051216)	0.0622148	0.272169	0	0	5.1413	14.2782	CD44;SULF2
negative regulation of protein-containing complex assembly (GO:0031333)	0.0622148	0.272169	0	0	5.1413	14.2782	HSPA5;PMEPA1
sprouting angiogenesis (GO:0002040)	0.0622148	0.272169	0	0	5.1413	14.2782	RNF213;THBS1
negative regulation of cysteine-type endopeptidase activity (GO:2000117)	0.064333	0.272169	0	0	5.04023	13.8288	THBS1;CD44
epidermal cell differentiation (GO:0009913)	0.064333	0.272169	0	0	5.04023	13.8288	SCEL;SPRR1B
regulation of cellular response to stress (GO:0080135)	0.0650011	0.272169	0	0	3.36385	9.19459	RSL1D1;SMG1;SLC38A2
regulation of focal adhesion assembly (GO:0051893)	0.0664754	0.272169	0	0	4.94306	13.4003	MACF1;THBS1
regulation of megakaryocyte differentiation (GO:0045652)	0.0664754	0.272169	0	0	4.94306	13.4003	KMT2D;THBS1
positive regulation of leukocyte chemotaxis (GO:0002690)	0.0664754	0.272169	0	0	4.94306	13.4003	F2RL1;THBS1
ATF6-mediated unfolded protein response (GO:0036500)	0.0680621	0.272169	0	0	15.9968	42.9887	HSPA5
negative regulation of fibrinolysis (GO:0051918)	0.0680621	0.272169	0	0	15.9968	42.9887	THBS1
bone cell development (GO:0098751)	0.0680621	0.272169	0	0	15.9968	42.9887	ANXA2
regulation of cell adhesion molecule production (GO:0060353)	0.0680621	0.272169	0	0	15.9968	42.9887	CXCL8
negative regulation of pathway-restricted SMAD protein phosphorylation (GO:0060394)	0.0680621	0.272169	0	0	15.9968	42.9887	PMEPA1
regulation of dendritic cell antigen processing and presentation (GO:0002604)	0.0680621	0.272169	0	0	15.9968	42.9887	THBS1
negative regulation of protein activation cascade (GO:2000258)	0.0680621	0.272169	0	0	15.9968	42.9887	F3
regulation of helicase activity (GO:0051095)	0.0680621	0.272169	0	0	15.9968	42.9887	IFIT1
cellular response to sterol depletion (GO:0071501)	0.0680621	0.272169	0	0	15.9968	42.9887	INSIG1
cytolysis by host of symbiont cells (GO:0051838)	0.0680621	0.272169	0	0	15.9968	42.9887	APOL1
cytolysis in other organism involved in symbiotic interaction (GO:0051801)	0.0680621	0.272169	0	0	15.9968	42.9887	APOL1
nucleoside diphosphate phosphorylation (GO:0006165)	0.0680621	0.272169	0	0	15.9968	42.9887	AK4
nucleoside triphosphate biosynthetic process (GO:0009142)	0.0680621	0.272169	0	0	15.9968	42.9887	AK4
nucleotide phosphorylation (GO:0046939)	0.0680621	0.272169	0	0	15.9968	42.9887	AK4
DNA topological change (GO:0006265)	0.0680621	0.272169	0	0	15.9968	42.9887	TOP1
regulation of PERK-mediated unfolded protein response (GO:1903897)	0.0680621	0.272169	0	0	15.9968	42.9887	HSPA5
plasminogen activation (GO:0031639)	0.0680621	0.272169	0	0	15.9968	42.9887	PGK1
glomerular filtration (GO:0003094)	0.0680621	0.272169	0	0	15.9968	42.9887	SULF2
regulation of vesicle fusion (GO:0031338)	0.0680621	0.272169	0	0	15.9968	42.9887	ANXA2
response to magnesium ion (GO:0032026)	0.0680621	0.272169	0	0	15.9968	42.9887	THBS1
response to type I interferon (GO:0034340)	0.0680621	0.272169	0	0	15.9968	42.9887	IFIT1
isoprenoid biosynthetic process (GO:0008299)	0.0680621	0.272169	0	0	15.9968	42.9887	IDI1
ketone biosynthetic process (GO:0042181)	0.0680621	0.272169	0	0	15.9968	42.9887	TPI1
positive regulation of phagocytosis, engulfment (GO:0060100)	0.0680621	0.272169	0	0	15.9968	42.9887	F2RL1
positive regulation of smooth muscle contraction (GO:0045987)	0.0680621	0.272169	0	0	15.9968	42.9887	F2R
progesterone metabolic process (GO:0042448)	0.0680621	0.272169	0	0	15.9968	42.9887	DHRS9
negative regulation of cysteine-type endopeptidase activity involved in apoptotic process (GO:0043154)	0.0686413	0.272169	0	0	4.84955	12.9913	THBS1;CD44
cellular response to interferon-gamma (GO:0071346)	0.0689827	0.272169	0	0	3.27783	8.7646	MT2A;GAPDH;CD44
epithelium development (GO:0060429)	0.070334	0.272169	0	0	3.25012	8.62745	DHRS9;PGK1;ACTL8
glycosaminoglycan catabolic process (GO:0006027)	0.0708303	0.272169	0	0	4.7595	12.6006	SDC4;CD44
defense response to symbiont (GO:0140546)	0.0730725	0.272169	0	0	3.19608	8.36191	F2RL1;IFIT1;BCL2L1
fatty acid metabolic process (GO:0006631)	0.0730725	0.272169	0	0	3.19608	8.36191	ACSM3;HPGD;MSMO1
platelet degranulation (GO:0002576)	0.0744594	0.272169	0	0	3.16972	8.23335	CD109;FN1;THBS1
regulation of protein secretion (GO:0050708)	0.0744594	0.272169	0	0	3.16972	8.23335	SLC2A1;ANKRD1;SYT7
regulation of angiogenesis (GO:0045765)	0.0748026	0.272169	0	0	2.59786	6.73599	CXCL8;PGK1;F3;THBS1
receptor metabolic process (GO:0043112)	0.0752755	0.272169	0	0	4.58905	11.87	CXCL8;TFRC
regulation of tumor necrosis factor-mediated signaling pathway (GO:0010803)	0.0752755	0.272169	0	0	4.58905	11.87	F2RL1;CFLAR
negative regulation of cellular protein catabolic process (GO:1903363)	0.0753344	0.272169	0	0	14.2186	36.7668	ANXA2
arginine metabolic process (GO:0006525)	0.0753344	0.272169	0	0	14.2186	36.7668	ASS1
negative regulation of protein exit from endoplasmic reticulum (GO:0070862)	0.0753344	0.272169	0	0	14.2186	36.7668	INSIG1
regulation of endoplasmic reticulum unfolded protein response (GO:1900101)	0.0753344	0.272169	0	0	14.2186	36.7668	HSPA5
negative regulation of transcription from RNA polymerase II promoter in response to stress (GO:0097201)	0.0753344	0.272169	0	0	14.2186	36.7668	JUN
negative regulation of transforming growth factor beta production (GO:0071635)	0.0753344	0.272169	0	0	14.2186	36.7668	FN1
negative regulation of transmembrane transport (GO:0034763)	0.0753344	0.272169	0	0	14.2186	36.7668	THBS1
regulation of low-density lipoprotein particle clearance (GO:0010988)	0.0753344	0.272169	0	0	14.2186	36.7668	ANXA2
peptidyl-amino acid modification (GO:0018193)	0.0753344	0.272169	0	0	14.2186	36.7668	FKBP10
regulation of organ growth (GO:0046620)	0.0753344	0.272169	0	0	14.2186	36.7668	DUSP6
phagosome-lysosome fusion (GO:0090385)	0.0753344	0.272169	0	0	14.2186	36.7668	SYT7
regulation of phagocytosis, engulfment (GO:0060099)	0.0753344	0.272169	0	0	14.2186	36.7668	F2RL1
positive regulation of dendritic spine morphogenesis (GO:0061003)	0.0753344	0.272169	0	0	14.2186	36.7668	CAPRIN2
renal filtration (GO:0097205)	0.0753344	0.272169	0	0	14.2186	36.7668	SULF2
response to laminar fluid shear stress (GO:0034616)	0.0753344	0.272169	0	0	14.2186	36.7668	ASS1
secretory granule organization (GO:0033363)	0.0753344	0.272169	0	0	14.2186	36.7668	F2R
lipid phosphorylation (GO:0046834)	0.0753344	0.272169	0	0	14.2186	36.7668	DGKH
lipoprotein transport (GO:0042953)	0.0753344	0.272169	0	0	14.2186	36.7668	VMP1
long-chain fatty acid import into cell (GO:0044539)	0.0753344	0.272169	0	0	14.2186	36.7668	SLC2A1
positive regulation of protein sumoylation (GO:0033235)	0.0753344	0.272169	0	0	14.2186	36.7668	PIAS4
positive regulation of receptor recycling (GO:0001921)	0.0753344	0.272169	0	0	14.2186	36.7668	ANXA2
positive regulation of toll-like receptor 4 signaling pathway (GO:0034145)	0.0753344	0.272169	0	0	14.2186	36.7668	F2RL1
positive regulation of transcription of nucleolar large rRNA by RNA polymerase I (GO:1901838)	0.0753344	0.272169	0	0	14.2186	36.7668	NCL
urea cycle (GO:0000050)	0.0753344	0.272169	0	0	14.2186	36.7668	ASS1
modulation by symbiont of host process (GO:0044003)	0.0753344	0.272169	0	0	14.2186	36.7668	PGK1
negative regulation of autophagy (GO:0010507)	0.0775308	0.279326	0	0	4.50832	11.5281	SMG1;DAP
positive regulation of macromolecule metabolic process (GO:0010604)	0.0806884	0.281018	0	0	2.05989	5.18508	CXCL8;TFRC;ANXA2;FN1;SLC38A2;F3
regulation of response to external stimulus (GO:0032101)	0.081568	0.281018	0	0	3.04416	7.62962	F2R;F2RL1;PIK3AP1
positive regulation of canonical Wnt signaling pathway (GO:0090263)	0.081568	0.281018	0	0	3.04416	7.62962	SCEL;SMURF2;CAPRIN2
regulation of DNA-templated transcription, initiation (GO:2000142)	0.0821045	0.281018	0	0	4.35505	10.8866	FOSL1;JUN
O-glycan processing (GO:0016266)	0.0821045	0.281018	0	0	4.35505	10.8866	MUC16;MUC4
regulation of cell cycle (GO:0051726)	0.082514	0.281018	0	0	2.22492	5.55069	JUN;CXCL8;HPGD;TRNP1;THBS1
pyrimidine nucleoside catabolic process (GO:0046135)	0.0825504	0.281018	0	0	12.7961	31.918	NT5E
calcineurin-NFAT signaling cascade (GO:0033173)	0.0825504	0.281018	0	0	12.7961	31.918	NFAT5
negative regulation of sprouting angiogenesis (GO:1903671)	0.0825504	0.281018	0	0	12.7961	31.918	THBS1
regulation of lamellipodium morphogenesis (GO:2000392)	0.0825504	0.281018	0	0	12.7961	31.918	CD44
regulation of mitochondrial fusion (GO:0010635)	0.0825504	0.281018	0	0	12.7961	31.918	TFRC
nucleus localization (GO:0051647)	0.0825504	0.281018	0	0	12.7961	31.918	SYNE2
regulation of toll-like receptor 2 signaling pathway (GO:0034135)	0.0825504	0.281018	0	0	12.7961	31.918	F2RL1
glutamine family amino acid biosynthetic process (GO:0009084)	0.0825504	0.281018	0	0	12.7961	31.918	ASS1
glycerol metabolic process (GO:0006071)	0.0825504	0.281018	0	0	12.7961	31.918	TPI1
response to sterol (GO:0036314)	0.0825504	0.281018	0	0	12.7961	31.918	INSIG1
induction of positive chemotaxis (GO:0050930)	0.0825504	0.281018	0	0	12.7961	31.918	CXCL8
lipoprotein localization (GO:0044872)	0.0825504	0.281018	0	0	12.7961	31.918	VMP1
positive regulation of transcription from RNA polymerase II promoter in response to endoplasmic reticulum stress (GO:1990440)	0.0825504	0.281018	0	0	12.7961	31.918	HSPA5
positive regulation of transforming growth factor beta production (GO:0071636)	0.0825504	0.281018	0	0	12.7961	31.918	THBS1
positive regulation of vacuole organization (GO:0044090)	0.0825504	0.281018	0	0	12.7961	31.918	ANXA2
cellular response to hypoxia (GO:0071456)	0.0830239	0.281154	0	0	3.02022	7.5162	PGK1;AK4;NDRG1
cellular response to metal ion (GO:0071248)	0.0830239	0.281154	0	0	3.02022	7.5162	MT2A;JUN;SYT7
defense response to virus (GO:0051607)	0.0859691	0.283791	0	0	2.97345	7.29616	F2RL1;IFIT1;BCL2L1
transmembrane receptor protein serine/threonine kinase signaling pathway (GO:0007178)	0.0859691	0.283791	0	0	2.97345	7.29616	JUN;SMURF2;HPGD
negative regulation of endopeptidase activity (GO:0010951)	0.0867591	0.283791	0	0	4.21184	10.2963	SERPINB1;GAPDH
organonitrogen compound catabolic process (GO:1901565)	0.0867591	0.283791	0	0	4.21184	10.2963	ANPEP;LNPEP
positive regulation of Ras protein signal transduction (GO:0046579)	0.0867591	0.283791	0	0	4.21184	10.2963	F2R;F2RL1
antimicrobial humoral immune response mediated by antimicrobial peptide (GO:0061844)	0.0891157	0.283791	0	0	4.1437	10.0187	CXCL8;GAPDH
plasma membrane organization (GO:0007009)	0.0891157	0.283791	0	0	4.1437	10.0187	AHNAK2;SYT7
negative regulation of B cell proliferation (GO:0030889)	0.0897105	0.283791	0	0	11.6323	28.0473	TNFRSF21
regulation of actin filament depolymerization (GO:0030834)	0.0897105	0.283791	0	0	11.6323	28.0473	F2RL1
calcineurin-mediated signaling (GO:0097720)	0.0897105	0.283791	0	0	11.6323	28.0473	NFAT5
calcium ion-regulated exocytosis of neurotransmitter (GO:0048791)	0.0897105	0.283791	0	0	11.6323	28.0473	SYT7
cellular response to fluid shear stress (GO:0071498)	0.0897105	0.283791	0	0	11.6323	28.0473	ASS1
regulation of leukocyte cell-cell adhesion (GO:1903037)	0.0897105	0.283791	0	0	11.6323	28.0473	ASS1
nucleoside catabolic process (GO:0009164)	0.0897105	0.283791	0	0	11.6323	28.0473	NT5E
regulation of myoblast fusion (GO:1901739)	0.0897105	0.283791	0	0	11.6323	28.0473	CFLAR
phagolysosome assembly (GO:0001845)	0.0897105	0.283791	0	0	11.6323	28.0473	SYT7
regulation of plasminogen activation (GO:0010755)	0.0897105	0.283791	0	0	11.6323	28.0473	THBS1
phospholipid efflux (GO:0033700)	0.0897105	0.283791	0	0	11.6323	28.0473	ABCA12
positive regulation of actin filament depolymerization (GO:0030836)	0.0897105	0.283791	0	0	11.6323	28.0473	F2RL1
regulation of pseudopodium assembly (GO:0031272)	0.0897105	0.283791	0	0	11.6323	28.0473	F2RL1
regulation of sensory perception (GO:0051931)	0.0897105	0.283791	0	0	11.6323	28.0473	F2R
positive regulation of myeloid leukocyte mediated immunity (GO:0002888)	0.0897105	0.283791	0	0	11.6323	28.0473	F2RL1
positive regulation of protein depolymerization (GO:1901881)	0.0897105	0.283791	0	0	11.6323	28.0473	F2RL1
positive regulation of pseudopodium assembly (GO:0031274)	0.0897105	0.283791	0	0	11.6323	28.0473	F2RL1
tricarboxylic acid metabolic process (GO:0072350)	0.0897105	0.283791	0	0	11.6323	28.0473	ASS1
posttranslational protein targeting to endoplasmic reticulum membrane (GO:0006620)	0.0897105	0.283791	0	0	11.6323	28.0473	HSPA5
morphogenesis of a polarized epithelium (GO:0001738)	0.0897105	0.283791	0	0	11.6323	28.0473	LAMA3
regulation of RNA metabolic process (GO:0051252)	0.0914912	0.287322	0	0	4.07772	9.75191	AHNAK;AHNAK2
inorganic anion transmembrane transport (GO:0098661)	0.0914912	0.287322	0	0	4.07772	9.75191	ANO1;APOL1
steroid biosynthetic process (GO:0006694)	0.0914912	0.287322	0	0	4.07772	9.75191	INSIG1;MSMO1
cellular response to lipid (GO:0071396)	0.0925792	0.287683	0	0	2.40257	5.71737	CXCL8;INSIG1;ANKRD1;ABL2
cellular component disassembly (GO:0022411)	0.0938852	0.287683	0	0	4.0138	9.49537	KLK5;CD44
extracellular matrix disassembly (GO:0022617)	0.0938852	0.287683	0	0	4.0138	9.49537	KLK5;CD44
regulation of viral genome replication (GO:0045069)	0.0962972	0.287683	0	0	3.95185	9.24857	CXCL8;IFIT1
purine nucleotide catabolic process (GO:0006195)	0.096815	0.287683	0	0	10.6624	24.8961	NT5E
purine ribonucleoside triphosphate metabolic process (GO:0009205)	0.096815	0.287683	0	0	10.6624	24.8961	AK4
purine-containing compound catabolic process (GO:0072523)	0.096815	0.287683	0	0	10.6624	24.8961	NT5E
negative regulation of endoplasmic reticulum unfolded protein response (GO:1900102)	0.096815	0.287683	0	0	10.6624	24.8961	HSPA5
negative regulation of epidermal growth factor-activated receptor activity (GO:0007175)	0.096815	0.287683	0	0	10.6624	24.8961	GPRC5A
negative regulation of intrinsic apoptotic signaling pathway in response to DNA damage by p53 class mediator (GO:1902166)	0.096815	0.287683	0	0	10.6624	24.8961	CD44
regulation of cell aging (GO:0090342)	0.096815	0.287683	0	0	10.6624	24.8961	RSL1D1
regulation of chemokine (C-X-C motif) ligand 2 production (GO:2000341)	0.096815	0.287683	0	0	10.6624	24.8961	F2RL1
regulation of fibrinolysis (GO:0051917)	0.096815	0.287683	0	0	10.6624	24.8961	THBS1
regulation of interleukin-5 production (GO:0032674)	0.096815	0.287683	0	0	10.6624	24.8961	TNFRSF21
regulation of leukocyte adhesion to vascular endothelial cell (GO:1904994)	0.096815	0.287683	0	0	10.6624	24.8961	NFAT5
regulation of oxidoreductase activity (GO:0051341)	0.096815	0.287683	0	0	10.6624	24.8961	ABL2
regulation of platelet-derived growth factor receptor signaling pathway (GO:0010640)	0.096815	0.287683	0	0	10.6624	24.8961	F3
regulation of protein exit from endoplasmic reticulum (GO:0070861)	0.096815	0.287683	0	0	10.6624	24.8961	INSIG1
regulation of response to stress (GO:0080134)	0.096815	0.287683	0	0	10.6624	24.8961	SLC38A2
homeostasis of number of cells (GO:0048872)	0.096815	0.287683	0	0	10.6624	24.8961	F2R
positive regulation of lipid transport (GO:0032370)	0.096815	0.287683	0	0	10.6624	24.8961	ABCA12
toll-like receptor 9 signaling pathway (GO:0034162)	0.096815	0.287683	0	0	10.6624	24.8961	PIK3AP1
negative regulation by host of viral transcription (GO:0043922)	0.096815	0.287683	0	0	10.6624	24.8961	JUN
regulation of myeloid cell differentiation (GO:0045637)	0.0987269	0.287683	0	0	3.89177	9.01101	KMT2D;THBS1
interferon-gamma-mediated signaling pathway (GO:0060333)	0.0987269	0.287683	0	0	3.89177	9.01101	MT2A;CD44
receptor-mediated endocytosis (GO:0006898)	0.101341	0.287683	0	0	2.75966	6.31759	CXCL8;TFRC;APOL1
sterol metabolic process (GO:0016125)	0.103637	0.287683	0	0	3.77693	8.56176	INSIG1;MSMO1
negative regulation of cell migration involved in sprouting angiogenesis (GO:0090051)	0.103864	0.287683	0	0	9.84169	22.2882	THBS1
negative regulation of DNA damage response, signal transduction by p53 class mediator (GO:0043518)	0.103864	0.287683	0	0	9.84169	22.2882	CD44
antiviral innate immune response (GO:0140374)	0.103864	0.287683	0	0	9.84169	22.2882	IFIT1
negative regulation of interleukin-12 production (GO:0032695)	0.103864	0.287683	0	0	9.84169	22.2882	THBS1
regulation of cell projection organization (GO:0031344)	0.103864	0.287683	0	0	9.84169	22.2882	MACF1
cellular copper ion homeostasis (GO:0006878)	0.103864	0.287683	0	0	9.84169	22.2882	MT2A
ceramide transport (GO:0035627)	0.103864	0.287683	0	0	9.84169	22.2882	ABCA12
regulation of intrinsic apoptotic signaling pathway in response to DNA damage by p53 class mediator (GO:1902165)	0.103864	0.287683	0	0	9.84169	22.2882	CD44
regulation of IRE1-mediated unfolded protein response (GO:1903894)	0.103864	0.287683	0	0	9.84169	22.2882	HSPA5
regulation of lamellipodium organization (GO:1902743)	0.103864	0.287683	0	0	9.84169	22.2882	CD44
nuclear migration (GO:0007097)	0.103864	0.287683	0	0	9.84169	22.2882	SYNE2
nucleoside phosphate biosynthetic process (GO:1901293)	0.103864	0.287683	0	0	9.84169	22.2882	AK4
nucleoside triphosphate metabolic process (GO:0009141)	0.103864	0.287683	0	0	9.84169	22.2882	AK4
regulation of sensory perception of pain (GO:0051930)	0.103864	0.287683	0	0	9.84169	22.2882	F2R
regulation of transcription of nucleolar large rRNA by RNA polymerase I (GO:1901836)	0.103864	0.287683	0	0	9.84169	22.2882	NCL
regulation of trophoblast cell migration (GO:1901163)	0.103864	0.287683	0	0	9.84169	22.2882	SMURF2
positive regulation of insulin secretion involved in cellular response to glucose stimulus (GO:0035774)	0.103864	0.287683	0	0	9.84169	22.2882	ANO1
histone H3-K4 trimethylation (GO:0080182)	0.103864	0.287683	0	0	9.84169	22.2882	KMT2D
positive regulation of leukocyte degranulation (GO:0043302)	0.103864	0.287683	0	0	9.84169	22.2882	F2RL1
positive regulation of macrophage chemotaxis (GO:0010759)	0.103864	0.287683	0	0	9.84169	22.2882	THBS1
maturation of LSU-rRNA from tricistronic rRNA transcript (SSU-rRNA, 5.8S rRNA, LSU-rRNA) (GO:0000463)	0.103864	0.287683	0	0	9.84169	22.2882	RPF2
positive regulation of superoxide anion generation (GO:0032930)	0.103864	0.287683	0	0	9.84169	22.2882	F2RL1
vasodilation (GO:0042311)	0.103864	0.287683	0	0	9.84169	22.2882	F2RL1
cellular protein modification process (GO:0006464)	0.104997	0.287683	0	0	1.54911	3.49143	IGFBP1;KLHL5;FN1;ABL2;PLOD2;BIRC6;LAMB1;APOL1;CDK14;THBS1;SPRR1B;DUSP6
inflammatory response (GO:0006954)	0.105863	0.287683	0	0	2.28435	5.12976	CXCL8;F2R;THBS1;CD44
regulation of endopeptidase activity (GO:0052548)	0.106117	0.287683	0	0	3.722	8.34923	SERPINB1;GAPDH
cholesterol homeostasis (GO:0042632)	0.106117	0.287683	0	0	3.722	8.34923	ACSM3;INSIG1
fatty acid biosynthetic process (GO:0006633)	0.106117	0.287683	0	0	3.722	8.34923	ACSM3;HPGD
positive regulation of cytosolic calcium ion concentration (GO:0007204)	0.107778	0.287683	0	0	2.68246	5.97567	F2R;ABL2;F2RL1
sterol homeostasis (GO:0055092)	0.108614	0.287683	0	0	3.66865	8.14424	ACSM3;INSIG1
positive regulation of protein secretion (GO:0050714)	0.108614	0.287683	0	0	3.66865	8.14424	ANKRD1;F2RL1
cellular response to oxygen-containing compound (GO:1901701)	0.109002	0.287683	0	0	2.0332	4.50635	JUN;CXCL8;INSIG1;ANKRD1;ABL2
regulation of cytosolic calcium ion concentration (GO:0051480)	0.109412	0.287683	0	0	2.66383	5.89408	F2R;ABL2;F2RL1
pyrimidine nucleoside metabolic process (GO:0006213)	0.110859	0.287683	0	0	9.13825	20.0995	NT5E
androgen receptor signaling pathway (GO:0030521)	0.110859	0.287683	0	0	9.13825	20.0995	PMEPA1
negative regulation of endoplasmic reticulum stress-induced intrinsic apoptotic signaling pathway (GO:1902236)	0.110859	0.287683	0	0	9.13825	20.0995	BCL2L1
regulation of aerobic respiration (GO:1903715)	0.110859	0.287683	0	0	9.13825	20.0995	AK4
regulation of cytoplasmic translation (GO:2000765)	0.110859	0.287683	0	0	9.13825	20.0995	PKM
regulation of endothelial cell chemotaxis (GO:2001026)	0.110859	0.287683	0	0	9.13825	20.0995	THBS1
negative regulation of protein processing (GO:0010955)	0.110859	0.287683	0	0	9.13825	20.0995	THBS1
cellular response to exogenous dsRNA (GO:0071360)	0.110859	0.287683	0	0	9.13825	20.0995	IFIT1
regulation of neuron projection arborization (GO:0150011)	0.110859	0.287683	0	0	9.13825	20.0995	MACF1
peptidyl-arginine modification (GO:0018195)	0.110859	0.287683	0	0	9.13825	20.0995	PADI1
regulation of non-canonical Wnt signaling pathway (GO:2000050)	0.110859	0.287683	0	0	9.13825	20.0995	RNF213
regulation of phospholipase C activity (GO:1900274)	0.110859	0.287683	0	0	9.13825	20.0995	ABL2
engulfment of apoptotic cell (GO:0043652)	0.110859	0.287683	0	0	9.13825	20.0995	THBS1
regulation of superoxide anion generation (GO:0032928)	0.110859	0.287683	0	0	9.13825	20.0995	F2RL1
positive regulation of DNA damage response, signal transduction by p53 class mediator (GO:0043517)	0.110859	0.287683	0	0	9.13825	20.0995	ANKRD1
glucuronate metabolic process (GO:0019585)	0.110859	0.287683	0	0	9.13825	20.0995	UGT2B15
positive regulation of exosomal secretion (GO:1903543)	0.110859	0.287683	0	0	9.13825	20.0995	SDC4
GTP metabolic process (GO:0046039)	0.110859	0.287683	0	0	9.13825	20.0995	AK4
positive regulation of heterotypic cell-cell adhesion (GO:0034116)	0.110859	0.287683	0	0	9.13825	20.0995	CD44
response to muscle stretch (GO:0035994)	0.110859	0.287683	0	0	9.13825	20.0995	ANKRD1
lipoxygenase pathway (GO:0019372)	0.110859	0.287683	0	0	9.13825	20.0995	HPGD
positive regulation of sprouting angiogenesis (GO:1903672)	0.110859	0.287683	0	0	9.13825	20.0995	PKM
membrane raft organization (GO:0031579)	0.110859	0.287683	0	0	9.13825	20.0995	ANXA2
vitamin D metabolic process (GO:0042359)	0.110859	0.287683	0	0	9.13825	20.0995	PIAS4
protein hydroxylation (GO:0018126)	0.110859	0.287683	0	0	9.13825	20.0995	PLOD2
positive regulation of hydrolase activity (GO:0051345)	0.111055	0.287683	0	0	2.64545	5.81398	DOCK9;F2R;F2RL1
response to molecule of bacterial origin (GO:0002237)	0.111125	0.287683	0	0	3.61679	7.94645	CXCL8;F2R
positive regulation of JNK cascade (GO:0046330)	0.111125	0.287683	0	0	3.61679	7.94645	EDAR;F2RL1
regulation of peptide hormone secretion (GO:0090276)	0.113652	0.290468	0	0	3.56638	7.7555	SLC2A1;SYT7
negative regulation of cell-substrate junction organization (GO:0150118)	0.1178	0.290468	0	0	8.5286	18.2407	THBS1
regulation of ATP biosynthetic process (GO:2001169)	0.1178	0.290468	0	0	8.5286	18.2407	AK4
negative regulation of focal adhesion assembly (GO:0051895)	0.1178	0.290468	0	0	8.5286	18.2407	THBS1
regulation of blood vessel endothelial cell proliferation involved in sprouting angiogenesis (GO:1903587)	0.1178	0.290468	0	0	8.5286	18.2407	THBS1
negative regulation of release of cytochrome c from mitochondria (GO:0090201)	0.1178	0.290468	0	0	8.5286	18.2407	BCL2L1
cellular response to sterol (GO:0036315)	0.1178	0.290468	0	0	8.5286	18.2407	INSIG1
regulation of interleukin-1 production (GO:0032652)	0.1178	0.290468	0	0	8.5286	18.2407	F2R
regulation of interleukin-13 production (GO:0032656)	0.1178	0.290468	0	0	8.5286	18.2407	TNFRSF21
regulation of intrinsic apoptotic signaling pathway in response to DNA damage (GO:1902229)	0.1178	0.290468	0	0	8.5286	18.2407	BCL2L1
regulation of isotype switching (GO:0045191)	0.1178	0.290468	0	0	8.5286	18.2407	TFRC
nucleoside diphosphate metabolic process (GO:0009132)	0.1178	0.290468	0	0	8.5286	18.2407	AK4
nucleotide catabolic process (GO:0009166)	0.1178	0.290468	0	0	8.5286	18.2407	NT5E
oogenesis (GO:0048477)	0.1178	0.290468	0	0	8.5286	18.2407	KMT2D
regulation of oxidative phosphorylation (GO:0002082)	0.1178	0.290468	0	0	8.5286	18.2407	AK4
positive regulation by host of viral transcription (GO:0043923)	0.1178	0.290468	0	0	8.5286	18.2407	JUN
epiboly involved in wound healing (GO:0090505)	0.1178	0.290468	0	0	8.5286	18.2407	CD44
positive regulation of collagen biosynthetic process (GO:0032967)	0.1178	0.290468	0	0	8.5286	18.2407	F2R
positive regulation of endothelial cell apoptotic process (GO:2000353)	0.1178	0.290468	0	0	8.5286	18.2407	THBS1
positive regulation of immunoglobulin mediated immune response (GO:0002891)	0.1178	0.290468	0	0	8.5286	18.2407	TFRC
positive regulation of isotype switching (GO:0045830)	0.1178	0.290468	0	0	8.5286	18.2407	TFRC
positive regulation of leukocyte adhesion to vascular endothelial cell (GO:1904996)	0.1178	0.290468	0	0	8.5286	18.2407	NFAT5
retrograde axonal transport (GO:0008090)	0.1178	0.290468	0	0	8.5286	18.2407	DST
positive regulation of vasoconstriction (GO:0045907)	0.1178	0.290468	0	0	8.5286	18.2407	F2R
protein localization to endoplasmic reticulum (GO:0070972)	0.1178	0.290468	0	0	8.5286	18.2407	HSPA5
regulation of cell division (GO:0051302)	0.11875	0.290601	0	0	3.46964	7.39289	BIRC6;BCL2L1
chloride transport (GO:0006821)	0.11875	0.290601	0	0	3.46964	7.39289	ANO1;APOL1
positive regulation of interleukin-6 production (GO:0032755)	0.11875	0.290601	0	0	3.46964	7.39289	F2R;F2RL1
water-soluble vitamin metabolic process (GO:0006767)	0.11875	0.290601	0	0	3.46964	7.39289	SLC2A1;SLC2A3
purine ribonucleotide metabolic process (GO:0009150)	0.12132	0.296187	0	0	3.4232	7.22065	ACSM3;AK4
positive regulation of cytokine production (GO:0001819)	0.121962	0.296187	0	0	1.95806	4.11985	F2R;F2RL1;F3;GAPDH;SULF2
protein modification process (GO:0036211)	0.123904	0.296187	0	0	3.37799	7.05409	ABL2;PLOD2
negative regulation of blood vessel morphogenesis (GO:2000181)	0.123904	0.296187	0	0	3.37799	7.05409	PGK1;THBS1
negative regulation of ATPase activity (GO:0032780)	0.124686	0.296187	0	0	7.99516	16.6456	IFIT1
negative regulation of chemokine production (GO:0032682)	0.124686	0.296187	0	0	7.99516	16.6456	F2RL1
pyrimidine-containing compound catabolic process (GO:0072529)	0.124686	0.296187	0	0	7.99516	16.6456	NT5E
negative regulation of interleukin-10 production (GO:0032693)	0.124686	0.296187	0	0	7.99516	16.6456	TNFRSF21
negative regulation of intrinsic apoptotic signaling pathway by p53 class mediator (GO:1902254)	0.124686	0.296187	0	0	7.99516	16.6456	CD44
copper ion homeostasis (GO:0055070)	0.124686	0.296187	0	0	7.99516	16.6456	MT2A
embryo development ending in birth or egg hatching (GO:0009792)	0.124686	0.296187	0	0	7.99516	16.6456	SCEL
regulation of receptor recycling (GO:0001919)	0.124686	0.296187	0	0	7.99516	16.6456	ANXA2
positive regulation of collagen metabolic process (GO:0010714)	0.124686	0.296187	0	0	7.99516	16.6456	F2R
positive regulation of macrophage activation (GO:0043032)	0.124686	0.296187	0	0	7.99516	16.6456	THBS1
mesonephric tubule development (GO:0072164)	0.124686	0.296187	0	0	7.99516	16.6456	NPNT
muscle tissue morphogenesis (GO:0060415)	0.124686	0.296187	0	0	7.99516	16.6456	ANKRD1
cellular response to growth factor stimulus (GO:0071363)	0.126262	0.299381	0	0	2.4907	5.15426	CXCL8;ANKRD1;CD44
response to lipopolysaccharide (GO:0032496)	0.127996	0.300279	0	0	2.47461	5.0872	CXCL8;F2R;ANKRD1
lipid biosynthetic process (GO:0008610)	0.129111	0.300279	0	0	3.29104	6.73703	ACSM3;PAM
positive regulation of protein kinase B signaling (GO:0051897)	0.13149	0.300279	0	0	2.44304	4.9565	PIK3AP1;F3;THBS1
negative regulation of fibroblast proliferation (GO:0048147)	0.13152	0.300279	0	0	7.52448	15.2642	FTH1
regulation of catabolic process (GO:0009894)	0.13152	0.300279	0	0	7.52448	15.2642	HPGD
negative regulation of leukocyte cell-cell adhesion (GO:1903038)	0.13152	0.300279	0	0	7.52448	15.2642	ASS1
cellular response to dsRNA (GO:0071359)	0.13152	0.300279	0	0	7.52448	15.2642	IFIT1
negative regulation of Rho protein signal transduction (GO:0035024)	0.13152	0.300279	0	0	7.52448	15.2642	ABL2
negative regulation of signal transduction by p53 class mediator (GO:1901797)	0.13152	0.300279	0	0	7.52448	15.2642	CD44
negative regulation of tumor necrosis factor-mediated signaling pathway (GO:0010804)	0.13152	0.300279	0	0	7.52448	15.2642	F2RL1
cellular response to zinc ion (GO:0071294)	0.13152	0.300279	0	0	7.52448	15.2642	MT2A
DNA conformation change (GO:0071103)	0.13152	0.300279	0	0	7.52448	15.2642	TOP1
regulation of protein sumoylation (GO:0033233)	0.13152	0.300279	0	0	7.52448	15.2642	PIAS4
epithelial structure maintenance (GO:0010669)	0.13152	0.300279	0	0	7.52448	15.2642	MUC4
regulation of single stranded viral RNA replication via double stranded DNA intermediate (GO:0045091)	0.13152	0.300279	0	0	7.52448	15.2642	CXCL8
regulation of transforming growth factor beta production (GO:0071634)	0.13152	0.300279	0	0	7.52448	15.2642	FN1
release of cytochrome c from mitochondria (GO:0001836)	0.13152	0.300279	0	0	7.52448	15.2642	BCL2L1
hyaluronan catabolic process (GO:0030214)	0.13152	0.300279	0	0	7.52448	15.2642	CD44
positive regulation of mRNA splicing, via spliceosome (GO:0048026)	0.13152	0.300279	0	0	7.52448	15.2642	NCL
maintenance of gastrointestinal epithelium (GO:0030277)	0.13152	0.300279	0	0	7.52448	15.2642	MUC4
prostanoid metabolic process (GO:0006692)	0.13152	0.300279	0	0	7.52448	15.2642	HPGD
positive regulation of cellular amide metabolic process (GO:0034250)	0.131734	0.300279	0	0	3.24922	6.58607	SAMD4A;THBS1
post-translational protein modification (GO:0043687)	0.133288	0.30046	0	0	1.89949	3.82794	IGFBP1;KLHL5;FN1;LAMB1;APOL1
cell-cell junction organization (GO:0045216)	0.134369	0.30046	0	0	3.20844	6.43988	F2R;F2RL1
regulation of G protein-coupled receptor signaling pathway (GO:0008277)	0.134369	0.30046	0	0	3.20844	6.43988	CXCL8;KLK5
positive regulation of signal transduction (GO:0009967)	0.134825	0.30046	0	0	2.07937	4.16659	MACF1;KLK5;F3;SULF2
peptide metabolic process (GO:0006518)	0.137016	0.30046	0	0	3.16867	6.29824	ANPEP;LNPEP
aspartate family amino acid metabolic process (GO:0009066)	0.1383	0.30046	0	0	7.10609	14.0582	ASS1
branching involved in ureteric bud morphogenesis (GO:0001658)	0.1383	0.30046	0	0	7.10609	14.0582	NPNT
regulation of collagen biosynthetic process (GO:0032965)	0.1383	0.30046	0	0	7.10609	14.0582	F2R
cellular glucuronidation (GO:0052695)	0.1383	0.30046	0	0	7.10609	14.0582	UGT2B15
cellular response to copper ion (GO:0071280)	0.1383	0.30046	0	0	7.10609	14.0582	MT2A
regulation of exosomal secretion (GO:1903541)	0.1383	0.30046	0	0	7.10609	14.0582	SDC4
regulation of glucose transmembrane transport (GO:0010827)	0.1383	0.30046	0	0	7.10609	14.0582	SLC2A1
regulation of insulin-like growth factor receptor signaling pathway (GO:0043567)	0.1383	0.30046	0	0	7.10609	14.0582	IGFBP1
regulation of leukocyte chemotaxis (GO:0002688)	0.1383	0.30046	0	0	7.10609	14.0582	F2RL1
regulation of mitochondrial membrane permeability (GO:0046902)	0.1383	0.30046	0	0	7.10609	14.0582	BCL2L1
peptidyl-lysine dimethylation (GO:0018027)	0.1383	0.30046	0	0	7.10609	14.0582	KMT2D
regulation of oligodendrocyte differentiation (GO:0048713)	0.1383	0.30046	0	0	7.10609	14.0582	TNFRSF21
establishment of skin barrier (GO:0061436)	0.1383	0.30046	0	0	7.10609	14.0582	ABCA12
fatty acid transmembrane transport (GO:1902001)	0.1383	0.30046	0	0	7.10609	14.0582	SLC2A1
regulation of water loss via skin (GO:0033561)	0.1383	0.30046	0	0	7.10609	14.0582	ABCA12
positive regulation of G protein-coupled receptor signaling pathway (GO:0045745)	0.1383	0.30046	0	0	7.10609	14.0582	KLK5
positive regulation of leukocyte activation (GO:0002696)	0.1383	0.30046	0	0	7.10609	14.0582	THBS1
positive regulation of macrophage migration (GO:1905523)	0.1383	0.30046	0	0	7.10609	14.0582	THBS1
positive regulation of neutrophil chemotaxis (GO:0090023)	0.1383	0.30046	0	0	7.10609	14.0582	CXCL8
positive regulation of oxidoreductase activity (GO:0051353)	0.1383	0.30046	0	0	7.10609	14.0582	ABL2
maintenance of protein localization in organelle (GO:0072595)	0.1383	0.30046	0	0	7.10609	14.0582	HSPA5
ureteric bud development (GO:0001657)	0.1383	0.30046	0	0	7.10609	14.0582	NPNT
ureteric bud morphogenesis (GO:0060675)	0.1383	0.30046	0	0	7.10609	14.0582	NPNT
regulation of cytokinesis (GO:0032465)	0.139674	0.302433	0	0	3.12987	6.16097	BIRC6;BCL2L1
response to insulin (GO:0032868)	0.139674	0.302433	0	0	3.12987	6.16097	PKM;INSIG1
response to interleukin-1 (GO:0070555)	0.145025	0.306852	0	0	3.05504	5.89883	CXCL8;ANKRD1
purine ribonucleoside monophosphate metabolic process (GO:0009167)	0.145027	0.306852	0	0	6.73175	12.9979	AK4
cellular modified amino acid biosynthetic process (GO:0042398)	0.145027	0.306852	0	0	6.73175	12.9979	PLOD2
regulation of granulocyte chemotaxis (GO:0071622)	0.145027	0.306852	0	0	6.73175	12.9979	THBS1
embryonic digestive tract development (GO:0048566)	0.145027	0.306852	0	0	6.73175	12.9979	CXCL8
regulation of programmed necrotic cell death (GO:0062098)	0.145027	0.306852	0	0	6.73175	12.9979	CFLAR
regulation of protein kinase A signaling (GO:0010738)	0.145027	0.306852	0	0	6.73175	12.9979	AKAP12
regulation of smooth muscle contraction (GO:0006940)	0.145027	0.306852	0	0	6.73175	12.9979	F2R
regulation of tissue remodeling (GO:0034103)	0.145027	0.306852	0	0	6.73175	12.9979	SYT7
positive regulation of dendrite morphogenesis (GO:0050775)	0.145027	0.306852	0	0	6.73175	12.9979	CAPRIN2
inositol phosphate-mediated signaling (GO:0048016)	0.145027	0.306852	0	0	6.73175	12.9979	NFAT5
toll-like receptor 4 signaling pathway (GO:0034142)	0.145027	0.306852	0	0	6.73175	12.9979	PIK3AP1
modulation by symbiont of entry into host (GO:0052372)	0.145027	0.306852	0	0	6.73175	12.9979	CXCL8
myeloid cell development (GO:0061515)	0.145027	0.306852	0	0	6.73175	12.9979	ANXA2
negative regulation of angiogenesis (GO:0016525)	0.147716	0.311327	0	0	3.01895	5.77363	PGK1;THBS1
nuclear-transcribed mRNA catabolic process (GO:0000956)	0.149444	0.311327	0	0	2.29645	4.36517	SMG1;SAMD4A;RPL23A
negative regulation of binding (GO:0051100)	0.150417	0.311327	0	0	2.98369	5.65213	JUN;IFIT1
positive regulation of neuron projection development (GO:0010976)	0.150417	0.311327	0	0	2.98369	5.65213	CAPRIN2;ABL2
actin filament-based transport (GO:0099515)	0.151703	0.311327	0	0	6.39484	12.0596	SYNE2
purinergic nucleotide receptor signaling pathway (GO:0035590)	0.151703	0.311327	0	0	6.39484	12.0596	NT5E
androgen metabolic process (GO:0008209)	0.151703	0.311327	0	0	6.39484	12.0596	DHRS9
autonomic nervous system development (GO:0048483)	0.151703	0.311327	0	0	6.39484	12.0596	FN1
regulation of cell-substrate junction assembly (GO:0090109)	0.151703	0.311327	0	0	6.39484	12.0596	MACF1
negative regulation of protein localization to cell periphery (GO:1904376)	0.151703	0.311327	0	0	6.39484	12.0596	BCL2L1
negative regulation of protein localization to plasma membrane (GO:1903077)	0.151703	0.311327	0	0	6.39484	12.0596	BCL2L1
negative regulation of response to wounding (GO:1903035)	0.151703	0.311327	0	0	6.39484	12.0596	CD109
regulation of fibroblast migration (GO:0010762)	0.151703	0.311327	0	0	6.39484	12.0596	THBS1
nuclear-transcribed mRNA poly(A) tail shortening (GO:0000289)	0.151703	0.311327	0	0	6.39484	12.0596	SAMD4A
extrinsic apoptotic signaling pathway in absence of ligand (GO:0097192)	0.151703	0.311327	0	0	6.39484	12.0596	BCL2L1
heparan sulfate proteoglycan metabolic process (GO:0030201)	0.151703	0.311327	0	0	6.39484	12.0596	SULF2
response to progesterone (GO:0032570)	0.151703	0.311327	0	0	6.39484	12.0596	THBS1
retinol metabolic process (GO:0042572)	0.151703	0.311327	0	0	6.39484	12.0596	DHRS9
positive regulation of vascular associated smooth muscle cell proliferation (GO:1904707)	0.151703	0.311327	0	0	6.39484	12.0596	JUN
transforming growth factor beta receptor signaling pathway (GO:0007179)	0.153128	0.313261	0	0	2.94925	5.5342	JUN;HPGD
post-Golgi vesicle-mediated transport (GO:0006892)	0.153128	0.313261	0	0	2.94925	5.5342	FTH1;CLVS2
negative regulation of B cell activation (GO:0050869)	0.158327	0.316897	0	0	6.09002	11.2245	TNFRSF21
regulation of chromosome organization (GO:0033044)	0.158327	0.316897	0	0	6.09002	11.2245	SMG1
regulation of endoplasmic reticulum stress-induced intrinsic apoptotic signaling pathway (GO:1902235)	0.158327	0.316897	0	0	6.09002	11.2245	BCL2L1
regulation of macrophage chemotaxis (GO:0010758)	0.158327	0.316897	0	0	6.09002	11.2245	THBS1
osteoclast differentiation (GO:0030316)	0.158327	0.316897	0	0	6.09002	11.2245	ANXA2
peptidyl-threonine dephosphorylation (GO:0035970)	0.158327	0.316897	0	0	6.09002	11.2245	DUSP6
positive regulation of axon extension (GO:0045773)	0.158327	0.316897	0	0	6.09002	11.2245	MACF1
positive regulation of calcium ion transmembrane transporter activity (GO:1901021)	0.158327	0.316897	0	0	6.09002	11.2245	VMP1
positive regulation of dendritic spine development (GO:0060999)	0.158327	0.316897	0	0	6.09002	11.2245	CAPRIN2
regulation of vacuole organization (GO:0044088)	0.158327	0.316897	0	0	6.09002	11.2245	ANXA2
regulation of voltage-gated calcium channel activity (GO:1901385)	0.158327	0.316897	0	0	6.09002	11.2245	AHNAK
positive regulation of granulocyte chemotaxis (GO:0071624)	0.158327	0.316897	0	0	6.09002	11.2245	CXCL8
positive regulation of neutrophil migration (GO:1902624)	0.158327	0.316897	0	0	6.09002	11.2245	CXCL8
positive regulation of signal transduction by p53 class mediator (GO:1901798)	0.158327	0.316897	0	0	6.09002	11.2245	ANKRD1
regulation of endothelial cell proliferation (GO:0001936)	0.161319	0.319692	0	0	2.85051	5.20039	F3;THBS1
cellular response to fibroblast growth factor stimulus (GO:0044344)	0.161319	0.319692	0	0	2.85051	5.20039	CXCL8;CD44
positive regulation of cellular component biogenesis (GO:0044089)	0.161319	0.319692	0	0	2.85051	5.20039	TFRC;SDC4
retinoid metabolic process (GO:0001523)	0.161319	0.319692	0	0	2.85051	5.20039	SDC4;DHRS9
T cell activation (GO:0042110)	0.161319	0.319692	0	0	2.85051	5.20039	F2RL1;CD44
negative regulation of extrinsic apoptotic signaling pathway in absence of ligand (GO:2001240)	0.164899	0.319692	0	0	5.8129	10.4773	BCL2L1
negative regulation of G protein-coupled receptor signaling pathway (GO:0045744)	0.164899	0.319692	0	0	5.8129	10.4773	CXCL8
negative regulation of intracellular protein transport (GO:0090317)	0.164899	0.319692	0	0	5.8129	10.4773	INSIG1
negative regulation of signal transduction in absence of ligand (GO:1901099)	0.164899	0.319692	0	0	5.8129	10.4773	BCL2L1
cytoskeleton-dependent intracellular transport (GO:0030705)	0.164899	0.319692	0	0	5.8129	10.4773	TUBA1B
nucleotide metabolic process (GO:0009117)	0.164899	0.319692	0	0	5.8129	10.4773	AK4
regulation of mononuclear cell migration (GO:0071675)	0.164899	0.319692	0	0	5.8129	10.4773	THBS1
diacylglycerol metabolic process (GO:0046339)	0.164899	0.319692	0	0	5.8129	10.4773	DGKH
regulation of necroptotic process (GO:0060544)	0.164899	0.319692	0	0	5.8129	10.4773	CFLAR
regulation of peptidase activity (GO:0052547)	0.164899	0.319692	0	0	5.8129	10.4773	CSTB
positive regulation of cholesterol efflux (GO:0010875)	0.164899	0.319692	0	0	5.8129	10.4773	ABCA12
regulation of toll-like receptor 4 signaling pathway (GO:0034143)	0.164899	0.319692	0	0	5.8129	10.4773	F2RL1
response to copper ion (GO:0046688)	0.164899	0.319692	0	0	5.8129	10.4773	MT2A
hyaluronan metabolic process (GO:0030212)	0.164899	0.319692	0	0	5.8129	10.4773	CD44
positive regulation of mRNA processing (GO:0050685)	0.164899	0.319692	0	0	5.8129	10.4773	NCL
positive regulation of transcription by RNA polymerase I (GO:0045943)	0.164899	0.319692	0	0	5.8129	10.4773	NCL
positive regulation of cell population proliferation (GO:0008284)	0.166518	0.322087	0	0	1.65607	2.96875	FOSL1;KMT2D;F2R;FN1;LAMB1;THBS1
positive regulation of MAPK cascade (GO:0043410)	0.166631	0.322087	0	0	1.9078	3.41872	F2R;F2RL1;NPNT;CD44
purine nucleotide metabolic process (GO:0006163)	0.17142	0.323627	0	0	5.55989	9.80563	NT5E
purine ribonucleotide catabolic process (GO:0009154)	0.17142	0.323627	0	0	5.55989	9.80563	NT5E
axon extension (GO:0048675)	0.17142	0.323627	0	0	5.55989	9.80563	ALCAM
C21-steroid hormone metabolic process (GO:0008207)	0.17142	0.323627	0	0	5.55989	9.80563	DHRS9
regulation of cellular response to transforming growth factor beta stimulus (GO:1903844)	0.17142	0.323627	0	0	5.55989	9.80563	SMURF2
regulation of cytokine production involved in immune response (GO:0002718)	0.17142	0.323627	0	0	5.55989	9.80563	F2RL1
negative regulation of protein tyrosine kinase activity (GO:0061099)	0.17142	0.323627	0	0	5.55989	9.80563	GPRC5A
neuromuscular junction development (GO:0007528)	0.17142	0.323627	0	0	5.55989	9.80563	F2R
defense response to fungus (GO:0050832)	0.17142	0.323627	0	0	5.55989	9.80563	GAPDH
dendritic cell differentiation (GO:0097028)	0.17142	0.323627	0	0	5.55989	9.80563	F2RL1
positive regulation of cellular response to transforming growth factor beta stimulus (GO:1903846)	0.17142	0.323627	0	0	5.55989	9.80563	THBS1
positive regulation of phospholipase activity (GO:0010518)	0.17142	0.323627	0	0	5.55989	9.80563	ABL2
lymphocyte activation involved in immune response (GO:0002285)	0.17142	0.323627	0	0	5.55989	9.80563	F2RL1
positive regulation of transcription from RNA polymerase II promoter in response to stress (GO:0036003)	0.17142	0.323627	0	0	5.55989	9.80563	HSPA5
positive regulation of transforming growth factor beta receptor signaling pathway (GO:0030511)	0.17142	0.323627	0	0	5.55989	9.80563	THBS1
wound healing, spreading of cells (GO:0044319)	0.17142	0.323627	0	0	5.55989	9.80563	CD44
regulation of vesicle-mediated transport (GO:0060627)	0.172359	0.324927	0	0	2.72865	4.79745	ABL2;SYT7
negative regulation of cell junction assembly (GO:1901889)	0.177891	0.330551	0	0	5.32796	9.19917	THBS1
regulation of dopamine secretion (GO:0014059)	0.177891	0.330551	0	0	5.32796	9.19917	SYT7
regulation of epidermal cell differentiation (GO:0045604)	0.177891	0.330551	0	0	5.32796	9.19917	ABCA12
negative regulation of response to endoplasmic reticulum stress (GO:1903573)	0.177891	0.330551	0	0	5.32796	9.19917	BCL2L1
negative regulation of sequestering of calcium ion (GO:0051283)	0.177891	0.330551	0	0	5.32796	9.19917	F2R
regulation of heterotypic cell-cell adhesion (GO:0034114)	0.177891	0.330551	0	0	5.32796	9.19917	CD44
regulation of neutrophil chemotaxis (GO:0090022)	0.177891	0.330551	0	0	5.32796	9.19917	CXCL8
fat-soluble vitamin metabolic process (GO:0006775)	0.177891	0.330551	0	0	5.32796	9.19917	PIAS4
response to hexose (GO:0009746)	0.177891	0.330551	0	0	5.32796	9.19917	THBS1
positive regulation of vascular endothelial growth factor production (GO:0010575)	0.177891	0.330551	0	0	5.32796	9.19917	SULF2
positive regulation of stress-activated MAPK cascade (GO:0032874)	0.180719	0.335326	0	0	2.64386	4.52314	EDAR;F2RL1
regulation of GTPase activity (GO:0043087)	0.183554	0.336219	0	0	2.07232	3.51308	DOCK9;F2R;F2RL1
proteoglycan metabolic process (GO:0006029)	0.184311	0.336219	0	0	5.11458	8.64942	SULF2
negative regulation of interleukin-1 beta production (GO:0032691)	0.184311	0.336219	0	0	5.11458	8.64942	SERPINB1
negative regulation of macroautophagy (GO:0016242)	0.184311	0.336219	0	0	5.11458	8.64942	SMG1
negative regulation of protein localization to membrane (GO:1905476)	0.184311	0.336219	0	0	5.11458	8.64942	BCL2L1
cellular response to drug (GO:0035690)	0.184311	0.336219	0	0	5.11458	8.64942	TFRC
negative regulation of signaling receptor activity (GO:2000272)	0.184311	0.336219	0	0	5.11458	8.64942	GPRC5A
chaperone cofactor-dependent protein refolding (GO:0051085)	0.184311	0.336219	0	0	5.11458	8.64942	HSPA5
regulation of myelination (GO:0031641)	0.184311	0.336219	0	0	5.11458	8.64942	TNFRSF21
endothelial cell development (GO:0001885)	0.184311	0.336219	0	0	5.11458	8.64942	F2RL1
regulation of telomere maintenance (GO:0032204)	0.184311	0.336219	0	0	5.11458	8.64942	SMG1
TOR signaling (GO:0031929)	0.184311	0.336219	0	0	5.11458	8.64942	SMG1
negative regulation of Wnt signaling pathway (GO:0030178)	0.187467	0.340653	0	0	2.05006	3.43211	IGFBP1;RNF213;TPBG
cell junction assembly (GO:0034329)	0.18914	0.340653	0	0	2.56416	4.27001	VMP1;FN1
positive regulation of cellular protein metabolic process (GO:0032270)	0.18914	0.340653	0	0	2.56416	4.27001	SAMD4A;THBS1
acute inflammatory response (GO:0002526)	0.190682	0.340653	0	0	4.91762	8.14922	F3
negative regulation of catalytic activity (GO:0043086)	0.190682	0.340653	0	0	4.91762	8.14922	IFIT1
calcium-ion regulated exocytosis (GO:0017156)	0.190682	0.340653	0	0	4.91762	8.14922	SYT7
regulation of epidermal growth factor-activated receptor activity (GO:0007176)	0.190682	0.340653	0	0	4.91762	8.14922	GPRC5A
cellular response to unfolded protein (GO:0034620)	0.190682	0.340653	0	0	4.91762	8.14922	HSPA5
nucleobase-containing small molecule interconversion (GO:0015949)	0.190682	0.340653	0	0	4.91762	8.14922	AK4
entrainment of circadian clock by photoperiod (GO:0043153)	0.190682	0.340653	0	0	4.91762	8.14922	BHLHE40
positive regulation of calcium ion transmembrane transport (GO:1904427)	0.190682	0.340653	0	0	4.91762	8.14922	F2R
regulation of vascular endothelial growth factor production (GO:0010574)	0.190682	0.340653	0	0	4.91762	8.14922	SULF2
release of sequestered calcium ion into cytosol (GO:0051209)	0.190682	0.340653	0	0	4.91762	8.14922	F2R
positive regulation of nitric oxide biosynthetic process (GO:0045429)	0.190682	0.340653	0	0	4.91762	8.14922	ASS1
positive regulation of toll-like receptor signaling pathway (GO:0034123)	0.190682	0.340653	0	0	4.91762	8.14922	F2RL1
regulation of programmed cell death (GO:0043067)	0.193377	0.344357	0	0	2.01755	3.31507	RSL1D1;AMIGO2;NDRG1
amide transport (GO:0042886)	0.197003	0.344357	0	0	4.73524	7.69258	ABCA12
carbohydrate derivative biosynthetic process (GO:1901137)	0.197003	0.344357	0	0	4.73524	7.69258	TPI1
regulation of extrinsic apoptotic signaling pathway in absence of ligand (GO:2001239)	0.197003	0.344357	0	0	4.73524	7.69258	BCL2L1
cellular zinc ion homeostasis (GO:0006882)	0.197003	0.344357	0	0	4.73524	7.69258	MT2A
neutral amino acid transport (GO:0015804)	0.197003	0.344357	0	0	4.73524	7.69258	SLC38A2
regulation of multicellular organismal development (GO:2000026)	0.197003	0.344357	0	0	4.73524	7.69258	DUSP6
photoperiodism (GO:0009648)	0.197003	0.344357	0	0	4.73524	7.69258	BHLHE40
regulation of sodium ion transmembrane transport (GO:1902305)	0.197003	0.344357	0	0	4.73524	7.69258	UTRN
positive regulation of fibroblast proliferation (GO:0048146)	0.197003	0.344357	0	0	4.73524	7.69258	FN1
response to ketone (GO:1901654)	0.197003	0.344357	0	0	4.73524	7.69258	THBS1
sarcomere organization (GO:0045214)	0.197003	0.344357	0	0	4.73524	7.69258	ANKRD1
positive regulation of nitric oxide metabolic process (GO:1904407)	0.197003	0.344357	0	0	4.73524	7.69258	ASS1
L-amino acid transport (GO:0015807)	0.197003	0.344357	0	0	4.73524	7.69258	SLC38A2
leukocyte cell-cell adhesion (GO:0007159)	0.197003	0.344357	0	0	4.73524	7.69258	NT5E
T cell activation involved in immune response (GO:0002286)	0.197003	0.344357	0	0	4.73524	7.69258	F2RL1
regulation of JNK cascade (GO:0046328)	0.197613	0.344958	0	0	2.48909	4.03593	EDAR;F2RL1
regulation of cell cycle process (GO:0010564)	0.200448	0.3485	0	0	2.46503	3.96181	BIRC6;BCL2L1
cellular response to peptide hormone stimulus (GO:0071375)	0.200448	0.3485	0	0	2.46503	3.96181	PKM;INSIG1
peptidyl-lysine modification (GO:0018205)	0.200448	0.3485	0	0	2.46503	3.96181	PIAS4;PLOD2
phosphorylation (GO:0016310)	0.203103	0.348762	0	0	1.6304	2.59892	PGK1;BIRC6;TOP1;CDK14;DGKH
regulation of calcium ion transmembrane transporter activity (GO:1901019)	0.203275	0.348762	0	0	4.5659	7.27436	AHNAK
beta-catenin-TCF complex assembly (GO:1904837)	0.203275	0.348762	0	0	4.5659	7.27436	KMT2D
regulation of DNA biosynthetic process (GO:2000278)	0.203275	0.348762	0	0	4.5659	7.27436	ANKRD1
negative regulation of wound healing (GO:0061045)	0.203275	0.348762	0	0	4.5659	7.27436	CD109
establishment of endothelial barrier (GO:0061028)	0.203275	0.348762	0	0	4.5659	7.27436	F2RL1
positive regulation of extrinsic apoptotic signaling pathway (GO:2001238)	0.203275	0.348762	0	0	4.5659	7.27436	THBS1
positive regulation of leukocyte migration (GO:0002687)	0.203275	0.348762	0	0	4.5659	7.27436	F2RL1
positive regulation of viral genome replication (GO:0045070)	0.203275	0.348762	0	0	4.5659	7.27436	IFIT1
response to calcium ion (GO:0051592)	0.203287	0.348762	0	0	2.44143	3.88953	THBS1;SYT7
modification-dependent protein catabolic process (GO:0019941)	0.207343	0.351513	0	0	1.94553	3.06107	RNF213;SMURF2;BIRC6
artery morphogenesis (GO:0048844)	0.209499	0.351513	0	0	4.40823	6.89023	HPGD
negative regulation of interleukin-1 production (GO:0032692)	0.209499	0.351513	0	0	4.40823	6.89023	SERPINB1
regulation of catecholamine secretion (GO:0050433)	0.209499	0.351513	0	0	4.40823	6.89023	SYT7
regulation of macrophage activation (GO:0043030)	0.209499	0.351513	0	0	4.40823	6.89023	THBS1
peptidyl-lysine trimethylation (GO:0018023)	0.209499	0.351513	0	0	4.40823	6.89023	KMT2D
positive regulation of B cell proliferation (GO:0030890)	0.209499	0.351513	0	0	4.40823	6.89023	TFRC
estrogen metabolic process (GO:0008210)	0.209499	0.351513	0	0	4.40823	6.89023	UGT2B15
positive regulation of DNA recombination (GO:0045911)	0.209499	0.351513	0	0	4.40823	6.89023	TFRC
regulation of vasoconstriction (GO:0019229)	0.209499	0.351513	0	0	4.40823	6.89023	F2R
Golgi to plasma membrane protein transport (GO:0043001)	0.209499	0.351513	0	0	4.40823	6.89023	MACF1
histone H3-K4 methylation (GO:0051568)	0.209499	0.351513	0	0	4.40823	6.89023	KMT2D
positive regulation of phosphate metabolic process (GO:0045937)	0.209499	0.351513	0	0	4.40823	6.89023	THBS1
long-chain fatty acid biosynthetic process (GO:0042759)	0.209499	0.351513	0	0	4.40823	6.89023	HPGD
synaptic vesicle cycle (GO:0099504)	0.209499	0.351513	0	0	4.40823	6.89023	SYT7
zinc ion homeostasis (GO:0055069)	0.209499	0.351513	0	0	4.40823	6.89023	MT2A
morphogenesis of an epithelium (GO:0002009)	0.209499	0.351513	0	0	4.40823	6.89023	LAMA3
regulation of interleukin-6 production (GO:0032675)	0.211833	0.354971	0	0	2.37326	3.68319	F2R;F2RL1
'de novo' posttranslational protein folding (GO:0051084)	0.215674	0.357253	0	0	4.26108	6.53644	HSPA5
purine nucleoside bisphosphate metabolic process (GO:0034032)	0.215674	0.357253	0	0	4.26108	6.53644	ACSM3
aminoglycan catabolic process (GO:0006026)	0.215674	0.357253	0	0	4.26108	6.53644	SDC4
negative regulation of DNA binding (GO:0043392)	0.215674	0.357253	0	0	4.26108	6.53644	JUN
regulation of calcium ion-dependent exocytosis (GO:0017158)	0.215674	0.357253	0	0	4.26108	6.53644	SYT7
regulation of cellular senescence (GO:2000772)	0.215674	0.357253	0	0	4.26108	6.53644	RSL1D1
regulation of transmembrane receptor protein serine/threonine kinase signaling pathway (GO:0090092)	0.215674	0.357253	0	0	4.26108	6.53644	SMURF2
ribonucleoside bisphosphate metabolic process (GO:0033875)	0.215674	0.357253	0	0	4.26108	6.53644	ACSM3
prostaglandin metabolic process (GO:0006693)	0.215674	0.357253	0	0	4.26108	6.53644	HPGD
regulation of macroautophagy (GO:0016241)	0.21755	0.358252	0	0	2.32987	3.55381	SMG1;GAPDH
regulation of protein kinase B signaling (GO:0051896)	0.219491	0.358252	0	0	1.88774	2.86265	PIK3AP1;F3;THBS1
nuclear-transcribed mRNA catabolic process, nonsense-mediated decay (GO:0000184)	0.220414	0.358252	0	0	2.30876	3.49142	SMG1;RPL23A
negative regulation of cell-matrix adhesion (GO:0001953)	0.221801	0.358252	0	0	4.12341	6.20975	THBS1
negative regulation of chemotaxis (GO:0050922)	0.221801	0.358252	0	0	4.12341	6.20975	THBS1
negative regulation of DNA biosynthetic process (GO:2000279)	0.221801	0.358252	0	0	4.12341	6.20975	ANKRD1
regulation of cell migration involved in sprouting angiogenesis (GO:0090049)	0.221801	0.358252	0	0	4.12341	6.20975	THBS1
regulation of cellular biosynthetic process (GO:0031326)	0.221801	0.358252	0	0	4.12341	6.20975	CXCL8
cardiac muscle tissue morphogenesis (GO:0055008)	0.221801	0.358252	0	0	4.12341	6.20975	ANKRD1
regulation of dendrite morphogenesis (GO:0048814)	0.221801	0.358252	0	0	4.12341	6.20975	CAPRIN2
regulation of dendritic spine morphogenesis (GO:0061001)	0.221801	0.358252	0	0	4.12341	6.20975	CAPRIN2
cellular response to topologically incorrect protein (GO:0035967)	0.221801	0.358252	0	0	4.12341	6.20975	HSPA5
regulation of intracellular estrogen receptor signaling pathway (GO:0033146)	0.221801	0.358252	0	0	4.12341	6.20975	KMT2D
chondrocyte differentiation (GO:0002062)	0.221801	0.358252	0	0	4.12341	6.20975	SULF2
peptidyl-proline modification (GO:0018208)	0.221801	0.358252	0	0	4.12341	6.20975	FKBP10
regulation of transcription involved in G1/S transition of mitotic cell cycle (GO:0000083)	0.221801	0.358252	0	0	4.12341	6.20975	CDK14
positive regulation of interleukin-10 production (GO:0032733)	0.221801	0.358252	0	0	4.12341	6.20975	F2RL1
positive regulation of receptor signaling pathway via STAT (GO:1904894)	0.221801	0.358252	0	0	4.12341	6.20975	F2R
mitochondrial membrane organization (GO:0007006)	0.221801	0.358252	0	0	4.12341	6.20975	BCL2L1
modulation by host of symbiont process (GO:0051851)	0.221801	0.358252	0	0	4.12341	6.20975	JUN
cellular amide metabolic process (GO:0043603)	0.226151	0.360881	0	0	2.26767	3.37101	ACSM3;ABCA12
cellular response to lectin (GO:1990858)	0.226151	0.360881	0	0	2.26767	3.37101	MUC16;MUC4
cellular response to molecule of bacterial origin (GO:0071219)	0.226151	0.360881	0	0	2.26767	3.37101	CXCL8;ANKRD1
stimulatory C-type lectin receptor signaling pathway (GO:0002223)	0.226151	0.360881	0	0	2.26767	3.37101	MUC16;MUC4
apoptotic cell clearance (GO:0043277)	0.227881	0.360881	0	0	3.99435	5.90738	THBS1
apoptotic mitochondrial changes (GO:0008637)	0.227881	0.360881	0	0	3.99435	5.90738	BCL2L1
negative regulation of JNK cascade (GO:0046329)	0.227881	0.360881	0	0	3.99435	5.90738	F2RL1
regulation of cholesterol efflux (GO:0010874)	0.227881	0.360881	0	0	3.99435	5.90738	ABCA12
neuron projection extension (GO:1990138)	0.227881	0.360881	0	0	3.99435	5.90738	ALCAM
positive regulation of cholesterol transport (GO:0032376)	0.227881	0.360881	0	0	3.99435	5.90738	ABCA12
positive regulation of cytokine production involved in immune response (GO:0002720)	0.227881	0.360881	0	0	3.99435	5.90738	F2RL1
signal transduction by p53 class mediator (GO:0072331)	0.227881	0.360881	0	0	3.99435	5.90738	NDRG1
positive regulation of organelle organization (GO:0010638)	0.227881	0.360881	0	0	3.99435	5.90738	ANXA2
lytic vacuole organization (GO:0080171)	0.227881	0.360881	0	0	3.99435	5.90738	CLVS2
positive regulation of receptor signaling pathway via JAK-STAT (GO:0046427)	0.227881	0.360881	0	0	3.99435	5.90738	F2R
primary alcohol metabolic process (GO:0034308)	0.227881	0.360881	0	0	3.99435	5.90738	DHRS9
regulation of protein-containing complex assembly (GO:0043254)	0.229024	0.362248	0	0	2.24766	3.3129	TFRC;HSPA5
positive regulation of cell projection organization (GO:0031346)	0.231899	0.364646	0	0	2.22801	3.25613	CAPRIN2;ABL2
positive regulation of GTPase activity (GO:0043547)	0.233843	0.364646	0	0	1.82446	2.65113	DOCK9;F2R;F2RL1
negative regulation of blood vessel endothelial cell migration (GO:0043537)	0.233913	0.364646	0	0	3.87312	5.62689	THBS1
autophagosome maturation (GO:0097352)	0.233913	0.364646	0	0	3.87312	5.62689	VMP1
regulation of keratinocyte differentiation (GO:0045616)	0.233913	0.364646	0	0	3.87312	5.62689	ABCA12
positive regulation of calcium ion transport into cytosol (GO:0010524)	0.233913	0.364646	0	0	3.87312	5.62689	F2R
female gamete generation (GO:0007292)	0.233913	0.364646	0	0	3.87312	5.62689	KMT2D
regulation of transmembrane transport (GO:0034762)	0.233913	0.364646	0	0	3.87312	5.62689	SLC2A1
response to steroid hormone (GO:0048545)	0.233913	0.364646	0	0	3.87312	5.62689	THBS1
histone lysine methylation (GO:0034968)	0.233913	0.364646	0	0	3.87312	5.62689	KMT2D
synaptic vesicle recycling (GO:0036465)	0.233913	0.364646	0	0	3.87312	5.62689	SYT7
positive regulation of release of sequestered calcium ion into cytosol (GO:0051281)	0.233913	0.364646	0	0	3.87312	5.62689	F2R
regulation of protein binding (GO:0043393)	0.234776	0.365552	0	0	2.20869	3.20066	CAPRIN2;IFIT1
innate immune response activating cell surface receptor signaling pathway (GO:0002220)	0.237656	0.36866	0	0	2.1897	3.14645	MUC16;MUC4
negative regulation of epithelial cell migration (GO:0010633)	0.239899	0.36866	0	0	3.75901	5.36613	THBS1
blood vessel diameter maintenance (GO:0097746)	0.239899	0.36866	0	0	3.75901	5.36613	F2RL1
negative regulation of Ras protein signal transduction (GO:0046580)	0.239899	0.36866	0	0	3.75901	5.36613	ABL2
peptidyl-tyrosine dephosphorylation (GO:0035335)	0.239899	0.36866	0	0	3.75901	5.36613	DUSP6
embryonic skeletal system development (GO:0048706)	0.239899	0.36866	0	0	3.75901	5.36613	SULF2
regulation of regulated secretory pathway (GO:1903305)	0.239899	0.36866	0	0	3.75901	5.36613	SYT7
response to estrogen (GO:0043627)	0.239899	0.36866	0	0	3.75901	5.36613	KMT2D
response to exogenous dsRNA (GO:0043330)	0.239899	0.36866	0	0	3.75901	5.36613	IFIT1
positive regulation of immunoglobulin production (GO:0002639)	0.239899	0.36866	0	0	3.75901	5.36613	TFRC
positive regulation of reproductive process (GO:2000243)	0.239899	0.36866	0	0	3.75901	5.36613	SMURF2
cellular response to lipopolysaccharide (GO:0071222)	0.240538	0.369204	0	0	2.17103	3.09346	CXCL8;ANKRD1
negative regulation of gene expression (GO:0010629)	0.24362	0.373363	0	0	1.61586	2.28183	CXCL8;NCL;SAMD4A;GAPDH
negative regulation of DNA metabolic process (GO:0051053)	0.245838	0.373363	0	0	3.65143	5.12325	ANKRD1
axonal transport (GO:0098930)	0.245838	0.373363	0	0	3.65143	5.12325	DST
negative regulation of toll-like receptor signaling pathway (GO:0034122)	0.245838	0.373363	0	0	3.65143	5.12325	F2RL1
regulation of microtubule-based process (GO:0032886)	0.245838	0.373363	0	0	3.65143	5.12325	MACF1
platelet aggregation (GO:0070527)	0.245838	0.373363	0	0	3.65143	5.12325	FN1
establishment of protein localization to plasma membrane (GO:0061951)	0.245838	0.373363	0	0	3.65143	5.12325	MACF1
membrane assembly (GO:0071709)	0.245838	0.373363	0	0	3.65143	5.12325	ANXA2
transferrin transport (GO:0033572)	0.245838	0.373363	0	0	3.65143	5.12325	TFRC
positive regulation of epithelial cell proliferation (GO:0050679)	0.249192	0.377451	0	0	2.11688	2.94148	LAMB1;F3
acyl-CoA metabolic process (GO:0006637)	0.251731	0.377451	0	0	3.54982	4.8966	ACSM3
regulation of actin cytoskeleton reorganization (GO:2000249)	0.251731	0.377451	0	0	3.54982	4.8966	ABL2
negative regulation of endothelial cell proliferation (GO:0001937)	0.251731	0.377451	0	0	3.54982	4.8966	THBS1
negative regulation of stress-activated MAPK cascade (GO:0032873)	0.251731	0.377451	0	0	3.54982	4.8966	F2RL1
neural crest cell migration (GO:0001755)	0.251731	0.377451	0	0	3.54982	4.8966	FN1
phagocytosis, engulfment (GO:0006911)	0.251731	0.377451	0	0	3.54982	4.8966	THBS1
phospholipid biosynthetic process (GO:0008654)	0.251731	0.377451	0	0	3.54982	4.8966	IDI1
positive regulation of calcium ion transport (GO:0051928)	0.251731	0.377451	0	0	3.54982	4.8966	F2R
regulation of vascular associated smooth muscle cell proliferation (GO:1904705)	0.251731	0.377451	0	0	3.54982	4.8966	JUN
positive regulation of exocytosis (GO:0045921)	0.251731	0.377451	0	0	3.54982	4.8966	SDC4
regulation of phosphorylation (GO:0042325)	0.254967	0.381862	0	0	2.08225	2.84565	FN1;THBS1
actin-myosin filament sliding (GO:0033275)	0.257578	0.382216	0	0	3.45371	4.68471	MYL6
negative regulation of endothelial cell migration (GO:0010596)	0.257578	0.382216	0	0	3.45371	4.68471	THBS1
regulation of axon extension (GO:0030516)	0.257578	0.382216	0	0	3.45371	4.68471	MACF1
positive regulation of insulin secretion (GO:0032024)	0.257578	0.382216	0	0	3.45371	4.68471	ANO1
positive regulation of production of molecular mediator of immune response (GO:0002702)	0.257578	0.382216	0	0	3.45371	4.68471	F2RL1
lysosome organization (GO:0007040)	0.257578	0.382216	0	0	3.45371	4.68471	CLVS2
positive regulation of signaling (GO:0023056)	0.257578	0.382216	0	0	3.45371	4.68471	ANXA2
muscle filament sliding (GO:0030049)	0.257578	0.382216	0	0	3.45371	4.68471	MYL6
negative regulation of growth (GO:0045926)	0.257856	0.382216	0	0	2.06535	2.79929	MT2A;CAPRIN2
negative regulation of protein secretion (GO:0050709)	0.26338	0.388187	0	0	3.36265	4.4863	F2R
regulation of ion transmembrane transporter activity (GO:0032412)	0.26338	0.388187	0	0	3.36265	4.4863	UTRN
odontogenesis (GO:0042476)	0.26338	0.388187	0	0	3.36265	4.4863	LAMB1
organophosphate biosynthetic process (GO:0090407)	0.26338	0.388187	0	0	3.36265	4.4863	TPI1
positive regulation of intracellular transport (GO:0032388)	0.26338	0.388187	0	0	3.36265	4.4863	ABCA12
cellular response to insulin stimulus (GO:0032869)	0.266525	0.390863	0	0	2.01626	2.66607	PKM;INSIG1
positive regulation of macromolecule biosynthetic process (GO:0010557)	0.266525	0.390863	0	0	2.01626	2.66607	SAMD4A;THBS1
muscle contraction (GO:0006936)	0.266525	0.390863	0	0	2.01626	2.66607	MYL6;UTRN
negative regulation of blood coagulation (GO:0030195)	0.269137	0.390863	0	0	3.27626	4.3002	F3
negative regulation of cell-substrate adhesion (GO:0010812)	0.269137	0.390863	0	0	3.27626	4.3002	THBS1
bone development (GO:0060348)	0.269137	0.390863	0	0	3.27626	4.3002	SULF2
digestive tract development (GO:0048565)	0.269137	0.390863	0	0	3.27626	4.3002	CXCL8
regulation of nitric oxide biosynthetic process (GO:0045428)	0.269137	0.390863	0	0	3.27626	4.3002	ASS1
positive regulation of catalytic activity (GO:0043085)	0.269137	0.390863	0	0	3.27626	4.3002	ABL2
regulation of sodium ion transmembrane transporter activity (GO:2000649)	0.269137	0.390863	0	0	3.27626	4.3002	UTRN
positive regulation of intrinsic apoptotic signaling pathway (GO:2001244)	0.269137	0.390863	0	0	3.27626	4.3002	BCL2L1
synaptic vesicle exocytosis (GO:0016079)	0.269137	0.390863	0	0	3.27626	4.3002	SYT7
regulation of autophagy (GO:0010506)	0.269325	0.390863	0	0	1.68696	2.21302	DAP;ABL2;GAPDH
Golgi organization (GO:0007030)	0.269415	0.390863	0	0	2.00041	2.62354	VMP1;GOLGA8A
acylglycerol metabolic process (GO:0006639)	0.274849	0.395649	0	0	3.19419	4.1254	DGKH
negative regulation of cell-cell adhesion (GO:0022408)	0.274849	0.395649	0	0	3.19419	4.1254	ASS1
regulation of cell development (GO:0060284)	0.274849	0.395649	0	0	3.19419	4.1254	BHLHE40
carboxylic acid transmembrane transport (GO:1905039)	0.274849	0.395649	0	0	3.19419	4.1254	SLC38A2
regulation of mitochondrial membrane potential (GO:0051881)	0.274849	0.395649	0	0	3.19419	4.1254	BCL2L1
regulation of release of cytochrome c from mitochondria (GO:0090199)	0.274849	0.395649	0	0	3.19419	4.1254	BCL2L1
regulation of response to DNA damage stimulus (GO:2001020)	0.274849	0.395649	0	0	3.19419	4.1254	SMG1
regulation of cell adhesion (GO:0030155)	0.278083	0.399418	0	0	1.9543	2.50118	CXCL8;ABL2
regulation of cell motility (GO:2000145)	0.278083	0.399418	0	0	1.9543	2.50118	MACF1;ABL2
calcium ion transmembrane import into cytosol (GO:0097553)	0.280517	0.40056	0	0	3.11613	3.96098	F2R
regulation of chemokine production (GO:0032642)	0.280517	0.40056	0	0	3.11613	3.96098	F2RL1
regulation of nervous system development (GO:0051960)	0.280517	0.40056	0	0	3.11613	3.96098	BHLHE40
phosphatidylinositol phosphate biosynthetic process (GO:0046854)	0.280517	0.40056	0	0	3.11613	3.96098	SMG1
positive regulation of ATPase activity (GO:0032781)	0.280517	0.40056	0	0	3.11613	3.96098	VMP1
negative regulation of cellular process (GO:0048523)	0.280732	0.40056	0	0	1.37743	1.74983	CXCL8;HPGD;FTH1;F2R;CAPRIN2;TNFRSF21
regulation of cell-substrate adhesion (GO:0010810)	0.286141	0.404716	0	0	3.04178	3.80609	NPNT
negative regulation of proteolysis (GO:0045861)	0.286141	0.404716	0	0	3.04178	3.80609	CSTB
cellular response to glucose starvation (GO:0042149)	0.286141	0.404716	0	0	3.04178	3.80609	HSPA5
cellular response to retinoic acid (GO:0071300)	0.286141	0.404716	0	0	3.04178	3.80609	ABL2
positive regulation of axonogenesis (GO:0050772)	0.286141	0.404716	0	0	3.04178	3.80609	MACF1
positive regulation of phospholipase C activity (GO:0010863)	0.286141	0.404716	0	0	3.04178	3.80609	ABL2
lipid modification (GO:0030258)	0.286141	0.404716	0	0	3.04178	3.80609	DGKH
substantia nigra development (GO:0021762)	0.286141	0.404716	0	0	3.04178	3.80609	HSPA5
ribonucleoprotein complex assembly (GO:0022618)	0.286745	0.405129	0	0	1.91025	2.38621	RPL23A;RPF2
negative regulation of epidermal growth factor receptor signaling pathway (GO:0042059)	0.291721	0.408158	0	0	2.97089	3.66001	GPRC5A
branching morphogenesis of an epithelial tube (GO:0048754)	0.291721	0.408158	0	0	2.97089	3.66001	NPNT
regulation of endothelial cell apoptotic process (GO:2000351)	0.291721	0.408158	0	0	2.97089	3.66001	THBS1
positive regulation of cell-matrix adhesion (GO:0001954)	0.291721	0.408158	0	0	2.97089	3.66001	UTRN
homotypic cell-cell adhesion (GO:0034109)	0.291721	0.408158	0	0	2.97089	3.66001	FN1
intracellular protein transmembrane transport (GO:0065002)	0.291721	0.408158	0	0	2.97089	3.66001	HSPA5
intracellular steroid hormone receptor signaling pathway (GO:0030518)	0.291721	0.408158	0	0	2.97089	3.66001	PMEPA1
positive regulation of osteoblast differentiation (GO:0045669)	0.291721	0.408158	0	0	2.97089	3.66001	NPNT
positive regulation of receptor-mediated endocytosis (GO:0048260)	0.291721	0.408158	0	0	2.97089	3.66001	ANXA2
regulation of cellular component organization (GO:0051128)	0.295397	0.412411	0	0	1.86814	2.27807	TFRC;ABL2
positive regulation of response to external stimulus (GO:0032103)	0.295397	0.412411	0	0	1.86814	2.27807	F2RL1;THBS1
negative regulation of nucleic acid-templated transcription (GO:1903507)	0.296057	0.412787	0	0	1.39845	1.7022	PIAS4;JUN;DAP;SMURF2;BHLHE40
amino acid transmembrane transport (GO:0003333)	0.297258	0.412787	0	0	2.90323	3.52207	SLC38A2
regulation of receptor signaling pathway via JAK-STAT (GO:0046425)	0.297258	0.412787	0	0	2.90323	3.52207	F2R
positive regulation of RNA metabolic process (GO:0051254)	0.297258	0.412787	0	0	2.90323	3.52207	SLC38A2
zymogen activation (GO:0031638)	0.297258	0.412787	0	0	2.90323	3.52207	PGK1
alpha-amino acid metabolic process (GO:1901605)	0.302751	0.418623	0	0	2.83857	3.39164	ASS1
regulation of DNA metabolic process (GO:0051052)	0.302751	0.418623	0	0	2.83857	3.39164	SMG1
interleukin-12-mediated signaling pathway (GO:0035722)	0.302751	0.418623	0	0	2.83857	3.39164	ANXA2
positive regulation of organelle assembly (GO:1902117)	0.302751	0.418623	0	0	2.83857	3.39164	SDC4
chromatin organization (GO:0006325)	0.304034	0.419949	0	0	1.82783	2.17624	TOP1;PADI1
negative regulation of DNA-binding transcription factor activity (GO:0043433)	0.306909	0.423004	0	0	1.81477	2.14362	DAP;BHLHE40
monocarboxylic acid metabolic process (GO:0032787)	0.306909	0.423004	0	0	1.81477	2.14362	LDHA;MSMO1
negative regulation of cold-induced thermogenesis (GO:0120163)	0.308203	0.423004	0	0	2.77672	3.26819	LNPEP
regulation of DNA binding (GO:0051101)	0.308203	0.423004	0	0	2.77672	3.26819	JUN
regulation of protein localization to nucleus (GO:1900180)	0.308203	0.423004	0	0	2.77672	3.26819	TFRC
positive regulation of cell-cell adhesion (GO:0022409)	0.308203	0.423004	0	0	2.77672	3.26819	CD44
cellular response to interleukin-12 (GO:0071349)	0.313611	0.427712	0	0	2.7175	3.15122	ANXA2
phosphatidic acid biosynthetic process (GO:0006654)	0.313611	0.427712	0	0	2.7175	3.15122	DGKH
positive regulation of blood vessel endothelial cell migration (GO:0043536)	0.313611	0.427712	0	0	2.7175	3.15122	THBS1
positive regulation of endocytosis (GO:0045807)	0.313611	0.427712	0	0	2.7175	3.15122	F2RL1
Golgi to plasma membrane transport (GO:0006893)	0.313611	0.427712	0	0	2.7175	3.15122	MACF1
myelination (GO:0042552)	0.313611	0.427712	0	0	2.7175	3.15122	TNFRSF21
aminoglycan biosynthetic process (GO:0006023)	0.318978	0.431402	0	0	2.66075	3.04026	SDC4
regulation of cellular localization (GO:0060341)	0.318978	0.431402	0	0	2.66075	3.04026	ABCA12
cellular defense response (GO:0006968)	0.318978	0.431402	0	0	2.66075	3.04026	FOSL1
cellular response to mechanical stimulus (GO:0071260)	0.318978	0.431402	0	0	2.66075	3.04026	ANKRD1
regulation of smooth muscle cell proliferation (GO:0048660)	0.318978	0.431402	0	0	2.66075	3.04026	THBS1
regulation of stress-activated MAPK cascade (GO:0032872)	0.318978	0.431402	0	0	2.66075	3.04026	F2RL1
response to glucose (GO:0009749)	0.318978	0.431402	0	0	2.66075	3.04026	THBS1
response to unfolded protein (GO:0006986)	0.318978	0.431402	0	0	2.66075	3.04026	HSPA5
amino acid transport (GO:0006865)	0.324303	0.435877	0	0	2.60632	2.93492	SLC38A2
negative regulation of ERK1 and ERK2 cascade (GO:0070373)	0.324303	0.435877	0	0	2.60632	2.93492	DUSP6
regulation of cellular component movement (GO:0051270)	0.324303	0.435877	0	0	2.60632	2.93492	ABL2
phosphatidic acid metabolic process (GO:0046473)	0.324303	0.435877	0	0	2.60632	2.93492	DGKH
positive regulation of cell morphogenesis involved in differentiation (GO:0010770)	0.324303	0.435877	0	0	2.60632	2.93492	CAPRIN2
positive regulation of ion transport (GO:0043270)	0.324303	0.435877	0	0	2.60632	2.93492	F2R
protein transport (GO:0015031)	0.325115	0.436516	0	0	1.4044	1.57795	VMP1;MACF1;TFRC;ABCA12
brain development (GO:0007420)	0.326965	0.438093	0	0	1.72833	1.9321	AMIGO2;ADGRL2
response to cytokine (GO:0034097)	0.326965	0.438093	0	0	1.72833	1.9321	NFAT5;BCL2L1
regulation of epithelial cell migration (GO:0010632)	0.329587	0.439788	0	0	2.55406	2.8348	MACF1
regulation of interleukin-12 production (GO:0032655)	0.329587	0.439788	0	0	2.55406	2.8348	THBS1
regulation of protein modification process (GO:0031399)	0.329587	0.439788	0	0	2.55406	2.8348	FN1
intrinsic apoptotic signaling pathway in response to DNA damage (GO:0008630)	0.329587	0.439788	0	0	2.55406	2.8348	BCL2L1
regulation of gene expression (GO:0010468)	0.333683	0.444042	0	0	1.20296	1.32032	KMT2D;CXCL8;TFRC;CRABP2;AHNAK;BHLHE40;AHNAK2;FN1;SLC38A2;F3
negative regulation of BMP signaling pathway (GO:0030514)	0.334829	0.444042	0	0	2.50386	2.73956	SMURF2
regulation of intrinsic apoptotic signaling pathway (GO:2001242)	0.334829	0.444042	0	0	2.50386	2.73956	BCL2L1
regulation of release of sequestered calcium ion into cytosol (GO:0051279)	0.334829	0.444042	0	0	2.50386	2.73956	F2R
positive regulation of developmental growth (GO:0048639)	0.334829	0.444042	0	0	2.50386	2.73956	MACF1
signal transduction in response to DNA damage (GO:0042770)	0.334829	0.444042	0	0	2.50386	2.73956	NDRG1
cardiac muscle tissue development (GO:0048738)	0.340031	0.447736	0	0	2.45558	2.64888	ANKRD1
positive regulation of B cell activation (GO:0050871)	0.340031	0.447736	0	0	2.45558	2.64888	TFRC
positive regulation of chemokine production (GO:0032722)	0.340031	0.447736	0	0	2.45558	2.64888	F2RL1
heart morphogenesis (GO:0003007)	0.340031	0.447736	0	0	2.45558	2.64888	ANKRD1
IRE1-mediated unfolded protein response (GO:0036498)	0.340031	0.447736	0	0	2.45558	2.64888	HSPA5
positive regulation of NIK/NF-kappaB signaling (GO:1901224)	0.340031	0.447736	0	0	2.45558	2.64888	NFAT5
positive regulation of phagocytosis (GO:0050766)	0.340031	0.447736	0	0	2.45558	2.64888	F2RL1
cellular response to interleukin-1 (GO:0071347)	0.341199	0.448364	0	0	1.67142	1.79726	CXCL8;ANKRD1
positive regulation of NF-kappaB transcription factor activity (GO:0051092)	0.341199	0.448364	0	0	1.67142	1.79726	TFRC;CFLAR
peptidyl-serine phosphorylation (GO:0018105)	0.344036	0.450417	0	0	1.66048	1.77175	SMG1;TOP1
protein phosphorylation (GO:0006468)	0.345093	0.450417	0	0	1.30515	1.3886	SMG1;ABL2;BIRC6;TOP1;CDK14
negative regulation of viral genome replication (GO:0045071)	0.345192	0.450417	0	0	2.40913	2.56248	IFIT1
cytoplasmic microtubule organization (GO:0031122)	0.345192	0.450417	0	0	2.40913	2.56248	DST
regulation of proteolysis (GO:0030162)	0.345192	0.450417	0	0	2.40913	2.56248	CSTB
glycosaminoglycan metabolic process (GO:0030203)	0.345192	0.450417	0	0	2.40913	2.56248	SDC4
inorganic anion transport (GO:0015698)	0.345192	0.450417	0	0	2.40913	2.56248	ANO1
protein-containing complex assembly (GO:0065003)	0.345887	0.450417	0	0	1.45425	1.54389	KMT2D;FN1;SLC2A1
negative regulation of signal transduction (GO:0009968)	0.345887	0.450417	0	0	1.45425	1.54389	CXCL8;THBS1;SULF2
central nervous system development (GO:0007417)	0.348017	0.452096	0	0	1.44869	1.52909	AMIGO2;SLC2A1;ADGRL2
cellular response to starvation (GO:0009267)	0.349696	0.452096	0	0	1.63903	1.72211	DAP;HSPA5
organonitrogen compound biosynthetic process (GO:1901566)	0.349696	0.452096	0	0	1.63903	1.72211	PAM;ASS1
skeletal system development (GO:0001501)	0.349696	0.452096	0	0	1.63903	1.72211	CD44;SULF2
protein sumoylation (GO:0016925)	0.350314	0.452096	0	0	2.3644	2.48008	PIAS4
negative regulation of cytokine-mediated signaling pathway (GO:0001960)	0.350314	0.452096	0	0	2.3644	2.48008	F2RL1
regulation of blood vessel endothelial cell migration (GO:0043535)	0.350314	0.452096	0	0	2.3644	2.48008	THBS1
ceramide metabolic process (GO:0006672)	0.350314	0.452096	0	0	2.3644	2.48008	ABCA12
positive regulation of response to DNA damage stimulus (GO:2001022)	0.350314	0.452096	0	0	2.3644	2.48008	ANKRD1
regulation of ATP metabolic process (GO:1903578)	0.355395	0.455032	0	0	2.32129	2.40143	AK4
autophagosome organization (GO:1905037)	0.355395	0.455032	0	0	2.32129	2.40143	VMP1
negative regulation of metabolic process (GO:0009892)	0.355395	0.455032	0	0	2.32129	2.40143	LNPEP
chemokine-mediated signaling pathway (GO:0070098)	0.355395	0.455032	0	0	2.32129	2.40143	CXCL8
nuclear-transcribed mRNA catabolic process, deadenylation-dependent decay (GO:0000288)	0.355395	0.455032	0	0	2.32129	2.40143	SAMD4A
peptidyl-tyrosine modification (GO:0018212)	0.355395	0.455032	0	0	2.32129	2.40143	ABL2
positive regulation of interleukin-1 beta production (GO:0032731)	0.355395	0.455032	0	0	2.32129	2.40143	F2RL1
mitochondrial transport (GO:0006839)	0.355395	0.455032	0	0	2.32129	2.40143	BCL2L1
carboxylic acid transport (GO:0046942)	0.360437	0.458771	0	0	2.27972	2.32631	SLC38A2
dicarboxylic acid metabolic process (GO:0043648)	0.360437	0.458771	0	0	2.27972	2.32631	ASS1
regulation of reactive oxygen species metabolic process (GO:2000377)	0.360437	0.458771	0	0	2.27972	2.32631	THBS1
renal system development (GO:0072001)	0.360437	0.458771	0	0	2.27972	2.32631	SULF2
positive regulation of interferon-gamma production (GO:0032729)	0.360437	0.458771	0	0	2.27972	2.32631	F2RL1
icosanoid metabolic process (GO:0006690)	0.360437	0.458771	0	0	2.27972	2.32631	HPGD
autophagosome assembly (GO:0000045)	0.36544	0.461515	0	0	2.23962	2.25451	VMP1
regulation of calcium ion transport (GO:0051924)	0.36544	0.461515	0	0	2.23962	2.25451	F2R
negative regulation of hydrolase activity (GO:0051346)	0.36544	0.461515	0	0	2.23962	2.25451	CSTB
chordate embryonic development (GO:0043009)	0.36544	0.461515	0	0	2.23962	2.25451	SULF2
regulation of pathway-restricted SMAD protein phosphorylation (GO:0060393)	0.36544	0.461515	0	0	2.23962	2.25451	PMEPA1
regulation of phagocytosis (GO:0050764)	0.36544	0.461515	0	0	2.23962	2.25451	SYT7
positive regulation of protein binding (GO:0032092)	0.36544	0.461515	0	0	2.23962	2.25451	CAPRIN2
muscle organ development (GO:0007517)	0.36544	0.461515	0	0	2.23962	2.25451	UTRN
negative regulation of canonical Wnt signaling pathway (GO:0090090)	0.369374	0.465518	0	0	1.56808	1.56172	IGFBP1;TPBG
adenylate cyclase-modulating G protein-coupled receptor signaling pathway (GO:0007188)	0.369374	0.465518	0	0	1.56808	1.56172	AKAP12;ADGRL2
phospholipid transport (GO:0015914)	0.370404	0.465518	0	0	2.20089	2.18584	ABCA12
positive regulation of apoptotic signaling pathway (GO:2001235)	0.370404	0.465518	0	0	2.20089	2.18584	BCL2L1
response to reactive oxygen species (GO:0000302)	0.370404	0.465518	0	0	2.20089	2.18584	JUN
regulation of MAPK cascade (GO:0043408)	0.372167	0.46728	0	0	1.55844	1.54038	F2R;FN1
adenylate cyclase-inhibiting G protein-coupled receptor signaling pathway (GO:0007193)	0.375329	0.469433	0	0	2.16348	2.1201	AKAP12
cellular response to chemokine (GO:1990869)	0.375329	0.469433	0	0	2.16348	2.1201	CXCL8
homophilic cell adhesion via plasma membrane adhesion molecules (GO:0007156)	0.375329	0.469433	0	0	2.16348	2.1201	AMIGO2
ribonucleoprotein complex biogenesis (GO:0022613)	0.375329	0.469433	0	0	2.16348	2.1201	RPF2
regulation of endocytosis (GO:0030100)	0.380217	0.475003	0	0	2.12731	2.05714	ABL2
peptidyl-serine modification (GO:0018209)	0.380515	0.475003	0	0	1.53021	1.47854	SMG1;TOP1
cell-cell adhesion via plasma-membrane adhesion molecules (GO:0098742)	0.383288	0.477924	0	0	1.52103	1.45862	ALCAM;AMIGO2
regulation of neurogenesis (GO:0050767)	0.385066	0.477924	0	0	2.09233	1.9968	BHLHE40
double-strand break repair via nonhomologous end joining (GO:0006303)	0.385066	0.477924	0	0	2.09233	1.9968	PIAS4
positive regulation of cysteine-type endopeptidase activity (GO:2001056)	0.385066	0.477924	0	0	2.09233	1.9968	F2R
positive regulation of interleukin-1 production (GO:0032732)	0.385066	0.477924	0	0	2.09233	1.9968	F2RL1
response to retinoic acid (GO:0032526)	0.385066	0.477924	0	0	2.09233	1.9968	ABL2
positive regulation of programmed cell death (GO:0043068)	0.386201	0.478875	0	0	1.3553	1.28942	JUN;ANKRD1;DUSP6
proteolysis (GO:0006508)	0.38831	0.48103	0	0	1.35046	1.27747	ANPEP;LNPEP;F3
anterior/posterior pattern specification (GO:0009952)	0.389877	0.481133	0	0	2.05848	1.93893	BHLHE40
cellular response to reactive oxygen species (GO:0034614)	0.389877	0.481133	0	0	2.05848	1.93893	JUN
positive regulation of viral process (GO:0048524)	0.389877	0.481133	0	0	2.05848	1.93893	IFIT1
monocarboxylic acid biosynthetic process (GO:0072330)	0.389877	0.481133	0	0	2.05848	1.93893	ACSM3
rRNA processing (GO:0006364)	0.391574	0.482767	0	0	1.49411	1.40085	RSL1D1;RPL23A
negative regulation of intrinsic apoptotic signaling pathway (GO:2001243)	0.394651	0.485638	0	0	2.0257	1.88341	BCL2L1
diterpenoid metabolic process (GO:0016101)	0.394651	0.485638	0	0	2.0257	1.88341	SDC4
protein modification by small protein conjugation (GO:0032446)	0.395878	0.486686	0	0	1.26309	1.17044	PIAS4;RNF213;SMURF2;BIRC6
regulation of cellular catabolic process (GO:0031329)	0.399388	0.489146	0	0	1.99395	1.83009	ABL2
cellular response to type I interferon (GO:0071357)	0.399388	0.489146	0	0	1.99395	1.83009	IFIT1
type I interferon signaling pathway (GO:0060337)	0.399388	0.489146	0	0	1.99395	1.83009	IFIT1
protein autoubiquitination (GO:0051865)	0.399388	0.489146	0	0	1.99395	1.83009	RNF213
positive regulation of developmental process (GO:0051094)	0.402545	0.492547	0	0	1.45967	1.32822	TFRC;SMURF2
embryonic organ development (GO:0048568)	0.404088	0.493041	0	0	1.96318	1.77888	CXCL8
regulation of protein localization (GO:0032880)	0.404088	0.493041	0	0	1.96318	1.77888	RSL1D1
positive regulation of T cell proliferation (GO:0042102)	0.404088	0.493041	0	0	1.96318	1.77888	TFRC
positive regulation of catabolic process (GO:0009896)	0.408751	0.498262	0	0	1.93333	1.72965	SMURF2
positive regulation of protein localization to nucleus (GO:1900182)	0.413379	0.503429	0	0	1.90438	1.68231	TFRC
negative regulation of cellular catabolic process (GO:0031330)	0.41797	0.507116	0	0	1.87628	1.63677	DAP
cellular response to calcium ion (GO:0071277)	0.41797	0.507116	0	0	1.87628	1.63677	SYT7
peptidyl-tyrosine phosphorylation (GO:0018108)	0.41797	0.507116	0	0	1.87628	1.63677	ABL2
positive regulation of protein transport (GO:0051222)	0.41797	0.507116	0	0	1.87628	1.63677	ANKRD1
innate immune response (GO:0045087)	0.419711	0.508753	0	0	1.28172	1.11278	LCN2;IFIT1;APOL1
negative regulation of viral process (GO:0048525)	0.422525	0.510732	0	0	1.84899	1.59292	IFIT1
neutrophil chemotaxis (GO:0030593)	0.422525	0.510732	0	0	1.84899	1.59292	CXCL8
kidney development (GO:0001822)	0.422525	0.510732	0	0	1.84899	1.59292	SULF2
negative regulation of neuron apoptotic process (GO:0043524)	0.427046	0.514279	0	0	1.82249	1.55069	F2R
nucleic acid metabolic process (GO:0090304)	0.427046	0.514279	0	0	1.82249	1.55069	NT5E
positive regulation of cellular protein localization (GO:1903829)	0.427046	0.514279	0	0	1.82249	1.55069	TFRC
myeloid leukocyte differentiation (GO:0002573)	0.427046	0.514279	0	0	1.82249	1.55069	F2RL1
negative regulation of epithelial cell proliferation (GO:0050680)	0.431531	0.517278	0	0	1.79673	1.51	THBS1
cell junction organization (GO:0034330)	0.431531	0.517278	0	0	1.79673	1.51	VMP1
extrinsic apoptotic signaling pathway (GO:0097191)	0.431531	0.517278	0	0	1.79673	1.51	BCL2L1
positive regulation of neurogenesis (GO:0050769)	0.431531	0.517278	0	0	1.79673	1.51	CAPRIN2
positive regulation of secretion by cell (GO:1903532)	0.431531	0.517278	0	0	1.79673	1.51	ANKRD1
neurotransmitter transport (GO:0006836)	0.435981	0.521008	0	0	1.77168	1.47078	SLC38A2
granulocyte chemotaxis (GO:0071621)	0.435981	0.521008	0	0	1.77168	1.47078	CXCL8
ubiquitin-dependent ERAD pathway (GO:0030433)	0.435981	0.521008	0	0	1.77168	1.47078	HSPA5
positive regulation of apoptotic process (GO:0043065)	0.436248	0.521008	0	0	1.24781	1.03511	JUN;ANKRD1;DUSP6
regulation of cytokine-mediated signaling pathway (GO:0001959)	0.440396	0.524031	0	0	1.74733	1.43295	CFLAR
negative regulation of protein binding (GO:0032091)	0.440396	0.524031	0	0	1.74733	1.43295	IFIT1
cellular response to amino acid starvation (GO:0034198)	0.440396	0.524031	0	0	1.74733	1.43295	DAP
DNA damage response, signal transduction by p53 class mediator (GO:0030330)	0.440396	0.524031	0	0	1.74733	1.43295	NDRG1
ribosome biogenesis (GO:0042254)	0.442817	0.526347	0	0	1.3434	1.09433	RPL23A;RPF2
protein polyubiquitination (GO:0000209)	0.444453	0.526347	0	0	1.23151	0.998647	RNF213;SMURF2;LNPEP
response to amino acid starvation (GO:1990928)	0.444777	0.526347	0	0	1.72363	1.39645	DAP
positive regulation of immune response (GO:0050778)	0.444777	0.526347	0	0	1.72363	1.39645	F2RL1
positive regulation of lymphocyte proliferation (GO:0050671)	0.444777	0.526347	0	0	1.72363	1.39645	TFRC
positive regulation of T cell activation (GO:0050870)	0.444777	0.526347	0	0	1.72363	1.39645	TFRC
actomyosin structure organization (GO:0031032)	0.449124	0.530523	0	0	1.70056	1.36122	ANKRD1
regulation of BMP signaling pathway (GO:0030510)	0.449124	0.530523	0	0	1.70056	1.36122	SMURF2
negative regulation of developmental process (GO:0051093)	0.453437	0.532707	0	0	1.6781	1.3272	TFRC
neutrophil migration (GO:1990266)	0.453437	0.532707	0	0	1.6781	1.3272	CXCL8
positive regulation of endothelial cell proliferation (GO:0001938)	0.453437	0.532707	0	0	1.6781	1.3272	F3
positive regulation of protein modification by small protein conjugation or removal (GO:1903322)	0.453437	0.532707	0	0	1.6781	1.3272	PIAS4
positive regulation of tumor necrosis factor production (GO:0032760)	0.453437	0.532707	0	0	1.6781	1.3272	THBS1
positive regulation of type I interferon production (GO:0032481)	0.453437	0.532707	0	0	1.6781	1.3272	GAPDH
antigen processing and presentation of exogenous peptide antigen via MHC class I (GO:0042590)	0.457717	0.537248	0	0	1.65622	1.29434	LNPEP
negative regulation of intracellular signal transduction (GO:1902532)	0.458509	0.537691	0	0	1.30188	1.01518	THBS1;BCL2L1
endomembrane system organization (GO:0010256)	0.461099	0.54024	0	0	1.29521	1.00267	VMP1;GOLGA8A
negative regulation of NF-kappaB transcription factor activity (GO:0032088)	0.461963	0.540276	0	0	1.6349	1.26259	DAP
regulation of ion transport (GO:0043269)	0.461963	0.540276	0	0	1.6349	1.26259	SYT7
negative regulation of cell cycle (GO:0045786)	0.466177	0.541784	0	0	1.61413	1.23189	HPGD
negative regulation of cellular component organization (GO:0051129)	0.466177	0.541784	0	0	1.61413	1.23189	HSPA5
regulation of NIK/NF-kappaB signaling (GO:1901222)	0.466177	0.541784	0	0	1.61413	1.23189	NFAT5
regulation of protein localization to plasma membrane (GO:1903076)	0.466177	0.541784	0	0	1.61413	1.23189	BCL2L1
positive regulation of cell adhesion (GO:0045785)	0.466177	0.541784	0	0	1.61413	1.23189	NPNT
glycerophospholipid metabolic process (GO:0006650)	0.466177	0.541784	0	0	1.61413	1.23189	DGKH
response to interferon-gamma (GO:0034341)	0.466177	0.541784	0	0	1.61413	1.23189	GAPDH
positive regulation of tumor necrosis factor superfamily cytokine production (GO:1903557)	0.470357	0.546153	0	0	1.59387	1.2022	THBS1
axon guidance (GO:0007411)	0.47139	0.546863	0	0	1.26917	0.954507	ALCAM;LAMA3
positive regulation of cytoskeleton organization (GO:0051495)	0.474505	0.549985	0	0	1.57411	1.17347	F2RL1
regulation of defense response (GO:0031347)	0.478621	0.55278	0	0	1.55484	1.14568	PIK3AP1
regulation of osteoblast differentiation (GO:0045667)	0.478621	0.55278	0	0	1.55484	1.14568	NPNT
positive regulation of plasma membrane bounded cell projection assembly (GO:0120034)	0.478621	0.55278	0	0	1.55484	1.14568	F2RL1
long-chain fatty acid metabolic process (GO:0001676)	0.478621	0.55278	0	0	1.55484	1.14568	HPGD
spindle assembly (GO:0051225)	0.482705	0.557	0	0	1.53603	1.11877	GOLGA8A
G1/S transition of mitotic cell cycle (GO:0000082)	0.486757	0.56018	0	0	1.51767	1.09271	CDK14
positive regulation of protein catabolic process (GO:0045732)	0.486757	0.56018	0	0	1.51767	1.09271	SMURF2
Wnt signaling pathway, planar cell polarity pathway (GO:0060071)	0.486757	0.56018	0	0	1.51767	1.09271	SMURF2
regulation of interferon-gamma production (GO:0032649)	0.490777	0.563807	0	0	1.49973	1.06746	F2RL1
positive regulation of endothelial cell migration (GO:0010595)	0.490777	0.563807	0	0	1.49973	1.06746	THBS1
phosphate-containing compound metabolic process (GO:0006796)	0.49411	0.567134	0	0	1.21422	0.856024	PGK1;TOP1
ERAD pathway (GO:0036503)	0.494766	0.567384	0	0	1.48222	1.04299	HSPA5
regulation of establishment of planar polarity (GO:0090175)	0.498724	0.571316	0	0	1.46511	1.01928	SMURF2
negative regulation of multicellular organismal process (GO:0051241)	0.499076	0.571316	0	0	1.20265	0.835837	F2R;LNPEP
regulation of cation channel activity (GO:2001257)	0.502651	0.573385	0	0	1.44839	0.996285	AHNAK
regulation of endothelial cell migration (GO:0010594)	0.502651	0.573385	0	0	1.44839	0.996285	THBS1
regulation of type I interferon production (GO:0032479)	0.502651	0.573385	0	0	1.44839	0.996285	GAPDH
second-messenger-mediated signaling (GO:0019932)	0.502651	0.573385	0	0	1.44839	0.996285	CXCL8
regulation of cell growth (GO:0001558)	0.506465	0.5753	0	0	1.18568	0.80662	TFRC;CAPRIN2
regulation of mRNA splicing, via spliceosome (GO:0048024)	0.506548	0.5753	0	0	1.43204	0.973983	NCL
positive regulation of binding (GO:0051099)	0.506548	0.5753	0	0	1.43204	0.973983	CAPRIN2
SRP-dependent cotranslational protein targeting to membrane (GO:0006614)	0.506548	0.5753	0	0	1.43204	0.973983	RPL23A
protein complex oligomerization (GO:0051259)	0.506548	0.5753	0	0	1.43204	0.973983	RNF213
regulation of actin cytoskeleton organization (GO:0032956)	0.510414	0.577668	0	0	1.41606	0.952345	ABL2
toll-like receptor signaling pathway (GO:0002224)	0.510414	0.577668	0	0	1.41606	0.952345	PIK3AP1
positive regulation of supramolecular fiber organization (GO:1902905)	0.510414	0.577668	0	0	1.41606	0.952345	F2RL1
positive regulation of transport (GO:0051050)	0.510414	0.577668	0	0	1.41606	0.952345	ANXA2
regulation of lipid metabolic process (GO:0019216)	0.514251	0.58049	0	0	1.40043	0.931346	IDI1
regulation of peptidyl-tyrosine phosphorylation (GO:0050730)	0.514251	0.58049	0	0	1.40043	0.931346	CD44
positive regulation of transmembrane receptor protein serine/threonine kinase signaling pathway (GO:0090100)	0.514251	0.58049	0	0	1.40043	0.931346	THBS1
regulation of epithelial cell proliferation (GO:0050678)	0.518057	0.58377	0	0	1.38513	0.910961	LAMB1
cytoplasmic translation (GO:0002181)	0.518057	0.58377	0	0	1.38513	0.910961	RPL23A
negative regulation of cell death (GO:0060548)	0.521834	0.58599	0	0	1.37017	0.891168	AMIGO2
negative regulation of MAPK cascade (GO:0043409)	0.521834	0.58599	0	0	1.37017	0.891168	DUSP6
cotranslational protein targeting to membrane (GO:0006613)	0.521834	0.58599	0	0	1.37017	0.891168	RPL23A
positive regulation of epithelial cell migration (GO:0010634)	0.521834	0.58599	0	0	1.37017	0.891168	THBS1
ubiquitin-dependent protein catabolic process (GO:0006511)	0.523592	0.587456	0	0	1.08893	0.704586	RNF213;SMURF2;BIRC6
mRNA metabolic process (GO:0016071)	0.525581	0.589178	0	0	1.35553	0.871943	SF3B2
protein maturation (GO:0051604)	0.532988	0.595936	0	0	1.32715	0.835118	F3
positive regulation of cold-induced thermogenesis (GO:0120162)	0.532988	0.595936	0	0	1.32715	0.835118	LCN2
glycosaminoglycan biosynthetic process (GO:0006024)	0.532988	0.595936	0	0	1.32715	0.835118	SDC4
negative regulation of neuron death (GO:1901215)	0.536649	0.598481	0	0	1.3134	0.817477	F2R
regulation of neuron apoptotic process (GO:0043523)	0.536649	0.598481	0	0	1.3134	0.817477	F2R
RNA splicing (GO:0008380)	0.536649	0.598481	0	0	1.3134	0.817477	SF3B2
mRNA-containing ribonucleoprotein complex export from nucleus (GO:0071427)	0.540281	0.601638	0	0	1.29993	0.800326	SMG1
positive regulation of cellular process (GO:0048522)	0.540407	0.601638	0	0	1.0267	0.631867	FOSL1;KMT2D;F2R;FN1;THBS1
organic acid transport (GO:0015849)	0.543884	0.60499	0	0	1.28674	0.783648	SLC38A2
calcium-mediated signaling (GO:0019722)	0.551007	0.610818	0	0	1.26113	0.751643	CXCL8
regulation of protein catabolic process (GO:0042176)	0.551007	0.610818	0	0	1.26113	0.751643	SMURF2
positive regulation of cell growth (GO:0030307)	0.551007	0.610818	0	0	1.26113	0.751643	MACF1
intrinsic apoptotic signaling pathway (GO:0097193)	0.551007	0.610818	0	0	1.26113	0.751643	BCL2L1
protein targeting to ER (GO:0045047)	0.554528	0.613671	0	0	1.2487	0.736284	RPL23A
chromatin remodeling (GO:0006338)	0.554528	0.613671	0	0	1.2487	0.736284	TOP1
positive regulation of protein phosphorylation (GO:0001934)	0.555343	0.614049	0	0	1.03772	0.610358	TFRC;CAPRIN2;CD44
mRNA transport (GO:0051028)	0.55802	0.616484	0	0	1.23652	0.721335	SMG1
protein processing (GO:0016485)	0.564924	0.621464	0	0	1.21284	0.69261	F3
chromosome organization (GO:0051276)	0.564924	0.621464	0	0	1.21284	0.69261	PADI1
RNA export from nucleus (GO:0006405)	0.564924	0.621464	0	0	1.21284	0.69261	SMG1
small GTPase mediated signal transduction (GO:0007264)	0.564924	0.621464	0	0	1.21284	0.69261	JUN
protein localization to nucleus (GO:0034504)	0.564924	0.621464	0	0	1.21284	0.69261	RPF2
mRNA export from nucleus (GO:0006406)	0.568336	0.624688	0	0	1.20134	0.678808	SMG1
negative regulation of cell population proliferation (GO:0008285)	0.569847	0.625818	0	0	1.01523	0.570951	CXCL8;FTH1;F2R
DNA replication (GO:0006260)	0.571721	0.627345	0	0	1.19005	0.665363	TOP1
positive regulation of DNA-binding transcription factor activity (GO:0051091)	0.574176	0.629507	0	0	1.04322	0.578798	TFRC;CFLAR
lipid transport (GO:0006869)	0.57508	0.629965	0	0	1.17897	0.652263	ABCA12
cellular divalent inorganic cation homeostasis (GO:0072503)	0.581719	0.636163	0	0	1.15742	0.627053	MT2A
Fc-epsilon receptor signaling pathway (GO:0038095)	0.581719	0.636163	0	0	1.15742	0.627053	JUN
protein-containing complex subunit organization (GO:0043933)	0.584999	0.638674	0	0	1.14693	0.614922	SLC2A1
Fc receptor signaling pathway (GO:0038093)	0.584999	0.638674	0	0	1.14693	0.614922	JUN
positive regulation of metabolic process (GO:0009893)	0.588255	0.641364	0	0	1.13664	0.603094	LCN2
protein ubiquitination (GO:0016567)	0.588452	0.641364	0	0	0.976008	0.517537	RNF213;SMURF2;LNPEP;BIRC6
positive regulation of phosphorylation (GO:0042327)	0.589483	0.641948	0	0	1.01376	0.535783	TFRC;THBS1
positive regulation of cellular component organization (GO:0051130)	0.591485	0.642509	0	0	1.12652	0.591558	TFRC
response to lipid (GO:0033993)	0.591485	0.642509	0	0	1.12652	0.591558	F2R
histone modification (GO:0016570)	0.591485	0.642509	0	0	1.12652	0.591558	PADI1
positive regulation of protein metabolic process (GO:0051247)	0.594689	0.645449	0	0	1.11658	0.580306	SMURF2
ion transport (GO:0006811)	0.597869	0.647275	0	0	1.10682	0.569328	ANO1
sphingolipid metabolic process (GO:0006665)	0.597869	0.647275	0	0	1.10682	0.569328	ABCA12
tumor necrosis factor-mediated signaling pathway (GO:0033209)	0.597869	0.647275	0	0	1.10682	0.569328	EDAR
adenylate cyclase-activating G protein-coupled receptor signaling pathway (GO:0007189)	0.604154	0.652446	0	0	1.08779	0.548164	ADGRL2
negative regulation of response to external stimulus (GO:0032102)	0.604154	0.652446	0	0	1.08779	0.548164	CD109
positive regulation of protein-containing complex assembly (GO:0031334)	0.604154	0.652446	0	0	1.08779	0.548164	TFRC
cellular component assembly (GO:0022607)	0.606476	0.654409	0	0	0.982049	0.491113	VMP1;SLC2A1
cytoskeleton organization (GO:0007010)	0.610342	0.658033	0	0	1.0694	0.527999	DST
protein homooligomerization (GO:0051260)	0.613399	0.66078	0	0	1.06043	0.518274	RNF213
regulation of mRNA catabolic process (GO:0061013)	0.616433	0.662819	0	0	1.05161	0.508776	SAMD4A
potassium ion transport (GO:0006813)	0.616433	0.662819	0	0	1.05161	0.508776	KCNQ3
regulation of protein phosphorylation (GO:0001932)	0.616825	0.662819	0	0	0.963203	0.465391	TFRC;FN1
cellular response to organic substance (GO:0071310)	0.619443	0.665081	0	0	1.04294	0.499499	NFAT5
non-canonical Wnt signaling pathway (GO:0035567)	0.62243	0.667183	0	0	1.03441	0.490438	SMURF2
regulation of tumor necrosis factor production (GO:0032680)	0.62243	0.667183	0	0	1.03441	0.490438	THBS1
cellular response to oxidative stress (GO:0034599)	0.625394	0.669806	0	0	1.02601	0.481585	JUN
negative regulation of cell growth (GO:0030308)	0.628334	0.67074	0	0	1.01775	0.472934	CAPRIN2
circulatory system development (GO:0072359)	0.628334	0.67074	0	0	1.01775	0.472934	FN1
phosphatidylinositol biosynthetic process (GO:0006661)	0.628334	0.67074	0	0	1.01775	0.472934	SMG1
synapse organization (GO:0050808)	0.628334	0.67074	0	0	1.01775	0.472934	F2R
plasma membrane bounded cell projection organization (GO:0120036)	0.634146	0.676387	0	0	1.00163	0.456217	LAMB1
DNA metabolic process (GO:0006259)	0.638861	0.679695	0	0	0.924156	0.414085	NT5E;TOP1
organelle organization (GO:0006996)	0.639481	0.679695	0	0	0.913481	0.408416	VMP1;DST;GOLGA8A
regulation of primary metabolic process (GO:0080090)	0.639867	0.679695	0	0	0.985997	0.440242	IDI1
G2/M transition of mitotic cell cycle (GO:0000086)	0.639867	0.679695	0	0	0.985997	0.440242	CDK14
protein glycosylation (GO:0006486)	0.639867	0.679695	0	0	0.985997	0.440242	PLOD2
cell cycle G2/M phase transition (GO:0044839)	0.642695	0.68214	0	0	0.978362	0.43252	CDK14
positive regulation of peptidyl-tyrosine phosphorylation (GO:0050731)	0.651045	0.690438	0	0	0.956148	0.410356	CD44
regulation of nucleic acid-templated transcription (GO:1903506)	0.655229	0.694307	0	0	0.891629	0.376954	KMT2D;CRABP2;BHLHE40
protein localization to plasma membrane (GO:0072659)	0.656504	0.694524	0	0	0.941888	0.396371	ABCA12
organic substance transport (GO:0071702)	0.656504	0.694524	0	0	0.941888	0.396371	ABCA12
potassium ion transmembrane transport (GO:0071805)	0.664534	0.701874	0	0	0.921272	0.376495	KCNQ3
protein dephosphorylation (GO:0006470)	0.664534	0.701874	0	0	0.921272	0.376495	DUSP6
regulation of intracellular signal transduction (GO:1902531)	0.665959	0.702806	0	0	0.876931	0.356497	AKAP12;F2RL1;RPF2
neuron projection morphogenesis (GO:0048812)	0.667169	0.702939	0	0	0.914597	0.370148	ALCAM
protein localization to cell periphery (GO:1990778)	0.667169	0.702939	0	0	0.914597	0.370148	ABCA12
Ras protein signal transduction (GO:0007265)	0.672377	0.707852	0	0	0.901533	0.35785	JUN
neuron development (GO:0048666)	0.674951	0.70941	0	0	0.895139	0.351892	LAMB1
nitrogen compound transport (GO:0071705)	0.674951	0.70941	0	0	0.895139	0.351892	SLC38A2
regulation of mRNA stability (GO:0043488)	0.682552	0.716818	0	0	0.876485	0.334744	SAMD4A
MAPK cascade (GO:0000165)	0.686997	0.720902	0	0	0.843207	0.316561	DUSP6;BCL2L1
regulation of cytokine production (GO:0001817)	0.692413	0.725412	0	0	0.852782	0.313459	GAPDH
cellular response to organic cyclic compound (GO:0071407)	0.692413	0.725412	0	0	0.852782	0.313459	INSIG1
actin filament organization (GO:0007015)	0.697229	0.729279	0	0	0.841401	0.303444	FAT1
negative regulation of protein phosphorylation (GO:0001933)	0.697229	0.729279	0	0	0.841401	0.303444	PMEPA1
dephosphorylation (GO:0016311)	0.699609	0.731179	0	0	0.835823	0.298585	DUSP6
cellular macromolecule biosynthetic process (GO:0034645)	0.705733	0.736985	0	0	0.81302	0.283352	RPL23A;TOP1
regulation of signal transduction by p53 class mediator (GO:1901796)	0.706637	0.737336	0	0	0.819521	0.284569	RPF2
regulation of cellular macromolecule biosynthetic process (GO:2000112)	0.710567	0.74084	0	0	0.817162	0.279218	KMT2D;CRABP2;BHLHE40
T cell receptor signaling pathway (GO:0050852)	0.711231	0.740937	0	0	0.808999	0.275673	TNFRSF21
protein autophosphorylation (GO:0046777)	0.713502	0.742706	0	0	0.803838	0.271352	SMG1
positive regulation of transcription by RNA polymerase II (GO:0045944)	0.716737	0.745325	0	0	0.84	0.279759	FOSL1;KMT2D;NFAT5;JUN;CAPRIN2;F2RL1
proteasome-mediated ubiquitin-dependent protein catabolic process (GO:0043161)	0.717167	0.745325	0	0	0.794895	0.26426	SMURF2;HSPA5
peptide biosynthetic process (GO:0043043)	0.720207	0.747286	0	0	0.78874	0.258878	RPL23A
rRNA metabolic process (GO:0016072)	0.720207	0.747286	0	0	0.78874	0.258878	RPL23A
double-strand break repair (GO:0006302)	0.72459	0.750633	0	0	0.778983	0.250949	PIAS4
heart development (GO:0007507)	0.72459	0.750633	0	0	0.778983	0.250949	FN1
regulation of neuron projection development (GO:0010975)	0.726756	0.752276	0	0	0.774194	0.247095	ABL2
neuron projection development (GO:0031175)	0.739401	0.764755	0	0	0.746641	0.225422	LAMB1
cation transport (GO:0006812)	0.745503	0.770452	0	0	0.733582	0.21545	ANO1
mitochondrion organization (GO:0007005)	0.747506	0.771907	0	0	0.729329	0.212244	BCL2L1
defense response to bacterium (GO:0042742)	0.749493	0.773343	0	0	0.725124	0.209096	LCN2
glycerophospholipid biosynthetic process (GO:0046474)	0.751464	0.77476	0	0	0.720968	0.206004	DGKH
protein stabilization (GO:0050821)	0.75536	0.776925	0	0	0.712794	0.199982	GAPDH
regulation of immune response (GO:0050776)	0.75536	0.776925	0	0	0.712794	0.199982	COL17A1
RNA processing (GO:0006396)	0.75536	0.776925	0	0	0.712794	0.199982	SF3B2
antigen receptor-mediated signaling pathway (GO:0050851)	0.766689	0.787952	0	0	0.689341	0.18314	TNFRSF21
gene expression (GO:0010467)	0.768886	0.789585	0	0	0.715019	0.187916	SMG1;RPL23A
negative regulation of macromolecule metabolic process (GO:0010605)	0.782713	0.803147	0	0	0.656895	0.160932	CXCL8
protein localization to membrane (GO:0072657)	0.784424	0.804267	0	0	0.653475	0.158667	ABCA12
regulation of signal transduction (GO:0009966)	0.789478	0.80881	0	0	0.643426	0.152095	IGFBP1
ncRNA processing (GO:0034470)	0.794415	0.813225	0	0	0.633677	0.145841	RPL23A
generation of neurons (GO:0048699)	0.796035	0.814241	0	0	0.630493	0.143823	BHLHE40
proteasomal protein catabolic process (GO:0010498)	0.800818	0.818488	0	0	0.621126	0.137965	SMURF2
regulation of inflammatory response (GO:0050727)	0.802388	0.819447	0	0	0.618065	0.136075	PIK3AP1
mitotic cell cycle phase transition (GO:0044772)	0.807024	0.823533	0	0	0.609057	0.130583	CDK14
positive regulation of protein modification process (GO:0031401)	0.814511	0.829867	0	0	0.594609	0.121994	TFRC
translation (GO:0006412)	0.814511	0.829867	0	0	0.594609	0.121994	RPL23A
positive regulation of transcription, DNA-templated (GO:0045893)	0.822447	0.837294	0	0	0.745765	0.145776	FOSL1;KMT2D;NFAT5;JUN;F2R;CAPRIN2;F2RL1
organelle assembly (GO:0070925)	0.847277	0.861897	0	0	0.596267	0.0988178	VMP1;GOLGA8A
axonogenesis (GO:0007409)	0.849033	0.863006	0	0	0.529221	0.0866108	LAMA3
membrane organization (GO:0061024)	0.851407	0.864742	0	0	0.524776	0.0844178	TFRC
anterograde trans-synaptic signaling (GO:0098916)	0.853745	0.866437	0	0	0.520404	0.0822878	KCNQ3
RNA splicing, via transesterification reactions with bulged adenosine as nucleophile (GO:0000377)	0.861641	0.873767	0	0	0.505652	0.0753	SF3B2
nervous system development (GO:0007399)	0.866694	0.878123	0	0	0.566146	0.0809982	FN1;SLC2A1
negative regulation of transcription, DNA-templated (GO:0045892)	0.86729	0.878123	0	0	0.663691	0.0944977	PIAS4;JUN;DAP;SMURF2;BHLHE40
positive regulation of cell differentiation (GO:0045597)	0.869113	0.879282	0	0	0.491703	0.0689769	NPNT
protein deubiquitination (GO:0016579)	0.878135	0.887717	0	0	0.474848	0.0617092	SMURF2
inorganic cation transmembrane transport (GO:0098662)	0.884721	0.892983	0	0	0.462507	0.056649	KCNQ3
mRNA splicing, via spliceosome (GO:0000398)	0.884721	0.892983	0	0	0.462507	0.056649	SF3B2
protein modification by small protein removal (GO:0070646)	0.886538	0.894121	0	0	0.459097	0.0552898	SMURF2
regulation of transcription, DNA-templated (GO:0006355)	0.903117	0.910134	0	0	0.717697	0.0731359	PIAS4;KMT2D;NFAT5;JUN;CRABP2;SMURF2;F2R;FOSL1;DAP;ELF5;BHLHE40;ANKRD1;CDK14
DNA repair (GO:0006281)	0.904733	0.911054	0	0	0.424612	0.0425104	PIAS4
negative regulation of transcription by RNA polymerase II (GO:0000122)	0.905694	0.911153	0	0	0.551755	0.0546535	JUN;SMURF2;BHLHE40
mRNA processing (GO:0006397)	0.906235	0.911153	0	0	0.421728	0.0415219	SF3B2
chemical synaptic transmission (GO:0007268)	0.910603	0.914582	0	0	0.413305	0.0387051	KCNQ3
positive regulation of nucleic acid-templated transcription (GO:1903508)	0.911057	0.914582	0	0	0.493328	0.0459536	JUN;F2R
cellular protein localization (GO:0034613)	0.925554	0.928417	0	0	0.383871	0.0296973	ABCA12
intracellular protein transport (GO:0006886)	0.92959	0.931746	0	0	0.375715	0.0274314	ABCA12
cellular response to DNA damage stimulus (GO:0006974)	0.937022	0.938469	0	0	0.360385	0.0234425	BCL2L1
transmembrane receptor protein tyrosine kinase signaling pathway (GO:0007169)	0.959072	0.959812	0	0	0.31123	0.013006	SULF2
regulation of transcription by RNA polymerase II (GO:0006357)	0.964276	0.964276	0	0	0.609973	0.0221893	PIAS4;FOSL1;KMT2D;NFAT5;JUN;SMURF2;ELF5;BHLHE40;CAPRIN2;ANKRD1;F2RL1
