# Supplementary material for: KCNQ potassium channels modulate Wnt activity in gastro-oesophageal adenocarcinomas
Source: Life Sci Alliance. 2023 Sep 25;6(12):e202302124. doi: 10.26508/lsa.202302124 (PMC10520261; doi:10.26508/lsa.202302124)
Supplement: Supplementary file 7 [file LSA-2023-02124_TableS7.xlsx]

## Sheet: Table S7
Term	P-value	Adjusted P-value	Old P-value	Old Adjusted P-value	Odds Ratio	Combined Score	Genes
SRP-dependent cotranslational protein targeting to membrane (GO:0006614)	8.06992e-35	4.37632e-31	0	0	16.905	1327.08	RPL30;RPL3;RPL32;RPL31;RPL34;RPLP1;RPLP0;ZFAND2B;RPL10A;RPL8;SRP14;RPL6;RPL7;RPS15;RPS4X;RPL7A;RPS14;RPS17;RPS16;RPL18A;RPS18;RPL36;RPL35;RPLP2;RPL38;RPL37;SEC61B;RPS11;RPL39;RPS10;RPS13;RPS12;RPS9;RPS7;RPS8;RPL23;RPS5;RPL22;RPS6;RPL13A;RPS3A;RPSA;RPL37A;RPL24;RPL27;RPL26;RPL29;RPL28;UBA52;RPL10;RPL12;RPL11;RPS15A;RPL14;RPL13;RPL15;RPS2;RPL18;RPS27A;RPL17;RPL19;RPL41;RPL35A;RPL23A;SRP68;RPS25;RPS…
cytoplasmic translation (GO:0002181)	3.21894e-34	8.72816e-31	0	0	15.3346	1182.58	RPL30;RPL3;RPL32;RPL31;RPL34;RPLP1;RPLP0;RPL10A;RPL8;RPL6;RPL7;RPS15;RPS4X;RPL7A;RPS14;RPS17;RPS16;RPL18A;RPS18;RPL36;RPL35;RPL38;RPL37;RPS11;RPL39;RPS10;RPS13;RPS12;RPS9;RPS7;RPS8;RPL23;RPS5;RPL22;RPS6;RPL13A;RPS3A;RPSA;FTSJ1;RPL37A;RPL24;RPL27;RPL26;RPL29;RPL28;UBA52;RPL10;RPL12;RPL11;RPS15A;RPL14;RPL13;RPL15;RPS2;RPL18;RPS27A;RPL17;RPL19;RWDD1;RPL41;RPL35A;RPL23A;RPS25;EIF3M;RPS27;RPS29;RPL27A…
external encapsulating structure organization (GO:0045229)	3.08902e-33	5.58393e-30	0	0	5.39314	403.717	SPARC;COL16A1;SERPINE1;ITGA2B;TNC;DMP1;ICAM4;FGF2;LOXL1;ICAM1;COMP;TGM1;IBSP;BSG;KDR;SLC39A8;TGM3;POSTN;COL27A1;APLP1;SPINK5;HSPG2;ADAM19;COL4A2;LOX;COL4A1;COL4A4;ADAM12;COL8A2;COL8A1;COL17A1;FBN2;COL13A1;PDGFB;ADAMTS12;NID1;NID2;ADAMTS10;ADAMTS14;ADAMTS19;ADAMTS18;VCAM1;COL24A1;FN1;COL1A1;COL1A2;COL5A1;COL5A3;COL5A2;ITGA11;NF1;TGFBI;FBN1;ITGB1;COL18A1;ECM2;ITGAM;LAMC3;ELN;ITGB3;ITGB2;LAMC1;ITGAL…
extracellular structure organization (GO:0043062)	8.8576e-33	1.09868e-29	0	0	5.34866	394.752	SPARC;COL16A1;SERPINE1;ITGA2B;TNC;DMP1;ICAM4;FGF2;LOXL1;ICAM1;COMP;IBSP;BSG;KDR;SLC39A8;POSTN;COL27A1;APLP1;SPINK5;HSPG2;ADAM19;COL4A2;LOX;COL4A1;COL4A4;ADAM12;COL8A2;COL8A1;COL17A1;FBN2;COL13A1;PDGFB;ADAMTS12;NID1;NID2;ADAMTS10;ADAMTS14;ADAMTS19;ADAMTS18;VCAM1;COL24A1;FN1;COL1A1;COL1A2;COL5A1;COL5A3;COL5A2;ITGA11;NF1;TGFBI;FBN1;ITGB1;COL18A1;ECM2;ITGAM;LAMC3;ELN;ITGB3;ITGB2;LAMC1;ITGAL;ADAMTS4;A…
extracellular matrix organization (GO:0030198)	1.01298e-32	1.09868e-29	0	0	4.20316	309.646	SPARC;COL16A1;COL12A1;SERPINE1;ITGA2B;LOXL3;TNC;LOXL4;DMP1;ICAM4;PLOD2;PLOD1;FGF2;LOXL1;ICAM1;LOXL2;COMP;CAPNS1;IBSP;CAPNS2;BSG;KDR;CYP1B1;SLC39A8;CAPN1;POSTN;COL27A1;APLP1;SPINK5;HSPG2;ADAM19;COL4A2;LOX;COL4A1;COL4A4;ADAM12;COL8A2;COL8A1;COL17A1;FBN2;COL13A1;KLK5;PDGFB;HTRA1;ADAMTS12;NID1;NID2;ADAMTS10;KLK7;SCUBE3;ADAMTS14;SCUBE1;ADAMTS19;ADAMTS18;SERPINH1;A2M;VCAM1;COL24A1;FN1;COL1A1;COL1A2;BMP…
protein targeting to ER (GO:0045047)	3.30013e-32	2.98277e-29	0	0	11.6639	845.499	RPL30;RPL3;RPL32;RPL31;RPL34;RPLP1;RPLP0;ZFAND2B;RPL10A;RPL8;SRP14;RPL6;RPL7;RPS15;RPS4X;RPS14;RPL7A;RPS17;RPS16;RPL18A;RPS18;RPL36;RPL35;RPLP2;RPL38;MAN1A1;RPL37;RPS11;RPL39;RPS10;RPS13;RPS12;RPS9;RPS7;RPS8;RPL23;RPS5;RPL22;RPS6;RPL13A;RPSA;RPS3A;RPL37A;RPL24;CHMP4A;RPL27;RPL26;RPL29;RPL28;UBA52;RPL10;RPL12;RPL11;RPS15A;RPL14;RPL13;RPL15;RPS2;RPL18;RPS27A;RPL17;RPL19;RPL41;SGTB;RPL35A;RPL23A;SRP…
peptide biosynthetic process (GO:0043043)	6.55384e-32	5.07736e-29	0	0	6.72273	482.71	RPL30;RPL3;RPL32;RPL31;RPL34;RPL10A;RPL8;RPL6;RPL7;RPS15;RPS14;RPS17;RPS16;RPL18A;RPS18;RPL36;RPL35;RPL38;RPL37;RPS11;RPL39;RPS10;RPS13;RPS12;RPS9;RPS7;RPS8;RPL23;RPS5;RPL22;RPS6;RPSA;MRPS18C;RPL24;RPL27;RPL26;RPL29;RPL28;MRPL18;MRPL13;MRPL10;MRPL11;GGT5;RPL41;GGT6;MRPL27;MRPL28;MRPL23;MRPL24;RPS25;COPS5;RPS27;RPS29;RPL27A;RPS20;RPS21;RPS24;RPS23;MRPS15;MRPS14;MRPS11;RPLP1;MRPS12;RPLP0;MRPL36;MRP…
cotranslational protein targeting to membrane (GO:0006613)	2.74108e-30	1.85811e-27	0	0	12.142	826.498	RPL30;RPL3;RPL32;RPL31;RPL34;RPLP1;RPLP0;RPL10A;RPL8;SRP14;RPL6;RPL7;RPS15;RPS4X;RPL7A;RPS14;RPS17;RPS16;RPL18A;RPS18;RPL36;RPL35;RPLP2;RPL38;RPL37;RPS11;RPL39;RPS10;RPS13;RPS12;RPS9;RPS7;RPS8;RPL23;RPS5;RPL22;RPS6;RPL13A;RPS3A;RPSA;RPL37A;RPL24;RPL27;RPL26;RPL29;RPL28;UBA52;RPL10;RPL12;RPL11;RPS15A;RPL14;RPL13;RPL15;RPS2;RPL18;RPS27A;RPL17;RPL19;RPL41;RPL35A;RPL23A;SRP68;RPS25;RPS27;RPS29;RPL27A…
cellular protein metabolic process (GO:0044267)	4.04846e-28	2.43942e-25	0	0	3.15336	198.895	RPL30;RPL3;RPL32;CSF1;RPL31;RPL34;UBE2D2;ARAF;TNC;DMP1;PLOD2;RPL8;RPL10A;RPL6;RPL7;UBE2L3;LOXL2;RPS15;TGM1;C4A;RPS14;RPS17;RPS16;PPP4R2;RPL18A;RPS18;FDXR;RPL36;RPL35;RPL38;RPL37;RPS11;RPL39;RPS10;RPS13;TGM3;RPS12;IGFBP1;ATG3;RPS9;RPS7;RPS8;RPL23;IGFBP3;RPS5;RPL22;RPS6;RPSA;MRPS18C;LOX;PAPPA;ADPRH;RPL24;SPARCL1;RPL27;PADI4;RPL26;IGFALS;RPL29;RPL28;UBA52;MRPL18;SDC2;CSF2RB;MRPL13;CSF2RA;LTBP1;MRPL1…
translation (GO:0006412)	5.13779e-27	2.78622e-24	0	0	4.59728	278.288	RPL30;RPL3;RPL32;RPL31;RPL34;RPL8;RPL10A;RPL6;RPL7;RPS15;EEF1B2;RPS14;RPS17;RPS16;RPL18A;RPS18;RPL36;RPL35;RPL38;RPL37;RPS11;RPL39;RPS10;RPS13;RPS12;RPS9;RPS7;RPS8;RPL23;RPS5;RPL22;RPS6;RPSA;FTSJ1;MRPS18C;PPA2;RPL24;RPL27;RPL26;RPL29;RPL28;UBA52;MRPL18;MRPL16;MRPL13;MRPL10;MRPL11;RPL41;MRPL27;MRPL28;MRPL23;MRPL24;RPS25;RPS27;COPS5;RPS29;RPL27A;RPS20;RPS21;RPS24;RPS23;MRPS15;MRPS14;MRPS11;RPLP1;MR…
aerobic electron transport chain (GO:0019646)	1.9785e-26	9.754e-24	0	0	15.684	928.253	COX7B;NDUFA13;NDUFA11;NDUFA12;COX4I1;NDUFA10;COX6A1;COX7C;UQCRFS1;COX8A;NDUFC2;NDUFC1;SDHD;SDHA;COX6B1;COX7A2L;NDUFS8;NDUFS7;SDHAF2;NDUFS6;NDUFS5;NDUFS4;NDUFS3;UQCRC1;UQCRC2;NDUFB9;NDUFB8;NDUFB7;NDUFB10;NDUFB6;UQCRB;NDUFB11;NDUFB5;NDUFB4;NDUFB3;NDUFB2;NDUFB1;UQCR11;UQCR10;COX5B;COX5A;UQCRH;NDUFV2;NDUFV1;NDUFA9;NDUFA8;NDUFA7;NDUFA6;NDUFA4;NDUFA3;NDUFA2;NDUFA1;COX6C;UQCRHL;UQCRQ;NDUFAB1
mitochondrial ATP synthesis coupled electron transport (GO:0042775)	7.49794e-26	3.38844e-23	0	0	14.6374	846.813	COX7B;NDUFA13;NDUFA11;NDUFA12;COX4I1;NDUFA10;COX6A1;COX7C;UQCRFS1;COX8A;NDUFC2;NDUFC1;SDHD;SDHA;COX6B1;COX7A2L;NDUFS8;NDUFS7;SDHAF2;NDUFS6;NDUFS5;NDUFS4;NDUFS3;UQCRC1;UQCRC2;NDUFB9;NDUFB8;NDUFB7;NDUFB10;NDUFB6;UQCRB;NDUFB11;NDUFB5;NDUFB4;NDUFB3;NDUFB2;NDUFB1;UQCR11;UQCR10;COX5B;COX5A;UQCRH;NDUFV2;NDUFV1;NDUFA9;NDUFA8;NDUFA7;NDUFA6;NDUFA4;NDUFA3;NDUFA2;NDUFA1;COX6C;UQCRHL;UQCRQ;NDUFAB1
nuclear-transcribed mRNA catabolic process, nonsense-mediated decay (GO:0000184)	2.22182e-23	9.26843e-21	0	0	6.90119	359.974	RPL30;RPL3;RPL32;RPL31;RPL34;RPLP1;RPLP0;RPL10A;RPL8;RPL6;RPL7;RPS15;RPS4X;RPS14;RPL7A;RPS17;RPS16;RPL18A;RPS18;RPL36;RPL35;RPLP2;RPL38;RPL37;RPS11;RPL39;RPS10;RPS13;RPS12;UPF1;RPS9;RPS7;RPS8;RPL23;RPS5;RPL22;RPS6;RPL13A;RPSA;RPS3A;RPL37A;RPL24;RPL27;RPL26;RPL29;RPL28;UBA52;RPL10;RPL12;RPL11;PPP2CA;RPS15A;RPL14;RPL13;RPL15;RPS2;RPL18;RPS27A;RPL17;RPL19;RPL41;RPL35A;RPL23A;PNRC2;RPS25;RPS27;RPS29;…
mitochondrial electron transport, NADH to ubiquinone (GO:0006120)	7.15326e-19	2.77087e-16	0	0	26.5337	1108.62	NDUFB9;NDUFA13;NDUFB8;NDUFB7;NDUFA11;NDUFB10;NDUFB6;NDUFA12;NDUFB11;NDUFB5;NDUFB4;NDUFA10;NDUFB3;NDUFB2;NDUFB1;NDUFV2;NDUFV1;NDUFA9;NDUFA8;NDUFA7;NDUFA6;NDUFA4;NDUFA3;NDUFA2;NDUFA1;NDUFC2;NDUFC1;NDUFS8;NDUFS7;NDUFS6;NDUFS5;NDUFAB1;NDUFS4;NDUFS3
nuclear-transcribed mRNA catabolic process (GO:0000956)	3.04092e-15	1.0994e-12	0	0	3.53381	118.123	RPL30;RPL3;RPL32;RPL31;RPL34;RPLP1;RPLP0;RPL10A;RPL8;RPL6;RPL7;RPS15;RPS4X;RPS14;RPL7A;RPS17;RPS16;RPL18A;RPS18;RPL36;RPL35;RPLP2;RPL38;RPL37;RPS11;RPL39;RPS10;RPS13;RPS12;UPF1;RPS9;RPS7;RPS8;RPL23;RPS5;RPL22;RPS6;RPL13A;RPSA;RPS3A;RC3H2;XRN1;RPL37A;RPL24;RPL27;RPL26;RPL29;RPL28;UBA52;DCP2;RPL10;RPL12;RPL11;EXOSC7;PPP2CA;RPS15A;EXOSC8;RPL14;RPL13;POLR2G;RPL15;RPS2;RPL18;RPS27A;RPL17;RPL19;RPL41;L…
mitochondrial respiratory chain complex I assembly (GO:0032981)	1.86928e-14	5.96301e-12	0	0	8.01218	253.27	NDUFB9;NDUFA13;NDUFB8;NDUFB7;NDUFA11;NDUFB10;NDUFB6;NDUFA12;NDUFB11;NDUFB5;NDUFB4;NDUFA10;NDUFB3;NDUFB2;NDUFB1;ECSIT;NDUFV2;NDUFV1;NDUFA9;NDUFA8;NDUFA7;NDUFA6;NDUFA3;NDUFA2;NDUFA1;NDUFC2;NDUFC1;OXA1L;NDUFS8;NDUFS7;NDUFS6;NDUFS5;NDUFAF4;NDUFS4;NDUFAB1;NDUFS3;TMEM126A;NDUFAF2;NDUFAF3
NADH dehydrogenase complex assembly (GO:0010257)	1.86928e-14	5.96301e-12	0	0	8.01218	253.27	NDUFB9;NDUFA13;NDUFB8;NDUFB7;NDUFA11;NDUFB10;NDUFB6;NDUFA12;NDUFB11;NDUFB5;NDUFB4;NDUFA10;NDUFB3;NDUFB2;NDUFB1;ECSIT;NDUFV2;NDUFV1;NDUFA9;NDUFA8;NDUFA7;NDUFA6;NDUFA3;NDUFA2;NDUFA1;NDUFC2;NDUFC1;OXA1L;NDUFS8;NDUFS7;NDUFS6;NDUFS5;NDUFAF4;NDUFS4;NDUFAB1;NDUFS3;TMEM126A;NDUFAF2;NDUFAF3
epidermis development (GO:0008544)	1.03311e-13	3.11252e-11	0	0	5.35966	160.259	COL17A1;SPRR2E;SPRR2F;SPRR3;SPRR2G;CRABP2;BNC1;KLK5;WAS;PLOD1;EVPL;EDA2R;KLK7;PTHLH;NTF4;SCEL;FGF7;SPRR2A;SPRR2B;SPRR2D;DSP;KRTDAP;CDSN;SPINK5;KRT34;KLK14;GRHL3;KRT32;KRT5;KRT31;OVOL1;GRHL1;FOXN1;OVOL2;ALDH3A2;FLG2;ACER1;DCT;FABP5;COL7A1;KRT15;GJB5;KRT14;SPRR1A;HLA-DRB1;SPRR1B;S100A7;ZNF750
cellular macromolecule biosynthetic process (GO:0034645)	3.25673e-13	9.29539e-11	0	0	2.43636	70.0524	RPL30;RPL3;RPL32;RPL31;RPL34;RPL8;RPL10A;RPL6;RPL7;RPS15;EEF1B2;RPS14;RPS17;HELB;RPS16;RPL18A;RPS18;RPL36;RPL35;RPL38;RPL37;RPS11;RPL39;RPS10;RPS13;RPS12;RPS9;RPS7;RPS8;RPL23;RPS5;RPL22;RPS6;RPSA;MRPS18C;RPL24;RPL27;RPL26;RPL29;RPL28;MRPL18;BAZ2A;MRPL13;MRPL10;MRPL11;ST3GAL2;RPL41;MRPL27;MRPL28;INHBA;MRPL23;MRPL24;EXT2;RPS25;RPS27;COPS5;RPS29;RPL27A;ATM;RPS20;RPS21;RPS24;RPS23;RAD9A;MRPS15;ALAS2;…
collagen fibril organization (GO:0030199)	7.48434e-13	2.02938e-10	0	0	4.78707	133.659	COL18A1;COL16A1;COL12A1;LOXL3;LOXL4;PLOD2;PLOD1;LOXL1;LOXL2;ADAMTS2;ADAMTS3;COL10A1;CYP1B1;COL27A1;TGFBR1;GREM1;COL2A1;COL4A2;LOX;COL4A1;COL4A4;COL6A2;PXDN;COL8A2;COL21A1;COL6A3;COL8A1;DDR2;COL17A1;COL15A1;COL13A1;COL11A1;COL11A2;ADAMTS14;SERPINH1;COL24A1;LUM;COL22A1;COL1A1;COL3A1;BMP1;COL1A2;COL5A1;COL5A3;COL7A1;P4HA3;COL5A2;NF1;TLL1
mitochondrial respiratory chain complex assembly (GO:0033108)	6.07193e-12	1.568e-09	0	0	4.46441	115.304	NDUFB9;NDUFA13;NDUFB8;NDUFB7;NDUFA11;COX16;NDUFB10;NDUFB6;NDUFA12;NDUFB11;NDUFB5;NDUFB4;NDUFA10;COX17;NDUFB3;NDUFB2;NDUFB1;ECSIT;SAMM50;AIFM1;UQCRFS1;NDUFV2;NDUFV1;NDUFA9;NDUFA8;NDUFA7;SURF1;NDUFA6;NDUFA3;NDUFA2;NDUFA1;NDUFC2;NDUFC1;TTC19;OXA1L;NDUFS8;NDUFS7;SDHAF2;NDUFS6;NDUFS5;NDUFAF4;NDUFS4;SDHAF1;NDUFAB1;NDUFS3;TMEM126A;NDUFAF2;NDUFAF3
gene expression (GO:0010467)	8.24645e-12	2.03275e-09	0	0	2.2109	56.4248	RPL30;RPL3;RPL32;RPL31;RPL34;ADARB1;RPL8;RPL10A;RPL6;RPL7;RPS15;RPS14;RPS17;RPS16;RPL18A;RPS18;RPL36;RPL35;RPL38;RPL37;RPS11;RPL39;RPS10;RPS13;RPS12;RPS9;NUP210;RPS7;RPS8;RPL23;RPS5;RPL22;RPS6;RPSA;MRPS18C;SARNP;RPL24;RPL27;RPL26;RPL29;RPL28;SLBP;MRPL18;BAZ2A;MRPL13;MRPL10;MRPL11;CPSF4;RPL41;MRPL27;MRPL28;MRPL23;MRPL24;RPS25;RPS27;COPS5;RPS29;RPL27A;NOX4;RPS20;RPS21;RPS24;RPS23;MRPS15;MRPS14;MRPS…
mitochondrial translational elongation (GO:0070125)	1.59772e-11	3.61018e-09	0	0	4.37032	108.646	MRPS15;MRPS14;MRPS36;MRPS11;MRPL18;MRPS33;MRPS12;MRPS34;MRPL38;MRPL16;MRPL39;MRPL36;MRPL15;MRPL34;MRPL12;MRPL13;MRPL10;MRPL54;MRPL11;MRPL55;MRPL41;MRPL20;MRPL1;MRPL40;CHCHD1;MRPS28;GADD45GIP1;MRPS24;MRPS23;MRPL49;MRPL27;MRPS21;MRPL28;MRPL48;ERAL1;MRPS7;MRPL23;MRPS6;MRPL24;MRPL43;MRPS5;MRPS18C;MRPL52;MRPL53;OXA1L;MRPL51;AURKAIP1
mitochondrial translational termination (GO:0070126)	1.59772e-11	3.61018e-09	0	0	4.37032	108.646	MRPS15;MRPS14;MRPS36;MRPS11;MRPL18;MRPS33;MRPS12;MRPS34;MRPL38;MRPL16;MRPL39;MRPL36;MRPL15;MRPL34;MRPL12;MRPL13;MRPL10;MRPL54;MRPL11;MRPL55;MRPL41;MRPL20;MRPL1;MRPL40;CHCHD1;MRPS28;GADD45GIP1;MRPS24;MRPS23;MRPL49;MRPL27;MRPS21;MRPL28;MRPL48;ERAL1;MRPS7;MRPL23;MRPS6;MRPL24;MRPL43;MRPS5;MRPS18C;MRPL52;MRPL53;OXA1L;MRPL51;AURKAIP1
translational termination (GO:0006415)	1.21606e-10	2.63788e-08	0	0	3.90488	89.1493	MRPS15;MRPS14;MRPS36;MRPS11;MRPL18;MRPS33;MRPS12;MRPS34;MRPL38;MRPL16;MRPL39;MRPL36;MRPL15;MRPL34;MRPL12;MRPL13;MRPL10;MRPL54;MRPL11;MRPL55;MRPL41;TRMT112;MRPL20;MRPL1;MRPL40;CHCHD1;MRPS28;GADD45GIP1;MRPS24;MRPS23;MRPL49;MRPL27;MRPS21;MRPL28;MRPL48;ERAL1;MRPS7;MRPL23;MRPS6;MRPL24;MRPL43;MRPS5;MRPS18C;MRPL52;MRPL53;OXA1L;MRPL51;AURKAIP1
inflammatory response (GO:0006954)	1.03009e-09	2.14853e-07	0	0	2.38437	49.3412	SERPINA3;CXCL6;IL1RN;CIITA;CXCL9;TNFAIP6;TUSC2;ITGB2;HP;LOXL3;ITGAL;TNF;CXCL5;LTB4R;PIK3CG;HYAL1;C3AR1;ADORA1;BLNK;PROK2;OLR1;CCR7;RAC1;CCR5;TNFRSF4;CCR3;CMKLR1;CCR2;CD96;PTGIR;ANXA1;SLC11A1;NFAM1;F2R;PLA2G4C;IL18;CYBB;HSPG2;ADORA2A;IFNG;CHI3L1;TLR4;S100A9;S100A8;TLR2;HDAC4;PTGFR;CEBPB;CCL3L1;PTGER3;C5AR1;FPR1;CXCR4;FPR3;NOD1;FPR2;NLRC4;MEFV;THBS1;PRDX5;SCUBE1;CCL8;CCL7;TBXA2R;HRH4;CCL4;CCL3;NLRP…
translational elongation (GO:0006414)	1.08513e-09	2.17951e-07	0	0	3.47821	71.7958	MRPS15;MRPS14;MRPS11;MRPS12;MRPL38;MRPL39;MRPL36;MRPL34;EEF1B2;MRPL41;MRPL1;MRPL40;CHCHD1;MRPS28;MRPS24;MRPS23;MRPL49;MRPS21;MRPL48;MRPS7;MRPS6;MRPL43;MRPS5;MRPS18C;MRPL52;OXA1L;MRPL53;MRPL51;EEF1D;AURKAIP1;MRPS36;MRPL18;MRPS33;MRPS34;MRPL16;MRPL15;MRPL12;MRPL13;MRPL10;MRPL54;MRPL11;MRPL55;MRPL20;GADD45GIP1;MRPL27;MRPL28;ERAL1;MRPL23;MRPL24
mitochondrial translation (GO:0032543)	1.63106e-09	3.15901e-07	0	0	3.41589	69.1172	MRPS15;MRPS14;MRPS11;MRPS12;MRPL38;MRPL39;MRPL36;MRPL34;MRPL41;MRPL1;MRPL40;CHCHD1;MRPS28;MRPS24;MRPS23;MRPL49;MRPS21;MRPL48;MRPS7;MRPS6;MRPL43;MRPS5;MRPS18C;MRPL52;OXA1L;MRPL53;MRPL51;AURKAIP1;MRPS36;MRPL18;MRPS33;MRPS34;MRPL16;MRPL15;MTIF3;MRPL12;MRPL13;MRPL10;MRPL54;MRPL11;MRPL55;MRPL20;GADD45GIP1;NDUFA7;MRPL27;MRPL28;ERAL1;MRPL23;MRPL24
rRNA metabolic process (GO:0016072)	8.94466e-09	1.67265e-06	0	0	2.61955	48.5461	POP5;RPL30;RPL3;RPL32;RPL31;DDX47;RPL34;RPLP1;RPLP0;RPL10A;RPL8;RPL6;RPL7;RPS15;RPS14;RPL7A;RPS17;RPS16;RPL18A;NOB1;RPL36;RPL35;RPLP2;RPL38;RPL37;RPL39;RPS9;RPS7;IMP3;RPL23;RPL22;RPS6;RPL13A;XRN1;RPL37A;RPL24;RPL27;RPL26;RPL29;RPL28;UBA52;RPL10;RPL12;RPL11;NOC4L;EXOSC7;EMG1;EXOSC8;RPL14;RPL13;UTP20;RPL15;RPS2;EXOSC3;RPL18;RPL17;EXOSC1;RPL19;RPL41;RPL35A;RPL23A;RPS25;RPS27;RPL27A;RPS24
rRNA processing (GO:0006364)	1.10903e-08	2.00475e-06	0	0	2.53226	46.3839	POP5;RPL30;RPL3;RPL32;RPL31;DDX47;RPL34;RPLP1;RPLP0;RPL10A;RPL8;RPL6;RPL7;RPS15;RPS14;RPL7A;RPS17;RPS16;MRPL1;RPL18A;NOB1;RPL36;RPL35;RPLP2;RPL38;RPL37;RPL39;RPS9;RPS7;IMP3;RPL23;RPL22;RPS6;RPL13A;NSA2;RPL37A;NHP2;RPL24;RPL27;RPL26;RPL29;RPL28;UBA52;RPL10;RPL12;RPL11;NOC4L;EXOSC7;EMG1;EXOSC8;RPL14;RPL13;UTP20;RPL15;RPS2;EXOSC3;RPL18;RPL17;EXOSC1;RPL19;RPL41;RPL35A;RPL23A;RPS25;RPS27;EIF6;RPL27A;R…
peptide cross-linking (GO:0018149)	1.77274e-08	3.10116e-06	0	0	8.16558	145.741	FLG;SPRR2E;DSP;CSTA;ANXA1;KRT1;FN1;CD3G;KRT10;EVPL;THBS1;TGM1;FCGR3A;COL3A1;PI3;CD247;SPRR1A;TGM3;IVL;SPRR1B;TGM2
negative regulation of cytokine production (GO:0001818)	4.77757e-08	8.09649e-06	0	0	2.38697	40.2365	CD84;ABCD2;PPP1R11;TNFAIP3;PTPN22;TNF;PYCARD;CCR7;VSIG4;RAC1;LGALS7;CD34;JAK3;APPL2;CMKLR1;HAVCR2;IL10;SRGN;ANXA1;CR1;SLC11A1;IRAK3;PDCD1LG2;MMP8;FOXP3;CLEC4A;TWSG1;IFNG;NAV3;TLR8;TLR4;CD274;NLRX1;LEF1;NLRC5;NLRC3;MEFV;THBS1;HDAC7;LILRA5;RNF216;GPNMB;TBX21;PCBP2;NCKAP1L;TIGIT;GBP1;SLAMF1;BTN2A2;HOMER2;CIDEA;FN1;LAPTM5;INHBB;SSC5D;LILRB1;INHBA;LILRB4;IL6;NLRP12;PTPRC;SYT11;TNFSF4;PDCD4;PIN1;GHRL;F…
skin development (GO:0043588)	5.96973e-08	9.81026e-06	0	0	3.52564	58.6453	FLG;SPRR2F;SPRR3;CLIC4;CSTA;SPRR2G;ALOX12;ALOX12B;PKD1;EVPL;TGM1;SCEL;SFN;SPRR2A;SPRR2B;TGM3;TP63;DSP;ANXA1;CDSN;WNT5A;DHCR24;KRT10;EREG;COL1A1;FLG2;ACER1;COL3A1;COL1A2;COL5A1;KRT16;COL5A3;TMEM79;COL5A2;SPRR1A;IVL;SPRR1B;S100A7
cellular response to cytokine stimulus (GO:0071345)	6.27428e-08	1.00075e-05	0	0	1.742	28.8898	CD86;CSF3;IL1RN;NDUFA13;CSF2;CSF3R;CSF1;CD80;RORC;SLA;AQP4;CIB1;SLA2;FGF2;TNF;ICAM1;PYCARD;GRAP2;DPYSL3;AKT1;IL13RA2;IL6R;GBP6;IFNAR2;GBP5;IL4R;IL1R1;IL1R2;HGF;WNT5A;EREG;RUFY4;UBA52;NUMBL;CCL3L1;PDE1B;SHMT1;NPR2;EBI3;FPR1;IL20RB;TWIST1;CSF2RB;PHB;ADAMTS12;HIF1A;CSF2RA;FOXO1;IL22RA2;SOCS3;SBNO2;BCL2L11;UBB;ABL2;SOCS5;CCR1;STAT5B;VCAM1;PYHIN1;FN1;CRNN;CXCL10;IL6;COL1A2;BCL2;SDC1;NFE2L2;ITGB1;ITGAM…
neutrophil mediated immunity (GO:0002446)	8.37387e-08	1.27996e-05	0	0	1.72779	28.1553	FCN1;CDA;TMEM179B;RAB3D;HP;SRP14;PYCARD;STK10;PLAU;CLEC5A;C3AR1;CAPN1;OSTF1;ACAA1;KCMF1;ARSA;CD93;CD300A;SLC11A1;KRT1;CYBB;MIF;RNASE2;OSCAR;FLG2;CLEC4D;RAB31;DOK3;BIN2;SLPI;CRISPLD2;CSNK2B;PADI2;PKP1;DSC1;S100A9;PPIA;ARL8A;S100A8;VCL;S100A7;BRI3;STXBP2;C5AR1;FPR1;MGST1;FPR2;GPR84;GNS;C3;COMMD9;NCKAP1L;CD14;ATP6V1D;HMOX2;S100A11;ARSB;ATP8B4;MGAM;RAB4B;TRAPPC1;SIGLEC14;PRG2;DNAJC13;PPBP;IGF2R;DERA;…
cytokine-mediated signaling pathway (GO:0019221)	8.4969e-08	1.27996e-05	0	0	1.63285	26.5844	CD86;CSF3;IL1RN;CSF2;CSF3R;CSF1;CD80;RORC;SLA;SLA2;IFI30;FGF2;TNF;ICAM1;IFIT2;TXNDC17;PSMD8;PYCARD;PSMD9;IL18RAP;GRAP2;CFL1;AKT1;MAP3K8;IL13RA2;TNFRSF4;IL6R;TRIM22;SKP1;IFNAR2;IL4R;IL1R1;IL1R2;HGF;TALDO1;MIF;RBX1;EREG;BOLA2;CSNK2B;UBA52;PPIA;NUMBL;CCL3L1;EBI3;FPR1;PDGFB;IL20RB;TWIST1;CSF2RB;ADIPOR1;HIF1A;ADIPOR2;CSF2RA;FOXO1;IL22RA2;SOCS3;BCL2L11;UBB;ABL2;CD300LF;HLA-DQA1;IP6K2;SOCS5;CCR1;TNFSF18…
neutrophil degranulation (GO:0043312)	9.58211e-08	1.37182e-05	0	0	1.7298	27.9549	FCN1;CDA;TMEM179B;RAB3D;HP;SRP14;PYCARD;STK10;PLAU;CLEC5A;C3AR1;CAPN1;OSTF1;ACAA1;KCMF1;ARSA;CD93;CD300A;SLC11A1;KRT1;CYBB;MIF;RNASE2;OSCAR;FLG2;CLEC4D;RAB31;DOK3;BIN2;SLPI;CRISPLD2;CSNK2B;PADI2;PKP1;DSC1;S100A9;PPIA;ARL8A;S100A8;VCL;S100A7;BRI3;STXBP2;C5AR1;FPR1;MGST1;FPR2;GPR84;GNS;C3;COMMD9;NCKAP1L;CD14;ATP6V1D;HMOX2;S100A11;ARSB;ATP8B4;MGAM;RAB4B;TRAPPC1;SIGLEC14;PRG2;DNAJC13;PPBP;IGF2R;DERA;…
neutrophil activation involved in immune response (GO:0002283)	9.61258e-08	1.37182e-05	0	0	1.72616	27.8907	FCN1;CDA;TMEM179B;RAB3D;HP;SRP14;PYCARD;STK10;PLAU;CLEC5A;C3AR1;CAPN1;OSTF1;ACAA1;KCMF1;ARSA;CD93;CD300A;SLC11A1;KRT1;CYBB;MIF;RNASE2;OSCAR;FLG2;CLEC4D;RAB31;DOK3;BIN2;SLPI;CRISPLD2;CSNK2B;PADI2;PKP1;DSC1;S100A9;PPIA;ARL8A;S100A8;VCL;S100A7;BRI3;STXBP2;C5AR1;FPR1;MGST1;FPR2;GPR84;GNS;C3;COMMD9;NCKAP1L;CD14;ATP6V1D;HMOX2;S100A11;ARSB;ATP8B4;MGAM;RAB4B;TRAPPC1;SIGLEC14;PRG2;DNAJC13;PPBP;IGF2R;DERA;…
positive regulation of cytosolic calcium ion concentration (GO:0007204)	1.10508e-07	1.51398e-05	0	0	2.54444	40.7573	GPR65;GPR20;ADRA1B;SPPL3;SLC8A1;GRM1;GPR174;CYSLTR1;EDNRA;C1QTNF1;JPH3;C3AR1;PROK2;CCR8;CCR7;CCR5;CCR4;CCR3;CMKLR1;CCR2;PDGFRA;PTGIR;EDN2;TRPC3;F2R;CCKBR;CX3CR1;PTGFR;PLA2G1B;C5AR1;PTGER3;FPR1;CXCR4;FPR3;CACNA1C;FPR2;LPAR4;CXCR6;KNG1;ADCY5;P2RY8;CXCR1;TBXA2R;ABL1;ABL2;S1PR3;GPR157;CCR1;FIS1;GPR17;P2RY10;GPR4;P2RX7;P2RX5;DLG4;GHRL;CD24;F2RL2
keratinocyte differentiation (GO:0030216)	1.11671e-07	1.51398e-05	0	0	5.49108	87.8996	FLG;DSP;SPRR2F;SPRR3;CLIC4;CSTA;SPRR2G;ANXA1;CDSN;WNT5A;KRT10;EVPL;EREG;TGM1;SCEL;ACER1;KRT16;SPRR2A;SPRR2B;SPRR1A;TGM3;IVL;SPRR1B;S100A7
negative regulation of interleukin-12 production (GO:0032695)	3.31294e-07	4.38196e-05	0	0	23.2907	347.503	IL10;TLR8;IRAK3;LILRB1;CCR7;MEFV;TIGIT;THBS1;JAK3;LILRA5;CMKLR1;SLAMF1
positive regulation of epithelial cell migration (GO:0010634)	3.43632e-07	4.43694e-05	0	0	3.0146	44.8684	NRP1;NRP2;BMPR2;SPARC;ROCK2;FLT4;ITGB3;PDCD6;FGF1;ETS1;FGF2;HIF1A;THBS1;PIK3CG;PPM1F;FGF7;RAB25;HYAL1;KDR;ABL1;AKT1;RAC1;PLCG1;AAMP;ANGPT4;ANGPT1;ZNF580;EGF;IQSEC1;WNT5A;PRKCA;MMP9;AGT;RAB11A;SMOC2;IFNG;TEK;PFN1;DOCK1;GPLD1;ARF6
positive regulation of phospholipase C activity (GO:0010863)	3.82364e-07	4.82224e-05	0	0	4.91245	72.5908	CD86;PDGFRB;ITK;PDGFRA;FLT1;PTH;C5AR1;HTR2A;PHB;AVPR1A;FGF2;PHB2;SELE;RASGRP4;NTF4;EDNRA;P2RY6;ABL2;ANG;NMUR1;PLCG1;HRAS;PLCB2;FGFR1
aerobic respiration (GO:0009060)	7.20511e-07	8.8803e-05	0	0	9.70912	137.319	SURF1;UQCRB;MDH2;UQCR10;SDHB;UQCRH;UQCRHL;SIRT3;OXA1L;NDUFS8;NDUFS7;BLOC1S1;UQCRC1;MTFR1;UQCRC2
regulation of T cell activation (GO:0050863)	7.49544e-07	9.03284e-05	0	0	4.41959	62.3331	FGL1;IL27;PTPN22;THY1;PYCARD;IL4I1;GPNMB;TBX21;ABL1;CCL2;TIGIT;JAK3;CCR2;TNFSF18;PRELID1;SPINK5;LAPTM5;TNFRSF1B;LAX1;CD2;CD4;CD209;PRKCQ;TNFSF8;LAT
epidermal cell differentiation (GO:0009913)	8.46266e-07	9.97674e-05	0	0	4.03979	56.4861	FLG;SPRR2F;SPRR3;CLIC4;CSTA;SPRR2G;EVPL;TGM1;SCEL;SPRR2A;SPRR2B;TGM3;DSP;ANXA1;CDSN;SPINK5;WNT5A;KRT10;OVOL1;EREG;OVOL2;ACER1;KRT16;SPRR1A;IVL;SPRR1B;S100A7
negative regulation of T cell activation (GO:0050868)	1.16935e-06	0.000134924	0	0	4.44404	60.7014	CD86;IL10;CD274;CEBPB;CR1;CD80;FGL1;LAPTM5;PTPN22;LILRB1;LILRB2;PDCD1LG2;FOXP3;LAX1;LILRB4;IL4I1;GPNMB;NCKAP1L;VSIG4;TIGIT;FCGR2B;JAK3;HLA-DRB1;HAVCR2
regulation of immune response (GO:0050776)	1.59617e-06	0.000180334	0	0	2.17253	28.9987	ITGB1;SIGLEC9;ITGB2;ICAM4;CD3G;PTPN22;SLA2;ITGAL;PVR;TREM1;ICAM1;IL4I1;FCGR3A;FCGR3B;CD34;APPL2;CD96;ITGA4;CD300A;SPINK5;FOXP3;OSCAR;FGR;COL2A1;IRF4;IRF1;CD300E;CD226;CD300C;COL17A1;PLA2G1B;FGL1;LILRA1;SAMHD1;C3;CD300LB;SLAMF7;CD300LF;FCGR1A;LAIR1;CD276;MICB;VCAM1;GPR108;SH2D1A;LILRB1;PILRA;LILRB2;COL1A1;COL3A1;COL1A2;RAET1E;FCGR2A;SELL;TNFSF4;TREML2;KLRD1;CD247;FCGR2B;CLEC2D;FCGR2C;SIGLEC7;CD200…
cell-matrix adhesion (GO:0007160)	2.43472e-06	0.000269459	0	0	2.70701	34.9899	COL17A1;ITGB1;ECM2;COL13A1;ITGB3;ITGB2;LYPD3;THY1;ADAMTS12;LYPD5;ITGAL;NID2;PKD1;SGCE;TNN;EMILIN1;ITGAV;RAC1;ADAMTS9;CD34;PPFIA2;FGB;CD96;VCAM1;ITGA4;ACTN2;ACTN1;ITGA1;FN1;L1CAM;RHOD;COL3A1;PARVG;DLC1;ITGA11;ANGPTL3;ITGBL1;ITGA7;SIGLEC1;VCL;FERMT2
ncRNA processing (GO:0034470)	3.39103e-06	0.000367791	0	0	2.04093	25.7042	POP5;RPL30;POP7;RPL3;RPL32;RPL31;DDX47;RPL34;RPLP1;RPP30;RPLP0;RPL8;RPL10A;RPL6;RPL7;FARS2;RPS15;RPS14;RPL7A;RPS17;RPS16;RPL18A;NOB1;RPL36;RPL35;RPLP2;RPL38;RPL37;RPL39;RPS9;RPS7;IMP3;RPL23;RPL22;RPS6;RPL13A;TRPT1;RPL37A;RPP21;RPL24;RPL27;RPL26;RPL29;RPL28;UBA52;RPL10;RPL12;RPL11;NOC4L;EXOSC7;EMG1;EXOSC8;RPL14;RPL13;UTP20;RPL15;RPS2;EXOSC3;RPL18;RPL17;EXOSC1;RPL19;RPL41;RPL35A;RPL23A;RPS25;RPS27;…
positive regulation of protein kinase B signaling (GO:0051897)	3.66904e-06	0.000390141	0	0	2.19665	27.4923	CD86;KLB;ITGB1;CSF3;HIP1;IL26;CD80;PARK7;FGF1;FGF2;TNF;PIK3CG;FGF5;FGF7;FGF9;FAM110C;CCR7;RAC1;PDGFRB;PDGFRA;HGF;IL18;TGFBR1;EREG;F7;HAX1;PIK3CA;CHI3L1;HCLS1;ENG;CX3CR1;PDGFB;PHB;TXN;THBS1;PIK3R5;RASD2;THPO;ERBB4;CCL3;FYN;ICOS;OSBPL8;ANGPT1;EGF;TRAT1;INSR;IGF2;OSM;AKR1C2;PTPN11;EPGN;CASS4;CD28;TEK;PIK3AP1;FERMT2;FGFR1
negative regulation of lymphocyte proliferation (GO:0050672)	4.44892e-06	0.000452384	0	0	4.53415	55.8736	CD86;IL10;CD274;CEBPB;CR1;CD300A;CD80;LILRB1;SOX11;LILRB2;PDCD1LG2;FOXP3;LILRB4;IL4I1;GPNMB;CTLA4;ATM;MNDA;VSIG4;FCGR2B;HLA-DRB1
cellular component disassembly (GO:0022411)	4.50465e-06	0.000452384	0	0	3.24215	39.9122	HTRA1;KLK5;FURIN;LAMC1;KLK7;ADAMTS4;ADAMTS5;SCUBE3;SCUBE1;CAPNS1;CAPNS2;CTSK;BSG;SH3PXD2B;FLOT1;TIMP2;CAPN1;A2M;MMP1;MMP2;MMP3;MMP8;MMP9;MMP12;MMP14;BMP1;MMP16;MMP19;TLL1;LCP1
extracellular matrix disassembly (GO:0022617)	4.50465e-06	0.000452384	0	0	3.24215	39.9122	HTRA1;KLK5;FURIN;LAMC1;KLK7;ADAMTS4;ADAMTS5;SCUBE3;SCUBE1;CAPNS1;CAPNS2;CTSK;BSG;SH3PXD2B;FLOT1;TIMP2;CAPN1;A2M;MMP1;MMP2;MMP3;MMP8;MMP9;MMP12;MMP14;BMP1;MMP16;MMP19;TLL1;LCP1
regulation of endothelial cell migration (GO:0010594)	5.03901e-06	0.000496847	0	0	2.77026	33.7925	ACVRL1;NRP1;NRP2;BMPR2;SPARC;ROCK2;FLT4;ITGB3;PDCD6;PTPRM;STC1;FGF1;ETS1;FGF2;THBS1;PIK3CG;DLL4;KDR;ABL1;AKT1;RAC1;ADAMTS9;AAMP;ANGPT4;ANGPT1;ZNF580;EGF;WNT5A;PRKCA;VASH1;DCN;AGT;SMOC2;RHOJ;NF1;TEK;GPLD1
ribosome biogenesis (GO:0042254)	5.19777e-06	0.000497205	0	0	2.04441	24.8749	POP5;RPL30;RPL3;RPL32;RPL31;DDX47;RPL34;RPLP1;RPLP0;MRPL36;RPL10A;RPL8;RPL6;RPL7;RPS15;RPS14;RPL7A;RPS17;RPS16;RPL18A;NOB1;RPL36;RPL35;RPLP2;RPL38;RPL37;RPL39;RPS9;RPS7;IMP3;RPL23;RPL22;RPS6;RPL13A;RPL37A;RPL24;RPL27;RPL26;RPL29;RPL28;UBA52;RPL10;RPL12;RPL11;NOC4L;EXOSC7;EMG1;EXOSC8;RPL14;RPL13;UTP20;RPL15;RPS2;EXOSC3;RPL18;RPL17;EXOSC1;RPL19;RPL41;RPL35A;RPL23A;RPS25;RPS27;EIF6;RPL27A;RPS24
regulation of interleukin-2 production (GO:0032663)	5.22602e-06	0.000497205	0	0	3.8878	47.2829	CD86;ANXA1;CR1;HOMER2;CD80;LAPTM5;TNFAIP3;FOXP3;LILRB4;HDAC7;CD4;PTPRC;NAV3;CLEC7A;IRF4;TBX21;PDE4B;CD28;VSIG4;CD34;GBP1;SPTBN1;CCR2;HAVCR2
positive regulation of cell population proliferation (GO:0008284)	7.25677e-06	0.000678508	0	0	1.59344	18.8561	CD86;CSF3;CSF2;CSF1;REG1B;CIB1;FGF1;FGF2;TNF;FGF5;FGF7;CAPNS1;FGF9;SOX15;NAMPT;KDR;AKT1;PROK2;CAPN1;IL6R;KRT6A;PDGFRB;PDGFRA;MEF2C;RPS9;RPL23;CLEC11A;F2R;RPS6;WNT5A;SOX11;MIF;NCCRP1;PGF;POU3F3;EREG;S100A6;STAMBP;ZFPM2;PTGFR;C5AR1;COX17;PDGFB;CHRD;PHB;THPO;CLEC7A;WNT2;SLAMF1;MCTS1;WWTR1;WNT3A;INSR;FN1;IGF2;UBE2A;GDF9;IL6;PTPRC;NR4A3;TNFSF4;BCL2;TMEM119;IL7R;NES;RNF187;FGFR1;FLT1;MEGF10;BNC1;FLT4;P…
positive regulation of actin cytoskeleton reorganization (GO:2000251)	8.71347e-06	0.000800901	0	0	8.41046	97.9872	NRP1;CSF3;BAIAP2;CDC42;HCK;BAIAP2L1;HAX1;FES;ABL1;HCLS1;STAP1;TEK;HRAS
positive regulation of cytokine production (GO:0001819)	9.99347e-06	0.000903243	0	0	1.71226	19.7142	CD86;FCN1;CSF2;CD80;SERPINE1;PARK7;TNF;PYCARD;CYP1B1;IL6R;GBP5;CHIA;IL1R1;SLC11A1;F2R;WNT5A;MIF;EREG;CD226;PRKCQ;PLA2R1;ATF4;CD274;EBI3;TWIST1;PHB;HIF1A;C3;CLEC7A;NLRP3;CD14;SPTBN1;CD276;POU2F2;ALOX15B;IL6;PTPRC;TNFSF4;CLEC6A;CD28;NOX5;CD200;ITK;IL26;FLT4;IL27;PTPN22;PIK3CG;PQBP1;FLOT1;PDE4B;CCR7;FFAR2;LBP;CD34;CCR2;HAVCR2;IL10;ANXA1;NFAM1;IL18;IL16;MMP8;FGR;IFNG;IRF4;IRF1;TLR8;CHI3L1;TLR7;TLR4;T…
regulation of endothelial cell proliferation (GO:0001936)	1.25188e-05	0.00111294	0	0	2.61866	29.5602	ACVRL1;NRP1;ECM1;NRP2;BMPR2;SPARC;FLT4;ITGB3;PDCD6;PDGFB;PTPRM;PRL;FGF2;HIF1A;THBS1;AKT3;KDR;AKT1;PPP1R16B;ANGPT1;ZNF580;EGF;TIE1;WNT5A;VASH2;VEGFC;PRKCA;VASH1;SULF1;PGF;TGFBR1;NF1;CDH13;ANG;GHRL;TEK;VIP
cellular response to lipopolysaccharide (GO:0071222)	1.34425e-05	0.00117578	0	0	2.33721	26.2167	CD86;CX3CR1;CD274;CXCL6;CXCL9;CD80;GFI1;GSTP1;SERPINE1;TNFAIP3;PTPN22;TNF;CXCL5;PYCARD;SBNO2;PDE4B;CCL3;NLRP3;STAP1;CCL2;CD14;LBP;CCR5;IL10;UPF1;MEF2C;NFKBIL1;CD180;WNT5A;IL18;LILRB1;PPBP;PDCD1LG2;LILRB2;TNFRSF1B;CXCL10;HCK;IL6;CD6;TNFSF4;TNIP3;PDCD4;VIM;TLR4;CHMP5
negative regulation of interleukin-2 production (GO:0032703)	1.37037e-05	0.00117961	0	0	6.79387	76.0767	CR1;HOMER2;LAPTM5;TNFAIP3;FOXP3;LILRB4;HDAC7;PTPRC;NAV3;TBX21;VSIG4;CD34;GBP1;HAVCR2
heterotypic cell-cell adhesion (GO:0034113)	1.48313e-05	0.00125672	0	0	5.07886	56.4707	ITGB1;DSP;VCAM1;ITGA4;RNASE10;ITGB3;ITGB2;PARVA;LILRB2;CD2;ITGAX;ITGA7;ITGAV;ITGA5;CD200;DSC2;JAM3
negative regulation of peptidase activity (GO:0010466)	1.56831e-05	0.00127172	0	0	3.11113	34.4182	SERPINA3;CSTB;SERPINB11;ECM1;CSTA;SERPINA1;SERPINB13;LRP1;SERPINE1;PARK7;CST7;KNG1;CST3;TIMP2;SERPINH1;AKT1;SPOCK1;SERPINB3;SERPINB4;SERPINB1;SERPINB2;SERPINF1;SPINK6;SPINK5;AGT;SERPINB6;FETUB;SERPING1
positive regulation of endothelial cell migration (GO:0010595)	1.56844e-05	0.00127172	0	0	2.67076	29.5462	NRP1;NRP2;BMPR2;SPARC;ROCK2;FLT4;ITGB3;PDCD6;PDGFB;HSPB1;FGF1;ETS1;FGF2;HIF1A;THBS1;PIK3CG;AKT3;KDR;ABL1;AKT1;RAC1;PLCG1;AAMP;ANGPT4;ANGPT1;ZNF580;EGF;NOS3;WNT5A;PRKCA;AGT;SMOC2;TEK;GPLD1;FGFR1
regulation of T cell proliferation (GO:0042129)	1.57118e-05	0.00127172	0	0	2.82947	31.2971	CD86;CD274;CEBPB;CD80;IL27;IL4I1;HLA-DMB;GPNMB;NCKAP1L;VSIG4;JAK3;CD276;IL10;TNFSF18;ANXA1;CR1;VCAM1;LILRB1;PDCD1LG2;LILRB2;TNFRSF1B;FOXP3;LILRB4;IL6;PTPRC;CD6;CD209;TNFSF4;CD28;TNFSF8;HLA-DRB1;IDO1
endoderm formation (GO:0001706)	1.858e-05	0.00148175	0	0	4.34179	47.2969	EOMES;ITGA4;COL11A1;MMP2;COL12A1;ITGB2;FN1;LAMB1;INHBA;MMP8;MMP9;MMP14;SOX17;COL4A2;COL7A1;COL8A1;ITGA7;ITGAV;ITGA5
positive regulation of endothelial cell proliferation (GO:0001938)	2.16288e-05	0.0016999	0	0	2.76642	29.7155	NRP1;ECM1;NRP2;BMPR2;FLT4;ITGB3;PDCD6;PDGFB;FGF2;HIF1A;AKT3;KDR;AKT1;PLCG1;PPP1R16B;FGFBP1;ITGA4;ZNF580;EGF;WNT5A;VASH2;IGF2;VEGFC;PRKCA;PGF;TGFBR1;APLN;CDH13;ANG;TEK;VIP;FGFR1
phospholipase C-activating G protein-coupled receptor signaling pathway (GO:0007200)	2.64451e-05	0.00204874	0	0	2.67472	28.1927	CX3CR1;GPR65;C5AR1;PTGER3;FPR1;GPR20;FPR3;HTR2A;PTH1R;FPR2;LPAR4;ADRA1B;GRM1;LTB4R;GPR174;P2RY8;P2RY6;CCKAR;GALR2;C3AR1;CMKLR1;TGM2;GPR157;GPR17;P2RY10;ACTN2;F2R;GPR4;AGT;CCKBR;NMUR1;VIP;F2RL2
positive regulation of epithelial cell proliferation (GO:0050679)	2.76889e-05	0.00211488	0	0	2.24689	23.5799	NRP1;ECM1;NRP2;BMPR2;PDCD6;FLT4;ITGB3;C5AR1;PDGFB;LAMC1;FGF1;FGF2;HIF1A;TGM1;FGF7;FGF9;HYAL1;AKT3;KDR;AKT1;SCN5A;HRAS;PPP1R16B;ZNF580;BAD;EGF;WNT5A;VASH2;NME2;VEGFC;PRKCA;SOX11;LAMB1;PGF;PAX2;TGFBR1;NME1;CRNN;MMP12;EPGN;NR4A3;CDH13;ANG;TEK;VIP
supramolecular fiber organization (GO:0097435)	2.92207e-05	0.00220089	0	0	1.64623	17.1877	COL16A1;COL12A1;LOXL3;LOXL4;CIB1;PLOD2;PLOD1;LOXL1;LOXL2;SAMD14;EFEMP2;CYP1B1;CAPN3;NCKAP5;COL27A1;ACTN1;TMOD2;HSPG2;CLIP3;CLIP2;KATNAL1;COL4A2;LOX;MAP7D3;COL4A1;COL4A4;COL8A2;ELMO1;COL8A1;UBA52;COL17A1;COL13A1;FIGNL2;LTBP2;CORO1C;ADAMTS14;UBB;SERPINH1;COL24A1;SIAH2;MYO5A;HOOK3;ARHGAP25;COL1A1;CCDC88A;COL1A2;BMP1;COL5A1;COL5A3;P4HA3;COL5A2;NF1;PIN1;TGFBI;ITM2B;COL18A1;HIP1;PRL;KRT20;LMOD2;ADAMTS2…
positive regulation of multicellular organismal process (GO:0051240)	3.81851e-05	0.00283668	0	0	1.64075	16.6914	OXTR;RIF1;SERPINE1;FGF2;TNF;LOXL2;SYDE1;SLN;CFL1;CMKLR1;SOX5;IL4R;SLC11A1;F2R;WNT5A;EBF2;SOX11;MIF;PRKAB1;EREG;BSCL2;TRIM16;PLA2R1;NPR1;PDGFB;TWIST1;ADIPOR1;ADIPOR2;TBXA2R;ZBED2;ALX1;TP53BP1;DECR1;ABCA1;WWTR1;ESRRB;ESRRG;INHBB;INHBA;COL1A1;DAB2;IL6;BMP1;TNFSF4;CLEC6A;CD28;SNAI1;TMEM119;PEMT;NOX5;FERMT2;ITK;BMPR2;IL26;PRL;DBH;ADRA1B;PIK3CG;FLOT1;ITGAX;LBP;APPL2;CCR2;IL10;SERPINB3;FGB;KDM6B;NFAM1;E…
regulation of protein kinase B signaling (GO:0051896)	4.07207e-05	0.00298417	0	0	1.86665	18.8696	CD86;KLB;ITGB1;CSF3;HIP1;IL26;CD80;PDCD6;CIB1;PARK7;FGF1;FGF2;TNF;PIK3CG;FGF5;GRM2;FGF7;FGF9;FAM110C;AKT1;CCR7;RAC1;PDGFRB;PDGFRA;HGF;IL18;TGFBR1;EREG;RCN3;F7;HAX1;PIK3CA;HCLS1;CHI3L1;ENG;CX3CR1;PDGFB;TXN;PHB;THBS1;PIK3R5;RASD2;SLC9A3R1;THPO;ERBB4;CCL3;FYN;ICOS;SH2B3;NTRK1;OSBPL8;PLEKHA1;ANGPT1;EGF;TRAT1;INSR;IGF2;OSM;AKR1C2;PTPN11;EPGN;CD28;CASS4;TEK;PIK3AP1;FERMT2;FGFR1
activation of phospholipase C activity (GO:0007202)	4.5838e-05	0.00327078	0	0	4.40112	43.969	CD86;ITK;PTH;C5AR1;HTR2A;PHB;AVPR1A;PHB2;SELE;RASGRP4;NTF4;EDNRA;P2RY6;ANG;NMUR1;PLCG1;PLCB2
endodermal cell differentiation (GO:0035987)	4.5838e-05	0.00327078	0	0	4.40112	43.969	ITGA4;COL11A1;MMP2;COL12A1;ITGB2;FN1;LAMB1;INHBA;MMP8;MMP9;MMP14;COL4A2;COL7A1;COL8A1;ITGA7;ITGAV;ITGA5
response to lipopolysaccharide (GO:0032496)	5.21116e-05	0.00367014	0	0	2.00396	19.7633	CD86;CXCL6;CXCL9;CD80;GFI1;SERPINE1;TNFAIP3;PTPN22;CXCL5;PYCARD;PDE4B;LBP;CCR5;IL10;UPF1;MEF2C;NFKBIL1;SLC11A1;CD180;F2R;WNT5A;IRAK3;PDCD1LG2;TNFRSF1B;MAPKAPK3;SLPI;S100A9;TLR4;S100A8;S100A7;CHMP5;CX3CR1;CD274;GSTP1;SBNO2;SRR;NLRP3;STAP1;CCL2;CD14;S100A14;GGT5;NOS3;LILRB1;PPBP;LILRB2;SELE;CXCL10;IL6;CD6;TNFSF4;TNIP3;PDCD4;VIM
positive regulation of blood vessel endothelial cell migration (GO:0043536)	7.09004e-05	0.0049294	0	0	3.28765	31.411	ANGPT4;FGFBP1;ANXA1;ANGPT1;NOS3;PDGFB;HSPB1;CIB1;PRKCA;PIK3C2A;PTGS2;ETS1;FGF2;HIF1A;THBS1;HDAC7;AKT3;RHOJ;KDR;AKT1;PLCG1;FGFR1
regulation of angiogenesis (GO:0045765)	7.56481e-05	0.00516167	0	0	1.8365	17.4273	ITGB1;ECM1;SPARC;FLT1;PLXND1;PDCD6;SERPINE1;PDE3B;PTPRM;HSPB1;TNFAIP3;PRL;ISM1;FGF1;ETS1;FGF2;CDH5;HYAL1;ADAMTS1;STAB1;KDR;ITGAX;CYP1B1;PROK2;EMILIN1;CD34;CCR3;CCR2;PPP1R16B;PTGIS;SERPINF1;KRT1;SPINK5;WNT5A;VASH2;PRKCA;VASH1;HSPG2;PGF;DCN;COL4A2;RHOJ;ADAM12;ANGPTL3;CHI3L1;NPR1;ROCK2;TWIST1;THBS2;HIF1A;THBS1;GPNMB;PLCG1;ANGPT4;NOS3;TIE1;ATP2B4;VEGFC;SULF1;SMOC2;CXCL10;IL6;NF1;GHRL;TEK
mitochondrial electron transport, ubiquinol to cytochrome c (GO:0006122)	7.68948e-05	0.00516167	0	0	11.6361	110.229	UQCRB;UQCRQ;UQCRC1;UQCRFS1;UQCR11;UQCR10;UQCRC2;UQCRH;UQCRHL
cellular respiration (GO:0045333)	7.70967e-05	0.00516167	0	0	3.53135	33.4435	SURF1;UQCRB;MDH2;ETFB;UQCR10;SDHA;SDHB;UQCRH;UQCRHL;SIRT3;OXA1L;NDUFS8;NR4A3;NDUFS7;BLOC1S1;NDUFS4;UQCRC1;UQCRFS1;MTFR1;UQCRC2
mitochondrial electron transport, cytochrome c to oxygen (GO:0006123)	9.65346e-05	0.00638423	0	0	7.11306	65.7646	COX8A;COX7B;COX7A2L;NDUFA4;COX4I1;COX5B;COX6A1;COX6C;COX5A;COX7C;COX6B1
interleukin-12-mediated signaling pathway (GO:0035722)	0.000110588	0.0072255	0	0	3.26315	29.7263	IL10;ARF1;SERPINB2;ANXA2;RPLP0;MSN;TALDO1;MIF;SOD2;SOD1;CDC42;IFNG;CFL1;BOLA2;STAT4;PDCD4;LCP1;IL12RB1;PPIA;IL12RB2;JAK1
regulation of cytosolic calcium ion concentration (GO:0051480)	0.000112405	0.0072568	0	0	1.98698	18.0684	YWHAE;ADRA1B;SPPL3;SLC8A1;CYSLTR1;EDNRA;C1QTNF1;C3AR1;PROK2;CCR8;CCR7;CCR5;CCR4;CCR3;CMKLR1;CCR2;PDGFRA;PTGIR;EDN2;TRPC6;TRPC3;TRPC4;TRPC1;F2R;WNT5A;CCKBR;CX3CR1;PTGFR;C5AR1;PTGER3;FPR1;CXCR4;FPR3;CACNA1C;FPR2;CXCR6;KNG1;ADCY5;CXCR1;TBXA2R;ABL1;ABL2;S1PR3;CCR1;FIS1;ATP2B4;DLG4;FKBP1B;GHRL;CD24
cellular response to molecule of bacterial origin (GO:0071219)	0.000119959	0.00765336	0	0	2.15624	19.4674	CD86;CX3CR1;CD274;CXCL6;CXCL9;CD80;GFI1;GSTP1;SERPINE1;TNFAIP3;CXCL5;PYCARD;SBNO2;PDE4B;NLRP3;STAP1;CCL2;CD14;LBP;CCR5;IL10;UPF1;MEF2C;NFKBIL1;CD180;WNT5A;LILRB1;PPBP;PDCD1LG2;LILRB2;TNFRSF1B;CXCL10;IL6;TNFSF4;TNIP3;PDCD4;VIM;FCGR2B;TLR4;CHMP5;TLR2
positive regulation of calcium ion transport (GO:0051928)	0.000123696	0.00780005	0	0	3.67893	33.1019	CCR1;PDGFRB;TRPC6;TRPC3;PLA2G1B;WFS1;CAMK2A;F2R;PDGFB;STC1;LILRA2;LILRA5;P2RX7;CACNB2;P2RX5;CCL4;CCL3;CCL2
peptidyl-tyrosine modification (GO:0018212)	0.000126072	0.00785849	0	0	2.91438	26.1672	PDGFRB;NTRK1;PDGFRA;FLT1;FLT4;INSR;PDGFB;TTL;FGR;HCK;ZAP70;ABI2;ERBB4;FES;KDR;BTK;ABL1;ABL2;FYN;TEK;JAK3;EPHA3;DDR2;FGFR1
regulation of phospholipase C activity (GO:1900274)	0.000141886	0.00874374	0	0	7.7583	68.7423	PDGFRB;PDGFRA;FLT1;ABL1;ABL2;PLCG1;BICD1;FGF2;HRAS;FGFR1
vascular endothelial growth factor receptor signaling pathway (GO:0048010)	0.000172521	0.0105122	0	0	2.62355	22.733	NRP1;NRP2;FLT1;NCF1;NCF2;ROCK2;FLT4;ITGB3;PDCD6;HSPB1;CLEC14A;CDC42;KDR;ITGAV;FYN;NCKAP1L;RAC1;AAMP;CYBB;VEGFC;BAIAP2;SULF1;PGF;MAPKAPK3;PIK3CA;ELMO1;DOCK1
negative regulation of T cell proliferation (GO:0042130)	0.000194914	0.0117446	0	0	3.66691	31.3263	CD86;IL10;CD274;CEBPB;CR1;BTN2A2;CD80;LILRB1;LILRB2;PDCD1LG2;FOXP3;LILRB4;IL4I1;GPNMB;PRKAR1A;VSIG4;HLA-DRB1
cellular response to interleukin-12 (GO:0071349)	0.000231924	0.0138211	0	0	3.02105	25.2835	IL10;ARF1;SERPINB2;ANXA2;RPLP0;MSN;TALDO1;MIF;SOD2;SOD1;CDC42;IFNG;CFL1;BOLA2;STAT4;PDCD4;LCP1;IL12RB1;PPIA;IL12RB2;JAK1
purinergic nucleotide receptor signaling pathway (GO:0035590)	0.000249713	0.0147195	0	0	5.17342	42.9146	C3;P2RX7;PYCARD;ENTPD1;PSTPIP1;IL18;C3AR1;NLRP3;ANO6;TXN;SUGT1;MEFV
regulation of interferon-gamma production (GO:0032649)	0.000265267	0.0154682	0	0	2.30404	18.9733	CD274;EBI3;IL27;PTPN22;PYCARD;CLEC7A;PDE4B;CCR7;CD14;IL12RB1;LGALS7;CCR2;HAVCR2;CD276;IL12RB2;CR1;IL1R1;SLC11A1;IL18;LAPTM5;LILRB1;PDCD1LG2;INHBA;FOXP3;LILRB4;CD2;TNFSF4;TLR8;CD226;TLR7;TLR4;HLA-DRB1
regulation of blood vessel endothelial cell migration (GO:0043535)	0.000268921	0.0155144	0	0	2.79226	22.9555	ACVRL1;ANGPT4;MEF2C;ANGPT2;ANGPT1;NOS3;PDGFB;ATP2B4;HSPB1;PRKCA;VASH1;ETS1;FGF2;TNF;HIF1A;THBS1;AKT3;CSNK2B;KDR;NF1;AKT1;PLCG1;FGFR1
positive regulation of cell-substrate junction organization (GO:0150117)	0.000282639	0.0160299	0	0	4.58608	37.4744	NRP1;COL16A1;IQSEC1;THY1;PPM1F;ABL1;KDR;RAC1;TEK;FERMT2;ARF6;LIMS1;S100A10
complement receptor mediated signaling pathway (GO:0002430)	0.000283767	0.0160299	0	0	10.3407	84.4558	CR1;C5AR1;C3AR1;FPR1;FPR3;FPR2;GPLD1;CMKLR1
transmembrane receptor protein tyrosine kinase signaling pathway (GO:0007169)	0.000293869	0.0164294	0	0	1.49833	12.185	KLB;CSF1;NCF1;NCF2;SLA;FGF1;FGF2;FGF5;FGF7;FGF9;NAMPT;KDR;AKT1;ATP6V1E1;ROS1;PDGFRB;PDGFRA;EPHA7;ATP6V0E1;HGF;CYBB;PGF;MAPKAPK3;COL4A2;ELMO1;GPLD1;NGEF;EPHA3;SHC4;SHC3;SDC2;PDGFB;PIK3R3;FOXO1;RASGRP4;ATP6V1H;STAP1;NCKAP1L;ATP6V0A4;ATP6V1D;ATP6V1F;INSR;TNK1;IGF2;ARPC4;PTK6;NFATC4;COL1A1;FIBP;NR4A3;ARPC2;ARPC3;FES;CASS4;FGFR1;ALK;TRIM71;NRP1;NRP2;FLT1;FLT4;ITGB3;ARPC1A;PIK3C2A;PTPRG;BLNK;ITGAV;RAC1…
sprouting angiogenesis (GO:0002040)	0.000297729	0.0164754	0	0	2.84858	23.1285	ACVRL1;NRP1;ANGPT1;FLT4;PIK3R3;VEGFC;PARVA;FGF2;THBS1;PGF;LOXL2;ROBO1;GREM1;ESM1;KDR;AKT1;RSPO3;CDH13;TEK;RECK;GPLD1;ENG
artery morphogenesis (GO:0048844)	0.000309235	0.0169392	0	0	3.88145	31.3676	PDGFRB;NRP1;BMPR2;HPGD;LRP1;FOXF1;PKD2;TGFBR1;GJA5;ANGPTL3;NF1;HES1;ADAMTS9;FOLR1;ENG
positive regulation of cell migration (GO:0030335)	0.000338521	0.018358	0	0	1.62144	12.9568	ITGB1;NRP1;BMPR2;FLT1;FAM89B;CSF1;CIB1;FGF1;CDH5;SYDE1;HYAL1;PLAU;FAM110C;KDR;ITGAX;HRAS;CCR2;SERPINB3;PDGFRB;SEMA6B;PDGFRA;HGF;SEMA6D;F2R;PRKCA;RHOD;MMP9;TGFBR1;FGR;F7;MMP14;IFNG;TMSB15B;ANGPTL3;PECAM1;RAPGEF2;CDH13;PFN1;DOCK1;DDR2;LRRC15;SEMA7A;ROCK2;LEF1;PDGFB;SEMA3G;PIK3R3;HIF1A;THBS1;PPM1F;WNT11;GPNMB;CCL7;RAB25;CLEC7A;PODXL;PDPN;CCL3;HAS2;NCKAP1L;PLCG1;S100A11;CCR1;TNFSF18;EGF;INSR;SEMA4C;F…
positive regulation of smooth muscle cell proliferation (GO:0048661)	0.000359103	0.0190923	0	0	2.98731	23.6951	IL10;PDGFRB;MMP2;PDGFB;IL18;PHB;FGF2;THBS1;TNF;MMP9;EREG;P2RY6;IL6;NR4A3;FGF9;ADAMTS1;AKT1;CDH13;IL6R;MEF2D
regulation of fibroblast proliferation (GO:0048145)	0.000359103	0.0190923	0	0	2.98731	23.6951	PDGFRA;PLA2G1B;CD300A;GSTP1;WNT5A;PDGFB;FN1;NLRC3;PEX2;MIF;AGT;EREG;SKI;MED25;NDUFS4;NF1;S100A6;EMD;WNT2;DDR2
peptidyl-lysine oxidation (GO:0018057)	0.000363991	0.0191643	0	0	79470	629274	LOX;LOXL3;LOXL4;LOXL1;LOXL2
positive regulation of MAPK cascade (GO:0043410)	0.000380435	0.0198375	0	0	1.6081	12.6625	NRP1;FLT1;IL26;FLT4;CIB1;PTPN22;HTR2A;FGF1;ADRA1B;PHB2;FGF2;TNF;PIK3CG;ICAM1;ROBO1;PYCARD;GRM4;KDR;CCR7;HRAS;PDGFRB;FGB;IL11;PDGFRA;FCRL3;F2R;PRKCA;MIF;ADRA2C;MMP8;RAPGEF2;CHI3L1;S100A7;SEMA7A;CCL3L1;ROCK2;C5AR1;PDGFB;ALOX12B;FPR2;PHB;SLC30A10;PIK3R5;LILRA5;P2RY6;CCL8;GPNMB;THPO;CCL7;DDT;ERBB4;CCL4;CCL3;CCL2;SLAMF1;MAPK3;CCR1;NTRK1;CCL22;ANGPT1;EGF;INSR;SEMA4C;IGF2;LAPTM5;OSM;PTPN11;TPD52L1;EPGN;…
positive regulation of focal adhesion assembly (GO:0051894)	0.000390924	0.0201903	0	0	5.33413	41.8569	NRP1;COL16A1;ABL1;KDR;THY1;RAC1;TEK;PPM1F;FERMT2;LIMS1;S100A10
positive regulation of phosphatidylinositol 3-kinase signaling (GO:0014068)	0.000398943	0.0203424	0	0	2.3482	18.3787	CSF3;FLT1;NCF1;PDGFB;CBL;FGF2;TNF;PIK3CG;PIK3R5;KDR;PDGFRB;NTRK1;PDGFRA;EGF;HGF;INSR;F2R;IL18;FN1;OSM;DCN;AGT;FGR;HAX1;PIK3CA;HCLS1;TEK;PIK3AP1;FGFR1
regulation of inflammatory response (GO:0050727)	0.00040158	0.0203424	0	0	1.71636	13.4221	TNFAIP6;CELF1;SETD6;SERPINE1;TNFAIP3;PARK7;ETS1;TNF;CDH5;NFKBIZ;FFAR2;CCR2;IL10;ANXA1;PTGIS;IL1R1;WNT5A;MMP3;IL18;IL16;MMP8;TNFRSF1B;MMP9;HCK;PSMA6;IFNG;TLR7;TLR4;S100A9;S100A8;TLR2;SEMA7A;MVK;MGST2;GPS2;NLRC3;FPR2;AOAH;ADAMTS12;MEFV;PTGS2;PLA2G7;LILRA5;SBNO2;SHARPIN;DDT;CCL3;NLRP3;OSM;GPR4;SELE;AGT;MAPK13;NLRP12;IL6;LRFN5;TNFSF4;BCL6B;PDCD4;GHRL;TEK;PIK3AP1;CD200
regulation of phosphatidylinositol 3-kinase signaling (GO:0014066)	0.000405123	0.0203424	0	0	2.08549	16.2905	CSF3;FLT1;NCF1;PDGFB;TWIST1;NLRC3;CBL;FGF2;TNF;PIK3CG;PIK3R5;SLC9A3R1;KDR;MAPK3;PDGFRB;PPP1R16B;NTRK1;PDGFRA;EGF;HGF;INSR;F2R;FN1;IL18;OSM;DCN;AGT;CRNN;FGR;HAX1;PIK3CA;HCLS1;STAMBP;FBXL2;TEK;PIK3AP1;FGFR1
regulation of T-helper 1 cell differentiation (GO:0045625)	0.000430732	0.021316	0	0	23.258	180.25	ANXA1;CD80;TNFSF4;IL27;JAK3;SOCS5
platelet degranulation (GO:0002576)	0.00043398	0.021316	0	0	1.96869	15.2426	SERPINA3;ECM1;ITIH3;SPARC;SERPINA1;TEX264;PROS1;ITGB3;ITGA2B;SERPINE1;STXBP2;PLEK;PDGFB;THBS1;KNG1;CYB5R1;ISLR;FAM3C;A2M;VTI1B;FGB;SRGN;VWF;ACTN2;EGF;ACTN1;HGF;FN1;IGF2;VEGFC;PPBP;LHFPL2;TUBA4A;MANF;SOD1;TMX3;PECAM1;SERPING1;NHLRC2;TLN1;CALM1;VCL
negative regulation of lymphocyte activation (GO:0051250)	0.000446916	0.021316	0	0	4.65579	35.9108	IL4I1;GPNMB;FGL1;LAPTM5;TNFAIP3;PTPN22;SOX11;FCGR2B;TIGIT;LAX1;SAMSN1;JAK3
positive regulation of signal transduction by p53 class mediator (GO:1901798)	0.000446916	0.021316	0	0	4.65579	35.9108	EIF5A;RPS15;SPRED3;RPS7;UBB;RPL23;ATM;RPS20;RPL37;EEF1E1;PLA2R1;HIC1
positive regulation of signaling receptor activity (GO:2000273)	0.000448095	0.021316	0	0	3.2998	25.4432	ITGB1;NLGN3;IL10;NRP1;NCF1;EGF;BUD31;PARK7;ADRA2C;HIF1A;EREG;GREM1;EPGN;IFNG;CCL2;SHANK3;CCR2
regulation of actin cytoskeleton reorganization (GO:2000249)	0.000448095	0.021316	0	0	3.2998	25.4432	NRP1;PDGFRA;CSF3;BAIAP2;CDC42;HCK;BAIAP2L1;HAX1;FES;ARHGDIA;ABL1;ABL2;STAP1;HCLS1;TEK;PHPT1;HRAS
Fc receptor mediated stimulatory signaling pathway (GO:0002431)	0.000456546	0.0215291	0	0	2.36552	18.1952	WIPF1;ARPC1A;WAS;CD3G;PLD2;CDC42;FCGR3A;ABL1;FYN;NCKAP1L;RAC1;PLCG1;FCGR1A;MAPK3;ARPC4;BAIAP2;FGR;HCK;FCGR2A;NR4A3;PIK3CA;ARPC2;ARPC3;ELMO1;CD247;FCGR2B;DOCK1;MYO1G
negative regulation of antigen receptor-mediated signaling pathway (GO:0050858)	0.000478509	0.0223703	0	0	4.20364	32.1361	CD300A;FCRL3;SH2D1A;LAPTM5;GPS2;PTPN22;THY1;SLA2;LILRB4;UBASH3A;FCGR2B;PHPT1;GBP1
positive regulation of ERK1 and ERK2 cascade (GO:0070374)	0.000501824	0.0232598	0	0	1.78172	13.5362	NRP1;IL26;FLT4;CIB1;PTPN22;HTR2A;FGF2;PHB2;TNF;ICAM1;PYCARD;KDR;CCR7;HRAS;PDGFRB;FGB;PDGFRA;F2R;PRKCA;MIF;CHI3L1;RAPGEF2;S100A7;SEMA7A;CCL3L1;C5AR1;PDGFB;FPR2;PHB;SLC30A10;P2RY6;CCL8;THPO;CCL7;GPNMB;DDT;ERBB4;CCL4;CCL3;CCL2;SLAMF1;MAPK3;CCR1;NTRK1;CCL22;ANGPT1;PTPN11;CD4;PTPRC;GPR183;TEK;FERMT2;HLA-DRB1;MAP3K12
protein modification process (GO:0036211)	0.000511917	0.0235265	0	0	2.30014	17.4289	UBE2D2;ARAF;PLOD2;NEDD8;NAGPA;PHEX;LOXL2;UBE2L3;TGM1;UBL5;SERP1;PPP4R2;ABL1;ST8SIA4;ABL2;TGM3;UBL4A;ATG3;UBE2I;ST8SIA2;RABGGTA;GNMT;LOX;ADPRH;PADI4;FBXL2;UBA52;PIGH;UBE2M
Fc-gamma receptor signaling pathway involved in phagocytosis (GO:0038096)	0.000522089	0.0237923	0	0	2.38444	18.0208	WIPF1;ARPC1A;WAS;CD3G;PLD2;CDC42;FCGR3A;ABL1;FYN;NCKAP1L;RAC1;PLCG1;FCGR1A;MAPK3;ARPC4;BAIAP2;FGR;HCK;FCGR2A;PIK3CA;ARPC2;ARPC3;ELMO1;CD247;FCGR2B;DOCK1;MYO1G
positive regulation of cellular process (GO:0048522)	0.000565269	0.0255454	0	0	1.36896	10.2374	CD86;CSF3;ANKLE1;CSF2;CSF1;REG1B;HP;CIB1;FGF1;FGF2;TNF;ETS1;FGF5;PYCARD;TGM1;FGF7;POFUT2;CAPNS1;FGF9;IBSP;NAMPT;KDR;AKT1;PROK2;CAPN1;IL6R;KRT6A;TGM2;PDGFRB;PDGFRA;RPS9;SLC30A2;RPL23;SLC11A1;CLEC11A;F2R;RPS6;WNT5A;NSMCE1;PRKCA;SOX11;NCCRP1;PGF;POU3F3;EREG;MAP1A;STAMBP;S100A9;S100A8;PTGFR;COX17;PDGFB;CHRD;FPR2;PHB;THPO;CLEC7A;WNT2;SLAMF1;MCTS1;TNFSF18;WWTR1;EGR2;ZFHX3;WNT3A;INSR;FN1;IGF2;PTK6;UBE2A…
integrin-mediated signaling pathway (GO:0007229)	0.000587471	0.0263294	0	0	2.31505	17.2232	ITGB1;NRP1;LAMA5;SEMA7A;COL16A1;ITGB3;ITGA2B;ITGB2;PLEK;THY1;CDC42;ADAMTS1;ABL1;ITGAV;NME2;FN1;FGR;HCK;COL3A1;DAB2;ITGA11;ANGPTL3;MYH9;ITGBL1;ITGA5;DOCK1;FERMT2;LAT
ribosomal small subunit assembly (GO:0000028)	0.000611516	0.0269614	0	0	5.54095	41.0006	ABT1;RPS15;RPS14;RPS27;MRPS11;RPS5;RPS27L;RPSA;ERAL1;MRPS7
vasculature development (GO:0001944)	0.000611516	0.0269614	0	0	5.54095	41.0006	ACVRL1;PDGFRB;PDGFRA;CDH5;STK11;BMPR2;PIK3CA;FOXF1;FLT4;NOTCH4
skeletal system development (GO:0001501)	0.000648716	0.0283709	0	0	1.80186	13.2266	PTH1R;HAPLN3;PKD1;PHEX;COMP;ADAMTS4;HYAL1;SH3PXD2B;COL10A1;PITX1;CMKLR1;SOX5;TGM2;WNT5A;SOX11;TGFBR1;MMP14;VCAN;COL2A1;EVC;MMP16;CDH11;CHI3L1;MATN3;COL13A1;PTH;COL11A2;CHRD;STC1;PTHLH;ACAN;EBP;WNT11;DEAF1;BGLAP;FRZB;PRDX1;RPL13;GDF11;IGF2;BMP8B;SULF1;SULF2;COL1A1;BMP1;COL1A2;GHRL;TLL1;FBN1;FGFR1
regulation of cell migration (GO:0030334)	0.000661813	0.0287121	0	0	1.45912	10.6815	CSF1;PLXND1;FAM89B;SERPINE1;CIB1;ADARB1;FGF1;FGF2;FGF5;DOCK10;CDH5;FGF7;FGF9;PLAU;FAM110C;DPYSL3;KDR;AKT1;CYP1B1;PLXNC1;TMSB10;SEMA6B;PDGFRB;PDGFRA;SEMA6D;HGF;F2R;PRKCA;MIF;VCL;MACF1;SEMA7A;PDGFB;CHRD;PIK3R3;STC1;THY1;CORO1C;TTBK2;CLEC7A;PODXL;PLXNA1;ARSB;CCR1;NTNG2;INSR;ALOX15B;COL1A1;DAB2;SNAI1;NF1;CASS4;ATM;FERMT2;ITGB1;ACVRL1;PTPRU;CLIC4;ROBO4;FLT1;MCTP1;ROBO1;PIP5KL1;ITGAX;RAC1;HRAS;APPL2;SE…
Fc-gamma receptor signaling pathway (GO:0038094)	0.000673848	0.0290022	0	0	2.33131	17.0244	WIPF1;ARPC1A;WAS;CD3G;PLD2;CDC42;FCGR3A;ABL1;FYN;NCKAP1L;RAC1;PLCG1;FCGR1A;MAPK3;ARPC4;BAIAP2;FGR;HCK;FCGR2A;PIK3CA;ARPC2;ARPC3;ELMO1;CD247;FCGR2B;DOCK1;MYO1G
presynapse organization (GO:0099172)	0.000697513	0.0295291	0	0	7.755	56.3633	NLGN3;NLGN4Y;NLGN2;NLGN4X;WNT3A;C5AR1;DVL1;WNT5A
regulation of vascular associated smooth muscle cell migration (GO:1904752)	0.000697513	0.0295291	0	0	7.755	56.3633	DOCK4;MEF2C;NR4A3;FGF9;ADAMTS1;DOCK7;PDGFB;PRKG1
cortical actin cytoskeleton organization (GO:0030866)	0.000707871	0.0295291	0	0	4.74115	34.3887	FHOD3;FMNL3;FMNL1;ROCK2;FHOD1;PLEK;NCKAP1L;LCP1;TNF;RHOQ;ARF6
regulation of lymphocyte differentiation (GO:0045619)	0.000707871	0.0295291	0	0	4.74115	34.3887	CD2;IL4I1;PRELID1;FCRL3;TBX21;SPINK5;ABL1;SLAMF8;NCKAP1L;IKZF3;CCR2
regulation of interleukin-1 beta production (GO:0032651)	0.000715345	0.0296131	0	0	2.19985	15.933	CX3CR1;GSTP1;HSPB1;TNFAIP3;NLRC4;LILRA2;MEFV;TNF;LILRA5;PANX1;PYCARD;CLEC7A;CCL3;NLRP3;CCR7;GBP5;SERPINB1;PYHIN1;F2R;WNT5A;LILRB4;P2RX7;IL6;NLRP12;IFNG;TLR8;GHRL;MNDA;TRIM16;TLR4
regulation of cell population proliferation (GO:0042127)	0.000724793	0.0296468	0	0	1.3236	9.5691	ADARB1;CAPNS1;NAMPT;KDR;AKT1;CYP1B1;PROK2;RPL23;CLEC11A;SOX11;EREG;SULT2B1;SFRP4;RNF126;AZGP1;CSNK2B;GPLD1;PTGFR;PDGFB;NUAK1;S100A11;SLAMF1;MCTS1;STAT5B;WWTR1;INSR;FN1;IGF2;ALOX15B;CCDC88A;GDF9;TNFSF4;NOX4;CD200;ACVRL1;COL18A1;PTPRU;RARG;ELN;PRL;ESM1;TSPO;HRAS;SERPINB3;IL10;IL11;FGFBP1;EDN2;AVPR1A;OSMR;NME1;HCK;CCKBR;CLDN19;HCLS1;RAPGEF2;EEF1E1;ENG;KANK2;DERL2;PDF;RPS15A;GPNMB;FRZB;PDPN;STAT4;HAS…
positive regulation of protein phosphorylation (GO:0001934)	0.000727093	0.0296468	0	0	1.4797	10.693	CSF3;CSF1;CD80;ARAF;CIB1;PARK7;FGF1;FGF2;TNF;FGF5;FGF7;RASSF2;FGF9;KDR;AKT1;IL6R;HGF;MIF;PGF;EREG;CLIP3;TOM1L1;TWSG1;CSNK2B;ERP29;JTB;WDFY2;PPIA;PDGFB;PIK3R3;FPR2;TXN;STK4;C3;THPO;ABL1;PROM2;WNT3A;INSR;IGF2;INHBB;INHBA;GDF9;DAB2;IL6;PTPRC;CLEC6A;TMEM119;PIN1;CSPG4;CALM1;HLA-DRB1;LAT;ACVRL1;NRP1;BMPR2;FLT4;ITGB3;DOCK7;PRKAG1;RPTOR;FLOT1;CCR7;RAC1;HRAS;IL11;SH2D3C;MMP9;TGFBR1;HAX1;IFNG;CLDN19;PECAM…
artery development (GO:0060840)	0.000760499	0.0307775	0	0	4.23227	30.3942	ACVRL1;NRP1;EFEMP2;BMPR2;GJA5;ANGPTL3;NF1;HES1;PKD2;TGFBR1;ROBO1;ENG
peptidyl-tyrosine phosphorylation (GO:0018108)	0.000772486	0.031031	0	0	2.3491	16.8334	ITK;FLT1;FLT4;PDGFB;ERBB4;KDR;ABL1;ABL2;FYN;JAK3;MAPK3;PDGFRB;NTRK1;PDGFRA;INSR;PTK6;FGR;HCK;ZAP70;ABI2;FES;BTK;TEK;EPHA3;DDR2;FGFR1
cellular response to lipid (GO:0071396)	0.000798128	0.0318254	0	0	1.64403	11.7272	CD86;CXCL6;NDUFA13;CXCL9;GFI1;CD80;SERPINE1;RORC;TNFAIP3;CXCL5;UBE2L3;PYCARD;PDE4B;FFAR2;LBP;CCR5;IL10;MAP4K1;UPF1;MEF2C;NFKBIL1;CD180;WNT5A;PDCD1LG2;SSTR1;TNFRSF1B;PAX2;TLR4;EPHA3;GPLD1;CHMP5;CX3CR1;CD274;ROCK2;ABCB4;GSTP1;INSIG1;MGST1;WNT8B;ADCY5;SBNO2;WNT11;SPP1;ABL2;NLRP3;STAP1;CCL2;CD14;WNT2;WNT3A;OR51E2;MSN;PTK6;LILRB1;PPBP;LILRB2;CXCL10;IL6;PTK7;FES;TNFSF4;TNIP3;PDCD4;ATM;VIM
calcium-mediated signaling (GO:0019722)	0.000817281	0.0323512	0	0	2.03091	14.4388	CX3CR1;PTGFR;MCTP1;CXCR4;CACNA1C;FPR2;CXCR6;SLC8A1;SAMD14;EDNRB;CXCR1;KDR;CCL3;CCR8;CCR7;PLCG1;CCR5;CCR4;CCR3;CCR2;CCR1;FIS1;VCAM1;EDN2;DMPK;KSR2;SELE;TPCN2;P2RX7;RCAN1;PTPRC;FKBP1B;BTK;NMUR1;LAT
cellular response to oxygen-containing compound (GO:1901701)	0.000919609	0.036138	0	0	1.5063	10.5314	CD86;CXCL6;NDUFA13;CXCL9;NCF1;GFI1;CD80;AQP9;SERPINE1;RORC;TNFAIP3;MTR;PKD2;CXCL5;RPTOR;PYCARD;PDE4B;AKT1;FFAR2;LBP;CCR5;TGM2;IL10;UPF1;PDGFRA;MEF2C;NFKBIL1;CD180;WNT5A;MMP3;PDCD1LG2;SSTR1;TNFRSF1B;MMP9;PAX2;RAPGEF1;RAPGEF2;TLR4;EPHA3;GPLD1;TLR2;CHMP5;CX3CR1;CD274;ROCK2;ABCB4;SHMT1;GSTP1;INSIG1;PDGFB;WNT8B;FOXO1;SLC5A5;PRDX5;SBNO2;P2RY6;GNG2;WNT11;P2RY2;ABL2;NLRP3;STAP1;CCL2;ROMO1;CD14;WNT2;IP6K2…
endothelium development (GO:0003158)	0.00101746	0.0394121	0	0	9.04586	62.33	KDM6B;SCUBE1;KDR;PECAM1;EDF1;CD34;FSTL1
regulation of phagocytosis, engulfment (GO:0060099)	0.00101746	0.0394121	0	0	9.04586	62.33	C3;RAB31;CD300A;STAP1;ANO6;NCKAP1L;APPL2
positive regulation of cell motility (GO:2000147)	0.00103407	0.0397713	0	0	1.62274	11.1551	ITGB1;FLT1;FAM89B;CSF1;CIB1;FGF1;CDH5;PLAU;FAM110C;KDR;ITGAX;CCR7;HRAS;SERPINB3;PDGFRB;SEMA6B;PDGFRA;HGF;SEMA6D;F2R;PRKCA;RHOD;MMP9;TGFBR1;FGR;F7;MMP14;TMSB15B;ANGPTL3;PECAM1;CDH13;PHPT1;LRRC15;SEMA7A;ROCK2;CCDC25;LEF1;PDGFB;SEMA3G;PIK3R3;TWIST1;THBS1;PPM1F;DUOX1;WNT11;GPNMB;CCL7;CLEC7A;PODXL;PDPN;CCL3;HAS2;CCR1;EGF;INSR;SEMA4C;LAMB1;SOD2;COL1A1;SH3RF2;DAB2;SNAI1;CASS4;ATM;FERMT2
positive regulation of peptidyl-tyrosine phosphorylation (GO:0050731)	0.00109277	0.0417331	0	0	1.83789	12.5326	NRP1;CSF3;CSF2;CD80;ITGB3;PDGFB;TNF;LILRA5;SOCS3;FGF7;ERBB4;ABL1;STAP2;HES1;FCGR1A;IL6R;TNFSF18;IL11;ANGPT4;PTPN1;ANGPT1;HGF;IGF2;IL18;OSM;PTK6;PTPN11;MIF;AGT;GREM1;IL6;PTPRC;HAX1;IFNG;DLG4;CLEC6A;CASS4;PECAM1;NOX4;HCLS1;CSPG4;ITGA5;CRLF1
positive regulation of cell migration involved in sprouting angiogenesis (GO:0090050)	0.0011233	0.0423031	0	0	4.84802	32.9253	FGFBP1;ANXA1;AKT3;RHOJ;KDR;CIB1;PIK3C2A;PTGS2;FGF2;HDAC7
regulation of vascular endothelial cell proliferation (GO:1905562)	0.0011233	0.0423031	0	0	4.84802	32.9253	MEF2C;FLT1;ITGA4;AKT3;IGF2;CCL2;PLCG1;FGF2;APLN;FGFR1
chondroitin sulfate metabolic process (GO:0030204)	0.00117192	0.0438299	0	0	3.39522	22.9147	CHPF2;CSGALNACT2;BGN;DCN;VCAN;CHSY1;HYAL1;DSEL;CHST15;IDS;CHST13;CHSY3;CSPG4;ARSB
positive regulation of protein modification process (GO:0031401)	0.0011919	0.0441073	0	0	1.6246	10.9372	FLT4;ITGB3;CIB1;FGF1;SPPL3;FGF2;TNF;FGF5;CDH5;FGF7;FGF9;KDR;FLOT1;AKT1;RAC1;HRAS;PPP1R16B;HGF;PPP2R5A;MMP9;PGF;CLIP3;BRMS1;IFNG;CLDN19;ERP29;PECAM1;WDFY2;PPIA;ENG;ROCK2;PIK3R3;FPR2;TXN;STK4;C3;GPNMB;THPO;ERBB4;PPP1R7;ABL1;CAMTA1;PROM2;MAPK3;NTRK1;ANGPT1;WNT3A;INSR;IGF2;VEGFC;LILRB2;SVIP;DAB2;CD4;DLC1;TAOK1;TMEM119;UBE2N;PIN1;CDK2AP1;TEK;CALM1;HLA-DRB1
positive regulation of inflammatory response (GO:0050729)	0.00119561	0.0441073	0	0	2.07707	13.9768	SERPINE1;MGST2;ETS1;TNF;PLA2G7;LILRA5;DDT;NFKBIZ;CCL3;LBP;CCR2;WNT5A;IL18;OSM;IL16;GPR4;MMP8;OSMR;AGT;MAPK13;VAMP8;IL6;NLRP12;IFNG;TNFSF4;PDCD4;TLR7;S100A9;TLR4;S100A8;TLR2
immune response-activating cell surface receptor signaling pathway (GO:0002429)	0.00123836	0.0450714	0	0	3.87934	25.9681	CR1;C5AR1;FPR1;C3AR1;FPR3;FPR2;LILRA2;SLA2;LAX1;GPLD1;CMKLR1;MICB
protein insertion into mitochondrial membrane (GO:0051204)	0.00123836	0.0450714	0	0	3.87934	25.9681	TIMM8B;NDUFA13;BCL2L11;SAMM50;BAD;TIMM9;TIMM13;TIMM22;BMF;ROMO1;TIMM10;TOMM22
positive regulation of cell junction assembly (GO:1901890)	0.00132369	0.0477807	0	0	2.44087	16.1765	NLGN3;NRP1;COL16A1;NLGN2;CLSTN3;IRX3;THY1;TBX5;PPM1F;AGT;PTPRD;FLOT1;KDR;CLDN19;ABL1;GHRL;RAC1;TEK;FERMT2;LRRC4B;S100A10;LIMS1
ribosomal small subunit biogenesis (GO:0042274)	0.00133042	0.0477807	0	0	2.86885	18.9983	RPS7;MRPS11;RPS5;RPS6;RPS27L;RPSA;ERAL1;MRPS7;RPS15;RPS14;RPS25;EMG1;RPS17;RPS16;RPS27;NOB1;RPS24
positive regulation of angiogenesis (GO:0045766)	0.00135349	0.0482893	0	0	1.89411	12.5107	ITGB1;ECM1;FLT1;PDCD6;SERPINE1;TWIST1;HSPB1;FGF1;ETS1;FGF2;HIF1A;THBS1;CDH5;HYAL1;KDR;ITGAX;CYP1B1;PLCG1;CD34;CCR3;JAK1;ANGPT4;PTGIS;S100A1;NOS3;TIE1;WNT5A;VASH2;VEGFC;PRKCA;JMJD8;PGF;SMOC2;ADAM12;ANGPTL3;CHI3L1;ITGA5;TEK
negative regulation of macrophage migration (GO:1905522)	0.00142144	0.0487877	0	0	11.6283	76.2361	DDT;SLAMF8;STAP1;EMILIN1;MIF;CD200
negative regulation of phospholipase activity (GO:0010519)	0.00142144	0.0487877	0	0	11.6283	76.2361	ANXA1;ABL1;ANGPTL3;ANXA8;PLA2R1;BICD1
positive regulation of membrane invagination (GO:1905155)	0.00142144	0.0487877	0	0	11.6283	76.2361	C3;RAB31;STAP1;ANO6;NCKAP1L;APPL2
positive regulation of vascular associated smooth muscle cell migration (GO:1904754)	0.00142144	0.0487877	0	0	11.6283	76.2361	DOCK4;NR4A3;FGF9;ADAMTS1;DOCK7;PDGFB
regulation of T-helper 2 cell differentiation (GO:0045628)	0.00142144	0.0487877	0	0	11.6283	76.2361	CD86;ANXA1;TNFSF4;IL18;NLRP3;SOCS5
vascular associated smooth muscle contraction (GO:0014829)	0.00142144	0.0487877	0	0	11.6283	76.2361	ACTA2;EDNRA;EDN2;EDNRB;PIK3C2A;SLC8A1
phagocytosis, engulfment (GO:0006911)	0.00146733	0.0497335	0	0	2.9569	19.2917	MSR1;ITGAM;MEGF10;ITGB2;RHOH;THBS1;ARHGAP25;CDC42;BIN2;ELMO1;MYH9;RAC1;FCGR1A;HAVCR1;FCGR2B;DOCK1
regulation of vascular associated smooth muscle cell proliferation (GO:1904705)	0.00146733	0.0497335	0	0	2.9569	19.2917	IL10;MEF2C;MMP2;PDGFB;SOD2;FGF2;MMP9;APLN;EFEMP2;P2RY6;NR4A3;FGF9;ADAMTS1;PDCD4;MEF2D;PRKG1
lipid oxidation (GO:0034440)	0.00148692	0.0500843	0	0	6.20361	40.392	ACSM1;ALOX12;ALOX12B;ADIPOR1;ADIPOR2;ALOX15B;PLA2G7;HAO2
positive regulation of leukocyte chemotaxis (GO:0002690)	0.00151032	0.0505584	0	0	2.47084	16.0492	CCR1;EDN2;CSF1;ZNF580;SERPINE1;VEGFC;ANO6;FPR2;PLA2G7;THBS1;PGF;F7;CXCL10;IL6;CCR7;S100A14;IL6R;CCR2;CMKLR1;S100A7;MAPK3
regulation of endothelial cell apoptotic process (GO:2000351)	0.00164324	0.0546706	0	0	2.68726	17.2283	FGB;IL10;IL11;ANGPT1;ITGA4;SERPINE1;TNFAIP3;ANO6;THBS1;TNF;ICAM1;CDH5;KDR;PDCD4;CCL2;PLCG1;TEK;NFE2L2
positive regulation of vasculature development (GO:1904018)	0.00169538	0.0557316	0	0	1.94327	12.3978	ITGB1;ECM1;FLT1;PDCD6;SERPINE1;TWIST1;HSPB1;FGF1;ETS1;FGF2;HIF1A;THBS1;CDH5;HYAL1;KDR;ITGAX;CYP1B1;PLCG1;CD34;CCR3;ANGPT4;PTGIS;NOS3;TIE1;WNT5A;VASH2;VEGFC;PRKCA;PGF;SMOC2;ADAM12;ANGPTL3;CHI3L1;TEK
muscle organ development (GO:0007517)	0.00172452	0.0557316	0	0	2.37292	15.0984	TRIM72;MEF2C;TAGLN;MEF2B;ZBTB42;NEB;CACNA1H;SGCE;CXCL10;SMTN;SGCD;EVC;MRAS;ITGA11;CAPN3;SPEG;COL6A3;ITGA7;MKX;EMD;MEF2D;SGCG
regulation of calcium ion transport (GO:0051924)	0.00172452	0.0557316	0	0	2.37292	15.0984	CCR1;CD84;TRPC6;EGF;HOMER2;WFS1;FCRL3;F2R;CAMK2A;STC1;IL16;LILRB1;LILRB2;PKD2;LILRA2;LILRA5;CACNB2;CD4;SLN;CCL4;CCL3;BCL2
activation of protein kinase B activity (GO:0032148)	0.0017368	0.0557316	0	0	3.1953	20.3084	OSBPL8;INSR;WNT5A;PDGFB;IL18;PARK7;TXN;FGF1;ADRA2C;CCDC88A;MLST8;AKT1;ANG;PPIA
negative regulation of interleukin-6 production (GO:0032715)	0.0017368	0.0557316	0	0	3.1953	20.3084	IL10;TNFAIP3;NLRC3;PTPN22;IRAK3;TNF;LILRB4;NLRP12;SYT11;NCKAP1L;GHRL;TLR4;CD200;SLAMF1
positive regulation of Rho protein signal transduction (GO:0035025)	0.0017368	0.0557316	0	0	3.1953	20.3084	GPR17;P2RY10;GPR65;F2R;GPR20;GPR4;LPAR4;ROBO1;GPR174;P2RY8;NET1;COL3A1;RAC1;F2RL2
gamma-aminobutyric acid transport (GO:0015812)	0.00181069	0.0570991	0	0	19.377	122.347	SLC6A6;SLC9A3R1;SLC6A13;SLC6A12;SLC6A1
glomerulus vasculature development (GO:0072012)	0.00181069	0.0570991	0	0	19.377	122.347	ANGPT2;ANGPT1;PECAM1;TEK;CD34
regulation of interleukin-6 production (GO:0032675)	0.00181712	0.0570991	0	0	1.89096	11.9329	TWIST1;TNFAIP3;PTPN22;NLRC3;LILRA2;TNF;LILRA5;PYCARD;CLEC7A;NCKAP1L;LBP;IL6R;SLAMF1;IL10;F2R;WNT5A;IL16;IRAK3;PTPN11;LILRB2;POU2F2;MMP8;LILRB4;EREG;MAPK13;IL6;NLRP12;IFNG;SYT11;TNFSF4;TLR8;TLR7;GHRL;TLR4;CD200;TLR2
regulation of ERK1 and ERK2 cascade (GO:0070372)	0.00183973	0.0570991	0	0	1.5576	9.80999	NRP1;PSCA;IL26;FLT4;CIB1;PTPN22;HTR2A;PHB2;FGF2;TNF;ICAM1;PYCARD;SPRED3;KDR;CCR7;EMILIN1;HRAS;ROS1;PDGFRB;FGB;PDGFRA;EPHA7;F2R;PRKCA;MIF;ZDHHC17;RAPGEF2;CHI3L1;TLR4;S100A7;SEMA7A;CCL3L1;GSTP1;C5AR1;PDGFB;FPR2;PHB;SLC30A10;SLC9A3R1;P2RY6;CCL8;GPNMB;THPO;CCL7;DDT;ERBB4;CCL4;CCL3;CCL2;GBP1;SLAMF1;MAPK3;CCR1;NTRK1;PTPN1;CCL22;ANGPT1;FN1;PTPN11;CD4;PTPRC;GPR183;PIN1;SPRY1;TEK;FERMT2;HLA-DRB1;MAP3K12
epithelial cell migration (GO:0010631)	0.00184289	0.0570991	0	0	2.74914	17.3098	KANK2;NRP1;PLXND1;S100A2;NOS3;FSTL1;LOXL2;PTP4A3;ZEB2;FAP;PIK3CA;KRT16;GIPC1;ABL1;CYP1B1;CDH13;FAT2
positive regulation of cytosolic calcium ion concentration involved in phospholipase C-activating G protein-coupled signaling pathway (GO:0051482)	0.00185312	0.0570991	0	0	3.36228	21.1517	GPR17;P2RY10;GPR65;F2R;GPR20;GPR4;LPAR4;GRM1;GPR174;P2RY8;C3AR1;F2RL2;GPR157
regulation of immunoglobulin production (GO:0002637)	0.00185312	0.0570991	0	0	3.36228	21.1517	CD86;SASH3;IL10;CR1;FCRL3;PHB;PHB2;SUPT6H;IL6;PTPRC;TNFSF4;FCGR2B;TNFRSF4
positive regulation of leukocyte activation (GO:0002696)	0.00193705	0.0592741	0	0	4.30908	26.9171	CD2;CLEC4D;CLEC7A;WNT5A;CD226;LBP;HAVCR1;THBS1;TLR4;CRLF2
negative regulation of tumor necrosis factor superfamily cytokine production (GO:1903556)	0.00195649	0.0592741	0	0	2.54326	15.8613	IL10;CD274;GSTP1;NFKBIL1;CIDEA;TNFAIP3;NLRC3;PTPN22;IRAK3;LILRB1;CLEC4A;SYT11;GHRL;LBP;CD34;TLR4;HAVCR2;SLAMF1;LTF
regulation of interleukin-10 production (GO:0032653)	0.00195649	0.0592741	0	0	2.54326	15.8613	CD274;LILRB1;PDCD1LG2;MMP8;FOXP3;LILRB4;LILRA5;PYCARD;IL6;CLEC7A;IRF4;TNFSF4;CD28;TIGIT;FCGR2B;CD34;JAK3;TLR4;HLA-DRB1
positive regulation of intracellular signal transduction (GO:1902533)	0.002013	0.0606471	0	0	1.34662	8.35999	CD86;KLB;CSF3;NCF1;CD80;PARK7;FGF1;PHB2;FGF2;TNF;FGF5;RPS15;FGF7;FGF9;FAM110C;KDR;RPL37;PIM2;TRIM22;TGM2;PDGFRB;PDGFRA;RPL23;HGF;F2R;WNT5A;SOX11;MIF;JMJD8;EREG;S100A9;S100A8;PDGFB;PHB;TXN;PIK3R5;SLC9A3R1;BCL2L11;SHARPIN;THPO;CLEC7A;BMF;CD14;ICOS;OSBPL8;FIS1;TNFSF14;INSR;FN1;IGF2;IL6;PTPRC;CLEC6A;REL;BCL2;CD28;CASS4;UBE2N;RPS20;FERMT2;HLA-DRB1;FGFR1;ITGB1;ECM1;FLT1;HIP1;IL26;FLT4;SCHIP1;ADRA1B;PIK…
positive regulation of T cell proliferation (GO:0042102)	0.00213002	0.0638182	0	0	2.21908	13.6509	CD86;CD274;ANXA1;VCAM1;CD80;EBI3;IL18;IGF2;PDCD1LG2;LILRB2;PYCARD;IL6;HLA-DMB;PTPRC;CD6;CD209;TNFSF4;CD28;NCKAP1L;IL12RB1;CD24;JAK3;CCR2;CD276
regulation of receptor signaling pathway via JAK-STAT (GO:0046425)	0.00221966	0.0661386	0	0	2.58757	15.8111	IL10;IL26;EGF;IL10RA;F2R;PRL;ADIPOR1;TNF;SOCS3;IL6;PTPRC;ERBB4;OCIAD1;CYP1B1;HES1;OCIAD2;JAK3;SH2B3
negative regulation of T-helper cell differentiation (GO:0045623)	0.00230143	0.0682004	0	0	6.78397	41.2074	ANXA1;TBX21;TNFSF4;FOXP3;JAK3;RC3H2;SOCS5
wound healing (GO:0042060)	0.00231759	0.0683059	0	0	2.15756	13.0904	TRIM72;MACF1;SPRR3;ITGB3;DYSF;EVPLL;FGF1;FGF2;EVPL;PPL;ANXA6;KRT6A;DSP;PDGFRA;SLC11A1;WNT5A;CFLAR;TGFBR1;EREG;DCBLD2;MMP12;COL3A1;SYT11;NF1;MYH9
negative regulation of endopeptidase activity (GO:0010951)	0.00246009	0.0721139	0	0	2.23268	13.413	SERPINB3;SERPINA3;SERPINB4;SERPINB11;SERPINB1;SERPINA1;CR1;SERPINB2;SERPINB13;SERPINF1;SERPINE1;KNG1;AGT;SERPINB6;TIMP2;SERPINH1;AKT1;FETUB;SERPING1;SPOCK1;ANXA8;RECK;LTF
positive regulation of receptor signaling pathway via STAT (GO:1904894)	0.00251029	0.0724111	0	0	3.0176	18.0674	IL10;IL26;IL10RA;F2R;PRL;TNF;IL6;ERBB4;OCIAD1;CYP1B1;HES1;OCIAD2;IL7R;CRLF2
regulation of cell migration involved in sprouting angiogenesis (GO:0090049)	0.00251029	0.0724111	0	0	3.0176	18.0674	FGFBP1;ANXA1;CIB1;PIK3C2A;PTGS2;FGF2;THBS1;HDAC7;DLL4;TBXA2R;AKT3;MMRN2;RHOJ;KDR
superoxide metabolic process (GO:0006801)	0.00251029	0.0724111	0	0	3.0176	18.0674	NCF1;NCF2;NOS3;CYBB;ALOX12;SOD2;SOD1;DUOX1;PREX1;CCS;PRDX1;SH3PXD2B;NOX4;NOX5
positive regulation of interleukin-1 beta production (GO:0032731)	0.00255958	0.0734425	0	0	2.32935	13.9014	GBP5;PYHIN1;WNT5A;HSPB1;NLRC4;LILRA2;TNF;LILRA5;PANX1;PYCARD;P2RX7;IL6;NLRP12;IFNG;CLEC7A;CCL3;TLR8;NLRP3;MNDA;TRIM16;TLR4
cellular defense response (GO:0006968)	0.00258881	0.0735033	0	0	2.45833	14.6432	ITGB1;CX3CR1;ITK;CXCL9;NCF1;NCF2;TRAT1;C5AR1;PRF1;LILRB2;ADORA2A;GNLY;RAB23;CLEC5A;MNDA;LBP;CD300C;CCR5;CCR3
regulation of smooth muscle cell proliferation (GO:0048660)	0.00258881	0.0735033	0	0	2.45833	14.6432	PDGFRB;PTGIR;ELN;IGFBP3;IL18;PDGFB;TNFAIP3;PHB;TNF;THBS1;EREG;IL6;NR4A3;IFNG;AKT1;CDH13;ANG;VIP;IL6R
regulation of tumor necrosis factor production (GO:0032680)	0.00271372	0.0766484	0	0	1.78351	10.5395	CX3CR1;GSTP1;TWIST1;HSPB1;TNFAIP3;PTPN22;NLRC3;LILRA2;THBS1;LILRA5;PYCARD;CLEC7A;DDT;CCL3;CD14;LBP;CD34;SLAMF1;CCR2;HAVCR2;IL10;NFKBIL1;WNT5A;CIDEA;IRAK3;LILRB1;PTPN11;MIF;MMP8;CLEC4A;CD2;IL6;PTPRC;IFNG;SYT11;GHRL;TLR4;LTF;TLR2
negative regulation of interferon-gamma production (GO:0032689)	0.00273369	0.0768125	0	0	3.15194	18.6031	CD274;CR1;LAPTM5;LILRB1;INHBA;PDCD1LG2;FOXP3;LILRB4;TNFSF4;LGALS7;TLR4;HLA-DRB1;HAVCR2
positive regulation of cytoskeleton organization (GO:0051495)	0.00280795	0.0775741	0	0	2.01406	11.8332	NRP1;CSF3;PLEK;LMOD2;PYCARD;CDC42;BAIAP2L1;ABL1;STAP1;CCR7;NCKAP1L;SYNPO;HRAS;DYNC1H1;BAIAP2;P2RX7;HCK;FCHSD2;HAX1;CDC42EP5;FES;CDC42EP3;HCLS1;PFDN2;TEK;PFN1;NES;ARF6
endothelial cell migration (GO:0043542)	0.002831	0.0775741	0	0	2.69944	15.8379	NRP1;PLXND1;S100A2;NOS3;FSTL1;LOXL2;CDH5;PTP4A3;FAP;PIK3CA;GIPC1;ID1;ABL1;CYP1B1;CDH13;MYH9
endothelial cell differentiation (GO:0045446)	0.00284663	0.0775741	0	0	5.16935	30.3008	ACVRL1;KDM6B;BMPR2;SCUBE1;TIE1;KDR;EDF1;FSTL1
negative regulation of cartilage development (GO:0061037)	0.00284663	0.0775741	0	0	5.16935	30.3008	GREM1;WNT11;CHADL;PTPN11;ADAMTS12;PTHLH;TGFBR1;ADAMTS7
positive regulation of T-helper cell differentiation (GO:0045624)	0.00284663	0.0775741	0	0	5.16935	30.3008	CD86;ANXA1;CD80;TNFSF4;NFKBIZ;IL18;NLRP3;SOCS5
smooth muscle contraction (GO:0006939)	0.00284663	0.0775741	0	0	5.16935	30.3008	ACTA2;EDNRA;SMTN;ROCK2;NMUR1;PIK3C2A;SLC8A1;TPCN2
positive regulation of lymphocyte proliferation (GO:0050671)	0.0030831	0.0821879	0	0	2.06067	11.9144	CD86;SASH3;CD274;CD80;TNFSF13B;HLA-DMB;NCKAP1L;JAK3;TNFRSF4;CD276;MEF2C;ANXA1;VCAM1;FCRL3;IL18;MIF;PDCD1LG2;LILRB2;IL6;PTPRC;CD6;CD209;GPR183;TNFSF4;BCL2;CD28
positive regulation of T cell activation (GO:0050870)	0.0030831	0.0821879	0	0	2.06067	11.9144	CD86;CD274;CD80;DOCK8;THY1;PYCARD;HLA-DMB;CCL2;CCR7;NCKAP1L;JAK3;CCR2;CD276;ANXA1;VCAM1;RHOH;PDCD1LG2;LILRB2;ZAP70;IL6;PTPRC;CD6;CD209;TNFSF4;CD28;PRKCQ
blood vessel endothelial cell migration (GO:0043534)	0.00309171	0.0821879	0	0	3.55519	20.5456	GREM1;NRP1;CDH5;ID1;KDR;PIK3R3;AKT1;MYH9;FGF2;GPLD1;ROBO1
regulation of interleukin-4 production (GO:0032673)	0.00309171	0.0821879	0	0	3.55519	20.5456	CD86;CEBPB;IRF4;TNFSF4;LEF1;CD28;NLRP3;PRKCQ;FOXP3;HLA-DRB1;HAVCR2
regulation of peptidase activity (GO:0052547)	0.00309171	0.0821879	0	0	3.55519	20.5456	SERPINB3;CST3;RCN3;CSTB;SERPINB4;CSTA;ECM1;NDUFA13;A2ML1;FURIN;CST7
positive regulation of smooth muscle cell migration (GO:0014911)	0.00310773	0.0822109	0	0	4.36216	25.1865	PDGFRB;NRP1;DOCK4;NR4A3;FGF9;ADAMTS1;DOCK7;PDGFB;S100A11
lipopolysaccharide-mediated signaling pathway (GO:0031663)	0.00316624	0.0832431	0	0	3.87793	22.3183	HCK;CD6;IL18;CCL3;CCL2;PTPN22;CD14;LBP;TNF;TLR4
platelet aggregation (GO:0070527)	0.00317745	0.0832431	0	0	2.77141	15.9403	FGB;PDGFRA;ITGB3;ACTN1;PLEK;FN1;HBB;HSPB1;MYL12A;PIK3CG;FIBP;MYH9;TLN1;PPIA;VCL
positive regulation of interferon-gamma production (GO:0032729)	0.00328052	0.0855302	0	0	2.2645	12.9524	IL1R1;SLC11A1;EBI3;IL18;IL27;PTPN22;LILRB1;PYCARD;CD2;CLEC7A;TNFSF4;PDE4B;TLR8;CD226;TLR7;CD14;IL12RB1;TLR4;CCR2;CD276;IL12RB2
ribosome assembly (GO:0042255)	0.00338354	0.0877939	0	0	2.37888	13.5331	RPL3;RPL10;MRPS11;RPS5;RPLP0;RPL11;MPV17L2;RPS27L;RPSA;RPL23A;ERAL1;MRPS7;RPL6;RPS15;RPS14;MRPL20;RPS27;EIF6;RPL24
positive regulation of signal transduction (GO:0009967)	0.00345231	0.0891518	0	0	1.49729	8.48773	NRP1;SMARCB1;MAML1;CD80;ITGB3;LOXL3;TNFAIP3;FGF1;PKD2;ROBO1;ESM1;ADAMTS3;SPIN1;RSPO3;ITGAV;FGFBP3;TP63;DACT1;PTGIS;VWF;CD180;ARMC9;PRKCA;KIF7;TGFBR1;F7;MN1;EVC;CD226;TRIM16;ITGA5;ATP6V0C;SHANK3;TLR2;SHANK1;NLGN3;MACF1;NLGN2;NOTCH4;KLK5;GPS2;PHB;HIF1A;C3;DLL4;P2RY6;DISC1;TRIM44;CRADD;NOS3;IGF2;KLK14;PTPN11;SULF1;TPD52L1;SULF2;SKI;ASXL1;SMOC2;IL6;PTPRC;DLG4;CLEC6A;ASXL2;GHRL;TEK;IL7R;LIMS2;CRLF2;LI…
negative regulation of production of molecular mediator of immune response (GO:0002701)	0.00352153	0.0896584	0	0	7.75171	43.7883	IL10;CR1;FCRL3;LILRB1;FCGR2B;TNF
positive regulation of phagocytosis, engulfment (GO:0060100)	0.00352153	0.0896584	0	0	7.75171	43.7883	C3;RAB31;STAP1;ANO6;NCKAP1L;APPL2
T-helper 1 type immune response (GO:0042088)	0.00352153	0.0896584	0	0	7.75171	43.7883	EBI3;LEF1;IL18;TLR4;HLA-DRB1;IL18BP
negative regulation of angiogenesis (GO:0016525)	0.00356724	0.0903979	0	0	1.94211	10.9457	SPARC;NPR1;ROCK2;PDE3B;SERPINE1;PTPRM;PRL;ISM1;THBS2;TNF;THBS1;ADAMTS1;STAB1;EMILIN1;ADAMTS9;CCR2;ANGPT4;SERPINF1;SPINK5;ATP2B4;VASH1;SULF1;HSPG2;DCN;EPN1;CXCL10;COL4A2;GHRL;TEK
negative regulation of immune response (GO:0050777)	0.00360496	0.0909289	0	0	1.60519	9.02989	GPR20;TNFAIP3;CD3G;PTH1R;RXFP1;CYSLTR1;GPR176;FCGR3A;CYSLTR2;CCR2;HAVCR2;IL10;PTGIR;CR1;CD300A;SPINK5;IRAK3;FOXP3;FGR;HCK;ADORA2A;PRKAR1A;MYH9;CALCRL;PTH;ADCY4;FURIN;NLRC3;GPR84;SAMSN1;PTHLH;ADCY5;MC2R;GNG2;HRH2;PRKAR2B;PCBP2;FYN;PLCG1;FCGR1A;GGT5;CD163;GCG;LILRB1;TSHR;IL6;COL3A1;FCGR2A;CD247;FCGR2B;VIP;HLA-DRB1
regulation of MAPK cascade (GO:0043408)	0.00369201	0.0926935	0	0	1.62866	9.12306	FLT1;NRK;FLT4;PEBP1;ADRA1B;FGF2;GRM4;LBH;KDR;ROS1;HRAS;IL11;EPHA7;MAP2K2;FCRL3;F2R;MINK1;ADRA2C;MMP8;ZDHHC17;GREM1;ROCK2;GSTP1;PDGFB;ALOX12B;PRDM11;STK4;LILRA5;THPO;PAK6;MAPK3;NTRK1;EGF;INSR;FN1;IGF2;LAPTM5;OSM;LILRB4;P2RX7;IL6;CD4;PTPRC;TAOK1;NF1;TEK;CD24;HLA-DRB1;FGFR1
regulation of nitric oxide biosynthetic process (GO:0045428)	0.00383139	0.0953392	0	0	2.5868	14.3943	CX3CR1;PTGIS;ROCK2;INSR;ATP2B4;HBB;PKD2;PTGS2;MMP8;TNF;IFNG;CLEC7A;AKT1;RAC1;CD34;TLR4
positive regulation of phosphorylation (GO:0042327)	0.00383256	0.0953392	0	0	1.48902	8.28522	ALK;NRP1;FLT1;FLT4;ITGB3;CIB1;FGF1;FGF2;TNF;FGF5;FGF7;FGF9;KDR;FLOT1;AKT1;RAC1;HRAS;ROS1;PDGFRB;PDGFRA;EPHA7;HGF;MIF;MMP9;PGF;EREG;CLIP3;IFNG;CLDN19;ERP29;PECAM1;ANG;WDFY2;PPIA;EPHA3;DDR2;ENG;PFKFB3;ROCK2;PIK3R3;FPR2;STK4;HIF1A;THBS1;C3;GPNMB;THPO;KCTD20;ERBB4;ABL1;NCKAP1L;PROM2;MAPK3;NTRK1;ANGPT1;WNT3A;EGF;INSR;TIE1;IGF2;VEGFC;P2RX7;DAB2;CD4;TMEM119;PIN1;CDK2AP1;TEK;HLA-DRB1;FGFR1
cell projection organization (GO:0030030)	0.00392799	0.0968249	0	0	2.96634	16.4324	ITGB1;PLEK;RHOH;PARVA;KIF17;CDC42;PARVG;RHOJ;NCKAP1L;RAC1;RHOV;NEFH;RHOQ
plasma membrane invagination (GO:0099024)	0.00392799	0.0968249	0	0	2.96634	16.4324	MSR1;ITGAM;ITGB2;ARHGAP25;CDC42;ALKBH4;BIN2;ELMO1;MYH9;FCGR1A;HAVCR1;FCGR2B;DOCK1
chondroitin sulfate proteoglycan biosynthetic process (GO:0050650)	0.00430784	0.105708	0	0	3.10288	16.9024	VCAN;CHSY1;CHPF2;B3GAT1;CSGALNACT2;XYLT2;CHST15;BGN;CHST13;CHSY3;CSPG4;DCN
regulation of interleukin-12 production (GO:0032655)	0.00437091	0.106772	0	0	2.3044	12.5193	IL10;LAPTM5;IL16;IRAK3;LILRB1;MEFV;THBS1;LILRA5;IFNG;CLEC7A;TNFSF4;TLR8;CCR7;TIGIT;JAK3;TLR4;CMKLR1;TLR2;SLAMF1
granulocyte chemotaxis (GO:0071621)	0.00439981	0.106996	0	0	2.02233	10.9735	CXCL6;CXCL9;CCL3L1;PLA2G1B;ITGB2;CXCL5;PIK3CG;CCL8;CCL7;CXCR1;BSG;CCL4;PDE4B;CCL3;CCL2;NCKAP1L;ANXA1;EDN2;CCL22;PPBP;CXCL10;PIKFYVE;PPIA;S100A9;S100A8
regulation of peptidyl-tyrosine phosphorylation (GO:0050730)	0.00442929	0.107232	0	0	1.87945	10.1857	NRP1;CSF3;CD80;ITGB3;ITGB2;PDGFB;SAMSN1;IL22RA2;FGF7;ABL1;FYN;IL6R;IL11;ANGPT4;EPHA7;ANGPT1;HGF;IGF2;OSM;PTPN11;MIF;AGT;IL6;HAX1;PTPRC;CLEC6A;PECAM1;HCLS1;CSPG4;ITGA5
homotypic cell-cell adhesion (GO:0034109)	0.00445642	0.10741	0	0	2.44322	13.2262	FGB;PDGFRA;MEGF10;ITGB3;ACTN1;PLEK;FN1;HBB;HSPB1;MYL12A;PIK3CG;FIBP;MYH9;TLN1;PPIA;DSC2;VCL
positive regulation of interleukin-1 production (GO:0032732)	0.00451087	0.108241	0	0	2.13509	11.5322	GBP5;PYHIN1;WNT5A;HSPB1;IL16;NLRC4;LILRA2;TNF;LILRA5;PANX1;PYCARD;P2RX7;IL6;NLRP12;IFNG;CLEC7A;CCL3;TLR8;NLRP3;MNDA;TRIM16;TLR4
protein insertion into mitochondrial inner membrane (GO:0045039)	0.00454693	0.108626	0	0	5.42684	29.2686	TIMM8B;NDUFA13;TIMM9;TIMM13;ROMO1;TIMM22;TIMM10
positive regulation of protein dephosphorylation (GO:0035307)	0.0049048	0.11276	0	0	2.71549	14.4397	PDGFRB;PPP1R16B;CD300A;ITGA1;PPP2R5A;LILRB2;SPPL3;CDH5;PPP1R7;DLC1;CAMTA1;PIN1;CALM1;PPIA
chondroitin sulfate biosynthetic process (GO:0030206)	0.00494296	0.11276	0	0	3.52517	18.7179	VCAN;CHSY1;CHPF2;CSGALNACT2;BGN;CHST15;CHST13;CHSY3;CSPG4;DCN
positive regulation of vascular associated smooth muscle cell proliferation (GO:1904707)	0.00494296	0.11276	0	0	3.52517	18.7179	IL10;P2RY6;NR4A3;FGF9;ADAMTS1;MMP2;PDGFB;FGF2;MMP9;MEF2D
enzyme linked receptor protein signaling pathway (GO:0007167)	0.00499132	0.11276	0	0	1.66578	8.8287	SHC4;ALK;PTPRU;SHC3;BMPR2;FLT1;CSF1;NPR1;NPR2;FLT4;SLA;RASGRP4;PTPRG;NTF4;ERBB4;KDR;BLNK;STAP1;FYN;ROS1;JAK3;PDGFRB;NTRK1;PDGFRA;EPHA7;INSR;TIE1;TNK1;PTK6;PTPRD;FGR;HCK;ZAP70;CD4;FES;CASS4;RAPGEF1;LCP2;TEK;EPHA3;FGFR1;DDR2
positive regulation of acute inflammatory response (GO:0002675)	0.00500844	0.11276	0	0	4.43059	23.4672	IL6;PTGER3;OSM;FFAR2;PARK7;OSMR;PTGS2;TNF
positive regulation of DNA damage response, signal transduction by p53 class mediator (GO:0043517)	0.00500844	0.11276	0	0	4.43059	23.4672	SPRED3;PYHIN1;ATM;RPL26;EEF1E1;PLA2R1;HIC1;ZNF385A
T cell proliferation (GO:0042098)	0.00500844	0.11276	0	0	4.43059	23.4672	TNFSF18;TNFSF14;DOCK8;SLC11A1;MSN;LILRB1;TNFRSF4;PIK3CG
positive regulation of endocytosis (GO:0045807)	0.00504261	0.11276	0	0	2.32838	12.3167	HIP1;LRP1;SGIP1;SERPINE1;ANO6;CBL;BICD1;C3;CDC42;CLIP3;DAB2;RAB31;FLOT1;PPT1;STAP1;NCKAP1L;APPL2;VPS28
substrate adhesion-dependent cell spreading (GO:0034446)	0.00504261	0.11276	0	0	2.32838	12.3167	LAMA5;NRP1;NTNG2;ITGA4;LAMC3;LAMB2;ITGB3;LAMB4;FN1;LAMB1;PARVA;LAMC1;ANTXR1;PARVG;ITGAV;RAC1;TEK;FERMT2
negative regulation of leukocyte cell-cell adhesion (GO:1903038)	0.00509217	0.11276	0	0	3.87723	20.472	IL4I1;GPNMB;FGL1;LAPTM5;AKT1;PTPN22;TIGIT;LAX1;JAK3
presynapse assembly (GO:0099054)	0.00509217	0.11276	0	0	3.87723	20.472	NLGN3;NLGN4Y;PTPRD;NLGN2;NLGN4X;WNT3A;WNT5A;DVL1;BSN
regulation of platelet aggregation (GO:0090330)	0.00509217	0.11276	0	0	3.87723	20.472	CELA2A;C1QTNF1;ADAMTS18;PDPN;ALOX12;PRKCA;PRKCQ;SH2B3;PRKG1
regulation of transforming growth factor beta production (GO:0071634)	0.00509217	0.11276	0	0	3.87723	20.472	FN1;LILRB1;ITGAV;LRRC32;PTGS2;HIF1A;LTBP1;CD34;CD200
neutrophil chemotaxis (GO:0030593)	0.00511496	0.11276	0	0	2.02561	10.6863	CXCL6;CXCL9;EDN2;CCL22;CCL3L1;PLA2G1B;ITGB2;PPBP;CXCL5;PIK3CG;CXCL10;PIKFYVE;CCL8;CCL7;CXCR1;BSG;CCL4;PDE4B;CCL3;CCL2;NCKAP1L;PPIA;S100A9;S100A8
second-messenger-mediated signaling (GO:0019932)	0.00514501	0.11276	0	0	1.87714	9.89202	CX3CR1;MCTP1;FPR1;CXCR4;CXCR6;FPR2;PPP2CA;SAMD14;EDNRB;CXCR1;CCL3;CCR8;CCR7;PLCG1;CCR5;CCR4;CCR3;CCR2;CCR1;EDN2;NOS3;KSR2;SELE;AGT;TPCN2;RCAN1;BTK;NMUR1;LAT
cellular response to interleukin-18 (GO:0071351)	0.0052606	0.11276	0	0	9.68788	50.8373	IL18RAP;IL18;PDGFB;AKT1;IL18BP
fatty acid elongation, monounsaturated fatty acid (GO:0034625)	0.0052606	0.11276	0	0	9.68788	50.8373	ELOVL1;ELOVL4;ELOVL5;ELOVL2;ELOVL3
fatty acid elongation, polyunsaturated fatty acid (GO:0034626)	0.0052606	0.11276	0	0	9.68788	50.8373	ELOVL1;ELOVL4;ELOVL5;ELOVL2;ELOVL3
fatty acid elongation, saturated fatty acid (GO:0019367)	0.0052606	0.11276	0	0	9.68788	50.8373	ELOVL1;ELOVL4;ELOVL5;ELOVL2;ELOVL3
fatty acid elongation, unsaturated fatty acid (GO:0019368)	0.0052606	0.11276	0	0	9.68788	50.8373	ELOVL1;ELOVL4;ELOVL5;ELOVL2;ELOVL3
gap junction assembly (GO:0016264)	0.0052606	0.11276	0	0	9.68788	50.8373	GJC1;GJB2;GJD3;GJA5;GJB6
interleukin-18-mediated signaling pathway (GO:0035655)	0.0052606	0.11276	0	0	9.68788	50.8373	IL18RAP;IL18;PDGFB;AKT1;IL18BP
modulation by symbiont of host defense response (GO:0052031)	0.0052606	0.11276	0	0	9.68788	50.8373	UBB;MRC1;RPS27A;UBA52;TLR2
protein localization to basolateral plasma membrane (GO:1903361)	0.0052606	0.11276	0	0	9.68788	50.8373	AP4M1;RAB10;PDZD11;LIN7A;LIN7B
regulation of myosin-light-chain-phosphatase activity (GO:0035507)	0.0052606	0.11276	0	0	9.68788	50.8373	NUAK1;PPP1R12A;ROCK2;NCKAP1L;TNF
response to host defenses (GO:0052200)	0.0052606	0.11276	0	0	9.68788	50.8373	UBB;MRC1;RPS27A;UBA52;TLR2
MAPK cascade (GO:0000165)	0.00535268	0.114282	0	0	1.42066	7.43028	KLB;YWHAE;CSF2;NRK;RASGRF2;ARAF;PEBP1;FGF1;FGF2;TNF;PSMD8;FGF5;PSMD9;FGF7;SYNGAP1;FGF9;KDR;NEFL;MAP3K8;NRTN;ITGAV;CCR5;HRAS;JAK3;SKP1;JAK1;PDGFRB;PDGFRA;MEF2C;MAP2K2;ACTN2;HGF;MINK1;IL18;EREG;RBX1;PSMA6;MRAS;PIK3CA;PSMA2;IL3RA;RAPGEF2;PRKCQ;UBA52;SHANK3;SPTBN5;SHC3;CAMK2A;PDGFB;CSF2RB;RASAL3;CSF2RA;PSMA7;RASGRP4;RASGRP3;PSMB6;PSMB5;UBB;PSMB3;ERBB4;CCL3;PDE6D;CCL2;FYN;RPS27A;SPTBN1;MAPK3;ANGPT1;EG…
regulation of cell adhesion (GO:0030155)	0.00576092	0.122516	0	0	1.67145	8.61911	ACVRL1;ADAMDEC1;PLXND1;ROCK2;PDE3B;ARHGDIG;CHRD;CXCR4;TNF;KNG1;PIK3CG;PPP2CA;NUAK1;IBSP;PLAU;PODXL;HYAL1;ARHGDIA;ABL1;ABL2;PLXNA1;CCR7;ITGAV;PLXNC1;TGM2;TNFSF18;EPHA7;ZFHX3;PPP1R12A;ANGPT1;MINK1;IL18;PRKCA;GPR4;PTPN11;RHOD;FES;CDH13;ATM;TGFBI
negative regulation of endothelial cell migration (GO:0010596)	0.00583478	0.123602	0	0	2.5301	13.0146	ACVRL1;ANGPT4;MEF2C;ANGPT2;ATP2B4;PTPRM;STC1;VASH1;FGF2;THBS1;TNF;DCN;DLL4;CSNK2B;ADAMTS9
leukocyte cell-cell adhesion (GO:0007159)	0.00614889	0.128252	0	0	2.90877	14.8099	ITGB1;VCAM1;ITGA4;CD209;ITGB2;CERCAM;PECAM1;OLR1;MSN;ITGAL;SELE;ICAM1
positive regulation of fibroblast proliferation (GO:0048146)	0.00614889	0.128252	0	0	2.90877	14.8099	PDGFRA;PLA2G1B;WNT5A;NDUFS4;PDGFB;FN1;S100A6;MIF;WNT2;AGT;EREG;DDR2
regulation of B cell activation (GO:0050864)	0.00614889	0.128252	0	0	2.90877	14.8099	IL10;IL4I1;IL6;FCRL3;TNFSF4;SLAMF8;LAPTM5;TNFAIP3;FCGR2B;IKZF3;SAMSN1;SUPT6H
regulation of calcium-mediated signaling (GO:0050848)	0.00614889	0.128252	0	0	2.90877	14.8099	P2RX5;TMBIM4;CLEC7A;TRAT1;PLEK;CCL4;ITPR1;CCL3;CDH13;SLA2;GBP1;CMKLR1
positive regulation of defense response (GO:0031349)	0.00636726	0.132298	0	0	1.79704	9.08689	SERPINE1;MGST2;FPR2;ETS1;TNF;PLA2G7;LILRA5;DDT;NFKBIZ;CCL3;CCR2;GBP5;MEF2C;WNT5A;IL18;OSM;IL16;GPR4;AGT;EREG;MAPK13;NLRP12;IFNG;TNFSF4;PDCD4;TLR8;TLR7;S100A9;TLR4;S100A8;TLR2
response to hydrogen peroxide (GO:0042542)	0.0064674	0.133865	0	0	2.25312	11.358	ANXA1;PLEKHA1;ZNF580;HP;HBB;TNFAIP3;PARK7;GLRX2;APTX;PAX2;MAPK13;SOD1;NET1;IL6;ABL1;CYP1B1;FYN;NFE2L2
negative regulation of inflammatory response (GO:0050728)	0.00652241	0.134491	0	0	1.49989	7.54822	TNFAIP6;GPR20;TNFAIP3;CD3G;PTH1R;RXFP1;CDH5;GPR176;CYSLTR1;FCGR3A;CYSLTR2;IL10;PTGIR;PTGIS;TNFRSF1B;FGR;HCK;ADORA2A;PRKAR1A;MYH9;CALCRL;MVK;PTH;GSTP1;ADCY4;GPS2;FURIN;NLRC3;FPR2;AOAH;GPR84;MEFV;PTHLH;ADCY5;MC2R;SHARPIN;GNG2;PRKAR2B;HRH2;SLAMF8;NLRP3;FYN;PLCG1;FCGR1A;GGT5;CD163;SIGLEC10;GCG;TSHR;NLRP12;IL6;LRFN5;FCGR2A;GHRL;CD247;TEK;VIP;CD200;HLA-DRB1
activation of protein kinase activity (GO:0032147)	0.00661646	0.135913	0	0	1.72111	8.63687	CD86;NRK;ITGB3;PDGFB;ADCY4;PARK7;PHB;TXN;FGF1;STK4;PHB2;ADCY5;STK11;PRKAR2B;ABL1;MLST8;AKT1;PAK6;OSBPL8;ANGPT1;STRADA;SLC11A1;INSR;STRADB;WNT5A;MINK1;IL18;ADRA2C;TOM1L1;CCDC88A;PRKAR1A;TAOK1;CHI3L1;ANG;PPIA
regulation of trans-synaptic signaling (GO:0099177)	0.00665384	0.136165	0	0	2.58602	12.9626	CX3CR1;NLGN3;NLGN4Y;NLGN2;NLGN4X;GRID1;GRIK5;GRIK3;LRRC4;GRIK4;GRIK2;NTF4;SLC4A8;FABP5
regulation of chemokine production (GO:0032642)	0.00669964	0.136587	0	0	2.38751	11.9512	CHIA;WNT5A;IL18;HIF1A;TNF;ALOX15B;LILRB4;PYCARD;IL6;IFNG;TNFSF4;FFAR2;TLR7;IL6R;TLR4;TLR2
receptor signaling pathway via STAT (GO:0097696)	0.0067972	0.138057	0	0	3.04692	15.2079	IFNAR2;STAT5B;THPO;IFNG;STAT2;STAT4;CCL2;STAMBP;PKD2;PKD1;CCR2
antimicrobial humoral immune response mediated by antimicrobial peptide (GO:0061844)	0.00692379	0.140103	0	0	2.03316	10.1105	CXCL6;PGLYRP4;CXCL9;PGLYRP3;RPL30;PLA2G1B;REG1B;PPBP;CXCL5;CXCL10;GNLY;RNASE7;FAM3A;ANG;ROMO1;HMGN2;RPL39;S100A9;CAMP;KRT6A;LTF;S100A7
positive regulation of phagocytosis (GO:0050766)	0.00705971	0.142323	0	0	2.16857	10.7417	TUB;SLC11A1;ANO6;FPR2;TNF;PYCARD;C3;C4A;RAB31;PTPRC;IFNG;CLEC7A;IL2RB;CCL2;STAP1;NCKAP1L;CD300LF;FCGR2B;APPL2
positive regulation of cell activation (GO:0050867)	0.00727764	0.14363	0	0	5.81341	28.6191	SOX15;PLEK;CAPN3;LILRA2;TLR4;LILRA5
regulation of neutrophil migration (GO:1902622)	0.00727764	0.14363	0	0	5.81341	28.6191	MPP1;SLAMF8;RHOH;NCKAP1L;RAC1;JAM3
cell projection assembly (GO:0030031)	0.00741479	0.14363	0	0	3.2312	15.8467	CDC42;PARVG;RHOJ;RHOH;PARVA;NCKAP1L;RAC1;RHOV;NEFH;RHOQ
negative regulation of B cell activation (GO:0050869)	0.00741479	0.14363	0	0	3.2312	15.8467	IL10;CD300A;LAPTM5;TNFAIP3;CTLA4;ATM;MNDA;INHBA;FCGR2B;SAMSN1
protein localization to cell junction (GO:1902414)	0.00741479	0.14363	0	0	3.2312	15.8467	DSP;MPP4;NLGN2;DLG4;HEG1;BSN;FERMT2;JAK1;JAM3;SHANK1
activation of protein kinase C activity (GO:1990051)	0.00741589	0.14363	0	0	15.4978	76.0033	CD86;ABL1;PHB;PHB2
metanephric distal tubule development (GO:0072235)	0.00741589	0.14363	0	0	15.4978	76.0033	PKD2;PKD1;PAX2;POU3F3
negative regulation of macrophage chemotaxis (GO:0010760)	0.00741589	0.14363	0	0	15.4978	76.0033	DDT;SLAMF8;STAP1;MIF
positive regulation of intrinsic apoptotic signaling pathway by p53 class mediator (GO:1902255)	0.00741589	0.14363	0	0	15.4978	76.0033	EIF5A;RPS7;UBB;RPL26
regulation of endothelial tube morphogenesis (GO:1901509)	0.00741589	0.14363	0	0	15.4978	76.0033	CXCL10;ITGAX;ADAMTS12;FGF1
retina vasculature development in camera-type eye (GO:0061298)	0.00741589	0.14363	0	0	15.4978	76.0033	ACVRL1;PDGFRB;PDGFRA;BMPR2
negative regulation of tumor necrosis factor production (GO:0032720)	0.00748993	0.144035	0	0	2.27444	11.1315	IL10;GSTP1;NFKBIL1;CIDEA;TNFAIP3;NLRC3;PTPN22;IRAK3;LILRB1;CLEC4A;SYT11;GHRL;LBP;CD34;TLR4;HAVCR2;SLAMF1
regulation of B cell proliferation (GO:0030888)	0.00748993	0.144035	0	0	2.27444	11.1315	SASH3;IL10;MEF2C;CD300A;FCRL3;MIF;IKZF3;TNFSF13B;PTPRC;GPR183;BCL2;CTLA4;NCKAP1L;ATM;MNDA;FCGR2B;TNFRSF4
regulated exocytosis (GO:0045055)	0.00752439	0.144186	0	0	1.53703	7.51549	SERPINA3;ECM1;SPARC;SERPINA1;PROS1;ITGB3;ITGA2B;SERPINE1;PLEK;ISLR;FAM3C;FGB;SRGN;VWF;ACTN2;ACTN1;HGF;TUBA4A;RAB31;TMX3;TMEM79;PECAM1;SERPING1;MYH9;NHLRC2;TLN1;VCL;ITIH3;TEX264;STXBP2;PDGFB;THBS1;KNG1;CYB5R1;RAB26;A2M;VTI1B;SYT3;SNAPIN;EGF;FN1;IGF2;VEGFC;PPBP;LHFPL2;MANF;RAB11B;SOD1;RAB10;SYT11;CALM1
cell morphogenesis involved in differentiation (GO:0000904)	0.00758686	0.144872	0	0	1.94096	9.47448	NRP1;LAMA5;NTNG2;MEF2C;ITGA4;LAMC3;LAMB2;ITGB3;ACTN1;LAMB4;FN1;LAMB1;PARVA;LAMC1;ANTXR1;ARL13B;RAB25;ABI2;PARVG;ITGAV;RAC1;TEK;FERMT2;ATF4
regulation of T cell differentiation (GO:0045580)	0.00771215	0.146747	0	0	2.42453	11.7952	PRELID1;CR1;SPINK5;RHOH;FOXP3;SOD1;CD2;ZAP70;IFNG;TBX21;CAMK4;IL2RA;ABL1;CTLA4;CCR2
regulation of epithelial to mesenchymal transition (GO:0010717)	0.00785566	0.146826	0	0	1.90301	9.22297	FOXA1;PHLDB1;LEF1;TWIST1;ADIPOR1;LOXL2;SPRED3;PPP2CA;PDPN;ALX1;SERPINB3;WWTR1;TBX5;TGFBR1;OVOL2;GREM1;COL1A1;DAB2;IL6;SDHAF2;SNAI1;SPRY1;EPHA3;FERMT2;ZNF750
negative regulation of cellular process (GO:0048523)	0.00786761	0.146826	0	0	1.28174	6.21003	CDA;ADAMDEC1;NDUFA13;ATP8A2;PLXND1;GMNN;ARHGDIG;CIB1;ADARB1;PARK7;FGF2;ETS1;STK11;SOX17;ARHGDIA;CYP1B1;ENPP1;PIM2;PLXNC1;ENPP7;IGFBP3;ACTN1;F2R;SOX11;MIF;FOXP3;RUNX3;EREG;SULT2B1;SPOCD1;SFRP4;AZGP1;ASTL;CSNK2B;GPLD1;CCL3L1;NPR1;NOTCH4;PHB;PRDM11;KLK8;KNG1;SLC9A3R1;PODXL;SMYD2;PLXNA1;IGFBP7;UTP20;S100A11;IP6K2;BTN2A2;APOBEC3G;WFS1;INHBA;ALOX15B;HOPX;IL6;PPT1;BCL2;CHMP2A;NOX4;SCGB3A1;ANP32B;TGFBI;F…
leukocyte adhesion to vascular endothelial cell (GO:0061756)	0.00793179	0.146826	0	0	3.48928	16.8772	CX3CR1;ITGB1;SELPLG;VCAM1;ITGA4;SELL;SLC39A8;SELE;TNF
negative regulation of T cell receptor signaling pathway (GO:0050860)	0.00793179	0.146826	0	0	3.48928	16.8772	SH2D1A;LAPTM5;PTPN22;THY1;UBASH3A;SLA2;PHPT1;LILRB4;GBP1
positive regulation of monocyte chemotaxis (GO:0090026)	0.00793179	0.146826	0	0	3.48928	16.8772	CCR1;CXCL10;SERPINE1;ANO6;FPR2;S100A14;PLA2G7;CCR2;S100A7
regulation of neuroinflammatory response (GO:0150077)	0.00793179	0.146826	0	0	3.48928	16.8772	IL6;MMP3;IL18;MMP8;PTGS2;TNFRSF1B;MMP9;TNF;CD200
pattern recognition receptor signaling pathway (GO:0002221)	0.0080626	0.146826	0	0	2.03754	9.822	FCN1;FGB;S100A1;NOD1;MAPKAPK3;UBB;CTSK;TLR8;FFAR2;TLR7;LBP;CD14;SFTPA1;CLEC4E;APOB;RPS27A;S100A9;TLR4;UBA52;S100A8;TLR2
positive regulation of interleukin-8 production (GO:0032757)	0.0080626	0.146826	0	0	2.03754	9.822	FCN1;ZNF580;PLA2G1B;SERPINE1;F2R;NOD1;PARK7;LILRA2;TNF;PYCARD;CD2;IL6;CLEC7A;CHI3L1;TLR8;FFAR2;TLR7;LBP;CD14;TLR4;TLR2
alpha-linolenic acid metabolic process (GO:0036109)	0.00811696	0.146826	0	0	4.52208	21.7684	ELOVL1;FADS2;ACOT8;ELOVL5;ELOVL2;ELOVL3;ACAA1
chondroitin sulfate catabolic process (GO:0030207)	0.00811696	0.146826	0	0	4.52208	21.7684	VCAN;HYAL1;BGN;IDS;CSPG4;DCN;ARSB
entry into host (GO:0044409)	0.00811696	0.146826	0	0	4.52208	21.7684	CD4;CTNND1;CXCR4;ITGAV;CBL;CCR5;PPIA
positive regulation of lipid transport (GO:0032370)	0.00811696	0.146826	0	0	4.52208	21.7684	PRELID1;LRP1;ABCB4;SPP1;DBI;TRIAP1;CYP19A1
positive regulation of vascular endothelial cell proliferation (GO:1905564)	0.00811696	0.146826	0	0	4.52208	21.7684	ITGA4;AKT3;IGF2;PLCG1;FGF2;APLN;FGFR1
regulation of receptor signaling pathway via STAT (GO:1904892)	0.00811696	0.146826	0	0	4.52208	21.7684	IL6;PTPRC;EGF;HES1;IL7R;JAK3;CRLF2
basement membrane organization (GO:0071711)	0.00823069	0.146826	0	0	3.87653	18.6069	NTNG2;LAMB2;COL4A1;LAMB4;PXDN;LAMB1;NID1;NID2
dendritic cell chemotaxis (GO:0002407)	0.00823069	0.146826	0	0	3.87653	18.6069	CCR1;CXCR1;GPR183;CXCR4;CCR7;CCR5;PIK3CG;CCR2
negative regulation of platelet activation (GO:0010544)	0.00823069	0.146826	0	0	3.87653	18.6069	PDGFRA;C1QTNF1;NOS3;ADAMTS18;PDGFB;ALOX12;SH2B3;PRKG1
platelet-derived growth factor receptor signaling pathway (GO:0048008)	0.00823069	0.146826	0	0	3.87653	18.6069	PDGFRB;NRP1;PDGFRA;PTPN1;NR4A3;PDGFB;ABL1;PIK3C2A
regulation of systemic arterial blood pressure by hormone (GO:0001990)	0.00823069	0.146826	0	0	3.87653	18.6069	ENPEP;OXTR;EDN2;NOS3;RASL10B;ECE1;AVPR1A;CORIN
positive regulation of leukocyte migration (GO:0002687)	0.00855962	0.152193	0	0	2.73749	13.0324	TNFSF18;F7;IL6;EDN2;CSF1;ZNF580;NCKAP1L;THY1;TNF;IL6R;ICAM1;JAM3
regulation of vesicle-mediated transport (GO:0060627)	0.00867949	0.15382	0	0	1.7651	8.37856	RAB3B;NRP1;HIP1;RAB3D;STON1;RAB25;RAB26;ABL1;AP2S1;ABL2;ITGAV;RAB8B;MAPK3;PTPN1;RAB4A;MAP2K2;RAB4B;LGI3;DNAJC13;RAB11A;RAB11B;FGR;RAB10;HCK;ZFYVE16;PTPRC;FES;CDH13;GAS1;RAB5A
regulation of focal adhesion assembly (GO:0051893)	0.00883621	0.156087	0	0	2.10648	9.96131	ACVRL1;NRP1;MACF1;COL16A1;ROCK2;THY1;THBS1;PPM1F;CORO1C;DLC1;KDR;ABL1;RAC1;TEK;EPHA3;VCL;FERMT2;S100A10;LIMS1
macrophage activation (GO:0042116)	0.00886609	0.156107	0	0	2.46832	11.6641	CRTC3;ITGAM;EDN2;CD93;SLC11A1;C5AR1;ITGB2;DYSF;FPR2;TNF;SBNO2;IFNG;LBP;TLR4
regulation of protein phosphorylation (GO:0001932)	0.00898739	0.15773	0	0	1.41662	6.675	FLT4;ITGB3;ITGB2;HSPB1;CIB1;PARK7;FGF1;FGF2;TNF;FGF5;CDH5;FGF7;FGF9;PIP5KL1;KDR;FLOT1;AKT1;ROPN1L;RAC1;HRAS;EPHA7;HGF;IGFBP3;PPP2R5A;MMP9;PGF;CLIP3;FGR;IFNG;NDUFS4;CLDN19;ERP29;PECAM1;WDFY2;PPIA;ATF4;ENG;CEBPB;ROCK2;PIK3R3;FPR2;STK4;CORO1C;C3;PPP2CA;SLC9A3R1;GPNMB;THPO;ERBB4;ABL1;FYN;PROM2;MAPK3;NTRK1;WWTR1;ANGPT1;WNT3A;INSR;STAT2;FN1;IGF2;VEGFC;SOD1;CCDC88A;DAB2;CD4;TMEM119;PIN1;CDK2AP1;TEK;HLA-…
regulation of Rho protein signal transduction (GO:0035023)	0.00914786	0.160029	0	0	1.90123	8.92482	KANK2;ABCA1;NRP1;GPR17;P2RY10;GPR65;HEG1;F2R;GPR20;GPR4;MYO9B;LPAR4;ROBO1;GPR174;P2RY8;NET1;COL3A1;KCTD10;ARHGDIA;DLC1;ABL1;ABL2;RAC1;F2RL2
neutrophil migration (GO:1990266)	0.0094113	0.163738	0	0	1.86629	8.70784	CXCL6;CXCL9;CCL3L1;PLA2G1B;ITGB2;CXCL5;PIK3CG;CCL8;CCL7;CXCR1;BSG;CCL4;PDE4B;CCL3;CCL2;NCKAP1L;EDN2;CCL22;PPBP;CXCL10;PIKFYVE;PECAM1;PPIA;S100A9;S100A8
negative regulation of cell population proliferation (GO:0008285)	0.00942459	0.163738	0	0	1.33951	6.24804	ATP8A2;CIB1;ADARB1;ETS1;STK11;TNN;CYP1B1;PIM2;SLC16A2;ENPP7;KRT4;CD300A;IGFBP3;CTNNBIP1;F2R;WNT5A;SOX11;RUNX3;FOXP3;EREG;SULT2B1;SFRP4;AZGP1;CSNK2B;GPLD1;CCL3L1;PHB;SLC9A3R1;SMYD2;IGFBP7;UTP20;S100A11;INHBA;ALOX15B;IL6;NF1;NOX4;CD200;ACVRL1;COL18A1;PTPRU;RARG;BMPR2;IL26;CELF1;TNFAIP3;PKD2;ADAMTS1;SPEG;ADAMTS8;EMD;HRAS;APPL2;IL10;FGFBP1;PTGIR;ITGA1;PEX2;SSTR1;NME1;GREM1;MN1;MED25;IFNG;IRF1;CLDN19;…
epithelial to mesenchymal transition (GO:0001837)	0.00953255	0.163738	0	0	2.19848	10.2296	EOMES;CUL7;ROCK2;NOTCH4;HGF;LEF1;WNT5A;LOXL3;HIF1A;HNRNPAB;TGFBR1;LOXL2;HEYL;SNAI1;ENG;FGFR1;LIMS1
endothelial cell development (GO:0001885)	0.00962907	0.163738	0	0	2.84361	13.2028	PPP1R16B;COL18A1;COL15A1;ROBO4;COL22A1;PECAM1;RAPGEF1;STC1;MSN;RAPGEF2;ICAM1
negative regulation of cell development (GO:0010721)	0.00962907	0.163738	0	0	2.84361	13.2028	IL6;REST;DYNLT1;WNT3A;LILRB1;HOOK3;TNF;PTHLH;APPL2;FBN1;LTF
positive regulation of interleukin-2 production (GO:0032743)	0.00962907	0.163738	0	0	2.84361	13.2028	CD86;CD4;ANXA1;PTPRC;CLEC7A;IRF4;CD80;PDE4B;CD28;SPTBN1;CCR2
regulation of actin filament bundle assembly (GO:0032231)	0.00962907	0.163738	0	0	2.84361	13.2028	CDC42;ROCK2;FHOD1;PLEK;ALMS1;WAS;RAC1;SYNPO;PFN1;SHANK3;SHANK1
regulation of monocyte chemotaxis (GO:0090025)	0.00962907	0.163738	0	0	2.84361	13.2028	CCR1;GREM1;CXCL10;SERPINE1;SLAMF8;ANO6;FPR2;S100A14;PLA2G7;CCR2;S100A7
regulation of interleukin-8 production (GO:0032677)	0.00963168	0.163738	0	0	1.83518	8.52018	FCN1;PLA2G1B;SERPINE1;PTPN22;NOD1;PARK7;LILRA2;TNF;PYCARD;CLEC7A;FFAR2;LBP;CD14;IL10;ANXA1;ZNF580;F2R;SSC5D;CD2;IL6;PTPRC;CHI3L1;TLR8;TLR7;TLR4;TLR2
sulfur compound catabolic process (GO:0044273)	0.0100406	0.170157	0	0	2.3274	10.7086	GGT5;MPST;LUM;BGN;KERA;GNS;DCN;TXN2;ACAN;VCAN;HYAL1;IDS;CSPG4;CHAC1;ARSB
glycosaminoglycan biosynthetic process (GO:0006024)	0.0101512	0.171356	0	0	1.73864	7.98067	SDC2;XYLT2;HS2ST1;ACAN;CHSY1;HYAL1;DSEL;HAS1;CHST15;HAS3;HAS2;CHST13;CHSY3;GPC6;ST3GAL2;ANGPT1;CHPF2;LUM;CSGALNACT2;BGN;KERA;HS3ST6;HSPG2;DCN;EXT2;VCAN;SDC1;CHST1;CSPG4;CHST2
negative regulation of smooth muscle cell proliferation (GO:0048662)	0.0101745	0.171356	0	0	2.52091	11.5656	IL10;MEF2C;PTGIR;IGFBP3;TNFAIP3;SOD2;APLN;EFEMP2;IFNG;PDCD4;ANG;VIP;PRKG1
positive regulation of epithelial cell apoptotic process (GO:1904037)	0.0107402	0.180323	0	0	2.98246	13.5217	SFRP4;IL6;ITGA4;PLA2G1B;PDCD4;CCL2;ANO6;PLCG1;PLA2R1;THBS1
positive regulation of cell-matrix adhesion (GO:0001954)	0.0110826	0.184925	0	0	2.2167	9.98041	NRP1;COL16A1;CSF1;CIB1;THY1;PPM1F;EFEMP2;ABL1;KDR;CDH13;CCR7;RAC1;TEK;FERMT2;S100A10;LIMS1
positive regulation of receptor-mediated endocytosis (GO:0048260)	0.0110826	0.184925	0	0	2.2167	9.98041	HIP1;ANGPT1;ANXA2;EGF;SGIP1;WNT3A;INSR;SERPINE1;CBL;BICD1;SELE;C3;GREM1;SFRP4;DAB2;PPT1
negative regulation of blood vessel morphogenesis (GO:2000181)	0.0112084	0.186452	0	0	1.83097	8.22303	SPARC;NPR1;ROCK2;PDE3B;PTPRM;PRL;ISM1;THBS2;THBS1;ADAMTS1;STAB1;EMILIN1;CCR2;ANGPT4;SERPINF1;SPINK5;ATP2B4;VASH1;SULF1;HSPG2;DCN;CXCL10;COL4A2;GHRL;TEK
response to reactive oxygen species (GO:0000302)	0.0115278	0.190446	0	0	1.98991	8.88095	PDGFRA;NCF1;TXNRD2;GSTP1;HP;HBB;GLRX2;PKD2;SOD2;MMP9;HIF1A;APTX;SOD1;PRDX5;HYAL1;AKT1;FYN;ROMO1;S100A7;MAPK3
forebrain neuron differentiation (GO:0021879)	0.0116592	0.190446	0	0	6.45818	28.7496	ERBB4;LHX6;RAPGEF2;INHBA;SHANK3
negative regulation of T cell mediated cytotoxicity (GO:0001915)	0.0116592	0.190446	0	0	6.45818	28.7496	PTPRC;KLRD1;LILRB1;NCKAP1L;FCGR2B
regulation of apoptotic cell clearance (GO:2000425)	0.0116592	0.190446	0	0	6.45818	28.7496	C3;C4A;CCL2;CD300LF;TGM2
regulation of interleukin-18 production (GO:0032661)	0.0116592	0.190446	0	0	6.45818	28.7496	IL10;GBP5;CD84;NLRP12;TLR2
regulation of lymphocyte apoptotic process (GO:0070228)	0.0116592	0.190446	0	0	6.45818	28.7496	CD274;BTK;CD3G;BIRC7;JAK3
regulation of fibroblast growth factor receptor signaling pathway (GO:0040036)	0.0118309	0.192669	0	0	3.17188	14.0738	SMOC2;SPRY4;SPRY1;SULF1;FGFBP3;FGF2;THBS1;APLN;SULF2
negative regulation of multicellular organismal process (GO:0051241)	0.0123099	0.19987	0	0	1.44548	6.35629	FOXA1;BMPR2;PPP1R11;PTPRO;DOCK7;TNF;PTPRG;ROBO1;SLC6A4;LOXL2;SPRED3;ADAMTS5;STK11;IL10;SRGN;MEF2C;SLC11A1;ACOT11;F2R;ACOT13;FOXP3;OVOL2;CLEC4A;TWSG1;SDHAF2;IFNG;ALDH1A1;ALPK2;TLR4;ATF4;ZNF750;ROCK2;LAMA4;TACSTD2;STC1;HMGCR;ADIPOR1;CORO1C;PPP2CA;APOM;WNT11;ZNF706;GPNMB;CHSY1;SLAMF8;ZNF423;BTN2A2;NOS3;CYP51A1;CIDEA;ATP2B4;TBX5;TBX18;NLRP12;SYT11;ID1;SPRY1;FCGR2B
protein tetramerization (GO:0051262)	0.0127719	0.205261	0	0	1.85963	8.10894	GBP5;SHMT1;KRT1;ACOT13;AQP4;MAT1A;KRT10;PKD2;SAMHD1;SOD2;PKD1;HSD17B10;HSD17B8;GLS;GNMT;OXA1L;TDO2;HPRT1;SSBP1;APPL2;KCNJ2;HLA-DRB1;ALDH9A1
regulation of endopeptidase activity (GO:0052548)	0.0127719	0.205261	0	0	1.85963	8.10894	PSENEN;SERPINB3;SERPINA3;SERPINB4;SERPINB11;SERPINB1;PRELID1;SERPINA1;SERPINB2;SERPINB13;SERPINF1;SERPINE1;FURIN;A2ML1;KNG1;AGT;SERPINB6;TIMP2;SERPINH1;AKT1;FETUB;SERPING1;SPOCK1
negative regulation of interleukin-10 production (GO:0032693)	0.0127844	0.205261	0	0	3.44558	15.0211	CD274;LILRB1;PDCD1LG2;MMP8;FCGR2B;FOXP3;LILRB4;JAK3
antigen receptor-mediated signaling pathway (GO:0050851)	0.0130178	0.205261	0	0	1.47921	6.42192	ITK;CD3G;PTPN22;SLA2;SPPL3;PSMD8;PSMD9;GRAP2;NFKBIZ;BLNK;PDE4B;CTLA4;EIF2B1;SKP1;MEF2C;NFAM1;THEMIS;LAX1;RC3H2;PSMA6;ZAP70;PIK3CA;PSMA2;BTK;PRKCQ;LCP2;WAS;THY1;PSMA7;PSMB6;PSMB5;PSMB3;NCKAP1L;FYN;PLCG1;HLA-DQA1;CD276;EIF2B4;BTN2A2;PLEKHA1;TRAT1;RFTN1;CD4;PTPRC;BCL2;CD28;UBE2N;MNDA;CD247;HLA-DRB1;LAT
cellular response to UV-A (GO:0071492)	0.0132491	0.205261	0	0	4.65044	20.1077	OPN1SW;MME;MMP1;MMP2;MMP3;MMP9
negative regulation of activated T cell proliferation (GO:0046007)	0.0132491	0.205261	0	0	4.65044	20.1077	CD274;BTN2A2;PRKAR1A;PDCD1LG2;FOXP3;LILRB4
negative regulation of oxidative stress-induced neuron death (GO:1903204)	0.0132491	0.205261	0	0	4.65044	20.1077	IL10;REST;NR4A3;PARK7;HIF1A;ATF4
positive regulation of nitric-oxide synthase biosynthetic process (GO:0051770)	0.0132491	0.205261	0	0	4.65044	20.1077	IFNG;NAMPT;KDR;CCL2;TLR4;TLR2
protein oxidation (GO:0018158)	0.0132491	0.205261	0	0	4.65044	20.1077	TMX3;LOX;LOXL3;LOXL4;LOXL1;LOXL2
response to sterol (GO:0036314)	0.0132491	0.205261	0	0	4.65044	20.1077	INSIG1;PMVK;CCL3;RORC;CCR5;TGFBR1
tetrahydrobiopterin metabolic process (GO:0046146)	0.0132491	0.205261	0	0	4.65044	20.1077	GCHFR;QDPR;NOS3;AKT1;CALM1;PTS
vasoconstriction (GO:0042310)	0.0132491	0.205261	0	0	4.65044	20.1077	ACTA2;EDNRA;EDN2;EDNRB;PIK3C2A;SLC8A1
negative regulation of endothelial cell apoptotic process (GO:2000352)	0.0132874	0.205261	0	0	2.66572	11.5184	FGB;IL10;CDH5;IL11;ANGPT1;SERPINE1;KDR;TNFAIP3;TEK;ICAM1;NFE2L2
peroxisomal membrane transport (GO:0015919)	0.0132874	0.205261	0	0	2.66572	11.5184	PEX16;ALDH3A2;FIS1;PEX7;ABCD2;PXMP2;PXMP4;PEX10;PEX2;PEX14;RAB8B
regulation of toll-like receptor signaling pathway (GO:0034121)	0.0132874	0.205261	0	0	2.66572	11.5184	OTUD4;GPR108;GFI1;FCRL3;NFKBIL1;IRF1;FLOT1;GPS2;IRAK3;APPL2;TLR2
manganese ion transport (GO:0006828)	0.0133873	0.205261	0	0	3.87582	16.7182	TRPC6;TRPC3;TRPC4;SLC11A1;TRPC1;SLC39A8;SLC30A10
negative regulation of fibroblast growth factor receptor signaling pathway (GO:0040037)	0.0133873	0.205261	0	0	3.87582	16.7182	SPRY4;SPRY1;SULF1;FGF2;THBS1;APLN;SULF2
regulation of nitric-oxide synthase biosynthetic process (GO:0051769)	0.0133873	0.205261	0	0	3.87582	16.7182	IFNG;GSTP1;NAMPT;KDR;CCL2;TLR4;TLR2
response to UV-A (GO:0070141)	0.0133873	0.205261	0	0	3.87582	16.7182	OPN1SW;MME;MMP1;MMP2;MMP3;AKT1;MMP9
negative regulation of blood vessel endothelial cell migration (GO:0043537)	0.0134368	0.205261	0	0	2.40072	10.3465	ACVRL1;ANGPT4;MEF2C;ANGPT2;ATP2B4;VASH1;FGF2;THBS1;TNF;DLL4;TBXA2R;CSNK2B;MMRN2
secondary alcohol biosynthetic process (GO:1902653)	0.0134368	0.205261	0	0	2.40072	10.3465	G6PD;MVK;INSIG1;CYP51A1;DHCR24;HMGCR;ACAT2;TM7SF2;ARV1;EBP;NSDHL;PMVK;FDFT1
positive regulation of chemotaxis (GO:0050921)	0.0139891	0.213098	0	0	2.14012	9.1372	PDGFRB;NRP1;EDN2;ZNF580;PDGFB;HSPB1;FGF2;THBS1;PPM1F;F7;SMOC2;IL6;KDR;CDH13;IL6R;CCR2
homophilic cell adhesion via plasma membrane adhesion molecules (GO:0007156)	0.0140293	0.213112	0	0	1.94004	8.27738	ITGB1;CD84;ROBO4;PTPRM;NEXN;L1CAM;PKD1;PVR;ROBO1;TRO;SDK1;PALLD;BSG;PECAM1;CDH13;FAT2;EMB;HMCN1;CNTN4;MPZL2
negative regulation of inflammatory response to antigenic stimulus (GO:0002862)	0.0145026	0.219686	0	0	1.56168	6.61128	CALCRL;PTH;ADCY4;GPR20;CD3G;FURIN;GPR84;PTH1R;RXFP1;PTHLH;ADCY5;CYSLTR1;GPR176;MC2R;FCGR3A;CYSLTR2;GNG2;HRH2;PRKAR2B;FYN;PLCG1;FCGR1A;GGT5;IL10;CD163;PTGIR;GCG;TSHR;FGR;HCK;IL6;FCGR2A;ADORA2A;PRKAR1A;MYH9;CD247;FCGR2B;VIP;HLA-DRB1
defense response to fungus (GO:0050832)	0.0150833	0.226584	0	0	2.76925	11.6147	CX3CR1;CLEC4D;CLEC7A;CLEC6A;RNASE7;FAM3A;CLEC4E;S100A9;S100A8;LTF
extracellular matrix assembly (GO:0085029)	0.0150833	0.226584	0	0	2.76925	11.6147	NTNG2;EFEMP2;LAMB2;HAS1;LAMB4;PXDN;HAS3;HAS2;LAMB1;EMILIN1
negative regulation of protein tyrosine kinase activity (GO:0061099)	0.0150833	0.226584	0	0	2.76925	11.6147	PTPRC;SH3BP5;CBLB;PTK6;THY1;CBL;CHMP6;LILRB4;VPS25;SOCS5
positive regulation of interleukin-6 production (GO:0032755)	0.0154487	0.231272	0	0	1.7912	7.46974	F2R;WNT5A;TWIST1;IL16;PTPN11;LILRB2;MMP8;LILRA2;POU2F2;TNF;EREG;LILRA5;MAPK13;PYCARD;IL6;IFNG;CLEC7A;TNFSF4;TLR8;TLR7;LBP;IL6R;TLR4;TLR2
phospholipid translocation (GO:0045332)	0.0155233	0.231272	0	0	2.44903	10.2012	ABCA1;P2RX7;ATP8B4;ABCB1;ATP8A2;ATP8B2;TMEM30B;ABCB4;ABCA4;PLSCR4;ATP10A;ANO6
receptor signaling pathway via JAK-STAT (GO:0007259)	0.0155233	0.231272	0	0	2.44903	10.2012	IFNAR2;STAT5B;IFNG;STAT2;STAT4;CCL2;PTK6;STAMBP;PKD2;PKD1;JAK3;CCR2
mitochondrial gene expression (GO:0140053)	0.016327	0.242579	0	0	2.15473	8.86658	MRPS28;MRPS15;NDUFA7;MRPS24;MRPS14;MRPS11;MRPS12;MRPS34;MRPL16;MRPS21;MRPL12;MRPL23;MRPS7;MRPS6;MRPL51
linoleic acid metabolic process (GO:0043651)	0.0169968	0.251155	0	0	2.90737	11.8467	ELOVL1;FADS2;ELOVL5;ELOVL2;GSTP1;ELOVL3;ALOX12;ALOX12B;ALOX15B
regulation of fibroblast migration (GO:0010762)	0.0169968	0.251155	0	0	2.90737	11.8467	ITGB1;HAS1;GNA12;RAC1;FGF2;THBS1;APPL2;CORO1C;DDR2
cholesterol biosynthetic process (GO:0006695)	0.0174449	0.255149	0	0	2.29145	9.27742	G6PD;MVK;INSIG1;CYP51A1;DHCR24;HMGCR;ACAT2;TM7SF2;ARV1;EBP;NSDHL;PMVK;FDFT1
lung development (GO:0030324)	0.0174449	0.255149	0	0	2.29145	9.27742	FOXF1;LOXL3;SOX11;FGF1;FGF2;PKD1;RCN3;FGF7;WNT11;FGF9;PDPN;CHI3L1;CCDC40
negative regulation of neurogenesis (GO:0050768)	0.0174449	0.255149	0	0	2.29145	9.27742	LINGO1;DYNLT1;WNT3A;OMG;THY1;HOOK3;TNF;IL6;REST;ARHGDIA;NF1;RAPGEF2;APPL2
regulation of synaptic transmission, glutamatergic (GO:0051966)	0.0174553	0.255149	0	0	2.06866	8.37414	NLGN3;MEF2C;NLGN2;UNC13A;TSHZ3;GRIK3;TNF;GRM1;CACNG7;GRM2;GRM4;GRM8;CCL2;SHANK3;DGKI;CCR2
histone mRNA metabolic process (GO:0008334)	0.0179065	0.257399	0	0	2.50876	10.0917	SLBP;UPF1;LSM11;XRN1;LSM1;SNRPG;ATM;SNRPE;SNRPD3;SNRPF;DCP2
modulation of chemical synaptic transmission (GO:0050804)	0.0179167	0.257399	0	0	1.61348	6.48943	ITGB1;CX3CR1;NLGN3;MCTP1;NLGN2;CLSTN3;GRIK5;CAMK2A;GRIK3;LRRC4;GRIK4;GRIK2;TNF;GRM1;NTF4;GRM2;GRM4;GRM8;NPTX2;DLGAP4;NLGN4Y;MEF2C;UNC13A;NLGN4X;GRID1;SYN3;SNCAIP;SLC4A8;DLG4;NMU;DGKI;CNTNAP4
response to molecule of bacterial origin (GO:0002237)	0.0179923	0.257399	0	0	1.78502	7.17188	IL10;GGT5;NOS3;SLC11A1;F2R;TNFAIP3;PTPN22;IRAK3;SELE;SRR;IL6;MAPKAPK3;SLPI;CD6;LBP;CD14;S100A14;CD24;FCGR2B;S100A9;TLR4;S100A8;S100A7
protein maturation (GO:0051604)	0.0183006	0.257399	0	0	1.65546	6.62321	LIPT2;CPXM2;ECE1;FURIN;AEBP1;ECE2;CPZ;PHEX;CPN1;NFU1;ADAMTS3;NNAT;CPXM1;PSENEN;SRGN;MME;NAA10;GALNT2;MMEL1;ADAM19;BACE1;F7;MMP14;CCS;MMP16;CPD;BOLA2;NDUFAB1;STUB1
regulation of epithelial cell proliferation (GO:0050678)	0.0183663	0.257399	0	0	1.67206	6.68361	ACVRL1;IL26;C5AR1;NLRC3;LAMC1;FGF1;FGF2;FGF7;FGF9;HYAL1;DEAF1;SCN5A;HRAS;CDKN2B;KRT4;ANGPT1;BAD;TIE1;NME2;PEX2;LAMB1;RUNX3;PAX2;EREG;NME1;EPGN;NR4A3;LIMS1
positive regulation of gene expression (GO:0010628)	0.0186159	0.257399	0	0	1.2624	5.02907	CSF2;CSF1;PARK7;FGF1;FGF2;TNF;ETS1;FGF5;CDH5;FGF7;FGF9;AKT1;LGALS7;MEF2C;MAP2K2;RPS7;RPL23;SLC11A1;WNT5A;SOX11;MIF;POU3F1;PRKAB1;POU3F3;EREG;OVOL2;ADAM19;SFRP4;PRR16;ERP29;PKP1;RPL26;PLA2R1;ATF4;PDGFB;PIK3R3;TWIST1;PHB;HIF1A;CLEC7A;STAP1;WNT3A;FN1;SMARCA5;MSN;SNF8;INHBA;NR0B2;IL6;EIF6;TNFSF4;CLEC6A;TADA3;CD28;TMEM119;NOX5;ATM;NFE2L2;ITK;PHF2;CELF1;IL26;PRKAG1;ELAVL4;PTPN22;PIK3CG;ROBO1;RPS4X;C1QT…
adiponectin-activated signaling pathway (GO:0033211)	0.0186263	0.257399	0	0	7.74842	30.8633	CSNK2B;ADIPOR1;ADIPOR2;APPL2
cellular response to granulocyte macrophage colony-stimulating factor stimulus (GO:0097011)	0.0186263	0.257399	0	0	7.74842	30.8633	CD4;CSF2;PDE1B;NPR2
macromolecule biosynthetic process (GO:0009059)	0.0186263	0.257399	0	0	7.74842	30.8633	COL5A1;PTH;SLC11A1;RPS23
membrane raft assembly (GO:0001765)	0.0186263	0.257399	0	0	7.74842	30.8633	ANXA2;RFTN1;FLOT1;S100A10
negative regulation of B cell receptor signaling pathway (GO:0050859)	0.0186263	0.257399	0	0	7.74842	30.8633	CD300A;FCRL3;GPS2;FCGR2B
negative regulation of glial cell proliferation (GO:0060253)	0.0186263	0.257399	0	0	7.74842	30.8633	SKI;RNF10;HES1;SOX11
negative regulation of myeloid leukocyte mediated immunity (GO:0002887)	0.0186263	0.257399	0	0	7.74842	30.8633	CX3CR1;CD84;CD300A;CCR2
negative regulation of serine-type peptidase activity (GO:1902572)	0.0186263	0.257399	0	0	7.74842	30.8633	CR1;SPINK6;SPINK5;ANXA8
positive regulation of granulocyte differentiation (GO:0030854)	0.0186263	0.257399	0	0	7.74842	30.8633	HAX1;LEF1;HCLS1;EVI2B
positive regulation of T-helper 2 cell differentiation (GO:0045630)	0.0186263	0.257399	0	0	7.74842	30.8633	CD86;TNFSF4;IL18;NLRP3
regulation of collagen fibril organization (GO:1904026)	0.0186263	0.257399	0	0	7.74842	30.8633	EFEMP2;CHADL;EMILIN1;AEBP1
regulation of immunoglobulin mediated immune response (GO:0002889)	0.0186263	0.257399	0	0	7.74842	30.8633	IL10;TNFSF4;CD226;SUPT6H
regulation of vitamin D biosynthetic process (GO:0060556)	0.0186263	0.257399	0	0	7.74842	30.8633	IFNG;GFI1;SNAI1;TNF
response to granulocyte macrophage colony-stimulating factor (GO:0097012)	0.0186263	0.257399	0	0	7.74842	30.8633	CD4;CSF2;PDE1B;NPR2
cell migration involved in sprouting angiogenesis (GO:0002042)	0.0189383	0.257399	0	0	3.10083	12.2997	GREM1;NRP1;KDR;PIK3R3;AKT1;FGF2;GPLD1;ROBO1
dendritic cell migration (GO:0036336)	0.0189383	0.257399	0	0	3.10083	12.2997	CCR1;CXCR1;GPR183;CXCR4;CCR7;CCR5;PIK3CG;CCR2
endothelial cell proliferation (GO:0001935)	0.0189383	0.257399	0	0	3.10083	12.2997	ACVRL1;ANGPT4;BMPR2;PROK2;NOX5;TEK;CD34;LOXL2
leukocyte tethering or rolling (GO:0050901)	0.0189383	0.257399	0	0	3.10083	12.2997	CX3CR1;ITGB1;SELPLG;VCAM1;ITGA4;SELL;SELE;TNF
negative regulation of fibroblast proliferation (GO:0048147)	0.0189383	0.257399	0	0	3.10083	12.2997	SKI;MED25;CD300A;GSTP1;NF1;NLRC3;PEX2;EMD
positive regulation of interleukin-4 production (GO:0032753)	0.0189383	0.257399	0	0	3.10083	12.2997	CD86;CEBPB;IRF4;TNFSF4;CD28;NLRP3;PRKCQ;HAVCR2
regulation of B cell differentiation (GO:0045577)	0.0189383	0.257399	0	0	3.10083	12.2997	IL4I1;MMP14;FCRL3;BTK;SLAMF8;NCKAP1L;INHBA;IKZF3
synaptic transmission, glutamatergic (GO:0035249)	0.0189383	0.257399	0	0	3.10083	12.2997	NAPA;UNC13C;UNC13A;GRID1;GRIK5;GRIK3;GRIK4;GRIK2
regulation of receptor-mediated endocytosis (GO:0048259)	0.0190705	0.258549	0	0	2.17171	8.59913	ARF1;HIP1;SGIP1;SERPINE1;CBL;BICD1;C3;APOC2;FLOT1;PPT1;RAC1;SMAP1;PROM2;ARF6
circulatory system development (GO:0072359)	0.019329	0.261399	0	0	1.55322	6.12923	ACVRL1;NOTCH4;FLT4;PDGFB;ECE1;CACNA1C;PKD2;PKD1;CRIP1;CDH5;STK11;PDLIM3;PDLIM2;SOX17;ERBB4;SH3PXD2B;KDM6B;CFC1B;MEF2C;FOXF1;HEG1;FN1;MICAL2;PTPN11;FOXL1;TBX5;HSPG2;TGFBR1;COL3A1;PIK3CA;NF1;RBM20;ALPK3;TEK;ZFPM2;FBN1
response to lipid (GO:0033993)	0.0201709	0.272106	0	0	1.58172	6.17426	FOXA1;RARG;WNT8B;PTPN22;OVCA2;AQP3;CYP19A1;FOXO1;SRR;BGLAP;HSD17B2;SPP1;S100A14;LBP;MICB;GGT5;STAT5B;PAQR7;ANXA1;NOS3;SLC11A1;F2R;IRAK3;SELE;ASXL1;MAPKAPK3;SLPI;CD6;TRIM16;S100A9;TLR4;S100A8;S100A7
positive regulation of immune effector process (GO:0002699)	0.0202993	0.273159	0	0	2.32643	9.06649	IL10;HLA-DMB;PTPRC;IFNG;TNFSF4;LILRB1;PHB;LBP;IL12RB1;APPL2;HLA-DRB1;CCR2
regulation of calcium ion import (GO:0090279)	0.0206074	0.274044	0	0	2.58447	10.0332	PDGFRB;SLN;EGF;FCRL3;PDGFB;CCL3;STC1;CCL2;FYN;PKD2
macrophage differentiation (GO:0030225)	0.0207188	0.274044	0	0	3.39113	13.1464	CDC42;CD4;CSF2;CSF1;IFNG;MMP9;HLA-DRB1
negative regulation of chondrocyte differentiation (GO:0032331)	0.0207188	0.274044	0	0	3.39113	13.1464	GREM1;CHADL;PTPN11;ADAMTS12;PTHLH;TGFBR1;ADAMTS7
negative regulation of leukocyte activation (GO:0002695)	0.0207188	0.274044	0	0	3.39113	13.1464	CD84;LRFN5;CD300A;CD300LF;FCGR2B;CD200;HAVCR2
regulation of extracellular matrix organization (GO:1903053)	0.0207188	0.274044	0	0	3.39113	13.1464	EFEMP2;LRP1;FAP;TIE1;AEBP1;AGT;DDR2
regulation of microglial cell activation (GO:1903978)	0.0207188	0.274044	0	0	3.39113	13.1464	IL6;PTPRC;SYT11;CCL3;STAP1;CST7;MMP8
superoxide anion generation (GO:0042554)	0.0207188	0.274044	0	0	3.39113	13.1464	DUOX1;NCF1;NCF2;CYBB;NOX4;ALOX12;NOX5
response to interleukin-1 (GO:0070555)	0.0213261	0.278786	0	0	1.68172	6.47094	HDAC4;CCL3L1;TAF9;ADAMTS12;HIF1A;PYCARD;CCL8;CCL7;HYAL1;CCL4;CCL3;CCL2;HAS2;GBP1;ADAMTS7;IGBP1;UPF1;ANXA1;PTGIS;CCL22;IL1R1;IRAK3;PRKCA;SELE;MAPK13;CHI3L1
axon guidance (GO:0007411)	0.0218203	0.278786	0	0	1.40825	5.38645	NRP1;NRP2;ROBO4;PLXND1;PTPRO;PTPRM;ROBO1;KIF5C;BSG;NRTN;EMB;RAC1;PLXNC1;SEMA6B;LYPLA2;EPHA7;SEMA6D;WNT5A;RHOH;PRKCA;UNC5C;TMEFF1;DOK2;GAP43;PIK3CA;PALLD;FEZ1;DOK6;PRKCQ;SHANK3;EPHA3;LAMA5;SPTBN5;SEMA7A;SHC3;LAMA1;NRXN3;SEMA3G;CXCR4;NEXN;NTN5;RAP1GAP;NTN3;CHN1;PLXNA1;FYN;PLCG1;SPTBN1;MAPK3;SEMA4C;PTPN11;L1CAM;DAB1;CNTN4
basement membrane assembly (GO:0070831)	0.0218314	0.278786	0	0	4.84333	18.5229	NTNG2;LAMB2;LAMB4;PXDN;LAMB1
CD40 signaling pathway (GO:0023035)	0.0218314	0.278786	0	0	4.84333	18.5229	CD86;ITGB1;ITGA5;PHB;PHB2
estrogen biosynthetic process (GO:0006703)	0.0218314	0.278786	0	0	4.84333	18.5229	AKR1B15;HSD17B1;HSD17B2;CYP19A1;HSD17B8
negative regulation of alpha-beta T cell activation (GO:0046636)	0.0218314	0.278786	0	0	4.84333	18.5229	CD274;TWSG1;CD300A;LILRB1;GLI3
negative regulation of leukocyte degranulation (GO:0043301)	0.0218314	0.278786	0	0	4.84333	18.5229	CD84;CD300A;NCKAP1L;FCGR2B;CCR2
negative regulation of platelet aggregation (GO:0090331)	0.0218314	0.278786	0	0	4.84333	18.5229	C1QTNF1;ADAMTS18;ALOX12;SH2B3;PRKG1
regulation of dendritic cell antigen processing and presentation (GO:0002604)	0.0218314	0.278786	0	0	4.84333	18.5229	SLC11A1;CCR7;NOD1;FCGR2B;THBS1
regulation of interleukin-23 production (GO:0032667)	0.0218314	0.278786	0	0	4.84333	18.5229	CSF2;IFNG;CLEC7A;RAC1;TLR4
sensory organ morphogenesis (GO:0090596)	0.0218314	0.278786	0	0	4.84333	18.5229	SKI;COL5A1;INTU;COL5A2;GLI3
megakaryocyte differentiation (GO:0030219)	0.0219513	0.278786	0	0	3.87512	14.7988	IL11;CDKN2B;THPO;TAL1;SH2B3;ZNF385A
negative regulation of B cell proliferation (GO:0030889)	0.0219513	0.278786	0	0	3.87512	14.7988	IL10;CD300A;CTLA4;ATM;MNDA;FCGR2B
negative regulation of leukocyte chemotaxis (GO:0002689)	0.0219513	0.278786	0	0	3.87512	14.7988	GREM1;DDT;SLAMF8;PADI2;STAP1;MIF
positive regulation of neuroinflammatory response (GO:0150078)	0.0219513	0.278786	0	0	3.87512	14.7988	IL6;CCL3;IL18;STAP1;MMP8;TNF
protein localization to synapse (GO:0035418)	0.0219513	0.278786	0	0	3.87512	14.7988	MPP4;NLGN2;DLG4;ZDHHC12;BSN;SHANK1
thyroid hormone generation (GO:0006590)	0.0219513	0.278786	0	0	3.87512	14.7988	DUOX1;TG;FOXE1;CTSK;DIO1;SLC5A5
positive regulation of myeloid leukocyte differentiation (GO:0002763)	0.0222938	0.281178	0	0	2.19168	8.33596	CCR1;CSF1;LEF1;CTNNBIP1;PRKCA;TNF;CD4;HAX1;IFNG;FES;HCLS1;EVI2B;HLA-DRB1
regulation of osteoclast differentiation (GO:0045670)	0.0222938	0.281178	0	0	2.19168	8.33596	CCR1;CEBPB;CSF1;LILRB3;TNF;LILRB4;IFNG;BGLAP;CAMK4;CCL3;TCTA;TLR4;FBN1
mesenchymal cell differentiation (GO:0048762)	0.0224507	0.281178	0	0	1.93935	7.36261	MEF2C;CUL7;ROCK2;HGF;NOTCH4;WNT5A;LEF1;LOXL3;HIF1A;HNRNPAB;TGFBR1;LOXL2;HEYL;SNAI1;ENG;FGFR1;LIMS1
positive regulation of actin filament bundle assembly (GO:0032233)	0.0224507	0.281178	0	0	1.93935	7.36261	NRP1;ARHGEF15;ROCK2;FHOD1;GPR65;PLEK;TGFBR1;PPM1F;CDC42;CCDC88A;WNT11;ABL1;RAC1;SYNPO;PFN1;FERMT2;S100A10
regulation of epithelial cell migration (GO:0010632)	0.0224507	0.281178	0	0	1.93935	7.36261	MACF1;BMPR2;TACSTD2;ADIPOR1;HIF1A;PPM1F;RAB11A;PTPRG;CORO1C;IFNG;RAB25;HYAL1;RHOJ;PLCG1;PFN1;DOCK1;ARSB
regulation of substrate adhesion-dependent cell spreading (GO:1900024)	0.0224507	0.281178	0	0	1.93935	7.36261	FGB;NRP1;SPRY4;TACSTD2;CIB1;CORO1C;CDC42;PDPN;ABL1;CASS4;RAC1;DOCK1;GBP1;FERMT2;LIMS2;S100A10;LIMS1
calcium ion transport (GO:0006816)	0.0228591	0.285633	0	0	1.56233	5.90312	SLC24A2;SLC24A4;CALCRL;CAMK2A;ITPR1;CACNA1C;PKD2;PKD1;SLC8A1;CACNA1H;PANX1;CACNG7;CCL8;SLN;CCL3;ITGAV;FYN;CCR5;TRPM6;CCR1;TRPC6;TRPC3;TRPC4;TRPC1;ATP2B4;ANO6;TMCO1;P2RX7;CACNB2;GRIN3A;ORAI2;NMUR1;TPT1
protein targeting to mitochondrion (GO:0006626)	0.0231723	0.288881	0	0	1.88704	7.10432	DNAJC19;TIMM8B;FIS1;NDUFA13;TIMM9;TIMM13;TIMM22;TIMM10;MFF;DNAJC15;TOMM22;TIMM50;IMMP1L;SAMM50;AIFM1;TIMM17B;TSPO;ROMO1
positive regulation of dephosphorylation (GO:0035306)	0.0236184	0.291247	0	0	2.36923	8.87449	PPP1R16B;CDH5;PPP1R7;DLC1;CAMTA1;PPP2R5A;PIN1;LILRB2;CALM1;SPPL3;PPIA
protein targeting to peroxisome (GO:0006625)	0.0236184	0.291247	0	0	2.36923	8.87449	PEX16;ALDH3A2;FIS1;PEX7;ABCD2;PXMP2;PXMP4;PEX10;PEX2;PEX14;RAB8B
negative regulation of biomineral tissue development (GO:0070168)	0.0236306	0.291247	0	0	2.68356	10.0505	CCR1;SRGN;GREM1;ECM1;NOS3;ROCK2;CCL3;ENPP1;ASPN
protein import into peroxisome membrane (GO:0045046)	0.0236306	0.291247	0	0	2.68356	10.0505	PEX16;ALDH3A2;FIS1;ABCD2;PXMP2;PXMP4;PEX2;PEX14;RAB8B
regulation of platelet activation (GO:0010543)	0.0236306	0.291247	0	0	2.68356	10.0505	PDGFRA;CELA2A;C1QTNF1;NOS3;PLEK;PDGFB;PRKCA;PRKCQ;TLR4
negative regulation of blood coagulation (GO:0030195)	0.0239328	0.294303	0	0	2.08805	7.79367	FGB;PDGFRA;SERPINB2;NOS3;SERPINE1;KRT1;PDGFB;KNG1;F7;C1QTNF1;PLAU;SERPING1;A2M;CD34
cellular response to reactive oxygen species (GO:0034614)	0.0241539	0.29635	0	0	1.80435	6.71814	PDGFRA;ANXA1;NCF1;PLEKHA1;ZNF580;TNFAIP3;PARK7;PKD2;MMP9;PAX2;MAPK13;NET1;PRDX5;IL6;ABL1;AKT1;CYP1B1;ROMO1;MAPK3;NFE2L2
cell-cell adhesion via plasma-membrane adhesion molecules (GO:0098742)	0.0242812	0.29724	0	0	1.44093	5.35744	ITGB1;CD84;ROBO4;ITGAM;ITGB2;LRRC4;PTPRM;NEXN;ITGAL;PVR;PKD1;ICAM1;ROBO1;CDH6;TRO;CDH5;MMP24;BSG;CDH22;HMCN1;EMB;GPC6;LRRC4B;MPZL2;VCAM1;L1CAM;SELE;PTPRD;SDK1;LRFN5;SELL;CD6;CD209;CLDN14;PALLD;CDH11;CLDN19;PECAM1;FAT2;PCDHB5;CDH13;DSG1;DCHS1;PCDHB4;CNTN4;FAT4
positive regulation of osteoblast differentiation (GO:0045669)	0.0252608	0.308534	0	0	2.00587	7.37861	FBN2;WWTR1;MEF2C;BMPR2;HGF;CTNNBIP1;SOX11;RUNX2;IL6;TMEM119;IL6R;TP63;FERMT2;DDR2;LTF
positive regulation of receptor signaling pathway via JAK-STAT (GO:0046427)	0.0260849	0.317884	0	0	2.21551	8.07862	IL10;IL6;IL26;ERBB4;IL10RA;F2R;OCIAD1;CYP1B1;HES1;PRL;OCIAD2;TNF
regulation of inflammatory response to antigenic stimulus (GO:0002861)	0.0263038	0.319307	0	0	1.49035	5.42194	CALCRL;PTH;ADCY4;GPR20;CD3G;FURIN;GPR84;PTH1R;RXFP1;PTHLH;ADCY5;CYSLTR1;GPR176;MC2R;FCGR3A;CYSLTR2;GNG2;HRH2;PRKAR2B;FYN;PLCG1;FCGR1A;GGT5;IL10;CD163;PTGIR;GCG;TSHR;FGR;HCK;IL6;FCGR2A;ADORA2A;PRKAR1A;MYH9;CD247;VIP;HLA-DRB1
establishment of protein localization to mitochondrion (GO:0072655)	0.0263194	0.319307	0	0	1.93912	7.05345	DNAJC19;TIMM8B;FIS1;TIMM9;TIMM13;TIMM22;TIMM10;MFF;DNAJC15;TIMM50;TOMM22;AIFM1;AKT1;TIMM17B;TSPO;ROMO1
positive regulation of protein kinase activity (GO:0045860)	0.0267281	0.322543	0	0	1.45626	5.27464	CSF1;NRK;ITGB3;PDGFB;PRKAG1;CIB1;STK4;TNF;LILRA5;RPTOR;PPP2CA;STK11;RASSF2;PAK6;CCR7;FCGR1A;IL6R;PTPN1;MAP2K2;STRADA;SLC11A1;INSR;STRADB;MINK1;AGT;EREG;TOM1L1;CCDC88A;CD4;PTPRC;IFNG;DLG4;TAOK1;CASS4;JTB;NOX4;RAPGEF2;LCP2;CALM1;LAT;DDR2;LTF
establishment of skin barrier (GO:0061436)	0.026943	0.322543	0	0	2.81876	10.1871	FLG;FLG2;KRT16;TMEM79;ALOX12;ALOX12B;SFN;TP63
negative regulation of nervous system development (GO:0051961)	0.026943	0.322543	0	0	2.81876	10.1871	IL6;REST;DYNLT1;WNT3A;HOOK3;TNF;APPL2;TLR2
postsynaptic membrane organization (GO:0001941)	0.026943	0.322543	0	0	2.81876	10.1871	NLGN3;NLGN4Y;NLGN2;NLGN4X;DLG4;DNAJA3;LRRC4;SHANK3
regulation of lymphocyte proliferation (GO:0050670)	0.026943	0.322543	0	0	2.81876	10.1871	TNFSF18;CD209;IL27;PTPN22;SOX11;TNFSF8;TNFRSF1B;IKZF3
regulation of water loss via skin (GO:0033561)	0.026943	0.322543	0	0	2.81876	10.1871	FLG;FLG2;KRT16;TMEM79;ALOX12;ALOX12B;SFN;TP63
protein homotetramerization (GO:0051289)	0.027146	0.324257	0	0	1.88382	6.79405	GBP5;SHMT1;ACOT13;AQP4;MAT1A;PKD2;SAMHD1;SOD2;HSD17B10;GLS;GNMT;TDO2;HPRT1;SSBP1;APPL2;KCNJ2;ALDH9A1
maturation of LSU-rRNA (GO:0000470)	0.0274689	0.32596	0	0	2.42279	8.70921	RPL7A;NSA2;MRPL1;EIF6;ZNHIT3;NHP2;RPL35;URB1;RPL10A;RPL7
regulation of chondrocyte differentiation (GO:0032330)	0.0274689	0.32596	0	0	2.42279	8.70921	ACVRL1;GREM1;CHADL;PTPN11;ADAMTS12;PTHLH;TGFBR1;LOXL2;ADAMTS7;SOX5
regulation of regulatory T cell differentiation (GO:0045589)	0.0274689	0.32596	0	0	2.42279	8.70921	IL4I1;CR1;IFNG;IL2RA;IRF1;TNFSF4;CTLA4;LILRB2;FOXP3;LILRB4
blood vessel morphogenesis (GO:0048514)	0.0277733	0.327423	0	0	1.83726	6.58417	NRP1;CUL7;FLT1;LAMA1;FLT4;TGFBR1;SOX17;LOX;COL4A1;GJA5;ID1;KDR;ANGPTL3;NF1;CYP1B1;HAS2;HES1;ENG
mitochondrial transport (GO:0006839)	0.0277733	0.327423	0	0	1.83726	6.58417	DNAJC19;TIMM8B;FIS1;BAD;MTX2;TIMM9;TIMM13;TIMM22;TIMM10;MFF;TOMM22;OXA1L;BCL2;TIMM17B;TSPO;SLC25A5;TMEM14B;TMEM14C
Rho protein signal transduction (GO:0007266)	0.0277733	0.327423	0	0	1.83726	6.58417	ROCK2;ARHGDIG;WAS;MYO9B;RHOD;CDC42;COL1A2;CDC42EP5;ARHGDIA;CFL1;CDC42EP3;RHOJ;GNA12;PDPN;CDH13;TAX1BP3;RHOV;PHACTR4
negative regulation of epithelial cell apoptotic process (GO:1904036)	0.0280759	0.328846	0	0	2.10023	7.5038	FGB;IL10;IL11;SERPINB13;ANGPT1;WFS1;SERPINE1;TNFAIP3;ICAM1;CDH5;KDR;TEK;NFE2L2
neural crest cell migration (GO:0001755)	0.0280759	0.328846	0	0	2.10023	7.5038	SEMA6B;NRP1;SEMA7A;SEMA6D;SEMA4C;SEMA3G;FN1;CORO1C;ERBB4;ANXA6;NRTN;FOLR1;PHACTR4
phagosome maturation (GO:0090382)	0.0280759	0.328846	0	0	2.10023	7.5038	ATP6V0E1;MREG;RAB43;PIKFYVE;RAB31;SLAMF8;ATP6V1H;ATP6V0A4;RAB38;ATP6V1E1;ATP6V1D;ATP6V0C;ATP6V1F
plasma membrane organization (GO:0007009)	0.0285401	0.333562	0	0	1.76323	6.27082	TRIM72;ABCD2;CR1;DYSF;CXCR4;ANO6;DMKN;P2RX7;SLC9A3R1;ARV1;SERP1;BIN2;COL5A1;SYT11;PLSCR4;MICALL1;ANXA6;MYH9;CHMP4A;SPTBN1
regulation of NIK/NF-kappaB signaling (GO:1901222)	0.0286976	0.334682	0	0	1.66284	5.90465	CD86;TNFSF14;LAPTM5;PTPN22;NLRC3;NOD1;PHB;MMP8;ADIPOR1;PHB2;TNF;UACA;HDAC7;PTP4A3;NLRP12;RASSF2;PDCD4;NLRP3;TLR7;CD14;TLR4;TRIM44;TLR2;LIMS1
sulfur compound biosynthetic process (GO:0044272)	0.0296091	0.344417	0	0	1.53341	5.3971	SLC26A2;MGST3;GSTP1;MGST1;MGST2;ACAN;CHSY1;DSEL;CHST15;CHST13;CHSY3;CHAC1;ST3GAL2;GGT5;MPST;GGT6;ANGPT1;CHPF2;LUM;GSS;CSGALNACT2;BGN;KERA;MAT1A;DCN;GSTZ1;VCAN;GSTA3;CHST1;CSPG4;HAGH;CHST2
cortical cytoskeleton organization (GO:0030865)	0.0296594	0.344417	0	0	2.01059	7.07321	FHOD3;ROCK2;FHOD1;PLEK;RHOH;TNF;RHOD;FMNL3;FMNL1;NCKAP1L;RAC1;LCP1;RHOQ;ARF6
dendrite self-avoidance (GO:0070593)	0.0304318	0.348774	0	0	3.01415	10.5262	ROBO4;PALLD;TNN;BSG;NEXN;CNTN4;EMB
late endosome to vacuole transport via multivesicular body sorting pathway (GO:0032511)	0.0304318	0.348774	0	0	3.01415	10.5262	TMEM50A;CHMP4A;SNF8;CHMP6;VPS25;VPS28;CHMP5
neural tube development (GO:0021915)	0.0304318	0.348774	0	0	3.01415	10.5262	TRIM71;ARL13B;DVL1;SOX11;PKD2;PKD1;DACT1
neuron cell-cell adhesion (GO:0007158)	0.0304318	0.348774	0	0	3.01415	10.5262	NLGN3;NLGN4Y;NLGN2;NLGN4X;NRXN3;CNTN4;NCAM2
regulation of interleukin-1 production (GO:0032652)	0.0304318	0.348774	0	0	3.01415	10.5262	IL10;NLRP12;ANXA1;F2R;CCR7;MEFV;TLR4
transepithelial transport (GO:0070633)	0.0304318	0.348774	0	0	3.01415	10.5262	SLC23A2;ABCB1;SLC23A1;SLC1A2;RHCG;GPLD1;BEST1
estrogen metabolic process (GO:0008210)	0.030549	0.348774	0	0	2.24439	7.82939	SULT1A1;CYP2C9;CYP2C8;HSD17B1;AKR1B15;HSD17B2;UGT2B15;CYP1B1;CYP19A1;HSD17B10;HSD17B8
positive regulation of phosphate metabolic process (GO:0045937)	0.030549	0.348774	0	0	2.24439	7.82939	NRP1;KCTD20;IFNG;PTH;EGF;NCKAP1L;ANG;PTH1R;MIF;THBS1;EREG
receptor-mediated endocytosis (GO:0006898)	0.0318118	0.361342	0	0	1.45593	5.01991	ITGB1;NLGN3;SPARC;CALCRL;ITGAM;LRP1;ITGB2;HP;CLTB;CLTA;HBB;FPR2;AP1G2;CXCR1;MRC1;STAB1;MICALL1;AP2S1;APOB;FCGR1A;SCARF1;CUBN;MSR1;CD163;SGIP1;INSR;DNAJC13;LILRB1;HSPG2;LILRB4;IGF2R;TPCN2;DAB2;PIKFYVE;RAB31;FCHSD2;PPT1;FCGR2B;FOLR1
positive regulation of reactive oxygen species metabolic process (GO:2000379)	0.031841	0.361342	0	0	1.88024	6.48119	PDGFRB;CBR1;ITGAM;DCXR;GSTP1;ITGB2;PDGFB;FPR2;MMP8;THBS1;AGT;DHRS4;SOD1;CLEC7A;ROMO1;TLR4
glucose 6-phosphate metabolic process (GO:0051156)	0.0319172	0.361342	0	0	2.49172	8.583	HK3;G6PD;H6PD;G6PC3;TALDO1;PGLS;PGD;PGM2L1;DERA
nucleotide-excision repair, DNA damage recognition (GO:0000715)	0.0319172	0.361342	0	0	2.49172	8.583	COPS3;COPS6;COPS5;UBB;XPA;COPS7A;RPS27A;UBA52;RBX1
positive regulation of chemokine production (GO:0032722)	0.0325378	0.361342	0	0	1.83138	6.27311	CHIA;WNT5A;IL18;TWIST1;TNF;HIF1A;ALOX15B;PYCARD;IL6;IFNG;CLEC7A;TNFSF4;FFAR2;TLR7;IL6R;TLR4;TLR2
positive regulation of NIK/NF-kappaB signaling (GO:1901224)	0.0325378	0.361342	0	0	1.83138	6.27311	CD86;TNFSF14;LAPTM5;NOD1;PHB;MMP8;PHB2;TNF;PTP4A3;NLRP12;PDCD4;TLR7;CD14;TLR4;TRIM44;TLR2;LIMS1
regulation of immune effector process (GO:0002697)	0.0325378	0.361342	0	0	1.83138	6.27311	CR1;C1S;C1R;PROS1;C5AR1;PHB2;CPN1;C3;C4A;C8G;IRF4;C3AR1;SUSD4;SERPING1;FCGR2B;HLA-DRB1;C1QC
B cell receptor signaling pathway (GO:0050853)	0.0329839	0.361342	0	0	2.11467	7.21469	ITK;MEF2C;PTPRC;PLEKHA1;NFAM1;RFTN1;BLNK;BCL2;BTK;CTLA4;NCKAP1L;MNDA
cellular response to vascular endothelial growth factor stimulus (GO:0035924)	0.0329839	0.361342	0	0	2.11467	7.21469	DLL4;NRP1;FLT1;ANXA1;PIK3CA;FLT4;KDR;HSPB1;VEGFC;GAS1;MT1G;PGF
regulation of activated T cell proliferation (GO:0046006)	0.0329839	0.361342	0	0	2.11467	7.21469	PYCARD;CD274;BTN2A2;PRKAR1A;IGF2;IL18;PDCD1LG2;IL12RB1;CD24;FOXP3;LILRB4;IDO1
ribosomal large subunit biogenesis (GO:0042273)	0.0330257	0.361342	0	0	1.79004	6.10488	RPL3;RPL10;RPLP0;RPL11;RPL35A;RPL23A;RPL10A;RPL6;RPL7;RPL7A;MRPL20;NSA2;MRPL1;EIF6;NHP2;RPL14;RPL24;RPL26
positive regulation of tumor necrosis factor superfamily cytokine production (GO:1903557)	0.0330722	0.361342	0	0	1.63356	5.56892	CD86;WNT5A;HSPB1;TWIST1;PTPN11;MIF;MMP8;LILRA2;THBS1;LILRA5;PYCARD;CD2;IL6;PTPRC;IFNG;CLEC7A;DDT;CCL3;LBP;CD14;TLR4;CCR2;HAVCR2;TLR2
positive regulation of tumor necrosis factor production (GO:0032760)	0.0333071	0.361342	0	0	1.65238	5.62137	WNT5A;HSPB1;TWIST1;PTPN11;MIF;MMP8;LILRA2;THBS1;LILRA5;PYCARD;CD2;IL6;PTPRC;IFNG;CLEC7A;DDT;CCL3;LBP;CD14;TLR4;CCR2;HAVCR2;TLR2
negative regulation of response to stimulus (GO:0048585)	0.0333372	0.361342	0	0	1.75462	5.96762	PTPN1;MCTP1;WFS1;IGFBP3;VPS13C;SPINK5;TWIST1;PTK6;THY1;SLC30A10;FOXP3;COL3A1;NLRP12;AKT3;FCGR2B;CD34;SH2B3;APPL2;SOCS5
regulation of endocytosis (GO:0030100)	0.0333372	0.361342	0	0	1.75462	5.96762	PTPN1;RAB4A;HIP1;MCTP1;RAB4B;LRP1;STON1;LILRB1;CLIP3;DAB2;ZFYVE16;SYT11;FLOT1;ABL1;AP2S1;CDH13;ABL2;RAB5A;EPHA3
cell chemotaxis (GO:0060326)	0.0335362	0.361342	0	0	1.69709	5.76185	PDGFRB;CX3CR1;CCR1;NRP1;PDGFRA;DOCK4;HGF;LEF1;PDGFB;CXCR4;PARVA;CXCR6;BIN2;CXCR1;CCR8;CCR7;PRKCQ;CCR5;CCR4;CCR3;CCR2
fatty acid elongation (GO:0030497)	0.0338093	0.361342	0	0	3.32132	11.2494	ELOVL1;ELOVL4;ELOVL5;ELOVL2;ELOVL3;TECR
negative regulation of hydrogen peroxide-induced cell death (GO:1903206)	0.0338093	0.361342	0	0	3.32132	11.2494	IL10;NR4A3;HGF;PARK7;TXN;NFE2L2
pentose-phosphate shunt (GO:0006098)	0.0338093	0.361342	0	0	3.32132	11.2494	G6PD;H6PD;TALDO1;PGLS;PGD;DERA
positive regulation of adaptive immune response based on somatic recombination of immune receptors built from immunoglobulin superfamily domains (GO:0002824)	0.0338093	0.361342	0	0	3.32132	11.2494	CLEC7A;SLC11A1;CLEC6A;PRKCQ;IL12RB1;CCR2
positive regulation of calcium-mediated signaling (GO:0050850)	0.0338093	0.361342	0	0	3.32132	11.2494	P2RX5;TRAT1;CLEC7A;CCL4;CCL3;CDH13
pteridine-containing compound metabolic process (GO:0042558)	0.0338093	0.361342	0	0	3.32132	11.2494	GCHFR;QDPR;NOS3;AKT1;CALM1;PTS
regulation of actomyosin structure organization (GO:0110020)	0.0338093	0.361342	0	0	3.32132	11.2494	CDC42;ROCK2;FHOD1;ALMS1;WAS;RAC1
regulation of oxidoreductase activity (GO:0051341)	0.0338093	0.361342	0	0	3.32132	11.2494	OXA1L;HP;ABL1;SLAMF8;ABL2;ECSIT
regulation of platelet-derived growth factor receptor signaling pathway (GO:0010640)	0.0338093	0.361342	0	0	3.32132	11.2494	IFT20;F7;SLC9A3R1;PTGIR;CBLB;CBL
very long-chain fatty acid biosynthetic process (GO:0042761)	0.0338093	0.361342	0	0	3.32132	11.2494	ELOVL1;ELOVL4;ELOVL5;ELOVL2;ELOVL3;TECR
proteolysis (GO:0006508)	0.0342923	0.361342	0	0	1.3016	4.39007	CPXM2;ECE1;ECE2;CPZ;SPPL3;PHEX;ENDOU;CTSO;MMP24;ADAMTS3;PLAU;CTSK;RNPEP;OLR1;CAPN3;CPXM1;CAPN1;ADAMTS9;ADAMTS7;PSENEN;SRGN;CELA2A;MME;MMP1;HGF;MMP2;MMP3;VASH2;MMEL1;VASH1;MMP8;MMP9;TMPRSS11D;BACE1;MMP12;ADAM19;F7;PSMA6;MMP14;FOLH1;MMP16;CLPP;MMP19;ATG4D;CELA3A;TPSD1;CELA3B;ENPEP;CUL7;TMPRSS5;HTRA3;HTRA1;NEDD8;FURIN;AEBP1;ADAMTS12;CPN1;ACAN;PRSS50;PSMB5;NAALAD2;CPA4;GGT5;KLK13;KLK14;KLK12;CAPN14;S…
positive regulation of protein serine/threonine kinase activity (GO:0071902)	0.0345866	0.361342	0	0	1.53188	5.15369	FLT1;PDGFB;CIB1;FGF1;PKD2;FGF2;TNF;PKD1;PIK3CG;PIK3R5;ROBO1;RPTOR;PPP2CA;AKT1;HRAS;PDGFRB;MAP2K2;EGF;WNT5A;ATP2B4;TPD52L1;EPGN;IFNG;RAPGEF2;CCNYL1;CALM1;CD24;FERMT2;FGFR1;LTF
inorganic cation transmembrane transport (GO:0098662)	0.0348592	0.361342	0	0	1.30807	4.39046	KCNG2;KCNK7;SLC6A1;PKD2;PKD1;SLC8A1;SLC6A4;SCN11A;SCN9A;SLC39A8;ITGAV;SCN5A;SLC39A2;SLC36A1;ATP6V0E1;TRPC6;KCND2;SLC30A3;TRPC3;KCND3;SLC30A2;TRPC4;KCNK12;SLC11A1;TRPC1;KCNK13;SLC6A13;SLC6A12;ANO6;ABCC9;KCNAB2;TMEM175;SCNN1G;SLC9A4;SLC9A5;SCNN1D;SCNN1B;KCNQ3;RHCG;ATP6V0C;SLC24A2;SLC24A4;KCNE2;KCNA3;KCNA6;CACNA1C;SLC30A10;LRRC55;CACNA1H;ATP6V1H;ATP6V0A4;KCNN2;KCNN3;TRPM6;KCNJ2;ATP6V1F;LRRC26;KCNF1;…
negative regulation of innate immune response (GO:0045824)	0.0348789	0.361342	0	0	2.0161	6.76576	CR1;STAT2;NLRC5;TNFAIP3;NLRC3;IRAK3;SAMHD1;SLAMF8;SUSD4;FAM3A;SERPING1;VSIG4;A2M
positive regulation of production of molecular mediator of immune response (GO:0002702)	0.0348789	0.361342	0	0	2.0161	6.76576	CD86;SASH3;IL10;WNT5A;LAPTM5;PTPN22;PHB;PHB2;IL6;PTPRC;TNFSF4;FFAR2;TNFRSF4
sterol biosynthetic process (GO:0016126)	0.0348789	0.361342	0	0	2.0161	6.76576	G6PD;MVK;INSIG1;CYP51A1;DHCR24;HMGCR;ACAT2;TM7SF2;ARV1;EBP;NSDHL;PMVK;FDFT1
negative regulation of cell migration (GO:0030336)	0.035231	0.361342	0	0	1.44197	4.82458	ACVRL1;PTPRU;CLIC4;MCTP1;LRP1;SERPINE1;CHRD;TACSTD2;STC1;ADARB1;THY1;ADIPOR1;FGF2;CORO1C;PTPRG;ROBO1;WNT11;TNN;PIP5KL1;HAS1;DPYSL3;CYP1B1;RAC1;IGFBP3;MIF;PODN;SULF1;TBX5;ALOX15B;SLURP1;COL3A1;NAV3;KRT16;DLC1;NF1;CLDN19;RECK;VCL;ENG
positive regulation of nitric oxide biosynthetic process (GO:0045429)	0.035811	0.361342	0	0	2.28013	7.59169	IFNG;CLEC7A;INSR;HBB;AKT1;PKD2;PTGS2;MMP8;TNF;TLR4
regulation of vascular endothelial growth factor production (GO:0010574)	0.035811	0.361342	0	0	2.28013	7.59169	C3;IL6;FLT4;CYP1B1;PTGS2;SULF1;HIF1A;CCR2;SULF2;ATF4
regulation of vasculature development (GO:1901342)	0.035811	0.361342	0	0	2.28013	7.59169	IL6;PLXND1;GPNMB;KRT1;VASH2;NF1;PROK2;VASH1;ETS1;FGF2
positive regulation of protein tyrosine kinase activity (GO:0061098)	0.0363256	0.361342	0	0	1.93866	6.42711	PTPN1;NCF1;EGF;PDGFB;AGT;LILRA5;EREG;EPGN;DLG4;CASS4;STAP1;NOX4;FYN;FCGR1A
B cell homeostasis (GO:0001782)	0.0363851	0.361342	0	0	3.87442	12.8383	DOCK10;DOCK11;MEF2C;TNFAIP3;NCKAP1L
modulation by symbiont of host process (GO:0044003)	0.0363851	0.361342	0	0	3.87442	12.8383	UBB;MRC1;RPS27A;UBA52;TLR2
negative regulation of extracellular matrix organization (GO:1903054)	0.0363851	0.361342	0	0	3.87442	12.8383	CST3;FAP;CHADL;EMILIN1;TNFRSF1B
positive regulation of epidermis development (GO:0045684)	0.0363851	0.361342	0	0	3.87442	12.8383	SULT2B1;SFRP4;TMEM79;SFN;KRT10
positive regulation of monocyte differentiation (GO:0045657)	0.0363851	0.361342	0	0	3.87442	12.8383	CD4;CSF1;FES;CTNNBIP1;HLA-DRB1
presynaptic membrane assembly (GO:0097105)	0.0363851	0.361342	0	0	3.87442	12.8383	NLGN3;NLGN4Y;PTPRD;NLGN2;NLGN4X
regulation of actin filament-based movement (GO:1903115)	0.0363851	0.361342	0	0	3.87442	12.8383	MYBPC3;PDPN;PDE4B;STC1;SCN5A
regulation of granulocyte differentiation (GO:0030852)	0.0363851	0.361342	0	0	3.87442	12.8383	HAX1;LEF1;HCLS1;EVI2B;C1QC
regulation of mast cell activation (GO:0033003)	0.0363851	0.361342	0	0	3.87442	12.8383	CD84;CD226;CD300LF;HAVCR1;CRLF2
regulation of podosome assembly (GO:0071801)	0.0363851	0.361342	0	0	3.87442	12.8383	HCK;CSF2;ASAP1;LCP1;TNF
removal of superoxide radicals (GO:0019430)	0.0363851	0.361342	0	0	3.87442	12.8383	CCS;NOS3;PRDX1;SOD2;SOD1
rRNA 3'-end processing (GO:0031125)	0.0363851	0.361342	0	0	3.87442	12.8383	EXOSC7;ERI2;EXOSC8;EXOSC3;RPS21
secretory granule organization (GO:0033363)	0.0363851	0.361342	0	0	3.87442	12.8383	ABCA1;SRGN;BLOC1S1;BLOC1S3;F2R
AV node cell to bundle of His cell communication (GO:0086067)	0.0364474	0.361342	0	0	5.16529	17.1068	GJC1;GJD3;GJA5;SCN5A
Cdc42 protein signal transduction (GO:0032488)	0.0364474	0.361342	0	0	5.16529	17.1068	CDC42;RHOJ;WAS;RHOV
creatine metabolic process (GO:0006600)	0.0364474	0.361342	0	0	5.16529	17.1068	CKMT2;GAMT;CKM;CKB
endothelial cell morphogenesis (GO:0001886)	0.0364474	0.361342	0	0	5.16529	17.1068	COL18A1;COL15A1;COL22A1;STC1
hyaluronan biosynthetic process (GO:0030213)	0.0364474	0.361342	0	0	5.16529	17.1068	HYAL1;HAS1;HAS3;HAS2
intermediate filament bundle assembly (GO:0045110)	0.0364474	0.361342	0	0	5.16529	17.1068	KRT14;NEFL;PKP1;NEFH
lipoxin biosynthetic process (GO:2001301)	0.0364474	0.361342	0	0	5.16529	17.1068	HPGD;ALOX5AP;ALOX12;ALOX15B
metanephric nephron tubule development (GO:0072234)	0.0364474	0.361342	0	0	5.16529	17.1068	PKD2;PKD1;PAX2;POU3F3
negative regulation of stress-activated protein kinase signaling cascade (GO:0070303)	0.0364474	0.361342	0	0	5.16529	17.1068	IGBP1;GSTP1;PPIA;FOXO1
negative regulation of type 2 immune response (GO:0002829)	0.0364474	0.361342	0	0	5.16529	17.1068	ANXA1;TBX21;CCR2;SOCS5
platelet dense granule organization (GO:0060155)	0.0364474	0.361342	0	0	5.16529	17.1068	ABCA1;BLOC1S1;BLOC1S3;F2R
positive regulation of mast cell activation (GO:0033005)	0.0364474	0.361342	0	0	5.16529	17.1068	NR4A3;CD226;HAVCR1;CRLF2
positive regulation of oxidative stress-induced cell death (GO:1903209)	0.0364474	0.361342	0	0	5.16529	17.1068	REST;MMP3;TLR4;SOD1
positive regulation of podosome assembly (GO:0071803)	0.0364474	0.361342	0	0	5.16529	17.1068	CSF2;ASAP1;LCP1;TNF
regulation of morphogenesis of an epithelium (GO:1905330)	0.0364474	0.361342	0	0	5.16529	17.1068	CXCL10;SIX2;ADAMTS12;FGF1
regulation of natural killer cell chemotaxis (GO:2000501)	0.0364474	0.361342	0	0	5.16529	17.1068	CCL7;CCL4;CCL3;CCL2
regulation of phospholipid transport (GO:2001138)	0.0364474	0.361342	0	0	5.16529	17.1068	PRELID1;ABCB4;DBI;TRIAP1
ribose phosphate biosynthetic process (GO:0046390)	0.0364474	0.361342	0	0	5.16529	17.1068	PRPS2;PRPSAP1;G6PD;PRPSAP2
smooth muscle cell migration (GO:0014909)	0.0364474	0.361342	0	0	5.16529	17.1068	PDGFRB;ITGB3;PARVA;AAMP
sphingosine-1-phosphate receptor signaling pathway (GO:0003376)	0.0364474	0.361342	0	0	5.16529	17.1068	AKT1;RAC1;S1PR2;PIK3CG
ureter development (GO:0072189)	0.0364474	0.361342	0	0	5.16529	17.1068	SOX17;FOXF1;PAX2;TBX18
vascular wound healing (GO:0061042)	0.0364474	0.361342	0	0	5.16529	17.1068	MCAM;KDR;ADIPOR2;CD34
adaptive immune response based on somatic recombination of immune receptors built from immunoglobulin superfamily domains (GO:0002460)	0.0370178	0.361707	0	0	2.5837	8.5168	EBI3;IL18;PHB;SLA2;TLR4;HLA-DRB1;IL18BP;MYO1G
cardiac epithelial to mesenchymal transition (GO:0060317)	0.0370178	0.361707	0	0	2.5837	8.5168	ACVRL1;HEYL;PDCD4;SNAI1;HAS2;SPRY1;TGFBR1;ENG
mesoderm development (GO:0007498)	0.0370178	0.361707	0	0	2.5837	8.5168	GDF11;HCK;TCF15;TIE1;BTK;IKZF1;TBX6;IKZF3
myeloid cell development (GO:0061515)	0.0370178	0.361707	0	0	2.5837	8.5168	ALAS2;ANXA2;THPO;NCKAP1L;EVI2B;SH2B3;ZNF385A;TLR2
negative regulation of osteoclast differentiation (GO:0045671)	0.0370178	0.361707	0	0	2.5837	8.5168	CCL3;LILRB1;TCTA;LILRB3;LILRB4;TLR4;FBN1;LTF
regulation of granulocyte chemotaxis (GO:0071622)	0.0370178	0.361707	0	0	2.5837	8.5168	MPP1;CSF1;S100A14;THBS1;CMKLR1;JAM3;MAPK3;S100A7
regulation of smooth muscle cell migration (GO:0014910)	0.0370178	0.361707	0	0	2.5837	8.5168	PDGFRB;NRP1;LRP1;PLAU;IGFBP3;SERPINE1;PDGFB;S100A11
toll-like receptor 4 signaling pathway (GO:0034142)	0.0370178	0.361707	0	0	2.5837	8.5168	ITGAM;TNIP3;ITGB2;CD14;LBP;S100A14;PIK3AP1;TLR4
positive regulation of ion transport (GO:0043270)	0.0381672	0.372267	0	0	1.82482	5.95947	RAB3B;CCR1;TRPC6;ACTN2;WFS1;F2R;CAMK2A;ANO6;LILRA2;LILRA5;VAMP8;P2RX7;CACNB2;CCL4;CCL3;SCN5A
positive regulation of leukocyte cell-cell adhesion (GO:1903039)	0.0388132	0.377211	0	0	2.13204	6.92698	PYCARD;IL6;NR4A3;ITGB2;CCL2;HAS2;PRKCQ;THY1;ETS1;TNF;CCR2
positive regulation of mononuclear cell migration (GO:0071677)	0.0388132	0.377211	0	0	2.13204	6.92698	CCR1;CXCL10;SERPINE1;CCR7;ANO6;FPR2;S100A14;PLA2G7;TNF;CCR2;S100A7
response to retinoic acid (GO:0032526)	0.0390973	0.379293	0	0	1.71371	5.55533	NDUFA13;RARG;WNT3A;WNT5A;WNT8B;PTK6;OVCA2;AQP3;PAX2;ASXL1;WNT11;PTK7;HSD17B2;ABL2;ATM;TRIM16;WNT2;EPHA3;MICB
positive regulation of cell differentiation (GO:0045597)	0.0391977	0.379587	0	0	1.30856	4.23861	ACVRL1;CSF3;CSF2;BMPR2;CSF1;LOXL2;RBM4;PPP1R13L;KDR;AKT1;CD34;IL6R;TP63;ZNF385A;CDON;CMKLR1;SOX5;SERPINB3;MEF2C;TCF15;HGF;IGFBP3;CTNNBIP1;IL18;SOX11;ADRA2C;RUNX2;PAX2;TGFBR1;ZEB1;RAPGEF2;WDFY2;RBM24;DDR2;LTF;FBN2;CEBPB;LEF1;TACSTD2;TWIST1;CDC42;FRZB;PDPN;ABL1;BNIP2;ALX1;APOB;MSR1;WWTR1;ALOX15B;FOXN1;AGT;COL1A1;SLC6A6;HEYL;DAB2;IL6;REST;FES;ASXL2;SNAI1;TMEM119;TCF4;FERMT2;FGFR1
negative regulation of signal transduction (GO:0009968)	0.0397101	0.383864	0	0	1.30168	4.19942	OTUD4;PDCD6;PLEK;TNFAIP3;FGF2;TNF;GLI3;AKT1;ENPP1;DACT3;EMILIN1;CHAC1;DACT1;PHACTR4;IL10;PTGIR;NFKBIL1;IGFBP3;CTNNBIP1;IRAK3;RPGRIP1L;KIF7;HIC1;DCN;DKK3;SFRP4;MMP14;MMRN2;PRKCQ;TAX1BP3;TMBIM6;SLC27A4;LTF;KANK2;CX3CR1;LRP1;GPS2;ADAMTS12;LILRA2;THBS1;DLL4;SLC9A3R1;FRZB;WIF1;SLAMF1;SOCS5;PTPN1;NLGN4X;GPR108;EGF;SIAH2;PTCH2;SPRY4;KLK14;PTK6;SULF1;AGT;SULF2;APLN;DLK2;ASXL1;CYP26A1;PTPRE;NLRP12;PTPRC;B…
cellular response to hydrogen peroxide (GO:0070301)	0.0410912	0.395102	0	0	2.0226	6.45606	NET1;IL6;ANXA1;PLEKHA1;ZNF580;ABL1;TNFAIP3;CYP1B1;PARK7;PAX2;MAPK13;NFE2L2
negative regulation of epithelial cell migration (GO:0010633)	0.0410912	0.395102	0	0	2.0226	6.45606	ACVRL1;DLL4;TACSTD2;PTPRM;STC1;VASH1;ADIPOR1;THBS1;ADAMTS9;DCN;CORO1C;PTPRG
regulation of T cell receptor signaling pathway (GO:0050856)	0.0410912	0.395102	0	0	2.0226	6.45606	CD300A;TRAT1;SH2D1A;LAPTM5;PTPN22;CD226;THY1;UBASH3A;SLA2;PHPT1;GBP1;LILRB4
regulation of cytokine production (GO:0001817)	0.0417689	0.398359	0	0	1.41162	4.48274	ITK;PPP1R11;IL26;TNF;PIK3CG;GPNMB;FLOT1;CCR7;CD276;CCR2;IL10;SRGN;ANXA1;BTN2A2;SLC11A1;NFAM1;CIDEA;MIF;TNFRSF1B;FOXP3;AGT;EREG;SOD1;CLEC4A;FGR;TWSG1;IL6;NLRP12;PTPRC;IFNG;SYT11;CLEC6A;TNFSF4;BCL6B;CD28;NOX5;PLA2R1;FCGR2B;HLA-DRB1;LTF
toll-like receptor signaling pathway (GO:0002224)	0.0419422	0.398359	0	0	1.55186	4.92168	ITGAM;UBE2D2;ITGB2;UBB;CTSK;LBP;CD14;S100A14;APOB;RPS27A;FGB;S100A1;RFTN1;IRAK3;MAPKAPK3;TNIP3;BTK;TLR8;TLR7;SFTPA1;PIK3AP1;S100A9;TLR4;UBA52;S100A8;TLR2
cellular response to catecholamine stimulus (GO:0071870)	0.0420175	0.398359	0	0	2.32546	7.37093	GNG2;NR4A3;APLP1;ATP2B4;ABL1;PDE4B;ATF4;MAPK3;TGM2
iron-sulfur cluster assembly (GO:0016226)	0.0420175	0.398359	0	0	2.32546	7.37093	NFU1;ISCA2;NDOR1;GLRX5;BOLA2;HSCB;NUBP1;ISCU;NUBP2
lipid translocation (GO:0034204)	0.0420175	0.398359	0	0	2.32546	7.37093	ABCA1;ATP8B4;ABCB1;ATP8A2;ATP8B2;TMEM30B;ABCB4;ABCA4;ATP10A
neuromuscular junction development (GO:0007528)	0.0420175	0.398359	0	0	2.32546	7.37093	CHRNA1;UNC13C;CACNB2;UNC13A;PPFIBP2;DNAJA3;F2R;DVL1;PDZRN3
positive regulation of phospholipase activity (GO:0010518)	0.0420175	0.398359	0	0	2.32546	7.37093	PDGFRB;PDGFRA;FLT1;APOC2;ABL2;PLCG1;FGF2;HRAS;FGFR1
regulation of cytokine production involved in immune response (GO:0002718)	0.0420175	0.398359	0	0	2.32546	7.37093	IL10;WNT5A;LAPTM5;BTK;LILRB1;FFAR2;TNFRSF1B;TNF;CCR2
regulation of protein tyrosine kinase activity (GO:0061097)	0.0427832	0.40004	0	0	1.93843	6.10918	PTPN1;PDGFB;PTK6;THY1;LILRB4;AGT;LILRA5;PTPRC;DLG4;SH3BP5;CASS4;NOX4;FCGR1A
aorta morphogenesis (GO:0035909)	0.042785	0.40004	0	0	2.71256	8.54883	ACVRL1;PDGFRB;DLL4;EFEMP2;LRP1;ADAMTS9;ENG
cell communication by electrical coupling involved in cardiac conduction (GO:0086064)	0.042785	0.40004	0	0	2.71256	8.54883	GJC1;GJD3;GJA5;FKBP1B;CACNA1C;TBX5;SLC8A1
negative regulation of cytokine production involved in immune response (GO:0002719)	0.042785	0.40004	0	0	2.71256	8.54883	IL10;IRAK3;LILRB1;FOXP3;LILRB4;TNF;JAK3
negative regulation of vascular associated smooth muscle cell proliferation (GO:1904706)	0.042785	0.40004	0	0	2.71256	8.54883	IL10;MEF2C;EFEMP2;PDCD4;SOD2;PRKG1;APLN
positive regulation of cytokine production involved in inflammatory response (GO:1900017)	0.042785	0.40004	0	0	2.71256	8.54883	GBP5;IL6;CD6;CLEC7A;HIF1A;TNF;TLR4
positive regulation of macrophage activation (GO:0043032)	0.042785	0.40004	0	0	2.71256	8.54883	WNT5A;CCL3;STAP1;LBP;MMP8;THBS1;TLR4
regulation of establishment of endothelial barrier (GO:1903140)	0.042785	0.40004	0	0	2.71256	8.54883	CDH5;PPP1R12A;ROCK2;S1PR3;S1PR2;TNF;VCL
regulation of osteoblast differentiation (GO:0045667)	0.0432971	0.404131	0	0	1.57799	4.95437	FBN2;WWTR1;MEF2C;BMPR2;HGF;CTNNBIP1;CHRD;CRIM1;TWIST1;SOX11;RUNX2;HDAC7;GREM1;SKI;IL6;REST;TNN;TMEM119;IL6R;TP63;FERMT2;ATF4;DDR2;LTF
regulation of cytokine production involved in inflammatory response (GO:1900015)	0.0440007	0.409992	0	0	1.87169	5.84633	GBP5;ABCD2;NLRC3;MEFV;HIF1A;TNF;LILRB4;PYCARD;IL6;CD6;CLEC7A;PDCD4;TLR4;APPL2
regulation of transforming growth factor beta receptor signaling pathway (GO:0017015)	0.0455323	0.423456	0	0	1.50883	4.66127	FAM89B;HTRA3;THBS1;PBLD;SPRED3;STK11;UBB;ADAMTSL2;EMILIN1;RPS27A;CDKN2B;CIDEA;SOX11;ASPN;TGFBR1;DKK3;SKI;DAB2;ZEB2;LATS2;GIPC1;VEPH1;PIN1;SPRY1;STUB1;UBA52;FOLR1;ENG
cellular response to interleukin-6 (GO:0071354)	0.0457579	0.423456	0	0	2.15332	6.64168	SOCS3;SBNO2;IL6;SELPLG;PTGIS;PTPN11;PHB;CBL;IL6R;JAK1
negative regulation of oxidative stress-induced cell death (GO:1903202)	0.0457579	0.423456	0	0	2.15332	6.64168	REST;HSPB1;AKT1;FYN;PARK7;TXN;SOD2;PPIA;ATF4;NFE2L2
positive regulation of nitric oxide metabolic process (GO:1904407)	0.0457579	0.423456	0	0	2.15332	6.64168	IFNG;CLEC7A;INSR;HBB;AKT1;PKD2;PTGS2;MMP8;TNF;TLR4
T cell activation (GO:0042110)	0.0474108	0.438004	0	0	1.52825	4.6595	ITK;CD3G;PTPN22;NLRC3;SLA2;PIK3CG;DLL4;CLEC7A;CCR7;TNFRSF4;CD276;MICB;TNFSF14;RHOH;MSN;FOXP3;CD2;ZAP70;CD4;PTPRC;IRF4;TNFSF4;TREML2;CD28;LCP1;LAT
positive regulation of metabolic process (GO:0009893)	0.0475842	0.438173	0	0	1.46692	4.46715	OXTR;CEBPB;CXCR4;DBH;ADIPOR1;TNF;ADIPOR2;SLN;CLEC7A;APPL2;CMKLR1;DECR1;CCR2;KDM6B;DYNC1H1;IL4R;INSR;ELOVL3;IL18;EBF2;ESRRG;KSR2;PRKAB1;TSHR;BSCL2;IFNG;FABP5;IRF4;ALMS1;PEMT;GHRL
metal ion transport (GO:0030001)	0.0483206	0.438173	0	0	1.53936	4.66412	CALCRL;TUSC3;CAMK2A;ITPR1;CACNA1C;PKD2;SLC8A1;PANX1;CACNG7;CCL8;SLN;NIPAL1;CCL3;SLC39A8;FYN;CCR5;SLC39A2;CCR1;TRPC3;TRPC4;SLC11A1;TRPC1;GRIN3A;NMUR1;TPT1
negative regulation of DNA-binding transcription factor activity (GO:0043433)	0.0485017	0.438173	0	0	1.40465	4.25069	HDAC4;GFI1;SETD6;NLRC5;TNFAIP3;NLRC3;PKD2;PHB2;PKD1;PYCARD;TCEAL7;SUMO1;CYP1B1;NLRP3;HES1;TNFRSF4;CMKLR1;HAVCR2;EOMES;PTGIS;WFS1;NFKBIL1;CTNNBIP1;IRAK3;COMMD1;TBX6;COMMD6;FOXP3;NR0B2;PEX14;SFRP4;HEYL;DAP;NLRP12;BRMS1;TNFSF4;ID1;CD200
positive regulation of interleukin-10 production (GO:0032733)	0.048511	0.438173	0	0	2.03039	6.14388	PYCARD;CD274;IL6;CLEC7A;IRF4;TNFSF4;CD28;TIGIT;CD34;TLR4;LILRA5
protein transmembrane import into intracellular organelle (GO:0044743)	0.048511	0.438173	0	0	2.03039	6.14388	DNAJC19;PEX16;PEX7;AIFM1;TIMM17B;ROMO1;PEX10;PEX2;DNAJC15;PEX14;TIMM50
aorta development (GO:0035904)	0.0491258	0.438173	0	0	2.90598	8.75678	PDGFRB;EFEMP2;LRP1;PKD2;ADAMTS9;ROBO1
branching involved in blood vessel morphogenesis (GO:0001569)	0.0491258	0.438173	0	0	2.90598	8.75678	DLL4;NRP1;COL4A1;NOTCH4;KDR;ENG
carbohydrate transport (GO:0008643)	0.0491258	0.438173	0	0	2.90598	8.75678	SLC23A2;SLC23A1;AQP9;SLC2A2;SLC2A5;AQP3
detection of bacterium (GO:0016045)	0.0491258	0.438173	0	0	2.90598	8.75678	PGLYRP4;PGLYRP3;NOD1;SSC5D;NLRC4;HLA-DRB1
heart process (GO:0003015)	0.0491258	0.438173	0	0	2.90598	8.75678	SGCD;PPCS;NOX4;FYN;SGCG;SOD1
immune response-regulating cell surface receptor signaling pathway (GO:0002768)	0.0491258	0.438173	0	0	2.90598	8.75678	FGR;LILRB1;FPR2;LILRB2;CD24;MICB
negative regulation of bone mineralization (GO:0030502)	0.0491258	0.438173	0	0	2.90598	8.75678	CCR1;SRGN;GREM1;ECM1;CCL3;ENPP1
negative regulation of cell activation (GO:0050866)	0.0491258	0.438173	0	0	2.90598	8.75678	PDGFRA;C1QTNF1;NOS3;PDGFB;EMILIN1;CD200
negative regulation of T cell mediated immunity (GO:0002710)	0.0491258	0.438173	0	0	2.90598	8.75678	IL4I1;PTPRC;LILRB1;KLRD1;FOXP3;LILRB4
ovarian follicle development (GO:0001541)	0.0491258	0.438173	0	0	2.90598	8.75678	EIF2B4;CEBPB;INHBB;ANG;INHBA;SOD1
positive regulation of alpha-beta T cell differentiation (GO:0046638)	0.0491258	0.438173	0	0	2.90598	8.75678	TNFSF4;NKAP;NCKAP1L;LILRB4;RUNX3;GLI3
positive regulation of regulatory T cell differentiation (GO:0045591)	0.0491258	0.438173	0	0	2.90598	8.75678	IL4I1;CR1;LILRB2;FOXP3;LILRB4;HLA-DRB1
positive regulation of superoxide anion generation (GO:0032930)	0.0491258	0.438173	0	0	2.90598	8.75678	ITGAM;CLEC7A;GSTP1;ITGB2;FPR2;SOD1
positive regulation of transmembrane transport (GO:0034764)	0.0491258	0.438173	0	0	2.90598	8.75678	C3;CLIP3;P2RX7;NR4A3;CA2;ANO6
regulation of intrinsic apoptotic signaling pathway in response to DNA damage by p53 class mediator (GO:1902165)	0.0491258	0.438173	0	0	2.90598	8.75678	TAF9;BCL2;MIF;TRIAP1;RPL26;ZNF385A
vascular endothelial growth factor signaling pathway (GO:0038084)	0.0491258	0.438173	0	0	2.90598	8.75678	NRP1;PIK3CA;FLT4;KDR;VEGFC;PGF
positive regulation of phosphatase activity (GO:0010922)	0.0493383	0.439346	0	0	2.3848	7.176	PDGFRB;MEF2C;IFNG;CD300A;ITGA1;PLEK;CALM1;GPLD1
positive regulation of response to external stimulus (GO:0032103)	0.0498544	0.443213	0	0	1.40783	4.2216	SERPINE1;PDGFB;MGST2;FPR2;ETS1;TNF;PLA2G7;THBS1;PPM1F;LILRA5;DDT;NFKBIZ;CCL3;SCARF1;CCR2;PDGFRB;GBP5;CD180;WNT5A;IL18;OSM;PRKCA;IL16;GPR4;AGT;EREG;MAPK13;NLRP12;IFNG;TNFSF4;PDCD4;TLR8;TLR7;S100A9;TLR4;S100A8;TLR2
negative regulation of cell differentiation (GO:0045596)	0.0500363	0.444103	0	0	1.3398	4.01269	FOXA1;ITGB3;SRA1;TNF;SPRED3;TNN;ENPP1;ITGAV;ADAMTS7;WNT5A;TGFBR1;OVOL2;GREM1;IFNG;SDHAF2;ZFPM2;ZNF750;NOTCH4;CHRD;TWIST1;GPS2;ADAMTS12;ADIPOR1;FOXO1;PTHLH;HDAC7;PPP2CA;CHADL;HES1;RUNX1T1;ABCA1;WWTR1;ESRRB;CRIM1;IGF2;PTPN11;TBX5;HOPX;ASXL1;SKI;IL6;REST;COL5A1;COL5A2;PDCD4;SPRY1;ANP32B;CNTN4;FERMT2
aortic valve development (GO:0003176)	0.0504899	0.445214	0	0	1.9382	5.78744	DLL4;HEYL;BMPR2;ROCK2;NOS3;ELN;TIE1;SNAI1;TWIST1;EMILIN1;TNFRSF1B;ROBO1
membrane assembly (GO:0071709)	0.0504899	0.445214	0	0	1.9382	5.78744	NLGN3;NLGN4Y;PTPRD;NLGN2;NLGN4X;ANXA2;RFTN1;FLOT1;CHMP2A;DMKN;SPTBN1;S100A10
positive regulation of substrate adhesion-dependent cell spreading (GO:1900026)	0.0504899	0.445214	0	0	1.9382	5.78744	CDC42;FGB;NRP1;ABL1;CASS4;CIB1;RAC1;DOCK1;FERMT2;LIMS2;S100A10;LIMS1
transition metal ion transport (GO:0000041)	0.0504899	0.445214	0	0	1.9382	5.78744	TRPC6;TRPC3;TRPC4;SLC11A1;TRPC1;COX17;SLC39A8;SLC30A10;SLC39A2;CP;ATOX1;LTF
cellular response to chemical stress (GO:0062197)	0.0510566	0.449481	0	0	1.48806	4.42673	NCF1;NCF2;PYROXD1;GSTP1;NUDT2;PARK7;PKD2;FOXO1;CHCHD2;PRDX5;PRDX1;ABL1;G6PD;TXNRD2;GPX8;CYBB;GPX7;SOD2;SERPINB6;SOD1;CCS;PIK3CA;NOX4;ATM;NOX5;PPIA;ATF4;NFE2L2
positive regulation of intrinsic apoptotic signaling pathway (GO:2001244)	0.0518593	0.455579	0	0	1.86652	5.52345	EIF5A;FIS1;RPS7;BAD;STYXL1;SOD1;SLC9A3R1;BCL2L11;UBB;BCL2;BMF;S100A9;S100A8
negative regulation of transforming growth factor beta receptor signaling pathway (GO:0030512)	0.0521942	0.455579	0	0	1.61588	4.77136	FBN2;FAM89B;HTRA3;CIDEA;LTBP1;ASPN;TGFBR1;PBLD;SPRED3;SKI;UBB;VEPH1;ADAMTSL2;PIN1;EMILIN1;SPRY1;STUB1;RPS27A;UBA52;FBN1
positive regulation of cold-induced thermogenesis (GO:0120162)	0.0522209	0.455579	0	0	1.49633	4.41758	OXTR;CEBPB;CXCR4;DBH;ADIPOR1;ADIPOR2;SLN;APPL2;CMKLR1;DECR1;CCR2;KDM6B;DYNC1H1;IL4R;ELOVL3;IL18;EBF2;ESRRG;KSR2;PRKAB1;TSHR;BSCL2;FABP5;IRF4;ALMS1;PEMT;GHRL
positive regulation of stress fiber assembly (GO:0051496)	0.0527459	0.455579	0	0	1.80919	5.32312	NRP1;ARHGEF15;ROCK2;FHOD1;GPR65;PPM1F;TGFBR1;CDC42;CCDC88A;WNT11;ABL1;RAC1;FERMT2;S100A10
negative regulation of cell motility (GO:2000146)	0.0529221	0.455579	0	0	1.44916	4.25898	ACVRL1;PTPRU;CLIC4;MCTP1;SERPINE1;CHRD;TACSTD2;WAS;STC1;ADARB1;THY1;ROBO1;WNT11;PIP5KL1;DPYSL3;CYP1B1;MIF;PODN;SULF1;TBX5;ALOX15B;SLURP1;NAV3;KRT16;DLC1;NF1;CLDN19;PIN1;RECK;VCL;ENG
chemokine-mediated signaling pathway (GO:0070098)	0.0533918	0.455579	0	0	1.69018	4.9524	CCR1;CXCL6;CXCL9;CCL22;CCL3L1;CIB1;PPBP;CXCL5;CXCL10;CCL8;CCL7;THPO;CCL4;CCL3;CCL2;SH2B3;CCR2
myeloid cell differentiation (GO:0030099)	0.0534433	0.455579	0	0	1.72323	5.04756	IL11;ALAS2;CDKN2B;CSF2;CEBPE;IKZF1;INHBA;RASGRP4;SLC25A38;RPS14;SNRK;TAL1;HCLS1;SLC25A5;EVI2B;JAK3
negative regulation of endocytosis (GO:0045806)	0.0540607	0.455579	0	0	2.17998	6.36041	MCTP1;CD300A;SYT11;APOC2;LILRB1;RAC1;EPHA3;PROM2;ARF6
peroxisome organization (GO:0007031)	0.0540607	0.455579	0	0	2.17998	6.36041	PEX16;FIS1;PEX7;ABCD2;ACOT8;PEX10;PEX2;MFF;PEX14
positive regulation of vascular endothelial growth factor production (GO:0010575)	0.0540607	0.455579	0	0	2.17998	6.36041	C3;IL6;FLT4;CYP1B1;PTGS2;SULF1;HIF1A;SULF2;ATF4
regulation of cysteine-type endopeptidase activity involved in apoptotic process (GO:0043281)	0.0545309	0.455579	0	0	1.51522	4.40774	YWHAE;NDUFA13;PDCD6;NOD1;TRIAP1;TNF;THBS1;UACA;PPM1F;PYCARD;CLEC7A;AKT1;NLRP3;SFN;IGBP1;FIS1;EPHA7;BAD;HGF;SIAH2;F2R;DHCR24;PAX2;NLRP12;REST
angiogenesis involved in wound healing (GO:0060055)	0.0556652	0.455579	0	0	3.22848	9.32515	ITGB3;MCAM;KDR;ADIPOR2;CD34
cellular response to interleukin-2 (GO:0071352)	0.0556652	0.455579	0	0	3.22848	9.32515	STAT5B;IL2RA;IL2RB;JAK3;JAK1
cellular response to superoxide (GO:0071451)	0.0556652	0.455579	0	0	3.22848	9.32515	CCS;NOS3;PRDX1;SOD2;SOD1
interleukin-2-mediated signaling pathway (GO:0038110)	0.0556652	0.455579	0	0	3.22848	9.32515	STAT5B;IL2RA;IL2RB;JAK3;JAK1
negative regulation of bone remodeling (GO:0046851)	0.0556652	0.455579	0	0	3.22848	9.32515	GREM1;P2RX7;IL6;TMEM119;TNFAIP3
negative regulation of homotypic cell-cell adhesion (GO:0034111)	0.0556652	0.455579	0	0	3.22848	9.32515	C1QTNF1;ADAMTS18;ALOX12;SH2B3;PRKG1
negative regulation of interleukin-17 production (GO:0032700)	0.0556652	0.455579	0	0	3.22848	9.32515	IFNG;TNFSF4;NCKAP1L;FOXP3;TLR4
positive regulation of myelination (GO:0031643)	0.0556652	0.455579	0	0	3.22848	9.32515	RNF10;EGR2;ITGAX;CST7;TNFRSF1B
postsynapse assembly (GO:0099068)	0.0556652	0.455579	0	0	3.22848	9.32515	NLGN3;NLGN4Y;NLGN2;NLGN4X;WNT5A
presynaptic membrane organization (GO:0097090)	0.0556652	0.455579	0	0	3.22848	9.32515	NLGN3;NLGN4Y;PTPRD;NLGN2;NLGN4X
regulation of T cell apoptotic process (GO:0070232)	0.0556652	0.455579	0	0	3.22848	9.32515	CD274;PRELID1;PRKCQ;JAK3;IDO1
response to corticosteroid (GO:0031960)	0.0556652	0.455579	0	0	3.22848	9.32515	IL10;IL1RN;IL6;GOT1;TNF
T cell chemotaxis (GO:0010818)	0.0556652	0.455579	0	0	3.22848	9.32515	CXCL10;GPR183;CCL3;PIK3CG;CCR2
T cell homeostasis (GO:0043029)	0.0556652	0.455579	0	0	3.22848	9.32515	TNFSF14;AKT1;NCKAP1L;FOXP3;JAK3
activation of cysteine-type endopeptidase activity involved in apoptotic process (GO:0006919)	0.0567694	0.455579	0	0	1.53803	4.41225	HIP1;CRADD;DIABLO;BAD;F2R;LAPTM5;RPS27L;NOD1;NLRC4;CFLAR;HSPE1;TNF;ROBO1;PYCARD;DAP;NLRP12;AIFM1;FAM162A;DLC1;PDCD2;ANP32B;S100A9;S100A8
aggrephagy (GO:0035973)	0.0574103	0.455579	0	0	2.03986	5.82896	DYNC1H1;ARL13B;UBB;UBE2N;PARK7;VIM;RPS27A;DYNLL1;UBA52;DYNC1I1
long-chain fatty-acyl-CoA biosynthetic process (GO:0035338)	0.0579602	0.455579	0	0	2.46581	7.02263	ELOVL1;ELOVL5;ELOVL2;ELOVL3;TECR;ACSL4;ACSL3
negative regulation of biosynthetic process (GO:0009890)	0.0579602	0.455579	0	0	2.46581	7.02263	ABCD2;CIITA;IL6;GSTP1;EMILIN1;PARK7;SLC30A10
negative regulation of lipid catabolic process (GO:0050995)	0.0579602	0.455579	0	0	2.46581	7.02263	ALK;BSCL2;PDE3B;CIDEA;AKT1;TNF;GPLD1
positive regulation of macrophage derived foam cell differentiation (GO:0010744)	0.0579602	0.455579	0	0	2.46581	7.02263	MSR1;CSF2;CSF1;IL18;APOB;ALOX15B;AGT
positive regulation of phosphoprotein phosphatase activity (GO:0032516)	0.0579602	0.455579	0	0	2.46581	7.02263	PDGFRB;PPP1R12A;PTPRC;CD300A;FCRL3;ITGA1;CALM1
positive regulation of synaptic transmission, glutamatergic (GO:0051968)	0.0579602	0.455579	0	0	2.46581	7.02263	NLGN3;CACNG7;NLGN2;TSHZ3;CCL2;SHANK3;CCR2
regulation of adaptive immune response (GO:0002819)	0.0579602	0.455579	0	0	2.46581	7.02263	SASH3;PYCARD;IL4I1;IRF1;TNFSF4;FCGR2B;SAMSN1
release of cytochrome c from mitochondria (GO:0001836)	0.0579602	0.455579	0	0	2.46581	7.02263	FIS1;BAD;BCL2;SFN;MFF;SOD2;TIMM50
T cell migration (GO:0072678)	0.0579602	0.455579	0	0	2.46581	7.02263	CXCL10;ZAP70;GPR183;CCL3;MSN;PIK3CG;MYO1G
T cell receptor signaling pathway (GO:0050852)	0.0583525	0.455579	0	0	1.36007	3.86431	ITK;WAS;CD3G;PTPN22;THY1;SPPL3;PSMA7;PSMD8;PSMB6;PSMD9;PSMB5;PSMB3;GRAP2;NFKBIZ;PDE4B;CTLA4;FYN;PLCG1;EIF2B1;HLA-DQA1;SKP1;CD276;EIF2B4;BTN2A2;TRAT1;RFTN1;THEMIS;RC3H2;PSMA6;ZAP70;CD4;PTPRC;PIK3CA;PSMA2;CD28;UBE2N;PRKCQ;LCP2;CD247;HLA-DRB1;LAT
apoptotic mitochondrial changes (GO:0008637)	0.059724	0.455579	0	0	1.93797	5.46125	ATG3;FIS1;ERBB4;BAD;CAMK2A;BCL2;SFN;MFF;SOD2;IFIT2;TIMM50
regulation of interleukin-17 production (GO:0032660)	0.059724	0.455579	0	0	1.93797	5.46125	IL6;IFNG;TNFSF4;RFTN1;IL18;OSM;NCKAP1L;PRKCQ;PHB;FOXP3;TLR4
regulation of sprouting angiogenesis (GO:1903670)	0.059724	0.455579	0	0	1.93797	5.46125	PPP1R16B;S100A1;RHOJ;ITGA5;FGF1;FGF2;THBS1;ADAMTS9;JMJD8;EPN1;JAK1
cell migration involved in heart development (GO:0060973)	0.0612355	0.455579	0	0	3.87372	10.8194	PDGFRB;DCHS1;TBX5;FOLR1
cellular response to interleukin-21 (GO:0098757)	0.0612355	0.455579	0	0	3.87372	10.8194	IL21R;STAT4;JAK3;JAK1
cellular response to UV-B (GO:0071493)	0.0612355	0.455579	0	0	3.87372	10.8194	STK11;MME;HYAL1;CRIP1
fusion of virus membrane with host plasma membrane (GO:0019064)	0.0612355	0.455579	0	0	3.87372	10.8194	CD4;CXCR4;CCR5;PPIA
immune response-inhibiting cell surface receptor signaling pathway (GO:0002767)	0.0612355	0.455579	0	0	3.87372	10.8194	CLEC12B;LILRB1;LILRB2;LILRB4
immunological synapse formation (GO:0001771)	0.0612355	0.455579	0	0	3.87372	10.8194	CD6;PRF1;MSN;CCR7
interleukin-21-mediated signaling pathway (GO:0038114)	0.0612355	0.455579	0	0	3.87372	10.8194	IL21R;STAT4;JAK3;JAK1
lymphatic endothelial cell differentiation (GO:0060836)	0.0612355	0.455579	0	0	3.87372	10.8194	ACVRL1;BMPR2;TIE1;PDPN
membrane fusion involved in viral entry into host cell (GO:0039663)	0.0612355	0.455579	0	0	3.87372	10.8194	CD4;CXCR4;CCR5;PPIA
negative regulation of amyloid-beta clearance (GO:1900222)	0.0612355	0.455579	0	0	3.87372	10.8194	IFNG;CYP51A1;HMGCR;TNF
negative regulation of mitochondrial membrane potential (GO:0010917)	0.0612355	0.455579	0	0	3.87372	10.8194	HEBP2;PRELID1;PIP5KL1;RNF122
negative regulation of neural precursor cell proliferation (GO:2000178)	0.0612355	0.455579	0	0	3.87372	10.8194	WNT5A;NF1;SLC16A2;APPL2
negative regulation of T-helper 17 cell differentiation (GO:2000320)	0.0612355	0.455579	0	0	3.87372	10.8194	TBX21;LOXL3;FOXP3;RC3H2
positive regulation of apoptotic cell clearance (GO:2000427)	0.0612355	0.455579	0	0	3.87372	10.8194	C3;C4A;CCL2;CD300LF
positive regulation of CD4-positive, alpha-beta T cell differentiation (GO:0043372)	0.0612355	0.455579	0	0	3.87372	10.8194	TNFSF4;NCKAP1L;FOXP3;HLA-DRB1
regulation of alpha-beta T cell proliferation (GO:0046640)	0.0612355	0.455579	0	0	3.87372	10.8194	IRF1;TNFSF4;EBI3;CCR2
regulation of anion transport (GO:0044070)	0.0612355	0.455579	0	0	3.87372	10.8194	ABCB1;CA2;STC1;RAB11B
regulation of chemokine-mediated signaling pathway (GO:0070099)	0.0612355	0.455579	0	0	3.87372	10.8194	PADI2;HIF1A;SH2B3;ROBO1
regulation of phospholipase A2 activity (GO:0032429)	0.0612355	0.455579	0	0	3.87372	10.8194	ANXA1;LRP1;ANXA8;PLA2R1
regulation of positive chemotaxis (GO:0050926)	0.0612355	0.455579	0	0	3.87372	10.8194	F7;ANGPT2;KDR;CDH13
regulation of vascular wound healing (GO:0061043)	0.0612355	0.455579	0	0	3.87372	10.8194	SMOC2;SERPINE1;TNFAIP3;TNF
venous blood vessel development (GO:0060841)	0.0612355	0.455579	0	0	3.87372	10.8194	ACVRL1;BMPR2;FOXF1;ENG
wound healing, spreading of epidermal cells (GO:0035313)	0.0612355	0.455579	0	0	3.87372	10.8194	ACVRL1;MMP12;COL5A1;ITGA5
negative regulation of endothelial cell proliferation (GO:0001937)	0.0612487	0.455579	0	0	1.86056	5.19619	DLL4;MEF2C;FLT1;SPARC;NF1;PTPRM;CCL2;GHRL;PRL;VASH1;SULF1;THBS1
fatty acid metabolic process (GO:0006631)	0.0613388	0.455579	0	0	1.40701	3.92745	ABCD2;HPGD;PLA2G1B;ACSM1;ALOX12;ALOX12B;AOAH;ALKBH7;ADIPOR1;PTGS2;ADIPOR2;HSD17B8;ACAA1;HAO2;GGT5;ACOT8;ELOVL4;OXSM;ACOT11;CYP4B1;ACSL4;PEX2;ACSL3;CPT1C;BAAT;ALOX15B;MCAT;PLA2G15;GPAM;ALOX5AP;NDUFAB1;ANGPTL3;SLC27A4
regulation of bone mineralization (GO:0030500)	0.0620474	0.455579	0	0	1.64782	4.58071	SRGN;FBN2;CCR1;ECM1;MEF2C;BMPR2;PTH;TWIST1;TXLNG;ANO6;SLC8A1;GREM1;P2RX7;CCL3;TMEM119;ENPP1;DDR2
5-phosphoribose 1-diphosphate biosynthetic process (GO:0006015)	0.0620475	0.455579	0	0	5.8099	16.1507	PRPS2;PRPSAP1;PRPSAP2
5-phosphoribose 1-diphosphate metabolic process (GO:0046391)	0.0620475	0.455579	0	0	5.8099	16.1507	PRPS2;PRPSAP1;PRPSAP2
alpha-beta T cell differentiation (GO:0046632)	0.0620475	0.455579	0	0	5.8099	16.1507	ITK;ANXA1;TNFSF8
amino-acid betaine biosynthetic process (GO:0006578)	0.0620475	0.455579	0	0	5.8099	16.1507	SHMT1;BBOX1;ALDH9A1
carnitine biosynthetic process (GO:0045329)	0.0620475	0.455579	0	0	5.8099	16.1507	SHMT1;BBOX1;ALDH9A1
cellular response to antibiotic (GO:0071236)	0.0620475	0.455579	0	0	5.8099	16.1507	MEF2C;RPL23;CRIP1
cellular response to testosterone stimulus (GO:0071394)	0.0620475	0.455579	0	0	5.8099	16.1507	ROCK2;SPP1;MSN
cellular response to vitamin (GO:0071295)	0.0620475	0.455579	0	0	5.8099	16.1507	POSTN;FES;FOLR1
chronic inflammatory response (GO:0002544)	0.0620475	0.455579	0	0	5.8099	16.1507	S100A9;THBS1;TNF
deoxyribonucleotide metabolic process (GO:0009262)	0.0620475	0.455579	0	0	5.8099	16.1507	RRM2B;SAMHD1;DERA
erythrose 4-phosphate/phosphoenolpyruvate family amino acid catabolic process (GO:1902222)	0.0620475	0.455579	0	0	5.8099	16.1507	GSTZ1;QDPR;IL4I1
establishment of protein localization to vacuole (GO:0072666)	0.0620475	0.455579	0	0	5.8099	16.1507	SNF8;VPS25;VPS28
extracellular exosome biogenesis (GO:0097734)	0.0620475	0.455579	0	0	5.8099	16.1507	COPS5;CD34;RAB11A
gastro-intestinal system smooth muscle contraction (GO:0014831)	0.0620475	0.455579	0	0	5.8099	16.1507	PTGER3;SULF1;SULF2
His-Purkinje system development (GO:0003164)	0.0620475	0.455579	0	0	5.8099	16.1507	IRX3;TBX5;HOPX
histone citrullination (GO:0036414)	0.0620475	0.455579	0	0	5.8099	16.1507	PADI2;PADI4;PADI1
L-phenylalanine catabolic process (GO:0006559)	0.0620475	0.455579	0	0	5.8099	16.1507	GSTZ1;QDPR;IL4I1
membrane depolarization during AV node cell action potential (GO:0086045)	0.0620475	0.455579	0	0	5.8099	16.1507	CACNB2;CACNA1C;SCN5A
membrane raft distribution (GO:0031580)	0.0620475	0.455579	0	0	5.8099	16.1507	CD2;PTPRC;MAL
mesonephric duct development (GO:0072177)	0.0620475	0.455579	0	0	5.8099	16.1507	WNT11;PKD2;PKD1
negative regulation of cell volume (GO:0045794)	0.0620475	0.455579	0	0	5.8099	16.1507	P2RX7;ANO6;SHANK3
negative regulation of hydrogen peroxide metabolic process (GO:0010727)	0.0620475	0.455579	0	0	5.8099	16.1507	MMP3;HP;FYN
negative regulation of hydrogen peroxide-induced neuron death (GO:1903208)	0.0620475	0.455579	0	0	5.8099	16.1507	IL10;NR4A3;PARK7
negative regulation of immunoglobulin production (GO:0002638)	0.0620475	0.455579	0	0	5.8099	16.1507	CR1;FCRL3;FCGR2B
negative regulation of interferon-alpha production (GO:0032687)	0.0620475	0.455579	0	0	5.8099	16.1507	IL10;NLRC3;HAVCR2
negative regulation of lipid transport (GO:0032369)	0.0620475	0.455579	0	0	5.8099	16.1507	FIS1;ITGB3;ITGAV
negative regulation of metallopeptidase activity (GO:1905049)	0.0620475	0.455579	0	0	5.8099	16.1507	LRP1;TIMP2;RECK
negative regulation of myosin-light-chain-phosphatase activity (GO:0035509)	0.0620475	0.455579	0	0	5.8099	16.1507	ROCK2;NCKAP1L;TNF
negative regulation of protein polyubiquitination (GO:1902915)	0.0620475	0.455579	0	0	5.8099	16.1507	GPS2;PPIA;TRIM44
negative regulation of regulatory T cell differentiation (GO:0045590)	0.0620475	0.455579	0	0	5.8099	16.1507	IRF1;TNFSF4;CTLA4
negative regulation of vascular endothelial cell proliferation (GO:1905563)	0.0620475	0.455579	0	0	5.8099	16.1507	MEF2C;FLT1;CCL2
nephric duct development (GO:0072176)	0.0620475	0.455579	0	0	5.8099	16.1507	WNT11;PKD2;PKD1
polyphosphate catabolic process (GO:0006798)	0.0620475	0.455579	0	0	5.8099	16.1507	PRUNE2;BNIP2;BNIPL
positive regulation of CD4-positive, CD25-positive, alpha-beta regulatory T cell differentiation (GO:0032831)	0.0620475	0.455579	0	0	5.8099	16.1507	IFNG;FOXP3;HLA-DRB1
positive regulation of CD8-positive, alpha-beta T cell differentiation (GO:0043378)	0.0620475	0.455579	0	0	5.8099	16.1507	NCKAP1L;LILRB4;RUNX3
positive regulation of gamma-delta T cell activation (GO:0046645)	0.0620475	0.455579	0	0	5.8099	16.1507	LEF1;LILRB1;NCKAP1L
positive regulation of heat generation (GO:0031652)	0.0620475	0.455579	0	0	5.8099	16.1507	PTGER3;PTGS2;TNF
positive regulation of membrane permeability (GO:1905710)	0.0620475	0.455579	0	0	5.8099	16.1507	HEBP2;LAPTM5;JAM3
positive regulation of MHC class I biosynthetic process (GO:0045345)	0.0620475	0.455579	0	0	5.8099	16.1507	CIITA;NLRP12;NLRC5
positive regulation of natural killer cell chemotaxis (GO:2000503)	0.0620475	0.455579	0	0	5.8099	16.1507	CCL7;CCL4;CCL3
positive regulation of necrotic cell death (GO:0010940)	0.0620475	0.455579	0	0	5.8099	16.1507	HEBP2;SLC6A6;SLC6A13
positive regulation of peroxisome proliferator activated receptor signaling pathway (GO:0035360)	0.0620475	0.455579	0	0	5.8099	16.1507	PTGIS;ASXL2;GPS2
positive regulation of protein localization to synapse (GO:1902474)	0.0620475	0.455579	0	0	5.8099	16.1507	NLGN2;DVL1;WNT5A
protein citrullination (GO:0018101)	0.0620475	0.455579	0	0	5.8099	16.1507	PADI2;PADI4;PADI1
protein lipoylation (GO:0009249)	0.0620475	0.455579	0	0	5.8099	16.1507	LIPT2;NDUFAB1;NNAT
protein transport to vacuole involved in ubiquitin-dependent protein catabolic process via the multivesicular body sorting pathway (GO:0043328)	0.0620475	0.455579	0	0	5.8099	16.1507	SNF8;VPS25;VPS28
regulation of cytochrome-c oxidase activity (GO:1904959)	0.0620475	0.455579	0	0	5.8099	16.1507	NDUFA4;COX17;PHB2
regulation of fever generation (GO:0031620)	0.0620475	0.455579	0	0	5.8099	16.1507	PTGER3;PTGS2;TNF
regulation of granulocyte colony-stimulating factor production (GO:0071655)	0.0620475	0.455579	0	0	5.8099	16.1507	LILRA2;CD34;HAVCR2
regulation of microglial cell mediated cytotoxicity (GO:1904149)	0.0620475	0.455579	0	0	5.8099	16.1507	CX3CR1;ITGAM;STAP1
regulation of respiratory gaseous exchange by nervous system process (GO:0002087)	0.0620475	0.455579	0	0	5.8099	16.1507	NLGN3;NLGN2;TSHZ3
regulation of skeletal muscle tissue development (GO:0048641)	0.0620475	0.455579	0	0	5.8099	16.1507	MEF2C;MEGF10;FLOT1
regulation of systemic arterial blood pressure by endothelin (GO:0003100)	0.0620475	0.455579	0	0	5.8099	16.1507	EDN2;NOS3;ECE1
renal tubule development (GO:0061326)	0.0620475	0.455579	0	0	5.8099	16.1507	MEF2C;COL4A1;PKD2
response to salt stress (GO:0009651)	0.0620475	0.455579	0	0	5.8099	16.1507	CAPN3;KMO;TNF
vascular endothelial growth factor receptor-2 signaling pathway (GO:0036324)	0.0620475	0.455579	0	0	5.8099	16.1507	PDCD6;KDR;CLEC14A
regulation of mitochondrial membrane potential (GO:0051881)	0.0621664	0.455579	0	0	1.79975	4.99959	PRELID1;BAD;TUSC2;PARK7;SOD1;HEBP2;UBB;PPA2;PIP5KL1;ABL1;BCL2;AKT1;RNF122
regulation of protein dephosphorylation (GO:0035304)	0.0621664	0.455579	0	0	1.79975	4.99959	PPP1R16B;PPP2R5A;LILRB2;SPPL3;CDH5;PPP1R7;DLC1;ENSA;PPP1R8;CAMTA1;PIN1;CALM1;PPIA
positive regulation of B cell activation (GO:0050871)	0.0624836	0.457285	0	0	1.67655	4.64882	SASH3;MEF2C;RIF1;FCRL3;MIF;TNFSF13B;MMP14;IL6;PTPRC;GPR183;TNFSF4;BTK;BCL2;NCKAP1L;TP53BP1;TNFRSF4
amino acid import (GO:0043090)	0.0640285	0.464828	0	0	2.21432	6.0859	SLC22A4;SLC36A1;SLC25A38;SLC6A6;SLC9A3R1;SLC6A13;SLC6A1;SLC16A2
female gonad development (GO:0008585)	0.0640285	0.464828	0	0	2.21432	6.0859	EIF2B4;CEBPB;ZFP42;INHBB;ANG;INHBA;CYP19A1;SOD1
maturation of 5.8S rRNA from tricistronic rRNA transcript (SSU-rRNA, 5.8S rRNA, LSU-rRNA) (GO:0000466)	0.0640285	0.464828	0	0	2.21432	6.0859	ABT1;EXOSC7;ERI2;EXOSC8;UTP20;URB1;EXOSC3;RPS21
metallo-sulfur cluster assembly (GO:0031163)	0.0640285	0.464828	0	0	2.21432	6.0859	NFU1;ISCA2;NDOR1;GLRX5;HSCB;NUBP1;ISCU;NUBP2
negative regulation of protein dephosphorylation (GO:0035308)	0.0640285	0.464828	0	0	2.21432	6.0859	PPP1R16B;YWHAE;PPP1R11;ENSA;FKBP1B;PPP1R1B;PPP1R8;STYXL1
regulation of macrophage chemotaxis (GO:0010758)	0.0640285	0.464828	0	0	2.21432	6.0859	CSF1;DDT;SLAMF8;STAP1;MIF;THBS1;CMKLR1;MAPK3
positive regulation of NF-kappaB transcription factor activity (GO:0051092)	0.0654853	0.474769	0	0	1.34982	3.6795	ALK;CX3CR1;PLA2G1B;CAMK2A;CIB1;NOD1;NLRC4;TNF;EDA2R;PYCARD;IL18RAP;UBB;CLEC7A;FLOT1;CAPN3;NLRP3;RPS27A;TRIM22;TNFSF18;NTRK1;WNT5A;RIPK4;IL18;IRAK3;TRAF1;CFLAR;AGT;CRNN;PSMA6;IL6;BTK;UBE2N;PRKCQ;PPIA;S100A9;UBA52;TLR4;S100A8;LTF;TLR2
aflatoxin metabolic process (GO:0046222)	0.0680638	0.479892	0	0	2.58293	6.94112	ACY3;AKR7A2;AKR7A3;MGST3;MGST1;MGST2
clathrin coat assembly (GO:0048268)	0.0680638	0.479892	0	0	2.58293	6.94112	HIP1;SGIP1;CLTB;AP2S1;CLTA;PIK3C2A
dermatan sulfate proteoglycan biosynthetic process (GO:0050651)	0.0680638	0.479892	0	0	2.58293	6.94112	VCAN;DSEL;CSGALNACT2;BGN;CSPG4;DCN
G protein-coupled glutamate receptor signaling pathway (GO:0007216)	0.0680638	0.479892	0	0	2.58293	6.94112	GRM2;GRM4;HOMER2;GRM8;GRIK3;GRM1
ganglioside biosynthetic process (GO:0001574)	0.0680638	0.479892	0	0	2.58293	6.94112	ST8SIA2;B3GALT4;ST8SIA4;B4GALNT1;ST3GAL2;ST6GALNAC5
icosanoid biosynthetic process (GO:0046456)	0.0680638	0.479892	0	0	2.58293	6.94112	CYP2C9;CYP2C8;PLA2G1B;MGST3;ALOX5AP;MGST2
lipoxygenase pathway (GO:0019372)	0.0680638	0.479892	0	0	2.58293	6.94112	HPGD;ALOX5AP;ALOX12;ALOX12B;PTGS2;ALOX15B
membrane repolarization during cardiac muscle cell action potential (GO:0086013)	0.0680638	0.479892	0	0	2.58293	6.94112	YWHAE;KCNE2;KCNJ8;KCND3;KCNN2;KCNJ2
mycotoxin metabolic process (GO:0043385)	0.0680638	0.479892	0	0	2.58293	6.94112	ACY3;AKR7A2;AKR7A3;MGST3;MGST1;MGST2
negative regulation of leukocyte mediated cytotoxicity (GO:0001911)	0.0680638	0.479892	0	0	2.58293	6.94112	CX3CR1;PTPRC;CLEC12B;LILRB1;KLRD1;FCGR2B
negative regulation of ubiquitin-protein transferase activity (GO:0051444)	0.0680638	0.479892	0	0	2.58293	6.94112	RPS7;RPL23;USP44;RPL11;ABL1;PARK7
organic heteropentacyclic compound metabolic process (GO:1901376)	0.0680638	0.479892	0	0	2.58293	6.94112	ACY3;AKR7A2;AKR7A3;MGST3;MGST1;MGST2
peptidyl-arginine modification (GO:0018195)	0.0680638	0.479892	0	0	2.58293	6.94112	KRTCAP2;PADI2;PARK7;PADI4;ART3;PADI1
positive regulation of lyase activity (GO:0051349)	0.0680638	0.479892	0	0	2.58293	6.94112	NOS3;NF1;AKAP5;CACNA1C;PARK7;ISCU
positive regulation of secretion (GO:0051047)	0.0680638	0.479892	0	0	2.58293	6.94112	NPR1;ALOX12B;ACSL3;PRL;TRH;GPLD1
positive regulation of sprouting angiogenesis (GO:1903672)	0.0680638	0.479892	0	0	2.58293	6.94112	S100A1;ITGA5;FGF1;FGF2;JMJD8;JAK1
regulation of extracellular matrix disassembly (GO:0010715)	0.0680638	0.479892	0	0	2.58293	6.94112	CST3;IL6;LRP1;FAP;PDPN;DDR2
regulation of neuron projection arborization (GO:0150011)	0.0680638	0.479892	0	0	2.58293	6.94112	MACF1;NTNG2;DLG4;WNT5A;DVL1;MYO9A
regulation of superoxide anion generation (GO:0032928)	0.0680638	0.479892	0	0	2.58293	6.94112	ITGAM;CLEC7A;GSTP1;ITGB2;FPR2;SOD1
lamellipodium assembly (GO:0030032)	0.0681388	0.479892	0	0	2.05162	5.51107	ITGB1;CCDC88A;PTPRO;ARFIP2;CDH13;RAC1;RHOD;VCL;ARHGEF6
negative regulation of signaling receptor activity (GO:2000272)	0.0681388	0.479892	0	0	2.05162	5.51107	CNRIP1;CLEC12B;CBLB;CBL;CHMP6;TNF;LILRB4;VPS25;SOCS5
regulation of biomineral tissue development (GO:0070167)	0.0681388	0.479892	0	0	2.05162	5.51107	CEBPB;ECM1;ROCK2;NOS3;AMTN;TWIST1;TXLNG;ENPP1;DDR2
cell-cell junction assembly (GO:0007043)	0.0694101	0.488029	0	0	1.56747	4.18157	CNTNAP1;CTNND1;PRKCA;CDH6;GJC1;CDH5;GJB2;GJD3;GJA5;GJB6;GJA4;CDH11;CDH22;DSG1;PKP1;DCHS1;TLN1;VCL;JAM3
cellular response to interferon-gamma (GO:0071346)	0.0694741	0.488029	0	0	1.39487	3.71984	CIITA;CCL3L1;CAMK2A;AQP4;IFI30;ICAM1;CCL8;CCL7;CCL4;CCL3;CCL2;FCGR1A;IL12RB1;GBP1;TRIM22;HLA-DQA1;GBP4;JAK1;GBP6;GBP5;VCAM1;CCL22;WNT5A;RPL13A;HCK;IFNG;IRF4;IRF1;IRF6;TLR4;HLA-DRB1;TLR2
positive regulation of macromolecule metabolic process (GO:0010604)	0.0701428	0.492088	0	0	1.20681	3.20678	CSF2;CSF1;CELF1;PRKAG1;ECE1;PTPN22;PARK7;FGF1;ETS1;FGF2;TNF;ROBO1;FGF5;CDH5;FGF7;C1QTNF1;FGF9;ITGAX;AKT1;EMILIN1;LGALS7;CD34;MEF2C;NAT8B;ANXA2;RPS7;RPL23;SLC11A1;WNT5A;SOX11;POU3F1;MMP8;PRKAB1;POU3F3;TGFBR1;OVOL2;ADAM19;ACTA2;GREM1;SFRP4;IFNG;CLDN19;ERP29;PKP1;TLR4;ATF4;TLR2;RBMS3;ROCK2;RPL11;LEF1;PDGFB;PIK3R3;TWIST1;ALOX12B;PHB;HIF1A;PPM1F;DLL4;WNT11;CLEC7A;CCL3;STAP1;MAPK3;PTPN1;ZNF580;ANGPT1;W…
positive regulation of cysteine-type endopeptidase activity (GO:2001056)	0.0705692	0.493158	0	0	1.58613	4.20508	FIS1;NDUFA13;BAD;PDCD6;F2R;NOD1;NLRC4;MEFV;TNF;UACA;PPM1F;PYCARD;REST;CLEC7A;PERP;NLRP3;FYN;TBC1D10A
apoptotic process (GO:0006915)	0.0707752	0.493158	0	0	1.27183	3.36813	IFI27L2;HIP1;ITGB2;PRF1;NUDT2;CIB1;IFIT2;TP53AIP1;PYCARD;STK11;AIFM1;FAM162A;AKT1;CAPN3;TP63;ZNF385A;GLRX2;ADORA2A;IFNG;PIK3CA;IRF1;ELMO1;MAL;PPIA;ARHGEF6;TLR2;PDE1B;DIABLO;PRUNE2;CXCR4;STK4;FOXO1;AKAP1;PPP2CA;BCL2L11;BNIP1;PAK6;NLRP3;BNIP2;BMF;CD14;GSDMA;DMPK;TNFSF14;BAD;DHCR24;CFLAR;ALOX15B;CD2;DAP;FAP;DLC1;IL2RA;BCL2;PDCD4;NOX5;BNIPL
fatty-acyl-CoA biosynthetic process (GO:0046949)	0.0708409	0.493158	0	0	1.93774	5.12983	SLC25A1;ELOVL1;ELOVL5;ELOVL2;TECR;ELOVL3;PPT1;ACSL4;ACSL3;HSD17B8
negative regulation of interleukin-1 production (GO:0032692)	0.0708409	0.493158	0	0	1.93774	5.12983	CX3CR1;IL10;SERPINB1;NLRP12;GSTP1;TNFAIP3;NLRP3;GHRL;MEFV;LILRB4
positive regulation of B cell proliferation (GO:0030890)	0.0708409	0.493158	0	0	1.93774	5.12983	SASH3;MEF2C;PTPRC;FCRL3;GPR183;BCL2;NCKAP1L;MIF;TNFRSF4;TNFSF13B
regulation of macrophage activation (GO:0043030)	0.0708409	0.493158	0	0	1.93774	5.12983	IL6;LRFN5;WNT5A;LBP;MIF;MMP8;FCGR2B;THBS1;TLR4;CD200
regulation of phagocytosis (GO:0050764)	0.0716135	0.497897	0	0	1.60753	4.23821	TUB;SLC11A1;DYSF;FPR2;TNF;PYCARD;FGR;HCK;PTPRC;IFNG;CLEC7A;SYT11;IL2RB;ITGAV;FCGR2B;TGM2;TLR2
regulation of defense response (GO:0031347)	0.0720933	0.500301	0	0	1.48658	3.9094	SEMA7A;ANXA1;CELF1;IL1R1;SETD6;WNT5A;PTPN22;PARK7;ADAMTS12;PTGS2;SAMHD1;SELE;FGR;HCK;PSMA6;SBNO2;IRF1;BCL6B;TNFSF4;FCGR2B;PIK3AP1;APPL2;CCR2
regulation of humoral immune response (GO:0002920)	0.072507	0.500301	0	0	1.63233	4.28334	CR1;C1S;C1R;PROS1;C5AR1;PHB2;CPN1;C3;C4A;C8G;C3AR1;SUSD4;SERPING1;CCR7;FCGR2B;C1QC
cell-substrate junction assembly (GO:0007044)	0.0725128	0.500301	0	0	1.8536	4.86382	COL17A1;ACTN2;ACTN1;DLC1;KRT14;FN1;LAMC1;THY1;KRT5;RHOD;FERMT2
positive regulation of calcium ion transport into cytosol (GO:0010524)	0.0725128	0.500301	0	0	1.8536	4.86382	P2RX7;CXCL10;CXCL9;P2RX5;TRPC3;PLA2G1B;TRPC1;F2R;CAPN3;THY1;PLCG1
positive regulation of DNA binding (GO:0043388)	0.0725128	0.500301	0	0	1.8536	4.86382	SKI;EGF;PYHIN1;TWIST1;HES1;EDF1;PARK7;TXN;MMP8;MMP9;NME1
positive regulation of epidermal growth factor receptor signaling pathway (GO:0045742)	0.0725128	0.500301	0	0	1.8536	4.86382	CCDC88A;EPGN;HIP1;NCF1;EGF;AKT1;PTK6;CBL;MMP9;AGT;EREG
negative regulation of canonical Wnt signaling pathway (GO:0090090)	0.0726083	0.500324	0	0	1.3251	3.47532	INVS;PTPRU;CTNND1;PTPRO;STK4;GLI3;PSMA7;PSMD8;PSMB6;PSMD9;SLC9A3R1;STK11;PSMB5;WNT11;SOX17;TNN;FRZB;PSMB3;DVL1;DACT3;EMD;DACT1;IGFBP1;WWTR1;SIAH2;WNT5A;DKK2;BICC1;TBX18;DKK3;RBX1;GREM1;SFRP4;PSMA6;DAB2;LATS2;SDHAF2;PSMA2;HECW1;PFDN5;CSNK1A1L;RBMS3
positive regulation of cell morphogenesis involved in differentiation (GO:0010770)	0.0732037	0.503148	0	0	1.66138	4.3437	FGB;NRP1;CUL7;SS18L2;CIB1;CDC42;PTPRD;ABL1;CASS4;RAC1;DOCK1;FERMT2;LIMS2;S100A10;LIMS1
regulation of complement activation (GO:0030449)	0.0732037	0.503148	0	0	1.66138	4.3437	CR1;C1S;C1R;PROS1;C5AR1;PHB;PHB2;CPN1;C3;C4A;C8G;C3AR1;SUSD4;SERPING1;C1QC
connective tissue development (GO:0061448)	0.0734193	0.503354	0	0	1.78888	4.67179	COL2A1;HYAL1;COL11A2;NAMPT;SH3PXD2B;RORC;CHI3L1;GHRL;SULF1;PKD1;SOX5;SULF2
regulation of apoptotic signaling pathway (GO:2001233)	0.0734193	0.503354	0	0	1.78888	4.67179	CX3CR1;PYCARD;CRADD;PTPMT1;BCL2;TMBIM6;TRAF1;TPD52L1;TNF;PPIA;STYXL1;TGFBR1
monocyte chemotaxis (GO:0002548)	0.0737502	0.504293	0	0	1.73758	4.52998	FLT1;ANXA1;CCL22;CCL3L1;PTPRO;PDGFB;IL6;CCL8;CCL7;CCL4;CCL3;CCL2;IL6R
positive regulation of epithelial to mesenchymal transition (GO:0010718)	0.0737502	0.504293	0	0	1.73758	4.52998	SERPINB3;WWTR1;LEF1;TWIST1;TGFBR1;LOXL2;COL1A1;DAB2;IL6;PDPN;SNAI1;ALX1;FERMT2
negative regulation of NF-kappaB transcription factor activity (GO:0032088)	0.0738353	0.504293	0	0	1.4967	3.90028	IL10;PTGIS;GFI1;SETD6;NFKBIL1;NLRC5;TNFAIP3;IRAK3;NLRC3;COMMD1;COMMD6;FOXP3;PYCARD;TCEAL7;DAP;NLRP12;BRMS1;CYP1B1;NLRP3;CD200;CMKLR1;HAVCR2
regulation of cellular component organization (GO:0051128)	0.0739362	0.504347	0	0	1.35606	3.53194	HIP1;ROCK2;STON1;WFDC1;PARK7;TNF;KLK8;NUBP1;RPTOR;STK11;ALKBH4;ABL1;MUC12;AP2S1;ABL2;SPOCK1;ROS1;PTPN1;RAB4A;RAB4B;WNT3A;WNT5A;PTCH2;IRAK3;PTPN11;SNCAIP;AGT;NET1;ZFYVE16;RAPGEF1;CDH13;RAPGEF2;PRKCQ;ANKRA2;RAB5A;EBAG9
synapse organization (GO:0050808)	0.07405	0.504489	0	0	1.37658	3.58326	CHRNA1;CX3CR1;NLGN3;NLGN2;PLXND1;C5AR1;LRRC4;SLC6A1;ELFN1;CDC42;DVL1;GPC6;PPFIA2;LRRC4B;UNC13C;UNC13A;DBNL;NLGN4X;F2R;CHCHD10;L1CAM;PTPRD;CACNB2;SDK1;LRFN5;REST;PPFIBP2;PCDHB5;PIN1;PCDHB4;PDZRN3;SHANK3;C1QC
positive regulation of immune response (GO:0050778)	0.0755686	0.513622	0	0	1.50796	3.89462	IL10;SASH3;GBP5;ITGAM;PLA2G1B;ITGB2;LILRB1;FPR2;EREG;PYCARD;HLA-DMB;PTPRC;IFNG;TNFSF4;TLR8;NLRP3;CCR7;CD226;IL12RB1;FCGR2B;HLA-DRB1
endoplasmic reticulum mannose trimming (GO:1904380)	0.0760535	0.513622	0	0	2.26019	5.82296	UBB;SYVN1;DERL2;RPS27A;UGGT2;RNF5;UBA52
myeloid cell activation involved in immune response (GO:0002275)	0.0760535	0.513622	0	0	2.26019	5.82296	PYCARD;SBNO2;IFNG;DYSF;LBP;LILRA2;SLAMF1
negative regulation of cytokine production involved in inflammatory response (GO:1900016)	0.0760535	0.513622	0	0	2.26019	5.82296	PYCARD;ABCD2;PDCD4;NLRC3;MEFV;LILRB4;APPL2
negative regulation of immune system process (GO:0002683)	0.0760535	0.513622	0	0	2.26019	5.82296	COL3A1;SPINK5;LILRB2;FCGR2B;FOXP3;LILRB4;CD200
negative regulation of oxidative stress-induced intrinsic apoptotic signaling pathway (GO:1902176)	0.0760535	0.513622	0	0	2.26019	5.82296	HSPB1;AKT1;PARK7;SOD2;HIF1A;PPIA;NFE2L2
positive regulation of oxidoreductase activity (GO:0051353)	0.0760535	0.513622	0	0	2.26019	5.82296	EDN2;ABL1;ABL2;PARK7;TNF;AGT;SIRT3
positive regulation of cellular component biogenesis (GO:0044089)	0.0765347	0.516229	0	0	1.4471	3.71905	PLEK;STX18;PARK7;TNF;CDH5;BCL2L11;SUMO1;HYAL1;CLEC7A;FLOT1;HAS3;EMILIN1;BMF;SYNPO;MMP1;MMP3;PRKCA;SNF8;IFNG;TAL1;ERCC1;CLDN19;CHMP2A;SDC1;PFN1
post-translational protein modification (GO:0043687)	0.0774301	0.521619	0	0	1.21112	3.0985	SERPINA1;CSF1;FBXO27;TNC;DMP1;HIF3A;LAMC1;PSMD8;ANKRD9;C4A;PSMD9;SKP1;IGFBP1;WSB2;IGFBP3;COMMD1;UCHL3;RABGGTA;RBX1;PSMA6;VCAN;PSMA2;AMTN;SPARCL1;RAB38;MFGE8;MATN3;CUL9;CUL7;ITIH2;SDC2;RAB1B;KLHL11;COPS7A;NEDD8;ASB11;AFP;KLHL13;RNF7;HIF1A;FSTL1;LTBP1;PSMA7;KNG1;C3;TGOLN2;CST3;PSMB6;SOCS3;PSMB5;PSMB3;STC2;SPP1;IGFBP7;CHML;RBBP7;APOB;SOCS5;UBE2F;WFS1;LAMB2;FN1;FBXL15;LAMB1;BTBD6;FBXL13;CP;RAB11A;RAB…
positive regulation of DNA-binding transcription factor activity (GO:0051091)	0.0785772	0.52869	0	0	1.25237	3.18563	FOXA1;ALK;CSF3;SMARCB1;CRTC3;CIB1;PARK7;PHB2;TNF;EDA2R;PYCARD;IL18RAP;FLOT1;AKT1;CAPN3;TRIM22;IL10;NFAM1;BUD31;RIPK4;WNT5A;IL18;IRAK3;TRAF1;PSMA6;BTK;HCLS1;PRKCQ;UBA52;TLR4;PPIA;S100A9;S100A8;DDR2;TLR2;LTF;CX3CR1;HDAC4;PLA2G1B;CAMK2A;NOD1;NLRC4;NHLH2;UBB;CLEC7A;NLRP3;TP53BP1;RPS27A;WNT2;TNFSF18;NTRK1;TAF12;CFLAR;AGT;CRNN;IL6;COPS5;LPAR5;UBE2N;CD200
dermatan sulfate biosynthetic process (GO:0030208)	0.0797465	0.530632	0	0	2.7671	6.99771	VCAN;DSEL;BGN;CSPG4;DCN
melanocyte differentiation (GO:0030318)	0.0797465	0.530632	0	0	2.7671	6.99771	USP13;MEF2C;MREG;OR51E2;ENPP1
negative regulation of complement activation (GO:0045916)	0.0797465	0.530632	0	0	2.7671	6.99771	CR1;SUSD4;SERPING1;VSIG4;A2M
positive regulation of T-helper 1 type immune response (GO:0002827)	0.0797465	0.530632	0	0	2.7671	6.99771	IL1R1;SLC11A1;IL18;IL12RB1;CCR2
positive regulation of T-helper 17 type immune response (GO:2000318)	0.0797465	0.530632	0	0	2.7671	6.99771	CLEC7A;CLEC6A;NFKBIZ;PRKCQ;IL12RB1
protein import into peroxisome matrix (GO:0016558)	0.0797465	0.530632	0	0	2.7671	6.99771	PEX16;PEX7;PEX10;PEX2;PEX14
purine nucleotide biosynthetic process (GO:0006164)	0.0797465	0.530632	0	0	2.7671	6.99771	PRPS2;PRPSAP1;PRPSAP2;AMPD2;HPRT1
regulation of CD4-positive, alpha-beta T cell differentiation (GO:0043370)	0.0797465	0.530632	0	0	2.7671	6.99771	IRF4;TNFSF4;NCKAP1L;RUNX3;HLA-DRB1
replicative senescence (GO:0090399)	0.0797465	0.530632	0	0	2.7671	6.99771	MME;SERPINE1;ATM;ROMO1;PLA2R1
actin cytoskeleton reorganization (GO:0031532)	0.0805768	0.534845	0	0	1.55078	3.90572	NRP1;PTPN1;ANXA1;GPR65;NRK;PLEK;MINK1;PARVA;ANTXR1;SYDE1;FGF7;PARVG;PTK7;CLDN19;CASS4;MYH9;THSD7A;S1PR2
positive regulation of Ras protein signal transduction (GO:0046579)	0.0805768	0.534845	0	0	1.55078	3.90572	NTRK1;GPR17;P2RY10;GPR65;F2R;GPR20;GPR4;LPAR4;PIK3CG;RASGRP4;ROBO1;GPR174;P2RY8;NET1;COL3A1;RAPGEF1;RAC1;F2RL2
positive regulation of receptor internalization (GO:0002092)	0.0811546	0.537556	0	0	2.06657	5.18998	GREM1;SFRP4;ANGPT1;EGF;WNT3A;INSR;SELE;APLN
regulation of apoptotic process (GO:0042981)	0.0811836	0.537556	0	0	1.13862	2.85913	FOXA1;ARAF;CIB1;PARK7;PHB2;TNF;IKZF3;IFIT2;PYCARD;TP53AIP1;COMP;PREX1;RASSF2;FAM162A;ARHGDIA;CFL1;CLEC5A;KDR;AKT1;CYP1B1;PROK2;CAPN3;PIM2;TP63;TGM2;MEF2C;ACTN2;IGFBP3;ACTN1;HGF;RPS6;WNT5A;MIF;POU3F3;CLIP3;SFRP4;OBSCN;BRMS1;ALPK2;UBA52;PPIA;GPLD1;NGEF;RNF122;ATF4;SLC27A4;DIABLO;PHB;STK4;NDRG1;FOXO1;KNG1;PRDX5;BCL2L11;CALHM2;UBB;BAG1;ABL1;NCKAP1L;BMF;IP6K2;TNFSF18;PRELID1;CRADD;WFS1;SIAH2;CIDEA;DHC…
fatty acid oxidation (GO:0019395)	0.0821152	0.543062	0	0	1.56916	3.92232	ABCD2;ACADVL;ACSM1;PEX2;ALOX12;ADH7;ADIPOR1;ADIPOR2;HSD17B10;MCAT;ACAT2;ALDH3A2;AUH;ACAA1;ACADS;HAO2;DECR1
glycerophospholipid metabolic process (GO:0006650)	0.0828608	0.547326	0	0	1.4708	3.66317	PDGFRB;PLA2G1B;CPNE6;PIGP;PLEK;PLA2G4C;GDE1;GDPD3;PLA2G7;CRLS1;PIGY;ABHD12;PIGC;PLA2G15;DPM2;PGP;PLCG1;PIGF;PLCB2;GPLD1;PLCD1;PIGH
ribonucleoprotein complex assembly (GO:0022618)	0.0831132	0.548324	0	0	1.34434	3.34412	RPL3;RPL10;CELF1;CELF2;MRPS11;RPLP0;RPL11;RPS27L;RPL6;RPS15;COIL;RPS14;MRPL20;SNRPD2;RPL38;SNRPD3;TXNL4A;ABT1;MCTS1;RPS5;RPSA;RPL23A;ERAL1;EIF2S2;MRPS7;LSM4;RPS27;EIF6;SNRPG;RPL24;SNRPE;GEMIN7;SNRPF;GEMIN8;SNRPC
regulation of cardiac conduction (GO:1903779)	0.0835398	0.550469	0	0	1.59037	3.94799	DMPK;NPR1;TRPC1;NPR2;ITPR1;ATP2B4;ABCC9;TBX5;SLC8A1;AGT;FXYD4;GJA5;FXYD2;FKBP1B;FXYD6;CORIN
acute inflammatory response (GO:0002526)	0.0843027	0.551476	0	0	1.93752	4.79214	CEBPB;IL6;CD6;TNFSF4;CTNNBIP1;HP;ANO6;LBP;IL6R
camera-type eye development (GO:0043010)	0.0843027	0.551476	0	0	1.93752	4.79214	FBN2;SKI;LAMA1;NF1;CYP1B1;CACNA1C;NES;PAX2;FBN1
cellular lipid catabolic process (GO:0044242)	0.0843027	0.551476	0	0	1.93752	4.79214	ABHD12;PLA2G15;ACOT8;ANGPTL3;MGST2;CYP1B1;AOAH;HAO2;PLBD2
positive regulation of cellular component movement (GO:0051272)	0.0843027	0.551476	0	0	1.93752	4.79214	DUOX1;STK11;CCDC25;PDPN;TWIST1;CCR7;PHPT1;ETS1;TGFBR1
regulation of epidermal growth factor-activated receptor activity (GO:0007176)	0.0843027	0.551476	0	0	1.93752	4.79214	EPGN;NCF1;EGF;CBLB;CBL;CHMP6;VPS25;SOCS5;EREG
response to glucocorticoid (GO:0051384)	0.0843027	0.551476	0	0	1.93752	4.79214	IL10;IL1RN;IL6;REST;BCL2L11;ANXA1;GOT1;TNF;UBE2L3
blood circulation (GO:0008015)	0.0848086	0.554117	0	0	1.61513	3.98511	ACVRL1;NPR1;ROCK2;NOS3;ELN;AVPR1A;SOD1;DLL4;CXCL10;SGCD;ADORA2A;C3AR1;OLR1;SERPING1;SGCG
positive regulation of neuron death (GO:1901216)	0.0858668	0.560356	0	0	1.64441	4.03695	EPHA7;ITGAM;ITGB2;WNT5A;TNF;BACE1;REST;IFNG;CCL3;NF1;FYN;FCGR2B;TLR4;ATF4
negative regulation of peptidyl-tyrosine phosphorylation (GO:0050732)	0.0860922	0.560448	0	0	1.84535	4.52543	PPP2CA;SOCS3;PTPRC;CD300A;SH3BP5;PTK6;THY1;SAMSN1;SH2B3;LILRB4
regulation of macrophage derived foam cell differentiation (GO:0010743)	0.0860922	0.560448	0	0	1.84535	4.52543	ABCA1;MSR1;CSF2;CSF1;ITGB3;IL18;ITGAV;APOB;ALOX15B;AGT
positive regulation of cysteine-type endopeptidase activity involved in apoptotic process (GO:0043280)	0.0861999	0.560448	0	0	1.36639	3.34913	NDUFA13;HIP1;DIABLO;PDCD6;RPS27L;NOD1;NLRC4;TNF;UACA;PPM1F;ROBO1;PYCARD;AIFM1;FAM162A;CLEC7A;NLRP3;FIS1;CRADD;BAD;F2R;LAPTM5;CFLAR;HSPE1;DAP;NLRP12;REST;DLC1;PDCD2;ANP32B;S100A9;S100A8
glutathione metabolic process (GO:0006749)	0.0866416	0.560448	0	0	1.67955	4.10814	GGT5;G6PD;GSTP1;GSS;MGST2;PARK7;GLRX2;SOD1;GSTZ1;GSTA3;ETHE1;CHAC1;HAGH
negative regulation of proteolysis (GO:0045861)	0.0866416	0.560448	0	0	1.67955	4.10814	IL10;SERPINB3;CSTB;SERPINB4;CSTA;ECM1;CST7;KNG1;CST3;TIMP2;AKT1;GAS1;CHAC1
positive regulation of T cell differentiation (GO:0045582)	0.0866416	0.560448	0	0	1.67955	4.10814	CR1;LEF1;NKAP;RHOH;LILRB2;LILRB4;GLI3;IL4I1;ZAP70;TNFSF4;NCKAP1L;IL12RB1;HLA-DRB1
substantia nigra development (GO:0021762)	0.0866416	0.560448	0	0	1.67955	4.10814	YWHAE;G6PD;S100A1;NDRG2;DYNLL1;COX6B1;CDC42;FGF9;GNB4;NDUFS3;PADI2;CKB;CALM1
intracellular pH reduction (GO:0051452)	0.0869143	0.560448	0	0	1.77625	4.33908	ATP6V0E1;SLC11A1;DMXL2;SLAMF8;ATP6V1H;ATP6V0A4;RAB38;ATP6V1E1;ATP6V1D;ATP6V0C;ATP6V1F
nuclear-transcribed mRNA catabolic process, exonucleolytic (GO:0000291)	0.0869143	0.560448	0	0	1.77625	4.33908	EXOSC7;LSM7;EXOSC8;LSM1;POLR2G;EXOSC3;LSM4;EXOSC1;LSM3;DCP2;LSM2
positive regulation of immunoglobulin production (GO:0002639)	0.0869143	0.560448	0	0	1.77625	4.33908	CD86;SASH3;IL10;IL6;PTPRC;RIF1;TNFSF4;PHB;TP53BP1;PHB2;TNFRSF4
response to peptide (GO:1901652)	0.0870354	0.560561	0	0	1.72252	4.20543	MMP12;EIF2B4;STAT5B;ANXA1;REG1B;MMP2;STAT2;MMP3;STAT4;FYN;EIF2B1;MMP9
positive regulation of protein secretion (GO:0050714)	0.0871764	0.560793	0	0	1.49121	3.63828	FGB;NLGN2;PLA2G1B;BAD;OR51E2;GOLPH3L;ACSL4;FRMD4A;TRH;MYRIP;IER3IP1;PSMD9;NNAT;ANG;GHRL;PPIA;TLR4;MYH10;ARF6;TLR2
protein autophosphorylation (GO:0046777)	0.0904307	0.560793	0	0	1.30411	3.13401	ALK;ITK;FLT1;FLT4;CAMK2A;STK4;STK10;STK11;ERBB4;STK16;MKNK2;KDR;ABL1;AKT1;PIM2;MAPK3;PDGFRB;MAP4K1;NTRK1;PDGFRA;MAP2K2;INSR;TNK1;MINK1;PTK6;UHMK1;CLK2;FGR;HCK;MEX3B;PIKFYVE;MAPKAPK3;FES;CAMK4;TAOK1;ATM;TEK;FGFR1;MAP3K12;DDR2
aromatic amino acid family catabolic process (GO:0009074)	0.0906431	0.560793	0	0	2.32449	5.58069	GSTZ1;QDPR;IL4I1;TDO2;KMO;IDO1
body fluid secretion (GO:0007589)	0.0906431	0.560793	0	0	2.32449	5.58069	SLC22A4;OXTR;NPR1;ERBB4;VIP;APLN
motor neuron axon guidance (GO:0008045)	0.0906431	0.560793	0	0	2.32449	5.58069	TMEFF1;CHN1;NTN5;RHOH;RAC1;NTN3
negative regulation of epithelial cell differentiation (GO:0030857)	0.0906431	0.560793	0	0	2.32449	5.58069	SPRED3;ZEB1;IFNG;NOTCH4;SPRY1;MMP9
negative regulation of macrophage activation (GO:0043031)	0.0906431	0.560793	0	0	2.32449	5.58069	LRFN5;PTPRC;SYT11;CST7;FCGR2B;CD200
positive regulation of alpha-beta T cell proliferation (GO:0046641)	0.0906431	0.560793	0	0	2.32449	5.58069	TNFSF4;EBI3;IL18;PTPN22;RASAL3;CCR2
positive regulation of endothelial cell apoptotic process (GO:2000353)	0.0906431	0.560793	0	0	2.32449	5.58069	ITGA4;PDCD4;CCL2;ANO6;PLCG1;THBS1
positive regulation of myeloid leukocyte cytokine production involved in immune response (GO:0061081)	0.0906431	0.560793	0	0	2.32449	5.58069	SEMA7A;NR4A3;CAMK4;WNT5A;LAPTM5;LILRB1
positive regulation of vasoconstriction (GO:0045907)	0.0906431	0.560793	0	0	2.32449	5.58069	FGB;OXTR;TBXA2R;F2R;AVPR1A;ADRA1B
regulation of hormone secretion (GO:0046883)	0.0906431	0.560793	0	0	2.32449	5.58069	IL11;ANXA1;CCKAR;OSM;SOX11;FFAR2
response to organophosphorus (GO:0046683)	0.0906431	0.560793	0	0	2.32449	5.58069	P2RX7;DUOX1;TRPC3;NDUFS4;ABCC9;TRIM16
anoikis (GO:0043276)	0.0927589	0.560793	0	0	3.09878	7.36813	STK11;PIK3CA;AKT1;BMF
associative learning (GO:0008306)	0.0927589	0.560793	0	0	3.09878	7.36813	BRSK1;MAP1A;SLC6A1;SHANK1
bone cell development (GO:0098751)	0.0927589	0.560793	0	0	3.09878	7.36813	ANXA2;THPO;SH2B3;ZNF385A
bundle of His cell to Purkinje myocyte communication (GO:0086069)	0.0927589	0.560793	0	0	3.09878	7.36813	DSP;GJA5;TBX5;DSC2
cellular response to muramyl dipeptide (GO:0071225)	0.0927589	0.560793	0	0	3.09878	7.36813	NOD1;PTPN22;VIM;CHMP5
collagen-activated signaling pathway (GO:0038065)	0.0927589	0.560793	0	0	3.09878	7.36813	COL1A1;COL4A2;ITGA11;DDR2
embryonic digestive tract morphogenesis (GO:0048557)	0.0927589	0.560793	0	0	3.09878	7.36813	PDGFRA;FOXF1;SIX2;SOX11
exonucleolytic trimming involved in rRNA processing (GO:0000459)	0.0927589	0.560793	0	0	3.09878	7.36813	EXOSC7;ERI2;EXOSC8;EXOSC3
exonucleolytic trimming to generate mature 3'-end of 5.8S rRNA from tricistronic rRNA transcript (SSU-rRNA, 5.8S rRNA, LSU-rRNA) (GO:0000467)	0.0927589	0.560793	0	0	3.09878	7.36813	EXOSC7;ERI2;EXOSC8;EXOSC3
glomerular filtration (GO:0003094)	0.0927589	0.560793	0	0	3.09878	7.36813	MCAM;SULF1;CD34;SULF2
hepoxilin biosynthetic process (GO:0051122)	0.0927589	0.560793	0	0	3.09878	7.36813	GSTP1;ALOX12;ALOX12B;ALOX15B
hepoxilin metabolic process (GO:0051121)	0.0927589	0.560793	0	0	3.09878	7.36813	GSTP1;ALOX12;ALOX12B;ALOX15B
ketone biosynthetic process (GO:0042181)	0.0927589	0.560793	0	0	3.09878	7.36813	TPI1;SRD5A2;HSD17B1;CACNA1H
L-ascorbic acid metabolic process (GO:0019852)	0.0927589	0.560793	0	0	3.09878	7.36813	CYB5A;SLC23A2;SLC23A1;SLC2A3
L-phenylalanine metabolic process (GO:0006558)	0.0927589	0.560793	0	0	3.09878	7.36813	GSTZ1;QDPR;IL4I1;PCBD1
maintenance of apical/basal cell polarity (GO:0035090)	0.0927589	0.560793	0	0	3.09878	7.36813	SLC9A3R1;PDZD11;LIN7A;LIN7B
maintenance of epithelial cell apical/basal polarity (GO:0045199)	0.0927589	0.560793	0	0	3.09878	7.36813	SLC9A3R1;PDZD11;LIN7A;LIN7B
mitochondrial fragmentation involved in apoptotic process (GO:0043653)	0.0927589	0.560793	0	0	3.09878	7.36813	ATG3;FIS1;ERBB4;MFF
negative regulation of bone resorption (GO:0045779)	0.0927589	0.560793	0	0	3.09878	7.36813	P2RX7;IL6;TMEM119;TNFAIP3
negative regulation of leukocyte proliferation (GO:0070664)	0.0927589	0.560793	0	0	3.09878	7.36813	GREM1;GSTP1;TNFAIP3;LILRB1
negative regulation of lipid localization (GO:1905953)	0.0927589	0.560793	0	0	3.09878	7.36813	IL6;ITGB3;ITGAV;TNF
negative regulation of membrane potential (GO:0045837)	0.0927589	0.560793	0	0	3.09878	7.36813	HEBP2;PRELID1;PIP5KL1;RNF122
negative regulation of nitric oxide biosynthetic process (GO:0045019)	0.0927589	0.560793	0	0	3.09878	7.36813	PTGIS;ROCK2;ATP2B4;CD34
negative regulation of nitric oxide metabolic process (GO:1904406)	0.0927589	0.560793	0	0	3.09878	7.36813	PTGIS;ROCK2;ATP2B4;CD34
negative regulation of ubiquitin protein ligase activity (GO:1904667)	0.0927589	0.560793	0	0	3.09878	7.36813	RPS7;RPL23;USP44;RPL11
peptidyl-cysteine modification (GO:0018198)	0.0927589	0.560793	0	0	3.09878	7.36813	TMX3;PARK7;S100A9;S100A8
phenol-containing compound biosynthetic process (GO:0046189)	0.0927589	0.560793	0	0	3.09878	7.36813	MOXD1;DCT;TRPC1;DBH
phosphatidylglycerol biosynthetic process (GO:0006655)	0.0927589	0.560793	0	0	3.09878	7.36813	PGS1;GPAM;PTPMT1;CRLS1
positive regulation of B cell differentiation (GO:0045579)	0.0927589	0.560793	0	0	3.09878	7.36813	IL10;MMP14;BTK;NCKAP1L
positive regulation of CD8-positive, alpha-beta T cell activation (GO:2001187)	0.0927589	0.560793	0	0	3.09878	7.36813	NCKAP1L;PTPN22;LILRB4;RUNX3
positive regulation of cell-cell adhesion mediated by cadherin (GO:2000049)	0.0927589	0.560793	0	0	3.09878	7.36813	ADAM19;FOXA1;PTPRU;FLOT1
positive regulation of macrophage cytokine production (GO:0060907)	0.0927589	0.560793	0	0	3.09878	7.36813	SEMA7A;WNT5A;LAPTM5;LILRB1
postsynaptic membrane assembly (GO:0097104)	0.0927589	0.560793	0	0	3.09878	7.36813	NLGN3;NLGN4Y;NLGN2;NLGN4X
regulation of endothelial cell development (GO:1901550)	0.0927589	0.560793	0	0	3.09878	7.36813	PPP1R12A;ROCK2;TNF;VCL
regulation of fibroblast apoptotic process (GO:2000269)	0.0927589	0.560793	0	0	3.09878	7.36813	BCL2L11;IER3IP1;PRDM11;TP63
regulation of glial cell proliferation (GO:0060251)	0.0927589	0.560793	0	0	3.09878	7.36813	IL6;HES1;SOX11;TNF
regulation of lipid transport (GO:0032368)	0.0927589	0.560793	0	0	3.09878	7.36813	LRP1;ITGB3;ITGAV;ENPP7
regulation of peroxisome proliferator activated receptor signaling pathway (GO:0035358)	0.0927589	0.560793	0	0	3.09878	7.36813	ASXL1;PTGIS;ASXL2;GPS2
regulation of T-helper 1 type immune response (GO:0002825)	0.0927589	0.560793	0	0	3.09878	7.36813	SLC11A1;IL27;IL12RB1;CCR2
regulation of tumor necrosis factor superfamily cytokine production (GO:1903555)	0.0927589	0.560793	0	0	3.09878	7.36813	CX3CR1;CD274;PARK7;LTF
response to vitamin D (GO:0033280)	0.0927589	0.560793	0	0	3.09878	7.36813	BGLAP;FES;SPP1;AQP3
synapse pruning (GO:0098883)	0.0927589	0.560793	0	0	3.09878	7.36813	C3;CX3CR1;ITGAM;C1QC
regulation of cell motility (GO:2000145)	0.0933365	0.563657	0	0	1.33216	3.15927	MACF1;ROBO4;PLXND1;ROCK2;CCDC25;TACSTD2;WAS;TWIST1;NEXN;FGF1;FGF2;TTBK2;DOCK10;FGF5;DUOX1;FGF7;FGF9;ERBB4;ABL1;AKT1;ABL2;PLXNA1;CCR7;PLXNC1;RAC1;TMSB10;EGF;MINK1;MEMO1;EREG;FES;TMSB15B;PIN1;PHPT1
heart development (GO:0007507)	0.0944744	0.569894	0	0	1.29323	3.05129	ACVRL1;BMPR2;PDGFB;ECE1;CACNA1C;PKD2;PKD1;CRIP1;PDLIM3;SCUBE1;SGCD;PDLIM2;SOX17;ERBB4;SH3PXD2B;NDUFV2;MEF2D;SGCG;KDM6B;MYBPC3;CFC1B;MEF2C;FOXF1;INSR;HEG1;FN1;MICAL2;PTPN11;FOXL1;TBX5;TGFBR1;APLN;COL3A1;DLC1;NF1;RBM20;ALPK3;ALPK2;TEK;ZFPM2;FBN1
glycosaminoglycan catabolic process (GO:0006027)	0.0955989	0.575397	0	0	1.55051	3.63998	LUM;SDC2;BGN;KERA;FGF2;HSPG2;GNS;DCN;ACAN;VCAN;HYAL1;IDS;SDC1;CSPG4;GPC6;ARSB
negative regulation of metabolic process (GO:0009892)	0.0955989	0.575397	0	0	1.55051	3.63998	FIS1;BTN2A2;GSTP1;LAMA4;DOCK7;ACOT11;CIDEA;ACOT13;ADAMTS5;STK11;APOC2;ALDH1A1;ID1;ZNF423;TLR4;ATF4
positive regulation of macromolecule biosynthetic process (GO:0010557)	0.0963704	0.579398	0	0	1.33331	3.11935	CIITA;DYRK2;PTH;PDGFB;NLRC5;RPS27L;FGF2;THBS1;RPS4X;NAMPT;KDR;AKT1;CCL2;METTL5;PDGFRB;EGF;HGF;INSR;IGF2;SAMD4A;EREG;SMOC2;IL6;NLRP12;EIF6;IFNG;PRR16;CD28;RPL26;VIM;TLR4;EIF3D;TLR2
positive regulation of binding (GO:0051099)	0.0970399	0.581686	0	0	1.41	3.28902	CSF3;LRP1;EGF;WNT3A;PYHIN1;GMNN;RPL11;EDF1;TXN;MMP8;STK4;PKD1;SPPL3;MMP9;NME1;SKI;MED25;ZNF618;FLOT1;RAPGEF2;PIN1;HES1;CLIC2;DACT1
cardiac ventricle development (GO:0003231)	0.0970728	0.581686	0	0	2.08619	4.86562	DLL4;HEYL;GJA5;HES1;SCN5A;TBX5;ENG
eye morphogenesis (GO:0048592)	0.0970728	0.581686	0	0	2.08619	4.86562	FBN2;SKI;RARG;COL5A1;COL5A2;NF1;FBN1
negative regulation of protein metabolic process (GO:0051248)	0.0975242	0.583034	0	0	1.57138	3.65763	CD84;ITGB3;CYP51A1;IRAK3;INHBB;HMGCR;PHB;LILRB2;EDNRB;PFDN1;PIN1;ITGAV;PFDN2;PFDN5;RILP
negative regulation of cell adhesion (GO:0007162)	0.097863	0.583034	0	0	1.46298	3.40024	ACVRL1;ADAMDEC1;PLXND1;ANGPT1;PDE3B;PTPRO;SERPINE1;ARHGDIG;KNG1;PTPRC;PODXL;ARHGDIA;CYP1B1;CDH13;PLXNA1;SPOCK1;PLXNC1;TGFBI;MUC21;JAM3
cellular response to oxidative stress (GO:0034599)	0.0995181	0.583034	0	0	1.33454	3.07933	NCF1;NCF2;PYROXD1;GSTP1;NUDT2;PARK7;PKD2;HIF1A;FOXO1;CHCHD2;PRDX5;PRDX1;ABL1;AKT1;ROMO1;MAPK3;PDGFRA;G6PD;TXNRD2;GPX8;CYBB;GPX7;SOD2;MMP9;SOD1;CCS;NOX4;NOX5;PLA2R1;PPIA;ATF4;NFE2L2
negative regulation of ossification (GO:0030279)	0.100723	0.583034	0	0	1.93729	4.44681	CCR1;SRGN;GREM1;ECM1;MEF2C;CHSY1;CCL3;ENPP1
positive regulation of protein targeting to membrane (GO:0090314)	0.100723	0.583034	0	0	1.93729	4.44681	FIS1;ITGAM;KCNB1;ITGB2;CIB1;FYN;MFF;HRAS
protein alpha-1,2-demannosylation (GO:0036508)	0.100723	0.583034	0	0	1.93729	4.44681	UBB;SYVN1;DERL2;MAN1A1;RPS27A;UGGT2;RNF5;UBA52
intracellular protein transmembrane transport (GO:0065002)	0.100856	0.583034	0	0	1.62527	3.72847	DNAJC19;PEX16;ZFAND2B;PEX10;PEX2;DNAJC15;PEX14;TIMM50;PEX7;AIFM1;TIMM17B;ROMO1;SEC61B
negative regulation of epidermal growth factor receptor signaling pathway (GO:0042059)	0.100856	0.583034	0	0	1.62527	3.72847	EGF;ITGA1;CBLB;CBL;EPN1;EREG;CDC42;EPGN;RNF126;SPRY1;CHMP6;VPS25;SOCS5
response to amyloid-beta (GO:1904645)	0.100856	0.583034	0	0	1.62527	3.72847	NTRK1;VCAM1;LRP1;ITGA4;MMP2;MMP3;FPR2;MMP9;ICAM1;MMP12;FYN;FCGR2B;TLR4
bone development (GO:0060348)	0.102111	0.583034	0	0	1.6609	3.78966	SKI;SFRP4;PTPRC;BGLAP;SH3PXD2B;STC1;RPL13;SULF1;IFITM5;TGM2;SULF2;LTF
carboxylic acid metabolic process (GO:0019752)	0.102111	0.583034	0	0	1.6609	3.78966	LIPT2;SLC23A2;CYB5A;CYP2C9;GRHPR;ST6GAL1;PTGIS;SLC23A1;SLC2A3;MIF;CYP4F22;GNMT
positive regulation of cation channel activity (GO:2001259)	0.102111	0.583034	0	0	1.6609	3.78966	NLGN3;LRRC26;P2RY6;IFNG;GALR2;ACTN2;CCL2;PKD2;CALM1;LRRC55;SHANK3;CCR2
GPI anchor metabolic process (GO:0006505)	0.102561	0.583034	0	0	1.83543	4.17981	PIGC;DPM2;DPM3;PGAP2;PIGP;PIGF;PIGY;GPLD1;PIGH
phagosome acidification (GO:0090383)	0.102561	0.583034	0	0	1.83543	4.17981	ATP6V0E1;SLAMF8;ATP6V1H;ATP6V0A4;RAB38;ATP6V1E1;ATP6V1D;ATP6V0C;ATP6V1F
positive regulation of phosphatidylinositol 3-kinase activity (GO:0043552)	0.102561	0.583034	0	0	1.83543	4.17981	PDGFRB;FGR;PDGFRA;FLT1;PDGFB;CCR7;FPR2;TEK;FGF2
regulation of calcineurin-NFAT signaling cascade (GO:0070884)	0.102561	0.583034	0	0	1.83543	4.17981	RCAN1;DYRK2;CLEC7A;HOMER2;ATP2B4;CAMTA1;CIB1;SPPL3;TNF
regulation of DNA damage response, signal transduction by p53 class mediator (GO:0043516)	0.102561	0.583034	0	0	1.83543	4.17981	SPRED3;SMYD2;SNAI1;TWIST1;ATM;MIF;EEF1E1;PLA2R1;HIC1
regulation of plasma membrane bounded cell projection organization (GO:0120035)	0.102561	0.583034	0	0	1.83543	4.17981	BRSK1;NTNG2;CCDC88A;NCS1;MBOAT1;ZNF804A;AKT1;DISC1;FCGR2B
sulfur compound transport (GO:0072348)	0.102561	0.583034	0	0	1.83543	4.17981	SLC36A1;SLC9A3R1;SLC6A6;SLC13A4;SLC25A19;MGST1;SLC6A13;SLC26A7;SLC25A11
negative regulation of fat cell differentiation (GO:0045599)	0.102941	0.583034	0	0	1.70509	3.8767	ASXL1;WWTR1;IL6;WNT5A;GPS2;ENPP1;ZFPM2;TNF;FOXO1;FERMT2;RUNX1T1
negative regulation of toll-like receptor signaling pathway (GO:0034122)	0.102941	0.583034	0	0	1.70509	3.8767	OTUD4;CD300A;GPR108;NFKBIL1;GPS2;TNFAIP3;IRAK3;CD14;LILRA2;CD300LF;TLR4
regulation of ossification (GO:0030278)	0.102941	0.583034	0	0	1.70509	3.8767	ECM1;MEF2C;BMPR2;CHSY1;WNT5A;TWIST1;TXLNG;ENPP1;PTPN11;SOX11;DDR2
aortic valve morphogenesis (GO:0003180)	0.103175	0.583034	0	0	1.76136	4.00064	DLL4;HEYL;ROCK2;NOS3;ELN;TIE1;SNAI1;TWIST1;EMILIN1;ROBO1
regulation of NMDA receptor activity (GO:2000310)	0.103175	0.583034	0	0	1.76136	4.00064	MEF2C;IFNG;ACTN2;DLG4;CAMK2A;CCL2;NEFL;CAPN1;CCR2;GRIA4
ATP synthesis coupled electron transport (GO:0042773)	0.105469	0.583034	0	0	3.87302	8.71174	NDUFB6;NDUFA12;NDUFV1
cardiac ventricle formation (GO:0003211)	0.105469	0.583034	0	0	3.87302	8.71174	MEF2C;SOX11;TBX5
cellular heat acclimation (GO:0070370)	0.105469	0.583034	0	0	3.87302	8.71174	HSBP1;HSBP1L1;RBBP7
cellular response to lipoteichoic acid (GO:0071223)	0.105469	0.583034	0	0	3.87302	8.71174	CD14;LBP;TLR2
chitin catabolic process (GO:0006032)	0.105469	0.583034	0	0	3.87302	8.71174	CHIA;CHI3L2;CHI3L1
chitin metabolic process (GO:0006030)	0.105469	0.583034	0	0	3.87302	8.71174	CHIA;CHI3L2;CHI3L1
chondrocyte development (GO:0002063)	0.105469	0.583034	0	0	3.87302	8.71174	BMPR2;SULF1;SULF2
dehydroascorbic acid transport (GO:0070837)	0.105469	0.583034	0	0	3.87302	8.71174	SLC2A14;SLC23A1;SLC2A2
erythrose 4-phosphate/phosphoenolpyruvate family amino acid metabolic process (GO:1902221)	0.105469	0.583034	0	0	3.87302	8.71174	QDPR;IL4I1;PCBD1
heat acclimation (GO:0010286)	0.105469	0.583034	0	0	3.87302	8.71174	HSBP1;HSBP1L1;RBBP7
lipoxin metabolic process (GO:2001300)	0.105469	0.583034	0	0	3.87302	8.71174	HPGD;ALOX5AP;ALOX12
megakaryocyte development (GO:0035855)	0.105469	0.583034	0	0	3.87302	8.71174	THPO;SH2B3;ZNF385A
negative regulation of chemokine-mediated signaling pathway (GO:0070100)	0.105469	0.583034	0	0	3.87302	8.71174	PADI2;SH2B3;ROBO1
negative regulation of fibroblast migration (GO:0010764)	0.105469	0.583034	0	0	3.87302	8.71174	HAS1;RAC1;FGF2
negative regulation of mast cell activation (GO:0033004)	0.105469	0.583034	0	0	3.87302	8.71174	CD84;CD300A;CD300LF
negative regulation of morphogenesis of an epithelium (GO:1905331)	0.105469	0.583034	0	0	3.87302	8.71174	TACSTD2;SULF1;TNF
negative regulation of SMAD protein signal transduction (GO:0060392)	0.105469	0.583034	0	0	3.87302	8.71174	FAM89B;VEPH1;PBLD
nuclear polyadenylation-dependent ncRNA catabolic process (GO:0071046)	0.105469	0.583034	0	0	3.87302	8.71174	EXOSC7;EXOSC8;EXOSC3
nuclear polyadenylation-dependent rRNA catabolic process (GO:0071035)	0.105469	0.583034	0	0	3.87302	8.71174	EXOSC7;EXOSC8;EXOSC3
nuclear polyadenylation-dependent tRNA catabolic process (GO:0071038)	0.105469	0.583034	0	0	3.87302	8.71174	EXOSC7;EXOSC8;EXOSC3
oxygen homeostasis (GO:0032364)	0.105469	0.583034	0	0	3.87302	8.71174	ALAS2;SOD2;HIF1A
polyphosphate metabolic process (GO:0006797)	0.105469	0.583034	0	0	3.87302	8.71174	PRUNE2;BNIP2;BNIPL
positive regulation of antigen processing and presentation (GO:0002579)	0.105469	0.583034	0	0	3.87302	8.71174	SLC11A1;CCR7;NOD1
positive regulation of dendritic cell antigen processing and presentation (GO:0002606)	0.105469	0.583034	0	0	3.87302	8.71174	SLC11A1;CCR7;NOD1
positive regulation of fever generation (GO:0031622)	0.105469	0.583034	0	0	3.87302	8.71174	PTGER3;PTGS2;TNF
positive regulation of gap junction assembly (GO:1903598)	0.105469	0.583034	0	0	3.87302	8.71174	IRX3;TBX5;AGT
positive regulation of I-kappaB phosphorylation (GO:1903721)	0.105469	0.583034	0	0	3.87302	8.71174	CX3CR1;AKT1;TNF
positive regulation of ion transmembrane transport (GO:0034767)	0.105469	0.583034	0	0	3.87302	8.71174	P2RX7;TRPC6;ANO6
positive regulation of killing of cells of other organism (GO:0051712)	0.105469	0.583034	0	0	3.87302	8.71174	IFNG;CLEC7A;PRF1
positive regulation of microglial cell activation (GO:1903980)	0.105469	0.583034	0	0	3.87302	8.71174	CCL3;STAP1;MMP8
positive regulation of receptor binding (GO:1900122)	0.105469	0.583034	0	0	3.87302	8.71174	NRP1;ANXA2;MMP9
positive regulation of vascular endothelial growth factor signaling pathway (GO:1900748)	0.105469	0.583034	0	0	3.87302	8.71174	SMOC2;ADAMTS3;ROBO1
postsynaptic density assembly (GO:0097107)	0.105469	0.583034	0	0	3.87302	8.71174	NLGN2;ZDHHC12;SHANK3
protein insertion into mitochondrial membrane involved in apoptotic signaling pathway (GO:0001844)	0.105469	0.583034	0	0	3.87302	8.71174	BCL2L11;BAD;BMF
protein-DNA complex subunit organization (GO:0071824)	0.105469	0.583034	0	0	3.87302	8.71174	RPL23;TCF4;SUPT6H
regulation of cardiac muscle hypertrophy in response to stress (GO:1903242)	0.105469	0.583034	0	0	3.87302	8.71174	TRPC3;ATP2B4;FOXO1
regulation of cellular response to hypoxia (GO:1900037)	0.105469	0.583034	0	0	3.87302	8.71174	CHCHD2;ROCK2;CD34
regulation of glomerular filtration (GO:0003093)	0.105469	0.583034	0	0	3.87302	8.71174	F2R;PTPRO;PDGFB
regulation of interleukin-1-mediated signaling pathway (GO:2000659)	0.105469	0.583034	0	0	3.87302	8.71174	OTUD4;IL1RN;IL6
regulation of protein depolymerization (GO:1901879)	0.105469	0.583034	0	0	3.87302	8.71174	SLN;MAP1B;MAP1A
regulation of T cell activation via T cell receptor contact with antigen bound to MHC molecule on antigen presenting cell (GO:2001188)	0.105469	0.583034	0	0	3.87302	8.71174	HLA-DMB;LILRB1;HAVCR2
regulation of T-helper 17 cell lineage commitment (GO:2000328)	0.105469	0.583034	0	0	3.87302	8.71174	TBX21;LOXL3;IL12RB1
regulation of T-helper cell differentiation (GO:0045622)	0.105469	0.583034	0	0	3.87302	8.71174	IRF4;IL27;HLA-DRB1
regulation of translational elongation (GO:0006448)	0.105469	0.583034	0	0	3.87302	8.71174	EIF5A;EIF5AL1;ALKBH1
regulation of type 2 immune response (GO:0002828)	0.105469	0.583034	0	0	3.87302	8.71174	TNFSF4;NLRP3;CCR2
response to lipoteichoic acid (GO:0070391)	0.105469	0.583034	0	0	3.87302	8.71174	CD14;LBP;TLR2
response to testosterone (GO:0033574)	0.105469	0.583034	0	0	3.87302	8.71174	ROCK2;SPP1;MSN
SCF complex assembly (GO:0010265)	0.105469	0.583034	0	0	3.87302	8.71174	FBXL7;RBX1;SKP1
sialylation (GO:0097503)	0.105469	0.583034	0	0	3.87302	8.71174	ST6GAL1;ST6GALNAC2;ST3GAL2
snRNA modification (GO:0040031)	0.105469	0.583034	0	0	3.87302	8.71174	MEPCE;NHP2;NOP10
spinal cord dorsal/ventral patterning (GO:0021513)	0.105469	0.583034	0	0	3.87302	8.71174	DLL4;CHRD;FOXN4
tRNA surveillance (GO:0106354)	0.105469	0.583034	0	0	3.87302	8.71174	EXOSC7;EXOSC8;EXOSC3
antifungal innate immune response (GO:0061760)	0.108457	0.58699	0	0	2.42106	5.37813	CX3CR1;CLEC4D;CLEC7A;CLEC6A;CLEC4E
atrial cardiac muscle cell action potential (GO:0086014)	0.108457	0.58699	0	0	2.42106	5.37813	GJC1;CACNB2;KCNN2;CACNA1C;SCN5A
cellular response to interleukin-15 (GO:0071350)	0.108457	0.58699	0	0	2.42106	5.37813	STAT5B;CD4;IL2RB;JAK3;JAK1
dermatan sulfate metabolic process (GO:0030205)	0.108457	0.58699	0	0	2.42106	5.37813	VCAN;DSEL;BGN;CSPG4;DCN
homeostasis of number of cells (GO:0048872)	0.108457	0.58699	0	0	2.42106	5.37813	CX3CR1;NOS3;F2R;OCIAD1;OCIAD2
interleukin-15-mediated signaling pathway (GO:0035723)	0.108457	0.58699	0	0	2.42106	5.37813	STAT5B;CD4;IL2RB;JAK3;JAK1
macrophage activation involved in immune response (GO:0002281)	0.108457	0.58699	0	0	2.42106	5.37813	CX3CR1;SBNO2;IFNG;DYSF;LBP
mature B cell differentiation involved in immune response (GO:0002313)	0.108457	0.58699	0	0	2.42106	5.37813	DOCK10;DOCK11;IL6;GPR183;FCGR2B
microtubule-based transport (GO:0099111)	0.108457	0.58699	0	0	2.42106	5.37813	SPAG17;ROPN1L;SPA17;DYNC1I1;CCDC40
negative regulation of alcohol biosynthetic process (GO:1902931)	0.108457	0.58699	0	0	2.42106	5.37813	REST;GFI1;PLEK;DKK3;SOD1
negative regulation of epidermal growth factor-activated receptor activity (GO:0007175)	0.108457	0.58699	0	0	2.42106	5.37813	CBLB;CBL;CHMP6;VPS25;SOCS5
negative regulation of intrinsic apoptotic signaling pathway in response to DNA damage by p53 class mediator (GO:1902166)	0.108457	0.58699	0	0	2.42106	5.37813	TAF9;BCL2;MIF;TRIAP1;ZNF385A
plasma membrane repair (GO:0001778)	0.108457	0.58699	0	0	2.42106	5.37813	TRIM72;SYT11;DYSF;ANXA6;MYH9
positive regulation of calcium ion import (GO:0090280)	0.108457	0.58699	0	0	2.42106	5.37813	PDGFRB;PDGFB;CCL3;STC1;CCL2
protein heterotetramerization (GO:0051290)	0.108457	0.58699	0	0	2.42106	5.37813	KRT1;KRT10;PKD2;HSD17B8;PKD1
protein neddylation (GO:0045116)	0.108457	0.58699	0	0	2.42106	5.37813	UBE2F;NEDD8;RNF7;RBX1;UBE2M
response to interleukin-6 (GO:0070741)	0.108457	0.58699	0	0	2.42106	5.37813	SBNO2;PTGIS;SELPLG;CHI3L1;PHB
response to nitric oxide (GO:0071731)	0.108457	0.58699	0	0	2.42106	5.37813	MMP3;MTR;CCR7;TXN;FOXO1
response to UV-B (GO:0010224)	0.108457	0.58699	0	0	2.42106	5.37813	STK11;MME;HYAL1;CRIP1;IVL
semaphorin-plexin signaling pathway involved in neuron projection guidance (GO:1902285)	0.108457	0.58699	0	0	2.42106	5.37813	NRP1;NRP2;PLXND1;PLXNA1;PLXNC1
spinal cord development (GO:0021510)	0.108457	0.58699	0	0	2.42106	5.37813	LOXL3;NF1;SOX11;PKD2;PKD1
regulation of mitotic nuclear division (GO:0007088)	0.108692	0.587675	0	0	1.5126	3.35682	PDGFRB;CUL9;CUL7;EGF;USP44;INSR;PDGFB;IGF2;FBXO43;EREG;TOM1L1;TOM1L2;EPGN;CD28;PIN1;AURKAIP1
positive regulation of cell-substrate adhesion (GO:0010811)	0.11262	0.608308	0	0	1.44416	3.15366	FGB;NRP1;ECM2;CSF1;PDGFB;FN1;CIB1;PPM1F;CDC42;ABL1;CASS4;CDH13;CCR7;RAC1;DOCK1;FERMT2;LIMS2;S100A10;LIMS1
positive regulation of actin filament polymerization (GO:0030838)	0.11394	0.614823	0	0	1.55024	3.36726	CSF3;ARPC4;BAIAP2;LMOD2;PYCARD;HCK;BAIAP2L1;FCHSD2;CDC42EP5;CDC42EP3;CCR7;NCKAP1L;PFN1;ARF6
positive regulation of cell death (GO:0010942)	0.115963	0.623765	0	0	1.45358	3.13172	NTRK1;RARG;ITGAM;LRP1;CELF1;ITGB2;MMP3;WNT5A;HP;SLC6A13;HBB;PHB;TNF;HEBP2;SLC6A6;IFNG;FYN;FCGR2B
positive regulation of nervous system development (GO:0051962)	0.116392	0.623765	0	0	1.57438	3.38616	CX3CR1;NLGN3;NUMBL;NLGN2;MME;CLSTN3;SERPINF1;SOX11;PTPRD;IFNG;GHRL;LRRC4B;TGM2
cellular response to growth factor stimulus (GO:0071363)	0.116671	0.623765	0	0	1.2712	2.73104	ACVRL1;NRP1;BMPR2;FLT1;FLT4;PDGFB;HSPB1;CIB1;ADAMTS12;DLL4;IBSP;HYAL1;HAS1;KDR;AKT1;CCL2;HAS2;PLCG1;WNT2;EMD;APPL2;SOX5;ADAMTS7;NTRK1;STAT5B;MEF2C;ANXA1;HGF;WNT5A;PTPN11;RUNX2;TGFBR1;OVOL2;PDE3A;RAPGEF1;MT1G;GAS1;RAPGEF2;LIMS1
establishment of protein localization to endoplasmic reticulum (GO:0072599)	0.116747	0.623765	0	0	2.11304	4.53826	RAB10;SPCS2;SPCS1;ZFAND2B;MAN1A1;SRP14
negative regulation of phagocytosis (GO:0050765)	0.116747	0.623765	0	0	2.11304	4.53826	CD300A;SYT11;DYSF;CD300LF;FCGR2B;TLR2
positive regulation of positive chemotaxis (GO:0050927)	0.116747	0.623765	0	0	2.11304	4.53826	F7;KDR;VEGFC;CDH13;IL16;PGF
preassembly of GPI anchor in ER membrane (GO:0016254)	0.116747	0.623765	0	0	2.11304	4.53826	PIGC;DPM2;PIGP;PIGF;PIGY;PIGH
protein heterooligomerization (GO:0051291)	0.116747	0.623765	0	0	2.11304	4.53826	TMEM120A;KRT1;KRT10;PKD2;HSD17B8;PKD1
response to purine-containing compound (GO:0014074)	0.116747	0.623765	0	0	2.11304	4.53826	P2RX7;DUOX1;P2RY6;TRPC3;NDUFS4;ABCC9
ruffle organization (GO:0031529)	0.116747	0.623765	0	0	2.11304	4.53826	PLEKHA1;PLEK;ARFIP2;CCR7;RAC1;ARF6
negative regulation of macromolecule metabolic process (GO:0010605)	0.117907	0.629339	0	0	1.24039	2.65179	ACVRL1;PTH;CELF1;ROCK2;PDGFB;PTPN22;PARK7;HIF1A;FGF2;TNF;ROBO1;DLL4;STC2;KDR;CCL3;EMILIN1;CD34;HRAS;HAVCR2;CCR1;APOBEC1;MSR1;MEF2C;MAP2K2;TRAT1;SFMBT2;ZNF281;ATP2B4;SOX11;MIF;LILRB2;MMP8;UPK3B;NR0B2;OVOL2;APLN;REST;IFNG;DLG4;SUB1;CD28;REL;CLDN19;ERP29;PGR;ENG;RBMS3
regulation of neurogenesis (GO:0050767)	0.119366	0.636503	0	0	1.46427	3.11239	CX3CR1;NUMBL;DYNLT1;MME;WNT3A;SERPINF1;DOCK7;SOX11;HOOK3;TNF;HEYL;IL6;REST;IFNG;HES1;APPL2;TGM2
positive regulation of kinase activity (GO:0033674)	0.119484	0.636503	0	0	1.32295	2.8107	ALK;FLT1;CSF1;FLT4;PRKAG1;TNF;RASSF2;ERBB4;KDR;CCR7;ROS1;PDGFRB;NTRK1;PDGFRA;EPHA7;INSR;TIE1;EREG;CD4;PTPRC;JTB;RAPGEF2;LCP2;TEK;EPHA3;HLA-DRB1;LAT;FGFR1;DDR2
glutamate receptor signaling pathway (GO:0007215)	0.12058	0.641357	0	0	1.63941	3.46807	GRM2;GRM4;GRIN3A;HOMER2;KCNB1;GRM8;GRIK3;GRIK4;GRIK2;GRM1;GRIA4
autonomic nervous system development (GO:0048483)	0.12094	0.641357	0	0	1.93706	4.09196	NTRK1;NRP1;EDNRB;FN1;NF1;SOX11;PHACTR4
negative regulation of cell communication (GO:0010648)	0.12094	0.641357	0	0	1.93706	4.09196	IL11;PTPN1;NLRP12;IGFBP3;OSM;PTK6;SOCS5
positive regulation of protein localization to membrane (GO:1905477)	0.121124	0.641357	0	0	1.3441	2.83731	ITGB1;YWHAE;ITGAM;PPP1R13B;LRP1;ITGB2;CIB1;AKAP5;MFF;TNF;AKT1;SFN;FYN;HRAS;TP63;SPTBN1;FIS1;BAD;KCNB1;ATP2B4;CLIP3;IFNG;BCL2;NMT1;EPHA3;ARF6
fibroblast growth factor receptor signaling pathway (GO:0008543)	0.12163	0.641357	0	0	1.4096	2.96971	KLB;TRIM71;FGFBP1;PTPN11;FGF1;CBL;FGF2;FGF5;FIBP;FGF7;FGF9;POLR2C;POLR2F;POLR2G;POLR2H;POLR2I;POLR2J;MAPK3;POLR2L;FGFR1
apoptotic cell clearance (GO:0043277)	0.122066	0.641357	0	0	1.68468	3.5432	FCN1;ANXA1;LRP1;MEGF10;ITGB3;RHOH;ITGAV;RAC1;THBS1;TGM2
exonucleolytic catabolism of deadenylated mRNA (GO:0043928)	0.122066	0.641357	0	0	1.68468	3.5432	EXOSC7;LSM7;EXOSC8;LSM1;EXOSC3;LSM4;EXOSC1;LSM3;DCP2;LSM2
muscle cell development (GO:0055001)	0.122066	0.641357	0	0	1.68468	3.5432	EFEMP2;MEGF10;DYSF;SDC1;HES1;NEB;ALPK3;ALPK2;SLC8A1;ENG
negative chemotaxis (GO:0050919)	0.122066	0.641357	0	0	1.68468	3.5432	SEMA6B;SEMA7A;EPHA7;ITGB3;SEMA6D;SEMA4C;SEMA3G;ITGAV;UNC5C;ROBO1
very long-chain fatty acid metabolic process (GO:0000038)	0.122066	0.641357	0	0	1.68468	3.5432	ELOVL1;ABCD2;ELOVL4;ELOVL5;ELOVL2;TECR;ELOVL3;PEX2;ACAA1;SLC27A4
negative regulation of sequestering of calcium ion (GO:0051283)	0.122682	0.641357	0	0	1.82321	3.8254	PTPRC;F2R;ITPR1;ANXA6;CCR7;HTR2A;PKD2;FGF2
negative regulation of signaling (GO:0023057)	0.122682	0.641357	0	0	1.82321	3.8254	IL11;PTPN1;NLRP12;TRAT1;IGFBP3;OSM;PTK6;SOCS5
regulation of AMPA receptor activity (GO:2000311)	0.122682	0.641357	0	0	1.82321	3.8254	NLGN3;CACNG7;MEF2C;NLGN2;MINK1;SHISA9;SHANK3;SHANK1
ribosomal large subunit assembly (GO:0000027)	0.122682	0.641357	0	0	1.82321	3.8254	MRPL20;RPL3;RPL10;RPL11;RPLP0;RPL24;RPL23A;RPL6
chordate embryonic development (GO:0043009)	0.122817	0.641357	0	0	1.47649	3.09629	TRIM71;FOXF1;WNT5A;IGF2;PKD2;SULF1;PKD1;TGFBR1;SULF2;COL1A1;WNT11;DEAF1;DVL1;EGFL8;DACT1;FGFR1
regulation of neurotransmitter receptor activity (GO:0099601)	0.122817	0.641357	0	0	1.47649	3.09629	LYNX1;MEF2C;NLGN2;PSCA;ACTN2;MINK1;CAMK2A;SHISA9;CACNG7;DLG4;NEFL;CAPN1;NPTX2;DLGAP4;SHANK1;GRIA4
regulation of pathway-restricted SMAD protein phosphorylation (GO:0060393)	0.122817	0.641357	0	0	1.47649	3.09629	ACVRL1;GDF11;BMPR2;BMP8A;BMP8B;INHBB;INHBA;TGFBR1;GREM1;GDF9;TWSG1;DAB2;CSNK2B;PIN1;EMILIN1;ENG
establishment of endothelial barrier (GO:0061028)	0.122879	0.641357	0	0	1.74354	3.65544	PPP1R16B;ROBO4;RAB1B;PECAM1;RAPGEF1;MSN;RAPGEF2;RAPGEF6;ICAM1
lamellipodium organization (GO:0097581)	0.122879	0.641357	0	0	1.74354	3.65544	ITGB1;CCDC88A;PTPRO;ARFIP2;CDH13;RAC1;RHOD;VCL;ARHGEF6
negative regulation of epithelial to mesenchymal transition (GO:0010719)	0.122879	0.641357	0	0	1.74354	3.65544	FOXA1;PPP2CA;SPRED3;SDHAF2;SPRY1;ADIPOR1;TBX5;OVOL2;ZNF750
regulation of DNA biosynthetic process (GO:2000278)	0.122879	0.641357	0	0	1.74354	3.65544	ACVRL1;PDGFRB;TOM1L1;SMOC2;BMPR2;HGF;PDGFB;ATM;FGF2
regulation of protein kinase activity (GO:0045859)	0.123559	0.644287	0	0	1.32399	2.76851	CSF1;GSTP1;C5AR1;PRKAG1;HSPB1;PARK7;THY1;TNF;PPM1F;SLC9A3R1;RASSF2;DVL1;AKT1;SFN;CCR7;WWTR1;EREG;SOD1;FGR;CD4;PTPRC;NF1;JTB;RAPGEF2;LCP2;PPIA;LAT;DDR2
regulation of MAP kinase activity (GO:0043405)	0.125242	0.652437	0	0	1.34618	2.79669	FLT1;GSTP1;PDGFB;FGF1;FGF2;TNF;PIK3CG;PIK3R5;ROBO1;HRAS;SH2B3;PDGFRB;PTPN1;CD300A;EGF;SPRY4;IRAK3;SNF8;TPD52L1;AGT;EPGN;NF1;SPRY1;CD24;FGFR1
myeloid leukocyte differentiation (GO:0002573)	0.125533	0.653326	0	0	1.4163	2.93909	CSF3;BATF3;CSF2;CSF1;CEBPE;PDE1B;LEF1;MMP9;OSCAR;CDC42;SBNO2;CD4;IFNG;CAMK4;GPR183;MT1G;MYH9;CCR7;HLA-DRB1
inorganic anion transport (GO:0015698)	0.126298	0.656048	0	0	1.49061	3.08423	CLIC5;CLIC4;CLIC3;SLC13A4;SLC11A1;SLC4A1;ANO6;ANO4;BEST1;SLC5A5;CLCN4;ENPP1;SLC26A7;NMUR1;SLC25A11
regulation of proteolysis (GO:0030162)	0.126298	0.656048	0	0	1.49061	3.08423	SERPINB3;SERPINB4;CSTB;CSTA;SERPINB13;BAD;NEDD8;KNG1;CST3;PERP;AKT1;CAPN3;STUB1;AURKAIP1;TBC1D10A
cellular response to interleukin-1 (GO:0071347)	0.129416	0.657527	0	0	1.25962	2.57559	IL1RN;CCL3L1;NOD1;ADAMTS12;HIF1A;PSMA7;PSMD8;PYCARD;PSMB6;PSMD9;CCL8;PSMB5;UBB;CCL7;HYAL1;PSMB3;CCL4;CCL3;CCL2;HAS2;MAP3K8;RPS27A;GBP1;SKP1;ADAMTS7;MAPK3;UPF1;PTGIS;CCL22;IL1R1;IL1R2;IRAK3;RBX1;MAPK13;PSMA6;PSMA2;UBE2N;UBA52
negative regulation of Wnt signaling pathway (GO:0030178)	0.12971	0.657527	0	0	1.2306	2.51344	INVS;PTPRU;LRP1;CTNND1;PTPRO;STK4;GLI3;PSMA7;PSMD8;PSMB6;PSMD9;SLC9A3R1;STK11;PSMB5;WNT11;SOX17;FRZB;PSMB3;WIF1;DVL1;DACT3;EMD;DACT1;IGFBP1;WWTR1;SIAH2;CTNNBIP1;WNT5A;DKK2;HIC1;BICC1;DKK3;RBX1;GREM1;SFRP4;PSMA6;DAB2;LATS2;SDHAF2;PSMA2;HECW1;TAX1BP3;ALPK2;PFDN5;CSNK1A1L;RBMS3
lipid biosynthetic process (GO:0008610)	0.130303	0.657527	0	0	1.37973	2.81173	SREBF1;ACSS2;MVK;ELOVL4;SRD5A2;PLA2G1B;SRD5A1;ACSM1;OXSM;CYP51A1;MBOAT1;HMGCR;CYP19A1;HSD17B8;MCAT;AGPAT4;GPAM;HSD17B1;NDUFAB1;FDXR;FDFT1
positive regulation of cell adhesion (GO:0045785)	0.130303	0.657527	0	0	1.37973	2.81173	TNFSF18;ZFHX3;ECM2;MEGF10;RNASE10;CHRD;PDGFB;CIB1;PRKCA;TNF;RHOD;PPM1F;IBSP;HYAL1;CCR7;ITGAV;NCKAP1L;ATM;RAC1;TGM2;LIMS1
regulation of protein localization to plasma membrane (GO:1903076)	0.130303	0.657527	0	0	1.37973	2.81173	ITGB1;LRRC15;LRP1;STX8;ATP2B4;PPP2R5A;CIB1;AKAP5;TNF;CLIP3;VAMP8;MMP14;DAB2;IFNG;AKT1;GBP1;EPHA3;RHOQ;SPTBN1;ARF6;VTI1B
cellular response to dopamine (GO:1903351)	0.130341	0.657527	0	0	2.58216	5.26139	ABL1;ATF4;MAPK3;TGM2
cellular response to prostaglandin stimulus (GO:0071379)	0.130341	0.657527	0	0	2.58216	5.26139	PTGFR;GNG2;TNFSF4;AKR1C2
chondroitin sulfate proteoglycan metabolic process (GO:0050654)	0.130341	0.657527	0	0	2.58216	5.26139	DSEL;B3GAT1;CSGALNACT2;XYLT2
defense response to tumor cell (GO:0002357)	0.130341	0.657527	0	0	2.58216	5.26139	LAPTM5;PRF1;DLEC1;RBMS3
fructose 6-phosphate metabolic process (GO:0006002)	0.130341	0.657527	0	0	2.58216	5.26139	HK3;GFPT2;PFKM;FBP2
granulocyte migration (GO:0097530)	0.130341	0.657527	0	0	2.58216	5.26139	ANXA1;ITGB2;CCL3;JAM3
indolalkylamine catabolic process (GO:0046218)	0.130341	0.657527	0	0	2.58216	5.26139	IL4I1;TDO2;KMO;IDO1
membrane lipid catabolic process (GO:0046466)	0.130341	0.657527	0	0	2.58216	5.26139	SMPD2;PPT1;CYP1B1;MGST2
modification-dependent macromolecule catabolic process (GO:0043632)	0.130341	0.657527	0	0	2.58216	5.26139	UBB;NEDD8;RPS27A;UBA52
negative regulation of cell adhesion mediated by integrin (GO:0033629)	0.130341	0.657527	0	0	2.58216	5.26139	PDE3B;SERPINE1;CYP1B1;JAM3
negative regulation of delayed rectifier potassium channel activity (GO:1902260)	0.130341	0.657527	0	0	2.58216	5.26139	KCNE2;SUMO1;KCNE4;KCNRG
negative regulation of interferon-beta production (GO:0032688)	0.130341	0.657527	0	0	2.58216	5.26139	PYCARD;REL;LILRB1;NLRC3
negative regulation of leukocyte migration (GO:0002686)	0.130341	0.657527	0	0	2.58216	5.26139	CD300A;SLAMF8;EMILIN1;CD200
negative regulation of phosphatidylinositol 3-kinase signaling (GO:0014067)	0.130341	0.657527	0	0	2.58216	5.26139	SLC9A3R1;TWIST1;NLRC3;STAMBP
negative regulation of transforming growth factor beta production (GO:0071635)	0.130341	0.657527	0	0	2.58216	5.26139	FN1;FURIN;LILRB1;CD24
nerve growth factor signaling pathway (GO:0038180)	0.130341	0.657527	0	0	2.58216	5.26139	NTF4;NTRK1;RAPGEF1;RAPGEF2
neuron projection regeneration (GO:0031102)	0.130341	0.657527	0	0	2.58216	5.26139	GAP43;OMG;MTR;FOLR1
omega-hydroxylase P450 pathway (GO:0097267)	0.130341	0.657527	0	0	2.58216	5.26139	CYP2C9;CYP2C8;CYP2U1;CYP1B1
positive regulation of keratinocyte migration (GO:0051549)	0.130341	0.657527	0	0	2.58216	5.26139	FGF7;IQSEC1;MMP9;ARF6
protein deneddylation (GO:0000338)	0.130341	0.657527	0	0	2.58216	5.26139	COPS3;COPS6;COPS5;COPS7A
regulation of cell activation (GO:0050865)	0.130341	0.657527	0	0	2.58216	5.26139	IL6;EMILIN1;LILRA2;LILRA5
regulation of macrophage migration (GO:1905521)	0.130341	0.657527	0	0	2.58216	5.26139	CX3CR1;CSF1;EMILIN1;CD200
regulation of T-helper 17 cell differentiation (GO:2000319)	0.130341	0.657527	0	0	2.58216	5.26139	TBX21;NFKBIZ;FOXP3;RC3H2
regulation of T-helper 17 type immune response (GO:2000316)	0.130341	0.657527	0	0	2.58216	5.26139	CLEC7A;CLEC6A;PRKCQ;IL12RB1
renal filtration (GO:0097205)	0.130341	0.657527	0	0	2.58216	5.26139	MCAM;SULF1;CD34;SULF2
response to dopamine (GO:1903350)	0.130341	0.657527	0	0	2.58216	5.26139	ABL1;ATF4;MAPK3;TGM2
alpha-amino acid metabolic process (GO:1901605)	0.133232	0.671441	0	0	1.52658	3.07706	GOT1;FOLH1B;GPT2;GOT2;KMO;GLS;GNMT;SRR;FOLH1;ASPG;NAALAD2;NOX4;RIMKLB
positive regulation of apoptotic process (GO:0043065)	0.133347	0.671441	0	0	1.17409	2.36555	FOXA1;ITGB1;RARG;RASGRF2;TNF;IFIT2;PYCARD;PREX1;RASSF2;AIFM1;FAM162A;PIP5KL1;CYP1B1;CTLA4;PLEKHN1;TP63;TGM2;PSENEN;EPHA7;PLEKHG2;PTGIS;IGFBP3;ARHGEF17;RPS6;ANO6;TGFBR1;BACE1;CLIP3;SFRP4;BRMS1;OBSCN;LATS2;EEF1E1;UBA52;GPLD1;NGEF;RNF122;ATF4;ARHGEF6;SLC27A4;DIABLO;NLRC4;PRDM11;STK4;FOXO1;KNG1;BCL2L11;CALHM2;UBB;FRZB;ABL1;CCL3;SAP18;BMF;RPS27A;IP6K2;CRADD;BAD;PNMA5;LILRB1;TPD52L1;SOD1;NET1;IL6;REST;…
muscle contraction (GO:0006936)	0.137031	0.689351	0	0	1.27918	2.54243	TRIM72;OXTR;ROCK2;DYSF;SLC8A1;CACNA1H;MYL12A;LTB4R;MYL12B;LMOD2;GJC1;CKMT2;EDNRA;CALD1;GALR2;EMD;GAMT;MYBPC3;ACTN2;TMOD2;ITGA1;NEB;TPCN2;ACTA2;SMTN;SSPN;UTS2;NMUR1;VIM;TLN1;CALM1;VCL
B cell activation (GO:0042113)	0.138649	0.694675	0	0	1.35364	2.67454	CD86;ITGB1;IL10;TPD52;HDAC4;IL11;MEF2C;VCAM1;ITGA4;NFAM1;GPS2;PHB;PHB2;LAX1;ZAP70;PTPRC;GPR183;BLNK;BTK;BCL2;SLC25A5;JAK3
positive regulation of neurogenesis (GO:0050769)	0.139283	0.694675	0	0	1.38949	2.73903	CX3CR1;CUL7;NUMBL;PLXND1;MME;METRN;SERPINF1;SS18L2;SOX11;ROBO1;PTPRD;DCT;IFNG;ARHGDIA;PLXNA1;PLXNC1;DISC1;SHANK3;TGM2
positive regulation of insulin secretion (GO:0032024)	0.139794	0.694675	0	0	1.57859	3.10601	PSMD9;NLGN2;BAD;NNAT;ACSL4;GCG;GHRL;TRH;MYRIP;GPLD1;HLA-DRB1
regulation of phosphoprotein phosphatase activity (GO:0043666)	0.139794	0.694675	0	0	1.57859	3.10601	PDGFRB;NUAK1;PPP1R12A;PPP1R11;CD300A;ITGA1;CSNK2B;FKBP1B;PPP1R1B;CALM1;STYXL1
spliceosomal snRNP assembly (GO:0000387)	0.139794	0.694675	0	0	1.57859	3.10601	COIL;SNRPD2;SNRPG;SNRPE;SNRPD3;GEMIN7;SNRPF;GEMIN8;SNRPC;LSM4;LSM2
2-oxoglutarate metabolic process (GO:0006103)	0.141419	0.694675	0	0	2.15191	4.2092	GOT1;MRPS36;GPT2;GOT2;IDH2
bone morphogenesis (GO:0060349)	0.141419	0.694675	0	0	2.15191	4.2092	SKI;SFRP4;BMPR2;IFITM5;LTF
defense response to protozoan (GO:0042832)	0.141419	0.694675	0	0	2.15191	4.2092	GBP6;CLEC7A;IRF4;SLC11A1;GBP4
membrane repolarization during action potential (GO:0086011)	0.141419	0.694675	0	0	2.15191	4.2092	YWHAE;KCNE2;KCND3;KCNE4;KCNJ2
myeloid dendritic cell activation (GO:0001773)	0.141419	0.694675	0	0	2.15191	4.2092	PYCARD;BATF3;CSF2;CAMK4;SLAMF1
negative regulation of neuroinflammatory response (GO:0150079)	0.141419	0.694675	0	0	2.15191	4.2092	PTPRC;SYT11;CST7;TNFRSF1B;CD200
negative regulation of smooth muscle cell migration (GO:0014912)	0.141419	0.694675	0	0	2.15191	4.2092	MEF2C;LRP1;IGFBP3;SERPINE1;PRKG1
negative regulation of T cell differentiation (GO:0045581)	0.141419	0.694675	0	0	2.15191	4.2092	IRF1;TNFSF4;CTLA4;LILRB4;GLI3
polarized epithelial cell differentiation (GO:0030859)	0.141419	0.694675	0	0	2.15191	4.2092	CDC42;RAB10;SLC9A3R1;MSN;MYO9A
positive regulation of cyclase activity (GO:0031281)	0.141419	0.694675	0	0	2.15191	4.2092	NOS3;NF1;AKAP5;CACNA1C;MAPK3
positive regulation of glycogen biosynthetic process (GO:0045725)	0.141419	0.694675	0	0	2.15191	4.2092	DYRK2;PTH;INSR;IGF2;AKT1
positive regulation of potassium ion transmembrane transporter activity (GO:1901018)	0.141419	0.694675	0	0	2.15191	4.2092	LRRC26;ACTN2;GALR2;FXYD2;LRRC55
positive regulation of type 2 immune response (GO:0002830)	0.141419	0.694675	0	0	2.15191	4.2092	CD86;IL6;TNFSF4;IL18;NLRP3
protein maturation by iron-sulfur cluster transfer (GO:0097428)	0.141419	0.694675	0	0	2.15191	4.2092	NFU1;ISCA2;GLRX5;BOLA2;CISD3
regulation of cell projection organization (GO:0031344)	0.141419	0.694675	0	0	2.15191	4.2092	MACF1;NTNG2;FAM110C;MYO9A;PROM2
regulation of macrophage cytokine production (GO:0010935)	0.141419	0.694675	0	0	2.15191	4.2092	SEMA7A;WNT5A;LAPTM5;IRAK3;LILRB1
secondary palate development (GO:0062009)	0.141419	0.694675	0	0	2.15191	4.2092	WNT11;WNT3A;LEF1;WNT5A;LRRC32
sequestering of extracellular ligand from receptor (GO:0035581)	0.141419	0.694675	0	0	2.15191	4.2092	FBN2;GREM1;FSTL1;LTBP1;FBN1
synaptic membrane adhesion (GO:0099560)	0.141419	0.694675	0	0	2.15191	4.2092	PTPRD;LRFN5;LRRC4;GPC6;LRRC4B
hemopoiesis (GO:0030097)	0.141653	0.694675	0	0	1.3291	2.59755	IL10;CSF2;FLT1;SELPLG;CEBPE;FLT4;GLRX5;NOTCH4;PLEK;WNT5A;PDGFB;INHBA;RUNX3;RUNX2;RASGRP4;SNRK;PTPRC;TAL1;MKNK2;KDR;TEK;CD34;SH2B3;ATF4
negative regulation of MAPK cascade (GO:0043409)	0.141653	0.694675	0	0	1.3291	2.59755	IGBP1;PTPN1;PSCA;CD300A;GSTP1;SPRY4;PEBP1;IRAK3;PHB;LILRB4;FOXO1;AGT;SPRED3;P2RX7;SLC9A3R1;PTPRC;NF1;PIN1;EMILIN1;SPRY1;PPIA;TLR4;GBP1;SH2B3
regulation of kinase activity (GO:0043549)	0.141653	0.694675	0	0	1.3291	2.59755	ALK;PDGFRB;NTRK1;PDGFRA;EPHA7;FLT1;FLT4;NPRL2;INSR;TIE1;NLRC5;SOD1;FGR;SLC9A3R1;CD4;ERBB4;KDR;SLAMF8;TEK;ROS1;EPHA3;HLA-DRB1;DDR2;FGFR1
protein targeting (GO:0006605)	0.141804	0.694675	0	0	1.27868	2.49766	NCF1;TIMM9;ZFAND2B;RPL11;TIMM13;LTBP2;TIMM10;SRP14;MFF;GABARAP;TOMM22;AP4M1;MICALL1;TIMM17B;TSPO;MAN1A1;DNAJC19;PEX16;TIMM8B;ATG3;FIS1;NACA2;ZDHHC12;TIMM22;VPS37B;YIF1B;PIKFYVE;SPCS2;SPCS1;NACA;GIPC1
regulation of phosphorylation (GO:0042325)	0.141804	0.694675	0	0	1.27868	2.49766	NRP1;PRKAG1;NLRC5;HSPB1;HIF1A;THBS1;CORO1C;PPP2CA;CDH5;KCTD20;SLAMF8;STAP1;ROPN1L;NCKAP1L;CDKN2B;NUP210;EGF;STAT2;FN1;MIF;INHBA;DYNLL1;JMJD8;EREG;CCDC88A;EIF6;NDUFS4;PIN1;NUP35;ANG;CD24
positive regulation of release of sequestered calcium ion into cytosol (GO:0051281)	0.142713	0.698497	0	0	1.61438	3.14306	CXCL10;CXCL9;P2RY6;TRPC1;F2R;CAPN3;THY1;PLCG1;PKD2;CALM1
regulation of tyrosine phosphorylation of STAT protein (GO:0042509)	0.144037	0.70122	0	0	1.39526	2.70358	TNFSF18;CSF2;IL18;OSM;PTK6;TNF;IL22RA2;PPP2CA;SOCS3;IL6;IFNG;ERBB4;HCLS1;HES1;STAP2;IL6R;SH2B3;CRLF1
maturation of SSU-rRNA from tricistronic rRNA transcript (SSU-rRNA, 5.8S rRNA, LSU-rRNA) (GO:0000462)	0.14518	0.70122	0	0	1.66041	3.20423	ABT1;RPS14;HELB;RPS16;RPS8;MRPS11;TSR2;UTP20;RPS21
morphogenesis of an epithelium (GO:0002009)	0.14518	0.70122	0	0	1.66041	3.20423	LAMA5;SLC9A3R1;FLG2;KRT16;RIPK4;KLK14;TBX18;VCL;KRT6A
multivesicular body assembly (GO:0036258)	0.14518	0.70122	0	0	1.66041	3.20423	CHMP2A;CHMP4A;SNF8;VPS37B;CHMP6;VPS25;RAB11A;VPS28;CHMP5
protein N-linked glycosylation via asparagine (GO:0018279)	0.14518	0.70122	0	0	1.66041	3.20423	OST4;DPM2;ST6GAL1;DPM3;TUSC3;DAD1;ALG5;UGGT2;ASGR2
regulation of vasoconstriction (GO:0019229)	0.14518	0.70122	0	0	1.66041	3.20423	FGB;OXTR;BMPR2;TBXA2R;F2R;ECE1;AVPR1A;ADRA1B;AGT
respiratory tube development (GO:0030323)	0.14518	0.70122	0	0	1.66041	3.20423	FGF7;FGF9;FOXF1;PDPN;LOXL3;CHI3L1;FGF1;FGF2;CCDC40
response to alcohol (GO:0097305)	0.14518	0.70122	0	0	1.66041	3.20423	GRIN3A;PMVK;GOT2;CCL3;CCR7;ADH7;CCR5;TGFBR1;SOD1
acidic amino acid transport (GO:0015800)	0.146141	0.70122	0	0	1.93683	3.72488	SLC6A6;SLC9A3R1;GIPC1;SLC1A2;SLC6A13;SLC6A1
interleukin-6-mediated signaling pathway (GO:0070102)	0.146141	0.70122	0	0	1.93683	3.72488	SOCS3;IL6;PTPN11;CBL;IL6R;JAK1
intermediate filament organization (GO:0045109)	0.146141	0.70122	0	0	1.93683	3.72488	DSP;KRT14;NEFL;PKP1;VIM;KRT20
positive regulation of extracellular matrix organization (GO:1903055)	0.146141	0.70122	0	0	1.93683	3.72488	EFEMP2;IL6;PDPN;EMILIN1;IER3IP1;DDR2
positive regulation of lymphocyte chemotaxis (GO:0140131)	0.146141	0.70122	0	0	1.93683	3.72488	CCL7;WNT5A;CCL4;CCL3;CCR2;S100A7
positive regulation of nervous system process (GO:0031646)	0.146141	0.70122	0	0	1.93683	3.72488	RNF10;EGR2;NLGN2;ITGAX;CST7;TNFRSF1B
regulation of catabolic process (GO:0009894)	0.146141	0.70122	0	0	1.93683	3.72488	ITGB1;HPGD;FAP;FURIN;SNF8;CHMP6
regulation of oxidative stress-induced intrinsic apoptotic signaling pathway (GO:1902175)	0.146141	0.70122	0	0	1.93683	3.72488	HSPB1;AKT1;SOD2;PPIA;SOD1;NFE2L2
tRNA metabolic process (GO:0006399)	0.146141	0.70122	0	0	1.93683	3.72488	POP5;POP7;RPP30;RPP21;TRPT1;FARS2
negative regulation of protein kinase activity (GO:0006469)	0.146681	0.70122	0	0	1.33068	2.55423	PTPN1;WWTR1;GSTP1;PTPRO;HSPB1;PTK6;ADARB1;PARK7;THY1;LILRB4;SLC8A1;PPM1F;CORO1C;PYCARD;PTPRC;IFNG;DVL1;ABL1;SH3BP5;NF1;AKT1;SFN;PPIA
protein homooligomerization (GO:0051260)	0.146784	0.70122	0	0	1.27816	2.45253	TRIM72;SHMT1;PRF1;SLC1A2;AQP4;NLRC4;PKD2;SAMHD1;HSD17B10;CLYBL;GLS;PYCARD;ALAD;GLRA3;TDO2;TP53BP1;APPL2;KCNJ2;GBP5;TMEM120A;ACOT13;MAT1A;MIF;SOD2;GNMT;ALOX5AP;CHMP2A;HPRT1;SSBP1;ALDH9A1
regulation of protein modification process (GO:0031399)	0.146799	0.70122	0	0	1.46626	2.8133	PPP1R16B;STAT2;FN1;IGF2;HSPB1;CORO1C;SPRED3;PPP2CA;CDH5;CCDC88A;IFNG;NDUFS4;PIN1;ROPN1L
mononuclear cell differentiation (GO:1903131)	0.146923	0.70122	0	0	1.72182	3.30218	BATF3;CSF2;PDE1B;LY6D;MT1G;MYH9;LILRB1;IKZF1
negative regulation of interleukin-1 beta production (GO:0032691)	0.146923	0.70122	0	0	1.72182	3.30218	CX3CR1;SERPINB1;GSTP1;TNFAIP3;NLRP3;GHRL;MEFV;LILRB4
purine-containing compound biosynthetic process (GO:0072522)	0.146923	0.70122	0	0	1.72182	3.30218	PRPS2;PRPSAP1;DGUOK;PRPSAP2;SHMT1;AMPD2;HPRT1;APRT
membrane lipid metabolic process (GO:0006643)	0.147499	0.70122	0	0	1.80781	3.46003	CERKL;ACER1;ARV1;TECR;MGST2;CYP1B1;ALOX12B
microglial cell activation (GO:0001774)	0.147499	0.70122	0	0	1.80781	3.46003	CX3CR1;ITGAM;IFNG;C5AR1;ITGB2;FPR2;TNF
negative regulation of DNA recombination at telomere (GO:0048239)	0.147499	0.70122	0	0	1.80781	3.46003	POLR2C;POLR2F;POLR2G;POLR2H;POLR2I;POLR2J;POLR2L
proteasomal ubiquitin-independent protein catabolic process (GO:0010499)	0.147499	0.70122	0	0	1.80781	3.46003	PSMB6;PSMA6;PSMB5;PSMA2;PSMB3;PSMA7;NFE2L2
regulation of DNA recombination at telomere (GO:0072695)	0.147499	0.70122	0	0	1.80781	3.46003	POLR2C;POLR2F;POLR2G;POLR2H;POLR2I;POLR2J;POLR2L
regulation of lipid storage (GO:0010883)	0.147499	0.70122	0	0	1.80781	3.46003	C3;IL6;ITGB3;ITGAV;ALKBH7;APOB;TNF
regulation of membrane protein ectodomain proteolysis (GO:0051043)	0.147499	0.70122	0	0	1.80781	3.46003	IL10;IFNG;TIMP2;FURIN;TNFRSF1B;TNF;GPLD1
regulation of vacuole organization (GO:0044088)	0.147499	0.70122	0	0	1.80781	3.46003	IFT20;PIKFYVE;ANXA2;NPRL2;RAB1B;ADPRH;RAB5A
purine ribonucleotide metabolic process (GO:0009150)	0.148568	0.70122	0	0	1.35997	2.59307	ACOT8;PTH;BAD;ACSM1;OXSM;ACOT11;ABHD14B;ACOT13;DBI;AMPD2;BAAT;PTHLH;SULT2B1;SULT1A1;HINT1;RAB23;ENPP1;HPRT1;RHOQ;SULT1C4
positive regulation of pathway-restricted SMAD protein phosphorylation (GO:0010862)	0.151343	0.70122	0	0	1.48158	2.79754	ACVRL1;GDF11;BMPR2;BMP8A;BMP8B;INHBB;INHBA;TGFBR1;GDF9;DAB2;TWSG1;CSNK2B;ENG
regulation of DNA binding (GO:0051101)	0.151343	0.70122	0	0	1.48158	2.79754	EGF;PYHIN1;LEF1;EDF1;TXN;MMP8;MMP9;NME1;SKI;SUMO1;SUMO3;CSNK2B;HES1
transcription-coupled nucleotide-excision repair (GO:0006283)	0.153857	0.70122	0	0	1.36367	2.55243	XPA;COPS7A;GTF2H5;RBX1;COPS3;CDK7;COPS6;COPS5;UBB;POLR2C;ERCC1;POLR2F;POLR2G;POLR2H;POLR2I;RPS27A;UBA52;POLR2J;POLR2L
cellular response to chemokine (GO:1990869)	0.154105	0.70122	0	0	1.4092	2.63538	CCR1;CXCL6;CXCL9;CCL22;CCL3L1;DOCK8;PPBP;CXCL5;CXCL10;CCL8;CCL7;CCL4;CCL3;CCL2;SH2B3;CCR2
response to organic cyclic compound (GO:0014070)	0.154105	0.70122	0	0	1.4092	2.63538	FOXA1;GGT5;STAT5B;ANXA1;PAQR7;ABCB4;IL18;WNT8B;AQP3;TNF;CYP19A1;BGLAP;CCL3;SPP1;CYP1B1;CCL2
regulation of programmed cell death (GO:0043067)	0.155505	0.70122	0	0	1.20543	2.24339	KANK2;ALK;RARG;HIP1;PPP1R13B;SRA1;PHB;TRIAP1;NLRC4;IKZF3;TNF;NDRG1;TP53AIP1;WRN;BCL2L11;PERP;ABL1;AKT1;JAK3;TP63;TGM2;NTRK1;PRELID1;CRADD;ACTN2;WFS1;ACTN1;IGFBP3;CIDEA;NME2;RABGGTA;PAX2;AGT;NME1;CXCL10;BRMS1;TP53I3;HAX1;APEX1;DNAJA3;GAS1;TMEM219;ATM;ALPK2;ANP32B;TPT1
cellular response to retinoic acid (GO:0071300)	0.155932	0.70122	0	0	1.49988	2.78728	NDUFA13;WNT11;WNT3A;PTK7;WNT5A;WNT8B;ABL2;PTK6;ATM;WNT2;PAX2;EPHA3
negative regulation of type I interferon production (GO:0032480)	0.155932	0.70122	0	0	1.49988	2.78728	PYCARD;IL10;NLRX1;RNF216;PCBP2;NLRC5;REL;TNFAIP3;PIN1;NLRC3;LILRB1;HAVCR2
regulation of cell-substrate adhesion (GO:0010810)	0.155932	0.70122	0	0	1.49988	2.78728	ECM2;PTPRO;PDPN;MINK1;PDGFB;NF1;SPOCK1;THY1;RAC1;PPM1F;CORO1C;LIMS1
defense response to bacterium (GO:0042742)	0.157127	0.70122	0	0	1.21548	2.24949	WFDC12;PGLYRP4;PGLYRP3;RPL30;CEBPB;PPP1R11;PLA2G1B;SERPINE1;NOD1;FPR2;NLRC4;WFDC5;PYCARD;GNLY;STAB1;RNASE7;SLAMF8;ROMO1;PI3;S100A14;LBP;IL6R;RPL39;CAMP;GBP4;KRT6A;GBP6;GSDMC;GSDMA;SLC11A1;RNASE2;MPEG1;FGR;IL6;SLPI;ANG;S100A9;TLR4;S100A8;S100A7;LTF;TLR2
amino-acid betaine metabolic process (GO:0006577)	0.157235	0.70122	0	0	2.90458	5.37352	BHMT;BHMT2;CPT1C
angiotensin-activated signaling pathway (GO:0038166)	0.157235	0.70122	0	0	2.90458	5.37352	ACTN2;CA2;CAMK2A
AV node cell action potential (GO:0086016)	0.157235	0.70122	0	0	2.90458	5.37352	CACNB2;CACNA1C;SCN5A
bleb assembly (GO:0032060)	0.157235	0.70122	0	0	2.90458	5.37352	P2RX7;PMP22;ANO6
cardiac pacemaker cell development (GO:0060926)	0.157235	0.70122	0	0	2.90458	5.37352	MAML1;TBX5;TBX18
cardiolipin biosynthetic process (GO:0032049)	0.157235	0.70122	0	0	2.90458	5.37352	PGS1;PTPMT1;CRLS1
cellular amino acid biosynthetic process (GO:0008652)	0.157235	0.70122	0	0	2.90458	5.37352	ALDH1A1;BCAT1;BCAT2
cellular ion homeostasis (GO:0006873)	0.157235	0.70122	0	0	2.90458	5.37352	P2RY2;SLC4A1;RHCG
cellular response to monoamine stimulus (GO:0071868)	0.157235	0.70122	0	0	2.90458	5.37352	GNG2;NR4A3;TGM2
cellular response to platelet-derived growth factor stimulus (GO:0036120)	0.157235	0.70122	0	0	2.90458	5.37352	HYAL1;HAS1;HAS2
collagen-activated tyrosine kinase receptor signaling pathway (GO:0038063)	0.157235	0.70122	0	0	2.90458	5.37352	COL1A1;COL4A2;DDR2
detection of molecule of bacterial origin (GO:0032490)	0.157235	0.70122	0	0	2.90458	5.37352	SSC5D;LBP;TLR4
dorsal aorta development (GO:0035907)	0.157235	0.70122	0	0	2.90458	5.37352	ACVRL1;DLL4;ENG
dorsal aorta morphogenesis (GO:0035912)	0.157235	0.70122	0	0	2.90458	5.37352	ACVRL1;DLL4;ENG
epithelial cell differentiation involved in kidney development (GO:0035850)	0.157235	0.70122	0	0	2.90458	5.37352	MEF2C;SIX2;PAX2
gas homeostasis (GO:0033483)	0.157235	0.70122	0	0	2.90458	5.37352	ALAS2;SOD2;HIF1A
glyceraldehyde-3-phosphate metabolic process (GO:0019682)	0.157235	0.70122	0	0	2.90458	5.37352	TPI1;ALDH1A1;ALDOB
hemostasis (GO:0007599)	0.157235	0.70122	0	0	2.90458	5.37352	NFE2;VWF;FLI1
iron import into cell (GO:0033212)	0.157235	0.70122	0	0	2.90458	5.37352	NOX5;SLC39A8;LTF
keratinocyte proliferation (GO:0043616)	0.157235	0.70122	0	0	2.90458	5.37352	CDH13;KLK8;EREG
leucine metabolic process (GO:0006551)	0.157235	0.70122	0	0	2.90458	5.37352	HMGCL;BCAT1;BCAT2
maintenance of protein location in extracellular region (GO:0071694)	0.157235	0.70122	0	0	2.90458	5.37352	FBN2;LTBP1;FBN1
membrane biogenesis (GO:0044091)	0.157235	0.70122	0	0	2.90458	5.37352	CLIP3;PEX16;SPTBN1
mRNA transcription by RNA polymerase II (GO:0042789)	0.157235	0.70122	0	0	2.90458	5.37352	C5AR1;SUPT6H;ATF4
negative regulation of acute inflammatory response (GO:0002674)	0.157235	0.70122	0	0	2.90458	5.37352	GSTP1;NLRP3;FCGR2B
negative regulation of protein kinase activity by regulation of protein phosphorylation (GO:0044387)	0.157235	0.70122	0	0	2.90458	5.37352	ADARB1;PPM1F;CORO1C
negative regulation of T-helper 17 type immune response (GO:2000317)	0.157235	0.70122	0	0	2.90458	5.37352	TBX21;FOXP3;RC3H2
nucleobase catabolic process (GO:0046113)	0.157235	0.70122	0	0	2.90458	5.37352	DPYSL4;DPYSL2;DPYSL3
pharyngeal arch artery morphogenesis (GO:0061626)	0.157235	0.70122	0	0	2.90458	5.37352	BMPR2;HES1;FOLR1
positive regulation of adenylate cyclase activity (GO:0045762)	0.157235	0.70122	0	0	2.90458	5.37352	NF1;AKAP5;CACNA1C
positive regulation of cardiac muscle cell differentiation (GO:2000727)	0.157235	0.70122	0	0	2.90458	5.37352	GREM1;MEF2C;WNT3A
positive regulation of fibroblast apoptotic process (GO:2000271)	0.157235	0.70122	0	0	2.90458	5.37352	BCL2L11;PRDM11;TP63
positive regulation of humoral immune response (GO:0002922)	0.157235	0.70122	0	0	2.90458	5.37352	CCR7;PHB;FCGR2B
positive regulation of integrin-mediated signaling pathway (GO:2001046)	0.157235	0.70122	0	0	2.90458	5.37352	LOXL3;LIMS2;LIMS1
positive regulation of interleukin-23 production (GO:0032747)	0.157235	0.70122	0	0	2.90458	5.37352	CSF2;IFNG;CLEC7A
positive regulation of lymphocyte apoptotic process (GO:0070230)	0.157235	0.70122	0	0	2.90458	5.37352	IL10;PRELID1;IDO1
positive regulation of pinocytosis (GO:0048549)	0.157235	0.70122	0	0	2.90458	5.37352	CDC42;PPT1;APPL2
positive regulation of respiratory burst (GO:0060267)	0.157235	0.70122	0	0	2.90458	5.37352	CLEC7A;INSR;LBP
positive regulation of unsaturated fatty acid biosynthetic process (GO:2001280)	0.157235	0.70122	0	0	2.90458	5.37352	ABCD2;ANXA1;PTGS2
positive regulation of vascular associated smooth muscle cell differentiation (GO:1905065)	0.157235	0.70122	0	0	2.90458	5.37352	EFEMP2;SOD2;ENG
proton-transporting ATP synthase complex assembly (GO:0043461)	0.157235	0.70122	0	0	2.90458	5.37352	ATPAF2;OXA1L;TMEM70
receptor-mediated endocytosis of virus by host cell (GO:0019065)	0.157235	0.70122	0	0	2.90458	5.37352	PIKFYVE;SIGLEC1;TPCN2
regulation of atrial cardiac muscle cell membrane depolarization (GO:0060371)	0.157235	0.70122	0	0	2.90458	5.37352	GJA5;SCN5A;TBX5
regulation of calcidiol 1-monooxygenase activity (GO:0060558)	0.157235	0.70122	0	0	2.90458	5.37352	IFNG;GFI1;TNF
regulation of CD8-positive, alpha-beta T cell differentiation (GO:0043376)	0.157235	0.70122	0	0	2.90458	5.37352	NCKAP1L;LILRB4;RUNX3
regulation of cortisol biosynthetic process (GO:2000064)	0.157235	0.70122	0	0	2.90458	5.37352	REST;H6PD;DKK3
regulation of dopamine metabolic process (GO:0042053)	0.157235	0.70122	0	0	2.90458	5.37352	ITGAM;ITGB2;HPRT1
regulation of endothelial cell chemotaxis to fibroblast growth factor (GO:2000544)	0.157235	0.70122	0	0	2.90458	5.37352	FGF1;FGF2;FGFR1
regulation of extracellular matrix assembly (GO:1901201)	0.157235	0.70122	0	0	2.90458	5.37352	TIE1;EMILIN1;AGT
regulation of I-kappaB phosphorylation (GO:1903719)	0.157235	0.70122	0	0	2.90458	5.37352	CX3CR1;AKT1;TNF
regulation of inositol phosphate biosynthetic process (GO:0010919)	0.157235	0.70122	0	0	2.90458	5.37352	PTH;PLEK;PTH1R
regulation of lens fiber cell differentiation (GO:1902746)	0.157235	0.70122	0	0	2.90458	5.37352	SPRED3;SPRY1;FGF2
regulation of mesenchymal stem cell differentiation (GO:2000739)	0.157235	0.70122	0	0	2.90458	5.37352	PDGFRA;REST;SOX5
regulation of MHC class I biosynthetic process (GO:0045343)	0.157235	0.70122	0	0	2.90458	5.37352	CIITA;NLRP12;NLRC5
regulation of microglial cell migration (GO:1904139)	0.157235	0.70122	0	0	2.90458	5.37352	CX3CR1;CSF1;CCL3
regulation of microtubule binding (GO:1904526)	0.157235	0.70122	0	0	2.90458	5.37352	PPP2CA;ABL1;TTBK2
regulation of NAD(P)H oxidase activity (GO:0033860)	0.157235	0.70122	0	0	2.90458	5.37352	SLAMF8;PARK7;AGT
regulation of necrotic cell death (GO:0010939)	0.157235	0.70122	0	0	2.90458	5.37352	HEBP2;SLC6A6;SLC6A13
regulation of respiratory system process (GO:0044065)	0.157235	0.70122	0	0	2.90458	5.37352	NLGN3;NLGN2;TSHZ3
regulation of skeletal muscle satellite cell proliferation (GO:0014842)	0.157235	0.70122	0	0	2.90458	5.37352	ANGPT1;CFLAR;FGF2
regulation of T cell tolerance induction (GO:0002664)	0.157235	0.70122	0	0	2.90458	5.37352	IL2RA;LILRB2;FOXP3
regulation of transforming growth factor beta activation (GO:1901388)	0.157235	0.70122	0	0	2.90458	5.37352	ITGAV;LRRC32;LTBP1
regulation of vascular associated smooth muscle cell differentiation (GO:1905063)	0.157235	0.70122	0	0	2.90458	5.37352	PDCD4;PDGFB;ENG
skin morphogenesis (GO:0043589)	0.157235	0.70122	0	0	2.90458	5.37352	COL1A1;CDSN;COL1A2
T-helper 17 cell differentiation (GO:0072539)	0.157235	0.70122	0	0	2.90458	5.37352	IL6;IRF4;RORC
vascular associated smooth muscle cell development (GO:0097084)	0.157235	0.70122	0	0	2.90458	5.37352	EFEMP2;HES1;ENG
cell-cell junction organization (GO:0045216)	0.157436	0.701541	0	0	1.33432	2.46681	DSP;NLGN2;NLGN4X;CTNND1;F2R;PVR;CDH6;GJC1;CDH5;SDK1;GJA4;CDH11;CDH22;CDH13;DSG1;PKP1;ANG;DCHS1;TLN1;LIMS2;LIMS1
epithelium development (GO:0060429)	0.158189	0.704053	0	0	1.26419	2.33111	TRIM71;KANK2;ACADVL;TAGLN;LOXL3;PKD2;PKD1;SLC9A3R1;UPK1A;SOX17;DVL1;KDR;WNT2;CD34;KRT6A;DACT1;CBR1;KRT4;KRT3;SPINK5;RIPK4;AKR1C2;SOX11;TBX5;UPK3A;PAX2;RCN3;KRT16;RHCG;VCL
axonogenesis (GO:0007409)	0.158259	0.704053	0	0	1.18057	2.1764	NRP1;NRP2;ROBO4;PTPRO;DOCK7;ROBO1;KIF5C;BSG;NRTN;EMB;NEFH;SEMA6B;LYPLA2;EPHA7;SEMA6D;WNT5A;PRKCA;UNC5C;ZDHHC17;PAX2;DOK2;PIK3CA;PALLD;FEZ1;MAP1B;DOK6;MAP1A;S100A6;PRKCQ;SHANK3;EPHA3;NLGN3;BRSK1;LAMA5;SPTBN5;SEMA7A;SHC3;LAMA1;NRXN3;SEMA3G;CXCR4;NEXN;RAP1GAP;NTN3;FYN;PLCG1;SPTBN1;MAPK3;NTNG2;SEMA4C;PTPN11;L1CAM;BAIAP2;RAB10;DAB1;CNTN4
positive regulation of programmed cell death (GO:0043068)	0.158501	0.704398	0	0	1.16391	2.14391	FOXA1;ITGB1;RARG;RASGRF2;PRF1;TNF;IFIT2;PYCARD;PREX1;RASSF2;AIFM1;FAM162A;PIP5KL1;CYP1B1;CTLA4;PLEKHN1;TGM2;PSENEN;PLEKHG2;IGFBP3;ARHGEF17;RPS6;ANO6;CLIP3;SFRP4;OBSCN;LATS2;IFNG;EEF1E1;UBA52;GPLD1;NGEF;RNF122;ATF4;ARHGEF6;SLC27A4;DIABLO;NLRC4;STK4;FOXO1;KNG1;BCL2L11;CALHM2;UBB;FRZB;CLEC7A;ABL1;SAP18;BMF;RPS27A;IP6K2;NTRK1;CRADD;BAD;LAPTM5;PNMA5;LILRB1;SOD1;NET1;IL6;REST;RYBP;NF1;ATM;MNDA;PDCD2
positive regulation of hydrolase activity (GO:0051345)	0.158597	0.704398	0	0	1.23528	2.27463	ITGB1;NDUFA13;CCL3L1;DOCK8;RGS16;THY1;RAP1GAP;DOCK10;DOCK11;WRN;CCL8;WNT11;CCL7;RGS1;CCL4;CCL3;CCL2;HRAS;TGM2;S100A10;NTRK1;CCL22;F2R;NET1;RCN3;SGSM3;NF1;RAPGEF1;PIN1;RAPGEF2;GNB5;CALM1;RAPGEF6;CD200;FERMT2;LIMS1
negative regulation of secretion by cell (GO:1903531)	0.16052	0.712359	0	0	1.52212	2.78446	VAMP8;IL11;ANXA1;SYT11;CYP51A1;OSM;ERP29;LILRB1;HMGCR;TRH;TNFRSF1B
adenylate cyclase-activating G protein-coupled receptor signaling pathway (GO:0007189)	0.163847	0.726525	0	0	1.26317	2.28485	PTGFR;CXCL9;CALCRL;PTH;GPR65;PTGER3;ADCY4;PTH1R;ADRA1B;RXFP1;PTHLH;ADCY5;MC2R;GNG2;TBXA2R;UCN2;S1PR3;S1PR2;S1PR5;ABCA1;PTGIR;GPR4;ADRA2C;TSHR;CXCL10;ADORA2A;GPR161;RAPGEF2;VIP
ameboidal-type cell migration (GO:0001667)	0.164953	0.727611	0	0	1.42759	2.57265	SEMA6B;SEMA7A;CENPV;ITGA4;SEMA6D;SEMA4C;SEMA3G;CORO1C;ERBB4;ANXA6;AKT1;FAT2;NRTN;PHACTR4
cartilage development (GO:0051216)	0.164953	0.727611	0	0	1.42759	2.57265	MEF2C;COL11A2;SULF1;FGF2;PKD1;RUNX3;RUNX2;SULF2;COL2A1;HYAL1;CHI3L1;GHRL;GPLD1;SOX5
fatty acid beta-oxidation (GO:0006635)	0.164953	0.727611	0	0	1.42759	2.57265	ABCD2;ACADVL;ACOT8;PEX2;ETFB;HSD17B10;MCAT;ACAT2;ACOXL;AUH;ACOX3;ACAA1;ACADS;DECR1
regulation of intrinsic apoptotic signaling pathway (GO:2001242)	0.164953	0.727611	0	0	1.42759	2.57265	FIS1;NDUFA13;BAD;MMP9;STYXL1;PYCARD;SLC9A3R1;BCL2L11;PTPMT1;NDUFS3;BCL2;BMF;S100A9;S100A8
embryonic skeletal system development (GO:0048706)	0.165033	0.727611	0	0	1.54971	2.79197	COL1A1;PDGFRA;WNT11;DEAF1;WNT5A;ALX1;SOX11;HOXD4;SULF1;SULF2
oxoacid metabolic process (GO:0043436)	0.165033	0.727611	0	0	1.54971	2.79197	LIPT2;SULT1A1;SULT2B1;GRHPR;PPA2;ENPP1;ABHD14B;MIF;SULT1C4;GNMT
semaphorin-plexin signaling pathway (GO:0071526)	0.165033	0.727611	0	0	1.54971	2.79197	SEMA6B;NRP1;NRP2;SEMA7A;PLXND1;ARHGDIA;SEMA6D;SEMA4C;SEMA3G;RAC1
G protein-coupled receptor signaling pathway, coupled to cyclic nucleotide second messenger (GO:0007187)	0.165165	0.727611	0	0	1.37249	2.4716	CCR1;PTGIR;ANXA1;CALCRL;HTR1E;HTR1F;CHRM4;CHRM5;HTR2A;SSTR1;AGT;TSHR;MTNR1A;MC2R;HRH2;HRH4;CCL2
cellular protein modification process (GO:0006464)	0.168861	0.737203	0	0	1.08071	1.92224	MAML1;ARAF;DMP1;UBE2L3;PSMD8;PSMD9;C4A;PPP4R2;AKT3;AKT1;SKP1;ATG3;WSB2;ALG5;KRT1;PRKCA;PRKAB1;RUNX3;ADPRH;BTK;SPARCL1;PADI4;UBA52;FLG;SPRR2E;SDC2;PDGFB;COPS7A;EVPL;HIF1A;ART3;C3;TGOLN2;NUAK1;STC2;ST8SIA4;APOB;ST3GAL2;CDK17;DMPK;ST8SIA2;INSR;FN1;PTK6;CP;MEX3B;CALU;ATM;FBXL2;SPRR1A;FBXL7;SPRR1B;ACVRL1;PTPRU;SERPINA1;PTPRO;PRKAG1;PTPRM;CD3G;HIF3A;WDR45;PHEX;PTPRG;ANKRD9;UBL5;SERP1;JAK3;JAK1;MAP4K1;A…
regulation of stress fiber assembly (GO:0051492)	0.169233	0.737203	0	0	1.33879	2.37834	NRP1;ARHGEF15;ROCK2;FHOD1;GPR65;TACSTD2;WAS;TGFBR1;PPM1F;CDC42;CCDC88A;WNT11;DLC1;ALMS1;ABL1;RAC1;PFN1;FERMT2;S100A10
aminoglycan catabolic process (GO:0006026)	0.169353	0.737203	0	0	1.58484	2.81431	CHIA;SDC2;CHI3L2;IDS;CHI3L1;SDC1;GNS;GPC6;HSPG2
multivesicular body organization (GO:0036257)	0.169353	0.737203	0	0	1.58484	2.81431	CHMP2A;CHMP4A;SNF8;VPS37B;CHMP6;VPS25;RAB11A;VPS28;CHMP5
peptidyl-asparagine modification (GO:0018196)	0.169353	0.737203	0	0	1.58484	2.81431	OST4;DPM2;ST6GAL1;DPM3;TUSC3;DAD1;ALG5;UGGT2;ASGR2
positive regulation of locomotion (GO:0040017)	0.169353	0.737203	0	0	1.58484	2.81431	PDGFRB;DUOX1;CCDC25;PDGFB;TWIST1;CCR7;PHPT1;THBS1;PPM1F
steroid hormone biosynthetic process (GO:0120178)	0.169353	0.737203	0	0	1.58484	2.81431	SRD5A2;SRD5A1;HSD17B1;AKR1B15;HSD17B2;FDXR;TSPO;CYP19A1;HSD17B8
cellular response to transforming growth factor beta stimulus (GO:0071560)	0.169761	0.737203	0	0	1.26209	2.23814	ACVRL1;ITGB1;HPGD;LTBP2;FURIN;LRRC32;CBL;CDH5;UBB;RPS27A;WNT2;APPL2;SOX5;MEF2C;WNT5A;TGFBR1;OVOL2;SKI;GDF9;TWSG1;COL3A1;COL1A2;ID1;PDE3A;UBA52;FERMT2;ENG;LIMS1
regulation of small GTPase mediated signal transduction (GO:0051056)	0.169808	0.737203	0	0	1.23193	2.18432	ARHGAP9;FAM13B;RASGRF2;ARHGDIG;ARHGAP15;ARHGAP22;CDC42;PREX1;SYDE1;ARHGDIA;TAGAP;CHN1;ITGAV;RAC1;A2M;TGM2;PLEKHG2;ARHGEF17;ARAP3;RHOH;MYO9B;ARHGAP25;RHOD;MYO9A;NET1;ARHGAP31;OBSCN;ARHGAP30;DLC1;RHOJ;RHOV;NGEF;RHOQ;ARHGEF6
myelination (GO:0042552)	0.170673	0.737203	0	0	1.43916	2.54444	CMTM8;EIF2B4;ABCD2;CNTNAP1;PLLP;CXCR4;SKI;MARVELD1;MALL;NF1;PMP22;MAL2;MAL
peptide metabolic process (GO:0006518)	0.172084	0.737203	0	0	1.31272	2.31008	G6PD;NAT8B;ENPEP;MME;CPXM2;GSTP1;FURIN;GLRX2;AEBP1;CPZ;SPPL3;CPN1;SOD1;BACE1;GSTZ1;SPCS2;SPCS1;GSTA3;ETHE1;CPD;CPXM1
actin filament network formation (GO:0051639)	0.173014	0.737203	0	0	2.21314	3.88269	FHOD3;ACTN1;FHOD1;LCP1
cell proliferation in forebrain (GO:0021846)	0.173014	0.737203	0	0	2.21314	3.88269	NUMBL;WNT3A;DOCK7;HOOK3
erythrocyte development (GO:0048821)	0.173014	0.737203	0	0	2.21314	3.88269	ALAS2;G6PD;NCKAP1L;SH2B3
establishment of epithelial cell apical/basal polarity (GO:0045198)	0.173014	0.737203	0	0	2.21314	3.88269	CDC42;SLC9A3R1;MSN;MYO9A
glutathione biosynthetic process (GO:0006750)	0.173014	0.737203	0	0	2.21314	3.88269	GSS;MGST2;CHAC1;HAGH
glycerol metabolic process (GO:0006071)	0.173014	0.737203	0	0	2.21314	3.88269	TPI1;GOT1;ANGPTL3;PGP
interleukin-35-mediated signaling pathway (GO:0070757)	0.173014	0.737203	0	0	2.21314	3.88269	EBI3;STAT4;IL12RB2;JAK1
miRNA mediated inhibition of translation (GO:0035278)	0.173014	0.737203	0	0	2.21314	3.88269	TRIM71;RBM4;EIF6;NOTCH4
negative regulation of calcium ion transmembrane transport (GO:1903170)	0.173014	0.737203	0	0	2.21314	3.88269	YWHAE;SLN;SESTD1;FKBP1B
negative regulation of nuclear division (GO:0051784)	0.173014	0.737203	0	0	2.21314	3.88269	TOM1L1;TOM1L2;AURKAIP1;FBXO43
negative regulation of translation, ncRNA-mediated (GO:0040033)	0.173014	0.737203	0	0	2.21314	3.88269	TRIM71;RBM4;EIF6;NOTCH4
negative regulation of voltage-gated potassium channel activity (GO:1903817)	0.173014	0.737203	0	0	2.21314	3.88269	KCNE2;SUMO1;KCNE4;KCNRG
PERK-mediated unfolded protein response (GO:0036499)	0.173014	0.737203	0	0	2.21314	3.88269	IGFBP1;CCL2;ATF4;NFE2L2
positive regulation of cellular extravasation (GO:0002693)	0.173014	0.737203	0	0	2.21314	3.88269	THY1;CCR2;ICAM1;JAM3
positive regulation of cellular respiration (GO:1901857)	0.173014	0.737203	0	0	2.21314	3.88269	PRELID1;IFNG;PARK7;ISCU
positive regulation of ceramide biosynthetic process (GO:2000304)	0.173014	0.737203	0	0	2.21314	3.88269	SMPD2;TNF;ENPP7;SIRT3
positive regulation of epidermal growth factor-activated receptor activity (GO:0045741)	0.173014	0.737203	0	0	2.21314	3.88269	EPGN;NCF1;EGF;EREG
positive regulation of phospholipid transport (GO:2001140)	0.173014	0.737203	0	0	2.21314	3.88269	PRELID1;ABCB4;DBI;TRIAP1
positive regulation of sphingolipid biosynthetic process (GO:0090154)	0.173014	0.737203	0	0	2.21314	3.88269	SMPD2;TNF;ENPP7;SIRT3
positive regulation of transforming growth factor beta production (GO:0071636)	0.173014	0.737203	0	0	2.21314	3.88269	PTGS2;CD34;THBS1;CD200
regulation of phospholipase activity (GO:0010517)	0.173014	0.737203	0	0	2.21314	3.88269	LRP1;APOC2;ANGPTL3;FGFR1
regulation of stress-activated protein kinase signaling cascade (GO:0070302)	0.173014	0.737203	0	0	2.21314	3.88269	GREM1;MAP2K2;GSTP1;MAPK3
signal peptide processing (GO:0006465)	0.173014	0.737203	0	0	2.21314	3.88269	SPCS2;SPCS1;FURIN;SPPL3
tryptophan catabolic process (GO:0006569)	0.173014	0.737203	0	0	2.21314	3.88269	IL4I1;TDO2;KMO;IDO1
tryptophan metabolic process (GO:0006568)	0.173014	0.737203	0	0	2.21314	3.88269	IL4I1;TDO2;KMO;IDO1
dendritic spine organization (GO:0097061)	0.17329	0.737203	0	0	1.63109	2.85896	CDC42;DOCK10;ARF1;DLG4;INSR;FYN;SHANK3;SHANK1
negative regulation of catalytic activity (GO:0043086)	0.17329	0.737203	0	0	1.63109	2.85896	SERPINB3;OXA1L;PPP1R12A;SLN;CAMK2A;HP;PHPT1;NES
positive regulation of BMP signaling pathway (GO:0030513)	0.17329	0.737203	0	0	1.63109	2.85896	ACVRL1;CDH5;BMPR2;FBXL15;SOX11;ZNF423;SULF1;ENG
positive regulation of calcium ion transmembrane transport (GO:1904427)	0.17329	0.737203	0	0	1.63109	2.85896	CACNB2;CXCL10;CXCL9;TRPC1;F2R;CAPN3;THY1;PLCG1
positive regulation of nuclear division (GO:0051785)	0.17329	0.737203	0	0	1.63109	2.85896	PDGFRB;EPGN;EGF;INSR;PDGFB;IGF2;CD28;EREG
cellular response to fibroblast growth factor stimulus (GO:0044344)	0.174021	0.737203	0	0	1.29194	2.25906	KLB;TRIM71;FGFBP1;PTPN11;FGF1;CBL;FGF2;FGF5;DLL4;FIBP;FGF7;FGF9;HYAL1;POLR2C;CCL2;POLR2F;POLR2G;POLR2H;POLR2I;POLR2J;MAPK3;POLR2L;FGFR1
positive regulation of transmembrane receptor protein serine/threonine kinase signaling pathway (GO:0090100)	0.174021	0.737203	0	0	1.29194	2.25906	ACVRL1;GDF11;CDKN2B;BMPR2;BMP8A;BMP8B;SOX11;FBXL15;INHBB;INHBA;SULF1;THBS1;TGFBR1;CDH5;GDF9;STK11;TWSG1;ZEB2;DAB2;GIPC1;CSNK2B;ZNF423;ENG
regulation of intracellular signal transduction (GO:1902531)	0.175231	0.737203	0	0	1.12194	1.95402	FAM13B;NRK;ARAF;ARHGDIG;FGF1;TNF;PYCARD;PREX1;SYDE1;STK11;RASSF2;ARHGDIA;AKT1;CAPN3;ROS1;TP63;CMKLR1;PPP1R16B;SLC15A2;WNT5A;PRKAB1;OBSCN;PRKAR1A;CSNK2B;NGEF;PRDM11;ARHGAP15;STK4;ARHGAP22;NUAK1;PRKAR2B;CLEC7A;PTPMT1;SMYD2;A2M;ARHGAP25;CRNN;NET1;ARHGAP31;ARHGAP30;CLEC6A;PIN1;ATM;FBXL2;CD24;RAD9A;ARHGAP9;PPP1R13B;DYRK2;PHF20;RASGRF2;PRKAG1;HSPB1;PTPN22;GRM2;LBH;PPP1R13L;TAGAP;MLST8;ITGAV;RAC1;ZNF385…
defense response to Gram-positive bacterium (GO:0050830)	0.175572	0.737203	0	0	1.34143	2.33369	GBP6;PGLYRP4;PGLYRP3;PPP1R11;PLA2G1B;RNASE2;MPEG1;FGR;IL6;RNASE7;ANG;ROMO1;LBP;RPL39;CAMP;GBP4;KRT6A;TLR2
regulation of plasma membrane bounded cell projection assembly (GO:0120032)	0.175572	0.737203	0	0	1.34143	2.33369	PPP1R16B;ATG3;WAS;TBC1D2B;CDC42;DYNC2LI1;IFT20;TBC1D1;GAP43;RABEP2;PODXL;SGSM3;CCR7;RAC1;RAB5A;TBC1D10A;ARF6;TBC1D16
negative regulation of phosphoprotein phosphatase activity (GO:0032515)	0.176524	0.737203	0	0	1.69471	2.93913	PPP1R11;ROCK2;FKBP1B;PPP1R1B;NCKAP1L;TNF;STYXL1
regulation of B cell receptor signaling pathway (GO:0050855)	0.176524	0.737203	0	0	1.69471	2.93913	CD300A;FCRL3;NFAM1;GPS2;STAP1;PTPN22;FCGR2B
regulation of mononuclear cell migration (GO:0071675)	0.176524	0.737203	0	0	1.69471	2.93913	STK10;CSF1;MSN;THBS1;TNF;CMKLR1;MAPK3
regulation of SMAD protein signal transduction (GO:0060390)	0.176524	0.737203	0	0	1.69471	2.93913	WWTR1;DAB2;FAM89B;VEPH1;TGFBR1;OVOL2;PBLD
regulation of supramolecular fiber organization (GO:1902903)	0.176524	0.737203	0	0	1.69471	2.93913	EFEMP2;PIK3CA;MAP1B;MAP1A;ABL1;AEBP1;PARK7
regulation of toll-like receptor 4 signaling pathway (GO:0034143)	0.176524	0.737203	0	0	1.69471	2.93913	FLOT1;TNFAIP3;PTPN22;LBP;LILRA2;APPL2;LTF
antibacterial humoral response (GO:0019731)	0.176586	0.737203	0	0	1.45292	2.51929	WFDC12;FGB;SLPI;PLA2G1B;RNASE7;ANG;PI3;RNASE2;WFDC5;RPL39;CAMP;LTF
embryonic organ morphogenesis (GO:0048562)	0.176586	0.737203	0	0	1.45292	2.51929	FBN2;PDGFRA;RARG;FOXE1;SOX17;FOXF1;SIX2;ALX1;HES1;SOX11;HOXD4;FBN1
hexose biosynthetic process (GO:0019319)	0.176586	0.737203	0	0	1.45292	2.51929	SLC25A1;TPI1;G6PC3;GOT1;MDH1;MDH2;GOT2;CHST15;ALDOB;SLC25A11;FBP2;ATF4
positive regulation of proteolysis (GO:0045862)	0.177551	0.737203	0	0	1.38387	2.39203	NDUFA13;BAD;FURIN;NLRC4;TNFRSF1B;TNF;RCN3;ASTL;IFNG;PERP;CAPN3;STUB1;AURKAIP1;TBC1D10A;GPLD1
Arp2/3 complex-mediated actin nucleation (GO:0034314)	0.178097	0.737203	0	0	1.9366	3.34146	MAGEL2;ARPC2;ARPC3;ARPC1A;ARPC4
electron transport chain (GO:0022900)	0.178097	0.737203	0	0	1.9366	3.34146	NDOR1;UQCRFS1;ETFB;SDHA;SDHB
fibrinolysis (GO:0042730)	0.178097	0.737203	0	0	1.9366	3.34146	FGB;SERPINB2;PLAU;KRT1;SERPINE1
histone mRNA catabolic process (GO:0071044)	0.178097	0.737203	0	0	1.9366	3.34146	UPF1;XRN1;LSM1;ATM;DCP2
macrophage migration (GO:1905517)	0.178097	0.737203	0	0	1.9366	3.34146	EDN2;EDNRB;CCL3;CCL2;CCR2
membrane raft organization (GO:0031579)	0.178097	0.737203	0	0	1.9366	3.34146	ANXA2;RFTN1;FLOT1;PPT1;S100A10
microvillus assembly (GO:0030033)	0.178097	0.737203	0	0	1.9366	3.34146	SLC9A3R1;MINK1;RAPGEF2;ESPN;RAPGEF6
peptidyl-tyrosine autophosphorylation (GO:0038083)	0.178097	0.737203	0	0	1.9366	3.34146	NTRK1;ITK;ABL1;KDR;MAPK3
positive regulation of cell killing (GO:0031343)	0.178097	0.737203	0	0	1.9366	3.34146	IFNG;CLEC7A;WNT5A;PRF1;RAC1
positive regulation of endothelial cell chemotaxis (GO:2001028)	0.178097	0.737203	0	0	1.9366	3.34146	SMOC2;KDR;HSPB1;FGF2;FGFR1
positive regulation of glycogen metabolic process (GO:0070875)	0.178097	0.737203	0	0	1.9366	3.34146	DYRK2;PTH;INSR;IGF2;AKT1
positive regulation of heterotypic cell-cell adhesion (GO:0034116)	0.178097	0.737203	0	0	1.9366	3.34146	FGB;IL10;FLOT1;THY1;TNF
positive regulation of membrane protein ectodomain proteolysis (GO:0051044)	0.178097	0.737203	0	0	1.9366	3.34146	IFNG;FURIN;TNFRSF1B;TNF;GPLD1
regulation of endothelial cell chemotaxis (GO:2001026)	0.178097	0.737203	0	0	1.9366	3.34146	SMOC2;HSPB1;FGF1;FGF2;THBS1
regulation of lymphocyte activation (GO:0051249)	0.178097	0.737203	0	0	1.9366	3.34146	CD4;CLEC7A;FCRL3;IKZF3;LAT
tRNA 5'-end processing (GO:0099116)	0.178097	0.737203	0	0	1.9366	3.34146	POP5;POP7;RPP30;RPP21;HSD17B10
tRNA splicing, via endonucleolytic cleavage and ligation (GO:0006388)	0.178097	0.737203	0	0	1.9366	3.34146	TSEN34;CPSF4;TRPT1;ZBTB8OS;FAM98B
aspartate family amino acid metabolic process (GO:0009066)	0.178489	0.737203	0	0	1.78773	3.08066	FOLH1;GOT1;FOLH1B;GOT2;ASPG;NAALAD2
carbohydrate derivative catabolic process (GO:1901136)	0.178489	0.737203	0	0	1.78773	3.08066	FBXO27;AOAH;NCCRP1;SAMHD1;ADAMTS9;DERA
cellular response to glucagon stimulus (GO:0071377)	0.178489	0.737203	0	0	1.78773	3.08066	CYSLTR2;PRKAR1A;PRKAR2B;ADCY4;GCG;ADCY5
leukotriene biosynthetic process (GO:0019370)	0.178489	0.737203	0	0	1.78773	3.08066	GGT5;GGT6;PLA2G1B;MGST3;ALOX5AP;MGST2
Rac protein signal transduction (GO:0016601)	0.178489	0.737203	0	0	1.78773	3.08066	DBNL;ABI2;ELMO1;RHOH;CDH13;RAC1
regulation of cell-cell adhesion mediated by cadherin (GO:2000047)	0.178489	0.737203	0	0	1.78773	3.08066	FOXA1;ADAM19;PTPRU;NOTCH4;FLOT1;PPM1F
regulation of epithelial cell differentiation (GO:0030856)	0.178489	0.737203	0	0	1.78773	3.08066	CEBPB;IFNG;CD24;ALOX15B;FOXN1;APOLD1
regulation of mitochondrial membrane permeability (GO:0046902)	0.178489	0.737203	0	0	1.78773	3.08066	HEBP2;BAD;CAMK2A;BCL2;ALKBH7;SLC25A5
response to cholesterol (GO:0070723)	0.178489	0.737203	0	0	1.78773	3.08066	GRAMD1C;PMVK;CCL3;CCR5;TGFBR1;GPLD1
cellular component assembly (GO:0022607)	0.18001	0.742918	0	0	1.1578	1.98534	SPAG17;SYCP2;WIPF1;CD3G;LAMC1;ESPN;BAIAP2L1;DPYSL3;CAPN3;RAC1;BSN;NEFH;TEAD1;WNT5A;RHOH;TRAF1;RHOD;RP1;CLDN14;RHOJ;PKP1;PPIH;RHOV;LCP1;RHOQ;CCDC40;SHANK1;NLGN3;NLGN2;WAS;LIN7A;CDC42;SLC9A3R1;CALD1;HAS1;DVL1;HAS3;HAS2;NCKAP1L;HES1;SPTBN1;NLGN4Y;NLGN4X;WNT3A;CHCHD10;PARVA;BAIAP2;MYO9A;PEX14;REC8;MYO1B;PARVG;STAG3;DLG4;KRT14;IL2RB;CD247;FERMT2;LIMS2;LIMS1
Ras protein signal transduction (GO:0007265)	0.181313	0.747726	0	0	1.22045	2.08395	SHC3;ROCK2;ARHGDIG;WAS;PARK7;FGF2;RASGRP3;ARHGDIA;GRAP2;CFL1;GNA12;PDPN;RAC1;HRAS;PHACTR4;DBNL;RHOH;MYO9B;KSR2;RHOD;COL1A2;MRAS;ABI2;CDC42EP5;SGSM3;CDC42EP3;ELMO1;NF1;RAPGEF1;CDH13;RAPGEF2;TAX1BP3;RAPGEF6;LAT
fatty acid derivative biosynthetic process (GO:1901570)	0.182676	0.751062	0	0	1.46954	2.49828	SLC25A1;GGT5;HMGCL;ACSS3;GGT6;HPGD;BDH1;ALOX5AP;PPT1;ALOX12;HSD17B8
glycolipid biosynthetic process (GO:0009247)	0.182676	0.751062	0	0	1.46954	2.49828	PIGC;DPM2;DPM3;PGAP2;PIGP;PIGF;PIGY;ST3GAL2;GBGT1;ST6GALNAC5;PIGH
lymphocyte migration (GO:0072676)	0.182676	0.751062	0	0	1.46954	2.49828	ZAP70;CCL8;CCL22;CCL3L1;CCL7;TBX21;CCL4;CCL3;CCL2;MSN;MYO1G
positive regulation of ossification (GO:0045778)	0.182676	0.751062	0	0	1.46954	2.49828	FBN2;P2RX7;MEF2C;BMPR2;PTH;WNT5A;TMEM119;ANO6;PTPN11;SOX11;SLC8A1
adenylate cyclase-modulating G protein-coupled receptor signaling pathway (GO:0007188)	0.18428	0.757082	0	0	1.20004	2.02963	PTGFR;CXCL9;CALCRL;PTH;GPR65;PTGER3;FPR1;ADCY4;FPR2;PTH1R;AKAP5;ADRA1B;RXFP1;PTHLH;ADCY5;MC2R;RGS1;GALR2;TBXA2R;UCN2;GRM8;GNA12;S1PR3;S1PR2;S1PR5;CCR3;ABCA1;PTGIR;HTR1E;HTR1F;GCG;GPR4;TSHR;CXCL10;CORT;MTNR1A;ADORA2A;GPR161;VIP
lymphocyte differentiation (GO:0030098)	0.187424	0.769418	0	0	1.2918	2.16296	ITGB1;IL10;TPD52;HDAC4;IL11;VCAM1;ITGA4;NFAM1;RHOH;GPS2;PTPN22;IKZF1;DLL4;ZAP70;CD4;PTPRC;NFIL3;BLNK;LY6D;SLC25A5;JAK3
visual perception (GO:0007601)	0.188639	0.773779	0	0	1.27341	2.12394	CRYGS;DNAJC19;COL18A1;PRR4;WFS1;COL11A1;RGS16;CRYBA2;RABGGTA;MYO9A;EML2;PAX2;DHRS3;RPE65;BEST1;COL1A1;COL2A1;RDH12;GRM8;KIFC3;REEP6;DRAM2;IMPG2
calcium-dependent cell-cell adhesion via plasma membrane cell adhesion molecules (GO:0016339)	0.188915	0.773779	0	0	1.49001	2.48304	CDH6;CDH5;SELL;CDH22;CDH11;CDH13;DSG1;PCDHB5;DCHS1;PCDHB4
regulation of receptor internalization (GO:0002090)	0.188915	0.773779	0	0	1.49001	2.48304	GREM1;SFRP4;ARF1;ANGPT1;EGF;WNT3A;DLG4;INSR;FLOT1;SELE
cell junction assembly (GO:0034329)	0.189229	0.773977	0	0	1.25837	2.09492	NLGN3;NLGN2;PLXND1;CTNND1;CDH6;GJC1;CDC42;CDH5;GJA4;CDH22;DBNL;FN1;MYO9A;SDK1;CDH11;PKP1;PCDHB5;DSG1;DCHS1;PCDHB4;TLN1;SHANK3;FERMT2;LIMS2;LIMS1
I-kappaB kinase/NF-kappaB signaling (GO:0007249)	0.189248	0.773977	0	0	1.34776	2.24361	ROCK2;NFKBIL1;NLRC3;TNF;SHARPIN;UBB;TIAF1;REL;AKT1;TLR8;TLR7;CD14;RPS27A;TLR4;UBA52;TLR2
negative regulation of catabolic process (GO:0009895)	0.19116	0.781208	0	0	1.3991	2.315	ALK;HDAC4;PDE3B;CYP51A1;CIDEA;IRAK3;HMGCR;PHB;TNF;BSCL2;CST3;PIN1;RILP
negative regulation of cellular response to growth factor stimulus (GO:0090288)	0.194654	0.794289	0	0	1.29173	2.11395	PTPN1;BMPR2;PDCD6;HTRA3;SPRY4;CHRD;ATP2B4;CRIM1;ADAMTS12;SULF1;FGF2;THBS1;AGT;APLN;SULF2;GREM1;SKI;MMRN2;EMILIN1;SPRY1
response to interferon-gamma (GO:0034341)	0.194654	0.794289	0	0	1.29173	2.11395	GBP6;GBP5;CIITA;CCL22;CCL3L1;SLC11A1;WNT5A;RPL13A;AQP4;MEFV;CCL8;CCL7;CCL4;CCL3;CCL2;IL12RB1;TLR4;GBP1;GBP4;TLR2
7-methylguanosine mRNA capping (GO:0006370)	0.195249	0.794323	0	0	1.51584	2.47609	CDK7;POLR2C;POLR2F;POLR2G;POLR2H;POLR2I;POLR2J;GTF2H5;POLR2L
7-methylguanosine RNA capping (GO:0009452)	0.195249	0.794323	0	0	1.51584	2.47609	CDK7;POLR2C;POLR2F;POLR2G;POLR2H;POLR2I;POLR2J;GTF2H5;POLR2L
mitochondrial membrane organization (GO:0007006)	0.195249	0.794323	0	0	1.51584	2.47609	APOO;SAMM50;MTX1;BAD;MTX2;TMEM11;BCL2;SLC25A5;TIMM50
positive regulation of glucose transmembrane transport (GO:0010828)	0.195249	0.794323	0	0	1.51584	2.47609	C3;CLIP3;OSBPL8;NR4A3;PTH;INSR;AKT1;PTPN11;RHOQ
negative regulation of neuron death (GO:1901215)	0.196363	0.798259	0	0	1.25694	2.04603	NTRK1;MEF2C;CSF1;WFS1;F2R;PARK7;NENF;SLC30A10;TNFRSF1B;SOD2;NFATC4;SOD1;NTF4;REST;GPNMB;BCL2;PPT1;AKT1;CCL2;CHMP4A;CD34;CD200;CRLF1;ATF4
positive regulation of cellular biosynthetic process (GO:0031328)	0.198219	0.802693	0	0	1.17995	1.90961	DYRK2;PTH;PDGFB;HBB;RPS27L;PARK7;PTH1R;PKD2;PTGS2;FGF2;TNF;HIF1A;THBS1;RPS4X;CLEC7A;DUOXA1;AKT1;METTL5;PDGFRB;SREBF1;ELOVL5;EGF;HGF;INSR;IGF2;SAMD4A;MMP8;EREG;SMOC2;IL6;ZEB2;EIF6;IFNG;GIPC1;APOC2;PRR16;CD28;RPL26;VIM;TLR4;EIF3D;GPLD1
neural crest cell development (GO:0014032)	0.198475	0.802693	0	0	1.4088	2.27817	SEMA6B;SEMA7A;ERBB4;PDCD6;SEMA6D;SEMA4C;SEMA3G;ANXA6;NRTN;SOX11;CORO1C;PHACTR4
regulation of pri-miRNA transcription by RNA polymerase II (GO:1902893)	0.198475	0.802693	0	0	1.4088	2.27817	IL10;REST;PDGFB;PRL;ETS1;FGF2;HIF1A;TNF;TEAD1;LILRB4;APLN;NFATC4
protein localization to cell surface (GO:0034394)	0.201581	0.802693	0	0	1.54944	2.48152	FCN1;PTPRU;FGF7;WNT11;ANGPT1;VCL;JAM3;ARF6
gluconeogenesis (GO:0006094)	0.206156	0.802693	0	0	1.42046	2.24309	SLC25A1;TPI1;G6PC3;GOT1;MDH1;MDH2;GOT2;ALDOB;SLC25A11;FBP2;ATF4
JNK cascade (GO:0007254)	0.206156	0.802693	0	0	1.42046	2.24309	MAPK10;UBB;MINK1;SH2D3C;UBE2N;GPS2;NOD1;RPS27A;UBA52;ARHGEF6;MAP3K12
regulation of release of cytochrome c from mitochondria (GO:0090199)	0.206156	0.802693	0	0	1.42046	2.24309	PYCARD;PRELID1;BCL2L11;FAM162A;BAD;HGF;AKT1;BMF;TRIAP1;MFF;MMP9
amino acid import across plasma membrane (GO:0089718)	0.207737	0.802693	0	0	1.59492	2.5064	SLC22A4;SLC36A1;SLC6A6;SLC1A2;SLC6A13;SLC16A2;SLC7A2
long-chain fatty-acyl-CoA metabolic process (GO:0035336)	0.207737	0.802693	0	0	1.59492	2.5064	ELOVL1;ELOVL5;ELOVL2;ELOVL3;TECR;ACSL4;ACSL3
negative regulation of lipid metabolic process (GO:0045833)	0.207737	0.802693	0	0	1.59492	2.5064	ALK;BSCL2;APOC2;PDE3B;CIDEA;PPP2R5A;TNF
nucleotide-binding domain, leucine rich repeat containing receptor signaling pathway (GO:0035872)	0.207737	0.802693	0	0	1.59492	2.5064	UBB;UBE2N;TNFAIP3;NOD1;RPS27A;AAMP;UBA52
positive regulation of carbohydrate metabolic process (GO:0045913)	0.207737	0.802693	0	0	1.59492	2.5064	P2RX7;PFKFB3;IFNG;EGF;INSR;PDGFB;HIF1A
positive regulation of neuron apoptotic process (GO:0043525)	0.207737	0.802693	0	0	1.59492	2.5064	BACE1;EPHA7;ITGAM;CCL3;NF1;TNF;ATF4
protein kinase B signaling (GO:0043491)	0.207737	0.802693	0	0	1.59492	2.5064	CCL3;KDR;PIK3R3;AKT1;CCL2;TNF;PAX2
purine nucleotide metabolic process (GO:0006163)	0.207737	0.802693	0	0	1.59492	2.5064	PRPS2;NT5C;PRPSAP1;PRPSAP2;GUK1;HPRT1;ITPA
regulation of cell size (GO:0008361)	0.207737	0.802693	0	0	1.59492	2.5064	RPTOR;SLC9A3R1;RARG;PLEK;PRR16;MSN;RAC1
regulation of vascular endothelial growth factor receptor signaling pathway (GO:0030947)	0.207737	0.802693	0	0	1.59492	2.5064	PTPN1;ITGB3;PDCD6;MMRN2;EMILIN1;ITGA5;HIF1A
sulfur amino acid metabolic process (GO:0000096)	0.207737	0.802693	0	0	1.59492	2.5064	MPST;BHMT;BHMT2;NOX4;MTR;MAT1A;TXN2
amyloid fibril formation (GO:1990000)	0.208158	0.802693	0	0	1.319	2.07012	PSENEN;NAT8B;SIAH2;FURIN;PRL;SNCAIP;HSPG2;BACE1;CST3;UBB;TGFBI;MFGE8;RPS27A;UBA52;ITM2B;LTF
cellular amino acid catabolic process (GO:0009063)	0.21175	0.802693	0	0	1.25372	1.94621	BCKDHA;GOT1;NOS3;SHMT1;GOT2;MAT1A;KMO;PRODH2;HSD17B10;GLS;GSTZ1;QDPR;IL4I1;HMGCL;AUH;TDO2;CARNS1;BCAT1;ALDH7A1;BCAT2;IDO1;OTC
organic hydroxy compound biosynthetic process (GO:1901617)	0.212726	0.802693	0	0	1.3612	2.10679	ACOT8;SRD5A2;INSIG1;ALOX12;PARK7;HMGCR;BAAT;HSD17B10;ALOX15B;TM7SF2;EBP;HSD17B1;PMVK
regulation of cellular component movement (GO:0051270)	0.212726	0.802693	0	0	1.3612	2.10679	IGBP1;ROCK2;EGF;ACTN1;MEMO1;ETS1;TGFBR1;EREG;ERBB4;FES;PDPN;ABL1;ABL2
cellular modified amino acid biosynthetic process (GO:0042398)	0.213382	0.802693	0	0	1.65993	2.56405	GAMT;GSS;MGST2;PLOD2;CHAC1;HAGH
cellular response to misfolded protein (GO:0071218)	0.213382	0.802693	0	0	1.65993	2.56405	RNF126;STUB1;AUP1;UGGT2;RNF5;DNAJC18
embryonic digestive tract development (GO:0048566)	0.213382	0.802693	0	0	1.65993	2.56405	PDGFRA;FOXF1;SIX2;SOX11;TNF;GLI3
epithelial cilium movement involved in extracellular fluid movement (GO:0003351)	0.213382	0.802693	0	0	1.65993	2.56405	SPAG17;SLC9A3R1;AQP4;ROPN1L;SPA17;CCDC40
glucose transmembrane transport (GO:1904659)	0.213382	0.802693	0	0	1.65993	2.56405	SLC2A14;RAB4B;SLC2A2;SLC2A3;PPBP;SLC2A5
mesoderm formation (GO:0001707)	0.213382	0.802693	0	0	1.65993	2.56405	EOMES;ITGB1;KDM6B;BMPR2;ITGB3;SNAI1
negative regulation of lipid storage (GO:0010888)	0.213382	0.802693	0	0	1.65993	2.56405	ABCA1;OSBPL8;IL6;ITGB3;ITGAV;TNF
positive regulation of alpha-beta T cell activation (GO:0046635)	0.213382	0.802693	0	0	1.65993	2.56405	TNFSF4;EBI3;NKAP;GLI3;HLA-DRB1;CCR2
positive regulation of epidermal cell differentiation (GO:0045606)	0.213382	0.802693	0	0	1.65993	2.56405	SULT2B1;SFRP4;NME2;ZBED2;SFN;TRIM16
positive regulation of epithelial cell differentiation (GO:0030858)	0.213382	0.802693	0	0	1.65993	2.56405	SULT2B1;SFRP4;BAD;SFN;FGF2;FOXN1
positive regulation of hormone secretion (GO:0046887)	0.213382	0.802693	0	0	1.65993	2.56405	FGB;VAMP8;RASL10B;SPP1;SOX11;CYP19A1
regulation of acute inflammatory response (GO:0002673)	0.213382	0.802693	0	0	1.65993	2.56405	IL6;GSTP1;OSM;NLRP3;FFAR2;OSMR
regulation of protein localization to cell periphery (GO:1904375)	0.213382	0.802693	0	0	1.65993	2.56405	VAMP8;MMP14;STX8;GBP1;SPTBN1;VTI1B
regulation of protein autophosphorylation (GO:0031952)	0.214224	0.802693	0	0	1.43473	2.21054	TOM1L1;EPHA7;NLRP12;RASSF2;GPNMB;PDGFB;ENPP1;PPP2R5A;CALM1;ENG
adenylate cyclase-inhibiting G protein-coupled acetylcholine receptor signaling pathway (GO:0007197)	0.214834	0.802693	0	0	2.32352	3.57331	CHRM4;CHRM5;HRH4
amine metabolic process (GO:0009308)	0.214834	0.802693	0	0	2.32352	3.57331	AOC3;SULT1A1;VCAM1
anterograde axonal protein transport (GO:0099641)	0.214834	0.802693	0	0	2.32352	3.57331	KIF5C;MAP1A;HSPB1
aspartate family amino acid biosynthetic process (GO:0009067)	0.214834	0.802693	0	0	2.32352	3.57331	GOT1;MTR;PLOD2
axo-dendritic protein transport (GO:0099640)	0.214834	0.802693	0	0	2.32352	3.57331	KIF5C;MAP1A;HSPB1
benzene-containing compound metabolic process (GO:0042537)	0.214834	0.802693	0	0	2.32352	3.57331	ACSM1;ACAA1;KMO
cardiac atrium development (GO:0003230)	0.214834	0.802693	0	0	2.32352	3.57331	DLL4;GJA5;ENG
cell-cell adhesion mediated by cadherin (GO:0044331)	0.214834	0.802693	0	0	2.32352	3.57331	CDH5;MMP24;CTNND1
cellular response to angiotensin (GO:1904385)	0.214834	0.802693	0	0	2.32352	3.57331	CA2;CAMK2A;SLC30A10
cellular response to hepatocyte growth factor stimulus (GO:0035729)	0.214834	0.802693	0	0	2.32352	3.57331	NRP1;HGF;APPL2
diacylglycerol biosynthetic process (GO:0006651)	0.214834	0.802693	0	0	2.32352	3.57331	PLA2G15;GPAM;ANG
DNA damage induced protein phosphorylation (GO:0006975)	0.214834	0.802693	0	0	2.32352	3.57331	ABL1;ATM;MAPK3
endonucleolytic cleavage in ITS1 to separate SSU-rRNA from 5.8S rRNA and LSU-rRNA from tricistronic rRNA transcript (SSU-rRNA, 5.8S rRNA, LSU-rRNA) (GO:0000447)	0.214834	0.802693	0	0	2.32352	3.57331	ABT1;UTP20;RPS21
excitatory synapse assembly (GO:1904861)	0.214834	0.802693	0	0	2.32352	3.57331	WNT5A;LRRC4;SHANK3
forebrain neuron development (GO:0021884)	0.214834	0.802693	0	0	2.32352	3.57331	WNT5A;LHX6;RAPGEF2
glyoxylate metabolic process (GO:0046487)	0.214834	0.802693	0	0	2.32352	3.57331	GRHPR;GOT2;PRODH2
heparan sulfate proteoglycan biosynthetic process, polysaccharide chain biosynthetic process (GO:0015014)	0.214834	0.802693	0	0	2.32352	3.57331	EXT2;NDST3;HS2ST1
integrin activation (GO:0033622)	0.214834	0.802693	0	0	2.32352	3.57331	COL16A1;FN1;FERMT2
kidney epithelium development (GO:0072073)	0.214834	0.802693	0	0	2.32352	3.57331	KANK2;FGF1;PAX2
kidney mesenchyme development (GO:0072074)	0.214834	0.802693	0	0	2.32352	3.57331	SIX2;PKD2;PAX2
mammary gland epithelial cell differentiation (GO:0060644)	0.214834	0.802693	0	0	2.32352	3.57331	ERBB4;AKT1;IRF6
negative regulation of CD4-positive, alpha-beta T cell proliferation (GO:2000562)	0.214834	0.802693	0	0	2.32352	3.57331	CD274;TWSG1;LGALS7
negative regulation of fatty acid oxidation (GO:0046322)	0.214834	0.802693	0	0	2.32352	3.57331	ACADVL;AKT1;APPL2
negative regulation of microglial cell activation (GO:1903979)	0.214834	0.802693	0	0	2.32352	3.57331	PTPRC;SYT11;CST7
negative regulation of mitotic nuclear division (GO:0045839)	0.214834	0.802693	0	0	2.32352	3.57331	TOM1L1;TOM1L2;AURKAIP1
negative regulation of osteoblast proliferation (GO:0033689)	0.214834	0.802693	0	0	2.32352	3.57331	GREM1;MN1;TNN
negative regulation of response to reactive oxygen species (GO:1901032)	0.214834	0.802693	0	0	2.32352	3.57331	PARK7;TXN;NFE2L2
negative regulation of vascular associated smooth muscle cell differentiation (GO:1905064)	0.214834	0.802693	0	0	2.32352	3.57331	FGF9;PDCD4;PDGFB
osteoblast development (GO:0002076)	0.214834	0.802693	0	0	2.32352	3.57331	TNN;CLEC5A;PTHLH
peptidyl-serine autophosphorylation (GO:0036289)	0.214834	0.802693	0	0	2.32352	3.57331	PIKFYVE;MAP2K2;ATM
phosphatidylinositol-3-phosphate biosynthetic process (GO:0036092)	0.214834	0.802693	0	0	2.32352	3.57331	PIK3CA;PIK3C2A;PIK3CG
plasma membrane phospholipid scrambling (GO:0017121)	0.214834	0.802693	0	0	2.32352	3.57331	P2RX7;PLSCR4;ANO6
positive regulation of defense response to bacterium (GO:1900426)	0.214834	0.802693	0	0	2.32352	3.57331	KLK5;PGC;KLK7
positive regulation of execution phase of apoptosis (GO:1900119)	0.214834	0.802693	0	0	2.32352	3.57331	PTGIS;FAP;DLC1
positive regulation of extracellular matrix disassembly (GO:0090091)	0.214834	0.802693	0	0	2.32352	3.57331	IL6;PDPN;DDR2
positive regulation of fibroblast migration (GO:0010763)	0.214834	0.802693	0	0	2.32352	3.57331	ITGB1;THBS1;DDR2
positive regulation of glial cell migration (GO:1903977)	0.214834	0.802693	0	0	2.32352	3.57331	CSF1;CCL3;CCR2
positive regulation of muscle contraction (GO:0045933)	0.214834	0.802693	0	0	2.32352	3.57331	F2R;NMU;PROK2
positive regulation of myotube differentiation (GO:0010831)	0.214834	0.802693	0	0	2.32352	3.57331	MMP14;MAML1;RBM24
positive regulation of neuron projection arborization (GO:0150012)	0.214834	0.802693	0	0	2.32352	3.57331	DLG4;DVL1;WNT5A
positive regulation of protein localization to early endosome (GO:1902966)	0.214834	0.802693	0	0	2.32352	3.57331	EGF;ROCK2;MSN
positive regulation of protein localization to endosome (GO:1905668)	0.214834	0.802693	0	0	2.32352	3.57331	EGF;ROCK2;MSN
postsynaptic density organization (GO:0097106)	0.214834	0.802693	0	0	2.32352	3.57331	NLGN2;LRRC4;SHANK3
protein localization to presynapse (GO:1905383)	0.214834	0.802693	0	0	2.32352	3.57331	KIF5C;MAP1A;HSPB1
pyrimidine nucleobase catabolic process (GO:0006208)	0.214834	0.802693	0	0	2.32352	3.57331	DPYSL4;DPYSL2;DPYSL3
regulation of activation of Janus kinase activity (GO:0010533)	0.214834	0.802693	0	0	2.32352	3.57331	CD300A;IL6R;AGT
regulation of Cdc42 protein signal transduction (GO:0032489)	0.214834	0.802693	0	0	2.32352	3.57331	ABCA1;NRP1;ABL1
regulation of intrinsic apoptotic signaling pathway by p53 class mediator (GO:1902253)	0.214834	0.802693	0	0	2.32352	3.57331	EIF5A;RPS7;UBB
regulation of myeloid leukocyte differentiation (GO:0002761)	0.214834	0.802693	0	0	2.32352	3.57331	CEBPB;BGLAP;CAMK4
regulation of nitrogen compound metabolic process (GO:0051171)	0.214834	0.802693	0	0	2.32352	3.57331	IFNG;ROCK2;TNF
regulation of osteoclast development (GO:2001204)	0.214834	0.802693	0	0	2.32352	3.57331	LILRB1;FBN1;LTF
regulation of oxidative stress-induced neuron death (GO:1903203)	0.214834	0.802693	0	0	2.32352	3.57331	REST;TLR4;ATF4
regulation of protein localization to early endosome (GO:1902965)	0.214834	0.802693	0	0	2.32352	3.57331	EGF;ROCK2;MSN
regulation of proton transport (GO:0010155)	0.214834	0.802693	0	0	2.32352	3.57331	SLC9A3R1;DNAJC30;PHB2
regulation of stem cell division (GO:2000035)	0.214834	0.802693	0	0	2.32352	3.57331	ESRRB;CDK2AP2;EVI2B
regulation of toll-like receptor 3 signaling pathway (GO:0034139)	0.214834	0.802693	0	0	2.32352	3.57331	FLOT1;TNFAIP3;PTPN22
response to hepatocyte growth factor (GO:0035728)	0.214834	0.802693	0	0	2.32352	3.57331	NRP1;HGF;APPL2
U4 snRNA 3'-end processing (GO:0034475)	0.214834	0.802693	0	0	2.32352	3.57331	EXOSC7;EXOSC8;EXOSC3
vascular associated smooth muscle cell differentiation (GO:0035886)	0.214834	0.802693	0	0	2.32352	3.57331	EFEMP2;HES1;ENG
ventricular cardiac muscle cell membrane repolarization (GO:0099625)	0.214834	0.802693	0	0	2.32352	3.57331	KCNE2;KCNJ8;KCND3
ventricular trabecula myocardium morphogenesis (GO:0003222)	0.214834	0.802693	0	0	2.32352	3.57331	DLL4;TGFBR1;ENG
regulation of mRNA catabolic process (GO:0061013)	0.216181	0.802693	0	0	1.20853	1.85104	HSPB1;PSMA7;PSMD8;EXOSC7;PSMB6;PSMD9;PSMB5;UBB;PSMB3;EXOSC8;AKT1;EXOSC3;RPS27A;EXOSC1;UPF1;SAMD4A;PRKCA;RC3H2;PSMA6;CARHSP1;XRN1;PSMA2;CSDC2;APEX1;PKP1;VIM;UBA52;RBM24;DCP2
positive regulation of apoptotic signaling pathway (GO:2001235)	0.216649	0.802693	0	0	1.3208	2.02014	FIS1;CRADD;BAD;TPD52L1;TNF;TGFBR1;STYXL1;AGT;PYCARD;SLC9A3R1;BCL2L11;BCL2;BMF;S100A9;S100A8
positive regulation of tyrosine phosphorylation of STAT protein (GO:0042531)	0.216649	0.802693	0	0	1.3208	2.02014	TNFSF18;CSF2;IL18;OSM;PTK6;TNF;SOCS3;IL6;IFNG;ERBB4;HCLS1;HES1;STAP2;IL6R;CRLF1
selective autophagy (GO:0061912)	0.216649	0.802693	0	0	1.3208	2.02014	DYNC1H1;TEX264;AUP1;PARK7;DYNLL1;PHB2;ARL13B;UBB;UFC1;UBE2N;ATM;VIM;RPS27A;UBA52;DYNC1I1
cellular polysaccharide catabolic process (GO:0044247)	0.217849	0.802693	0	0	1.76044	2.68282	MGAM;PHKG1;AOAH;CALM1;PGM2L1
dendritic spine morphogenesis (GO:0060997)	0.217849	0.802693	0	0	1.76044	2.68282	CDC42;DOCK10;DLG4;SHANK3;SHANK1
digestive tract morphogenesis (GO:0048546)	0.217849	0.802693	0	0	1.76044	2.68282	PDGFRA;SOX17;FOXF1;SIX2;SOX11
eosinophil chemotaxis (GO:0048245)	0.217849	0.802693	0	0	1.76044	2.68282	CCL8;CCL7;CCL4;CCL3;CCL2
eosinophil migration (GO:0072677)	0.217849	0.802693	0	0	1.76044	2.68282	CCL8;CCL7;CCL4;CCL3;CCL2
glycosphingolipid biosynthetic process (GO:0006688)	0.217849	0.802693	0	0	1.76044	2.68282	ST8SIA2;B3GALT4;ST8SIA4;B4GALNT1;ST6GALNAC5
mesenchyme development (GO:0060485)	0.217849	0.802693	0	0	1.76044	2.68282	BMPR2;WNT11;FOXF1;PKD2;TGFBR1
negative regulation of immune effector process (GO:0002698)	0.217849	0.802693	0	0	1.76044	2.68282	CR1;CD300A;SLAMF8;LILRB1;HAVCR2
negative regulation of lyase activity (GO:0051350)	0.217849	0.802693	0	0	1.76044	2.68282	GRM2;EDNRB;AKAP5;PHPT1;CCR2
positive regulation of leukocyte adhesion to vascular endothelial cell (GO:1904996)	0.217849	0.802693	0	0	1.76044	2.68282	IL6;ITGB2;ETS1;SELE;TNF
regulation of amyloid-beta clearance (GO:1900221)	0.217849	0.802693	0	0	1.76044	2.68282	LRP1;IFNG;CYP51A1;HMGCR;TNF
regulation of blood vessel endothelial cell proliferation involved in sprouting angiogenesis (GO:1903587)	0.217849	0.802693	0	0	1.76044	2.68282	PPP1R16B;DLL4;FGFBP1;FGF2;THBS1
regulation of ceramide biosynthetic process (GO:2000303)	0.217849	0.802693	0	0	1.76044	2.68282	SMPD2;ORMDL2;TNF;SIRT3;ENPP7
regulation of interleukin-13 production (GO:0032656)	0.217849	0.802693	0	0	1.76044	2.68282	IRF4;TNFSF4;LEF1;IL18;LILRA5
regulation of mast cell degranulation (GO:0043304)	0.217849	0.802693	0	0	1.76044	2.68282	FGR;CD84;CD300A;FES;STXBP2
regulation of monocyte differentiation (GO:0045655)	0.217849	0.802693	0	0	1.76044	2.68282	CD4;CSF1;FES;CTNNBIP1;HLA-DRB1
regulation of neurotransmitter transport (GO:0051588)	0.217849	0.802693	0	0	1.76044	2.68282	MEF2C;MCTP1;CAMK2A;FLOT1;SNCAIP
retrograde axonal transport (GO:0008090)	0.217849	0.802693	0	0	1.76044	2.68282	DYNC1H1;MAP1A;NEFL;ACTR10;SOD1
RNA splicing, via endonucleolytic cleavage and ligation (GO:0000394)	0.217849	0.802693	0	0	1.76044	2.68282	TSEN34;CPSF4;TRPT1;ZBTB8OS;FAM98B
sympathetic nervous system development (GO:0048485)	0.217849	0.802693	0	0	1.76044	2.68282	NTRK1;NRP1;NRP2;NF1;SOX11
membrane organization (GO:0061024)	0.218406	0.802693	0	0	1.14039	1.73498	GLTP;HIP1;ARPC1A;CLTB;DYSF;CLTA;CD3G;PIK3C2A;SERP1;EMD;CR1;SGIP1;WNT5A;EPN1;EREG;VAMP8;OXA1L;AMPH;CHMP4A;CHMP6;UBA52;CHMP5;NAPA;SAR1B;STX18;MOSPD3;CBL;CORO1C;TIMM50;TGOLN2;SLC9A3R1;UBB;AP2S1;APOB;RPS27A;SPTBN1;VTI1B;REPS1;DMPK;EGF;ARPC4;TOR1B;IGF2R;CCDC88A;EPGN;RABIF;DAB2;CD4;ARPC2;ARPC3;REEP4;PPT1;CHMP2A;IL7R;RAB5A
regulation of insulin secretion (GO:0050796)	0.218804	0.802693	0	0	1.22635	1.86354	KCNG2;NLGN2;ITPR1;SLC2A2;CACNA1C;TRH;TNF;ADCY5;PSMD9;ENSA;NNAT;CELA2A;BAD;KCNB1;BMP8A;ACSL4;PRKCA;INHBB;GCG;MYRIP;ADRA2C;IL6;REST;IFNG;GHRL
steroid metabolic process (GO:0008202)	0.218804	0.802693	0	0	1.22635	1.86354	CYP19A1;HSD17B10;HSD11B1;SULT1A1;ARV1;HSD17B1;CYP2R1;FDXR;CYP1B1;TSPO;ACAA1;FDFT1;CUBN;SRD5A2;SRD5A1;UGT2B15;CYP51A1;AKR1C2;DHCR24;BAAT;DHRS4;SULT2B1;CYP26A1;CYP2C9;CYP2C8
actin crosslink formation (GO:0051764)	0.219647	0.802693	0	0	1.93637	2.93502	BAIAP2L1;DPYSL3;LCP1;BAIAP2
C-terminal protein amino acid modification (GO:0018410)	0.219647	0.802693	0	0	1.93637	2.93502	FOLH1;FOLH1B;TTL;GPLD1
carnitine metabolic process (GO:0009437)	0.219647	0.802693	0	0	1.93637	2.93502	SHMT1;BBOX1;CPT1C;ALDH9A1
cellular response to fluid shear stress (GO:0071498)	0.219647	0.802693	0	0	1.93637	2.93502	MEF2C;HAS2;PKD2;NFE2L2
hemidesmosome assembly (GO:0031581)	0.219647	0.802693	0	0	1.93637	2.93502	COL17A1;KRT14;KRT5;LAMC1
inorganic ion transmembrane transport (GO:0098660)	0.219647	0.802693	0	0	1.93637	2.93502	KCNJ8;ABCC9;PKD2;CACNA1H
keratan sulfate catabolic process (GO:0042340)	0.219647	0.802693	0	0	1.93637	2.93502	ACAN;LUM;KERA;GNS
macrophage chemotaxis (GO:0048246)	0.219647	0.802693	0	0	1.93637	2.93502	EDN2;EDNRB;CCL3;CCL2
mRNA transcription (GO:0009299)	0.219647	0.802693	0	0	1.93637	2.93502	C5AR1;SUPT6H;ATF4;EREG
negative regulation of calcineurin-mediated signaling (GO:0106057)	0.219647	0.802693	0	0	1.93637	2.93502	RCAN1;DYRK2;HOMER2;ATP2B4
negative regulation of calcineurin-NFAT signaling cascade (GO:0070885)	0.219647	0.802693	0	0	1.93637	2.93502	RCAN1;DYRK2;HOMER2;ATP2B4
negative regulation of JUN kinase activity (GO:0043508)	0.219647	0.802693	0	0	1.93637	2.93502	SERPINB3;GSTP1;PDCD4;PTPN22
negative regulation of release of sequestered calcium ion into cytosol (GO:0051280)	0.219647	0.802693	0	0	1.93637	2.93502	FKBP1B;CALM1;CLIC2;PKD2
negative regulation of ryanodine-sensitive calcium-release channel activity (GO:0060315)	0.219647	0.802693	0	0	1.93637	2.93502	FKBP1B;CALM1;CLIC2;PKD2
nonribosomal peptide biosynthetic process (GO:0019184)	0.219647	0.802693	0	0	1.93637	2.93502	GSS;MGST2;CHAC1;HAGH
positive regulation of cardiocyte differentiation (GO:1905209)	0.219647	0.802693	0	0	1.93637	2.93502	GREM1;MEF2C;WNT3A;TBX5
positive regulation of myeloid leukocyte mediated immunity (GO:0002888)	0.219647	0.802693	0	0	1.93637	2.93502	ITGAM;CAMK4;ITGB2;STAP1
positive regulation of pseudopodium assembly (GO:0031274)	0.219647	0.802693	0	0	1.93637	2.93502	CDC42;CDC42EP5;CDC42EP3;CCR7
pyrimidine nucleobase metabolic process (GO:0006206)	0.219647	0.802693	0	0	1.93637	2.93502	CDA;DPYSL4;DPYSL2;DPYSL3
regulation of cell communication by electrical coupling involved in cardiac conduction (GO:1901844)	0.219647	0.802693	0	0	1.93637	2.93502	GJD3;IRX3;CALM1;TBX5
regulation of keratinocyte migration (GO:0051547)	0.219647	0.802693	0	0	1.93637	2.93502	FGF7;IQSEC1;MMP9;ARF6
regulation of myoblast fusion (GO:1901739)	0.219647	0.802693	0	0	1.93637	2.93502	CD53;FLOT1;SCGB3A1;CFLAR
regulation of oxidative stress-induced cell death (GO:1903201)	0.219647	0.802693	0	0	1.93637	2.93502	REST;MMP3;FYN;PARK7
regulation of pseudopodium assembly (GO:0031272)	0.219647	0.802693	0	0	1.93637	2.93502	CDC42;CDC42EP5;CDC42EP3;CCR7
regulation of sensory perception (GO:0051931)	0.219647	0.802693	0	0	1.93637	2.93502	SCN11A;F2R;CCL3;VIP
sensory perception of light stimulus (GO:0050953)	0.219656	0.802693	0	0	1.23788	1.87624	CRYGS;DNAJC19;COL18A1;PRR4;WFS1;COL11A1;RGS16;CRYBA2;RABGGTA;MYO9A;EML2;PAX2;DHRS3;RPE65;BEST1;COL1A1;COL2A1;RDH12;USH1G;GRM8;KIFC3;DRAM2;IMPG2
cholesterol metabolic process (GO:0008203)	0.219871	0.802936	0	0	1.26931	1.92264	ABCA1;G6PD;MVK;INSIG1;CYP51A1;DHCR24;HMGCR;NR0B2;ACAT2;TM7SF2;SULT2B1;ARV1;NSDHL;EBP;PMVK;ANGPTL3;APOB;SCARF1;FDFT1
response to cytokine (GO:0034097)	0.223534	0.815765	0	0	1.17964	1.76732	HDAC4;CD274;CSF3;CIITA;LEF1;TAF9;CXCR4;MEFV;IL18BP;DPYSL3;TIMP2;CCR7;IL6R;JAK3;IFNAR2;GGT5;IGBP1;ANXA1;MME;IL1R1;SLC11A1;PRKCA;IRAK3;PTPN11;OSMR;SELE;CRNN;COL3A1;NLRP12;HAX1;MAPKAPK3;BCL2;REL;CHI3L1;HCLS1
negative regulation of cytokine-mediated signaling pathway (GO:0001960)	0.225669	0.822912	0	0	1.32288	1.96935	OTUD4;IL1RN;GSTP1;STAT2;NLRC5;GPS2;IRAK3;SAMHD1;ROBO1;IL6;PTPRC;PADI2;STAP1;SH2B3
diterpenoid metabolic process (GO:0016101)	0.227885	0.822912	0	0	1.29144	1.90993	LRP1;SDC2;ABCA4;ADH7;HSPG2;DHRS3;RPE65;ALDH3A2;OPN1SW;APOM;RDH12;APOC2;ALDH1A1;SDC1;APOB;GPC6
regulation of innate immune response (GO:0045088)	0.227885	0.822912	0	0	1.29144	1.90993	IFNAR2;GBP5;PTPN1;TNFAIP3;PTPN22;IRAK3;NLRC3;PTPN11;FPR2;SAMHD1;EREG;FGR;IRF1;TLR8;FCGR2B;APPL2
insulin receptor signaling pathway (GO:0008286)	0.228809	0.822912	0	0	1.26802	1.87017	ATP6V0E1;INSR;IGF2;PIK3R3;PIK3C2A;BAIAP2;FOXO1;PIK3CA;NAMPT;AKT1;ATP6V1H;ATP6V0A4;ATP6V1E1;ATP6V0C;ATP6V1D;GPLD1;RHOQ;ATP6V1F
regulation of actin filament polymerization (GO:0030833)	0.228809	0.822912	0	0	1.26802	1.87017	CSF3;DBNL;PLEKHG2;BAIAP2;LMOD2;SSH1;PYCARD;HCK;BAIAP2L1;FCHSD2;HAX1;CDC42EP5;CDC42EP3;HCLS1;CCR7;NCKAP1L;PFN1;ARF6
heterophilic cell-cell adhesion via plasma membrane cell adhesion molecules (GO:0007157)	0.230839	0.822912	0	0	1.37456	2.01515	PTPRD;VCAM1;CD6;CD209;DCHS1;HMCN1;FAT4;ITGAL;PVR;SELE;ICAM1
skeletal system morphogenesis (GO:0048705)	0.230839	0.822912	0	0	1.37456	2.01515	FBN2;SKI;PDGFRA;SFRP4;ALX1;SOX11;HOXD4;IFITM5;TGFBR1;FGFR1;LTF
hydrogen peroxide metabolic process (GO:0042743)	0.231563	0.822912	0	0	1.47556	2.1586	DUOX1;PRDX5;PRDX1;PXDN;HBB;PXDNL;PARK7;SOD1
MyD88-dependent toll-like receptor signaling pathway (GO:0002755)	0.231563	0.822912	0	0	1.47556	2.1586	UBB;BTK;IRAK3;CD14;RPS27A;TLR4;UBA52;TLR2
negative regulation of myeloid leukocyte differentiation (GO:0002762)	0.231563	0.822912	0	0	1.47556	2.1586	CCL3;INHBA;TCTA;LILRB3;LILRB4;TLR4;C1QC;FBN1
regulation of protein targeting to membrane (GO:0090313)	0.231563	0.822912	0	0	1.47556	2.1586	FIS1;ITGAM;KCNB1;ITGB2;CIB1;FYN;MFF;HRAS
positive regulation of cellular metabolic process (GO:0031325)	0.234357	0.822912	0	0	1.21095	1.75697	LIPT2;CSF1;RAB1B;PDGFB;ECE1;THBS1;CHCHD2;AKT1;ROMO1;PDGFRB;CBR1;PRELID1;ANXA2;ANGPT1;WNT3A;EGF;INSR;DCXR;INHBA;SELE;AGT;DHRS4;GREM1;SFRP4;IFNG
protein targeting to membrane (GO:0006612)	0.237295	0.822912	0	0	1.23285	1.77339	PEX16;ATG3;FIS1;ABCD2;NCF1;SGTB;ZDHHC12;NACA2;PEX2;VPS37B;SRP14;PEX14;YIF1B;ALDH3A2;PIKFYVE;NACA;MICALL1;PXMP2;PXMP4;CHMP4A;RAB8B
ribonucleoprotein complex biogenesis (GO:0022613)	0.237496	0.822912	0	0	1.29137	1.85648	RPS7;RPS6;RPL11;RPL35A;MRPL36;RPL7;RPS15;RPS25;RPS17;EMG1;RPS16;RPL14;RPL38;RPL26;RPS24
negative regulation of apoptotic signaling pathway (GO:2001234)	0.238123	0.822912	0	0	1.24771	1.79043	CX3CR1;NDUFA13;PRELID1;HGF;GSTP1;SIAH2;PARK7;TRIAP1;CFLAR;TNF;MMP9;THBS1;TGFBR1;NDUFS3;BCL2;AKT1;ITGAV;TMBIM6;SLC25A5
positive regulation of protein polymerization (GO:0032273)	0.238288	0.822912	0	0	1.2666	1.81665	CSF3;BAIAP2;LMOD2;PYCARD;HCK;BAIAP2L1;FCHSD2;NAV3;CDC42EP5;FES;CDC42EP3;DRG1;CCR7;NCKAP1L;RAC1;PFN1;ARF6
positive regulation of cell development (GO:0010720)	0.240806	0.822912	0	0	1.38341	1.96964	CX3CR1;NUMBL;MME;IFNG;CLEC7A;BAD;SERPINF1;PDE3A;SOX11;TGM2
positive regulation of signaling (GO:0023056)	0.240806	0.822912	0	0	1.38341	1.96964	ANXA2;CLSTN3;DLG4;CD80;NMU;ECE1;SOX11;GRIK2;TBX5;TNF
cellular polysaccharide biosynthetic process (GO:0033692)	0.240813	0.822912	0	0	1.50622	2.14446	EXT2;HAS1;NDST3;CSGALNACT2;HAS3;HAS2;HS2ST1
negative regulation of cell junction assembly (GO:1901889)	0.240813	0.822912	0	0	1.50622	2.14446	ACVRL1;ROCK2;DLC1;THBS1;TNF;CORO1C;TLR2
outflow tract septum morphogenesis (GO:0003148)	0.240813	0.822912	0	0	1.50622	2.14446	NRP1;NRP2;BMPR2;PARVA;ZFPM2;ROBO1;ENG
positive regulation of ERBB signaling pathway (GO:1901186)	0.240813	0.822912	0	0	1.50622	2.14446	CCDC88A;HIP1;AKT1;PTK6;CBL;MMP9;AGT
positive regulation of release of cytochrome c from mitochondria (GO:0090200)	0.240813	0.822912	0	0	1.50622	2.14446	PYCARD;BCL2L11;FAM162A;BAD;BMF;MFF;MMP9
regulation of cAMP-mediated signaling (GO:0043949)	0.240813	0.822912	0	0	1.50622	2.14446	RASD2;PRKAR2B;PRKAR1A;PDE3B;OR51E2;PDE3A;RAPGEF2
regulation of epidermal cell differentiation (GO:0045604)	0.240813	0.822912	0	0	1.50622	2.14446	SULT2B1;SFRP4;SERPINB13;ROCK2;CTSK;SFN;AQP3
regulation of cell differentiation (GO:0045595)	0.24161	0.822912	0	0	1.1627	1.65154	ALK;PHLDB1;CEBPB;CSF2;CSF1;MEGF10;NOTCH4;RORC;GPS2;TNF;SUPT6H;PTHLH;NTF4;PPP2CA;PPP1R13L;ZFHX3;IGF2;RUNX3;ALOX15B;RUNX2;HOPX;TGFBR1;GREM1;SLC6A6;REST;FES;BCL6B;ST7;NF1;OCIAD1;PDCD2;ANP32B;CD24;EPHA3;ATF4;FGFR1
transmembrane receptor protein serine/threonine kinase signaling pathway (GO:0007178)	0.242243	0.822912	0	0	1.1778	1.6699	ACVRL1;ITGB1;BMPR2;HPGD;LTBP2;FURIN;LRRC32;CBL;CDH5;UBB;RPS27A;APPL2;MAPK3;BMP8A;BMP8B;INHBB;INHBA;RUNX2;TGFBR1;SKI;GDF9;TWSG1;COL3A1;ZFYVE16;COL1A2;ID1;PDCD4;STUB1;UBA52;FERMT2;ENG
epithelial cell differentiation (GO:0030855)	0.243366	0.822912	0	0	1.20773	1.70676	KDM6B;CBR1;ACADVL;TAGLN;ANXA1;KRT4;KRT3;SPINK5;AKR1C2;EDF1;OVOL1;UPK3A;FSTL1;PAX2;OVOL2;RAB10;DAB2;SCUBE1;UPK1A;ERBB4;KDR;AKT1;IRF6;RHCG
embryonic heart tube morphogenesis (GO:0003143)	0.245556	0.822912	0	0	1.32813	1.865	EOMES;MEF2C;SOX17;TBX21;MICAL2;HES1;FOXN4;TBX6;PKD2;FOLR1;CCDC40;ENG
epidermal growth factor receptor signaling pathway (GO:0007173)	0.245556	0.822912	0	0	1.32813	1.865	EPGN;SHC3;PIK3CA;EGF;AKT1;PTPN11;PLCG1;CBL;PIK3C2A;SLC30A10;AAMP;EREG
negative regulation of cold-induced thermogenesis (GO:0120163)	0.245556	0.822912	0	0	1.32813	1.865	ADAMTS5;STK11;LAMA4;DOCK7;ACOT11;ALDH1A1;ID1;CIDEA;ACOT13;ZNF423;TLR4;ATF4
positive regulation of cell-cell adhesion (GO:0022409)	0.245556	0.822912	0	0	1.32813	1.865	FOXA1;FGB;IL10;ADAM19;PTPRU;MEGF10;PODXL;RNASE10;FLOT1;THY1;TNF;JAK1
long-chain fatty acid metabolic process (GO:0001676)	0.246859	0.822912	0	0	1.22998	1.72067	ELOVL1;ACOT8;HPGD;ELOVL5;ELOVL2;GSTP1;ELOVL3;PLA2G4C;ACSL4;ALOX12;ALOX12B;ACSL3;PTGS2;ALOX15B;FADS2;CYP2C9;CYP2C8;CYP1B1;ACAA1;SLC27A4
negative regulation of programmed cell death (GO:0043069)	0.247373	0.822912	0	0	1.09679	1.53205	FLT4;ARAF;HSPB1;CIB1;PARK7;TRIAP1;PHB2;COMP;ARHGDIA;CFL1;CLEC5A;KDR;AKT1;PROK2;CAPN3;PIM2;IL10;NAT8B;ANXA1;HGF;WNT5A;NME2;RPS3A;MIF;MMP9;PAX2;POU3F3;GREM1;HCK;HAX1;TMBIM4;NAA38;TMBIM6;BIRC7;FATE1;UBA52;PTMA;LTF;KANK2;RPL10;BCL2A1;GSTP1;LEF1;TAF9;CBL;FSTL1;THBS1;FOXO1;PRDX5;WNT11;UBB;TIAF1;PDPN;BAG1;BNIP1;BNIP2;NCKAP1L;RPS27A;TNFSF18;NTRK1;ANGPT4;PRELID1;CDSN;ANGPT1;WFS1;SIAH2;LAPTM5;GCG;DHCR24;CF…
regulation of cytokine-mediated signaling pathway (GO:0001959)	0.247958	0.822912	0	0	1.2453	1.73657	IFNAR2;PTPN1;TNFAIP3;IRAK3;PTPN11;TRAF1;CFLAR;TNF;PYCARD;CLIP3;SOCS3;SHARPIN;PTPRC;SUMO1;IFNG;CD24;TRIM44;JAK1
steroid biosynthetic process (GO:0006694)	0.248365	0.822912	0	0	1.26501	1.76197	ACOT8;SRD5A2;SRD5A1;INSIG1;CYP51A1;HMGCR;BAAT;CYP19A1;HSD17B10;TM7SF2;HSD11B1;EBP;HSD17B1;PMVK;FDXR;FDFT1
regulation of GTPase activity (GO:0043087)	0.248657	0.822912	0	0	1.14155	1.58867	ARHGAP9;ITGB1;PLXND1;CCL3L1;DOCK8;RGS16;THY1;ARHGAP15;RAP1GAP;DOCK10;DOCK11;FGD5;CCL8;WNT11;CCL7;RGS1;CCL4;CHN1;CCL3;PLXNA1;CCL2;PLXNC1;HRAS;PRKG1;TGM2;PROM2;S100A10;NTRK1;CCL22;F2R;SOD1;NET1;SGSM3;NF1;RAPGEF1;PIN1;RAPGEF2;GNB5;RAPGEF6;EPHA3;NGEF;FERMT2;LIMS1
actin nucleation (GO:0045010)	0.250359	0.822912	0	0	1.54917	2.14538	MAGEL2;ARPC2;ARPC3;ARPC1A;ARPC4;LMOD2
calcium-mediated signaling using intracellular calcium source (GO:0035584)	0.250359	0.822912	0	0	1.54917	2.14538	FIS1;PTGFR;VCAM1;PTPRC;FKBP1B;KDR
endocardial cushion development (GO:0003197)	0.250359	0.822912	0	0	1.54917	2.14538	ACVRL1;HEYL;BMPR2;FOXF1;NOS3;ENG
focal adhesion assembly (GO:0048041)	0.250359	0.822912	0	0	1.54917	2.14538	ACTN2;ACTN1;DLC1;THY1;RHOD;FERMT2
heparan sulfate proteoglycan metabolic process (GO:0030201)	0.250359	0.822912	0	0	1.54917	2.14538	EXT2;NDST3;XYLT2;SULF1;HS2ST1;SULF2
negative regulation of ion transmembrane transporter activity (GO:0032413)	0.250359	0.822912	0	0	1.54917	2.14538	YWHAE;SLN;ACTN2;HECW2;HECW1;MMP9
negative regulation of small GTPase mediated signal transduction (GO:0051058)	0.250359	0.822912	0	0	1.54917	2.14538	SYNGAP1;SPRY4;SPRY1;STAMBP;RASAL3;ARHGAP25
positive regulation of immune system process (GO:0002684)	0.250359	0.822912	0	0	1.54917	2.14538	TNFSF18;ANXA1;PLA2G1B;NCKAP1L;LILRB2;AQP3
regulation of cardiac muscle cell proliferation (GO:0060043)	0.250359	0.822912	0	0	1.54917	2.14538	MEF2C;ERBB4;TBX5;ZFPM2;FGF2;TGFBR1
regulation of dendritic spine development (GO:0060998)	0.250359	0.822912	0	0	1.54917	2.14538	MEF2C;GRIN3A;SHANK3;ARF6;PPFIA2;SHANK1
regulation of lipid catabolic process (GO:0050994)	0.250359	0.822912	0	0	1.54917	2.14538	ALK;BSCL2;PDE3B;CIDEA;ANGPTL3;TNF
response to glucagon (GO:0033762)	0.250359	0.822912	0	0	1.54917	2.14538	CYSLTR2;PRKAR1A;PRKAR2B;ADCY4;GCG;ADCY5
sensory perception of pain (GO:0019233)	0.250359	0.822912	0	0	1.54917	2.14538	P2RX7;MME;SCN9A;CCL2;PROK2;CCR2
vacuolar acidification (GO:0007035)	0.250359	0.822912	0	0	1.54917	2.14538	ATP6V0E1;SLC11A1;DMXL2;PPT1;ATP6V1H;ATP6V0A4
protein processing (GO:0016485)	0.250384	0.822912	0	0	1.19592	1.65607	CPXM2;C1R;HP;ECE1;FURIN;AEBP1;ECE2;CPZ;SPPL3;PHEX;CPN1;ADAMTS3;CPXM1;PSENEN;SRGN;MME;MMEL1;ADAM19;BACE1;F7;MMP14;SPCS2;SPCS1;MMP16;CPD
epithelial tube morphogenesis (GO:0060562)	0.251484	0.822912	0	0	1.3944	1.92479	ACVRL1;MEF2C;SOX17;PODXL;COL4A1;CSNK2B;HES1;PKD2;PKD1
neural tube closure (GO:0001843)	0.251484	0.822912	0	0	1.3944	1.92479	SKI;DEAF1;DLC1;DVL1;SEMA4C;GRHL3;FOLR1;PAX2;PHACTR4
positive regulation of pri-miRNA transcription by RNA polymerase II (GO:1902895)	0.251484	0.822912	0	0	1.3944	1.92479	IL10;PDGFB;PRL;ETS1;FGF2;HIF1A;TNF;TEAD1;APLN
protein insertion into membrane (GO:0051205)	0.251484	0.822912	0	0	1.3944	1.92479	ALDH3A2;CYB5A;OXA1L;SERP1;SEC61B;UBE2J2;TRAM2;EMD;GET4
regulation of cell adhesion mediated by integrin (GO:0033628)	0.251484	0.822912	0	0	1.3944	1.92479	PLAU;PDE3B;SERPINE1;CYP1B1;CIB1;NCKAP1L;PTPN11;PIK3CG;JAM3
synaptic vesicle recycling (GO:0036465)	0.251484	0.822912	0	0	1.3944	1.92479	NLGN3;NLGN4Y;NLGN2;NLGN4X;WNT3A;STON1;AMPH;RAB5A;PLD2
termination of RNA polymerase II transcription (GO:0006369)	0.251484	0.822912	0	0	1.3944	1.92479	SLBP;CPSF4;LSM11;SSU72;SNRPG;SNRPE;SNRPD3;SNRPF;MED18
calcium ion homeostasis (GO:0055074)	0.252845	0.822912	0	0	1.20427	1.65584	CCR1;SLC24A2;SLC24A4;EDN2;DMPK;WFS1;ATP2B4;STC1;HTR2A;PTH1R;SLC8A1;TPCN2;TMCO1;CDH5;CCL8;CCL7;TMEM203;STC2;CCL3;ATP13A5;S100A14;TPT1;CCR2
sensory perception of mechanical stimulus (GO:0050954)	0.255078	0.822912	0	0	1.21437	1.65905	TIMM8B;CLIC5;NDUFB9;HOMER2;WFS1;COL11A1;TIMM9;COL11A2;TIMM13;TIMM10;EML2;SERPINB6;SOD1;COL1A1;LOXHD1;COL2A1;MYO3B;USH1G;ATP6V0A4;ALDH7A1;CCDC50
heart looping (GO:0001947)	0.256588	0.822912	0	0	1.33152	1.81124	EOMES;MEF2C;SOX17;TBX21;MICAL2;FOXN4;TBX6;PKD2;FOLR1;CCDC40;ENG
sterol metabolic process (GO:0016125)	0.258404	0.822912	0	0	1.24262	1.68155	ABCA1;INSIG1;CYP51A1;HMGCR;CYP19A1;NR0B2;TM7SF2;SULT2B1;CYP26A1;ARV1;NSDHL;EBP;PMVK;FDXR;ANGPTL3;CYP1B1;APOB
positive regulation of protein localization to cell periphery (GO:1904377)	0.258722	0.822912	0	0	1.29123	1.74574	ITGB1;LRP1;ATP2B4;CIB1;AKAP5;TNF;CLIP3;IFNG;EPB41L2;AKT1;EPHA3;SPTBN1;ARF6
positive regulation of protein localization to plasma membrane (GO:1903078)	0.258722	0.822912	0	0	1.29123	1.74574	ITGB1;LRP1;ATP2B4;CIB1;ACSL3;AKAP5;TNF;CLIP3;IFNG;AKT1;EPHA3;SPTBN1;ARF6
copper ion homeostasis (GO:0055070)	0.259974	0.822912	0	0	1.61363	2.17384	ANKRD9;ARF1;COMMD1;PRND;ATOX1
detection of visible light (GO:0009584)	0.259974	0.822912	0	0	1.61363	2.17384	RP1;ABCA4;PDE6B;REEP6;RPE65
epithelial cell morphogenesis (GO:0003382)	0.259974	0.822912	0	0	1.61363	2.17384	COL18A1;COL15A1;RAB25;COL22A1;STC1
membrane depolarization during cardiac muscle cell action potential (GO:0086012)	0.259974	0.822912	0	0	1.61363	2.17384	CACNB2;CACNA1C;SCN5A;SLC8A1;KCNJ2
modified amino acid transport (GO:0072337)	0.259974	0.822912	0	0	1.61363	2.17384	SLC9A3R1;PDPN;MGST1;SLC6A13;FOLR1
negative regulation of chemokine production (GO:0032682)	0.259974	0.822912	0	0	1.61363	2.17384	IL10;IL6;GSTP1;MEFV;LILRB4
negative regulation of insulin secretion (GO:0046676)	0.259974	0.822912	0	0	1.61363	2.17384	PSMD9;REST;KCNB1;BMP8A;INHBB
negative regulation of intrinsic apoptotic signaling pathway by p53 class mediator (GO:1902254)	0.259974	0.822912	0	0	1.61363	2.17384	TAF9;BCL2;MIF;TRIAP1;ZNF385A
positive regulation of cyclin-dependent protein serine/threonine kinase activity (GO:0045737)	0.259974	0.822912	0	0	1.61363	2.17384	PDGFB;AKT1;CCNYL1;PKD2;PKD1
positive regulation of stem cell differentiation (GO:2000738)	0.259974	0.822912	0	0	1.61363	2.17384	TCF15;TACSTD2;TBX5;RBM24;SOX5
positive regulation of stem cell proliferation (GO:2000648)	0.259974	0.822912	0	0	1.61363	2.17384	PTPRC;THPO;SOX11;PDCD2;FERMT2
pyrimidine-containing compound catabolic process (GO:0072529)	0.259974	0.822912	0	0	1.61363	2.17384	NT5C;DPYSL4;DPYSL2;DPYSL3;UPP1
regulation of cardiac muscle contraction by regulation of the release of sequestered calcium ion (GO:0010881)	0.259974	0.822912	0	0	1.61363	2.17384	FKBP1B;CACNA1C;CALM1;CLIC2;SLC8A1
regulation of cell killing (GO:0031341)	0.259974	0.822912	0	0	1.61363	2.17384	IL10;IL11;WNT5A;RAC1;ICAM1
regulation of cellular response to growth factor stimulus (GO:0090287)	0.259974	0.822912	0	0	1.61363	2.17384	SFRP4;TWSG1;SULF1;FSTL1;ZDHHC17
regulation of Golgi organization (GO:1903358)	0.259974	0.822912	0	0	1.61363	2.17384	MAP2K2;STX18;MYO5A;PDE4DIP;MAPK3
regulation of leukocyte migration (GO:0002685)	0.259974	0.822912	0	0	1.61363	2.17384	TNFSF18;ANXA1;RHOH;NCKAP1L;RAC1
regulation of metal ion transport (GO:0010959)	0.259974	0.822912	0	0	1.61363	2.17384	CD4;SLN;BCL2;IL16;SLC30A10
regulation of osteoblast proliferation (GO:0033688)	0.259974	0.822912	0	0	1.61363	2.17384	GREM1;MN1;TNN;TMEM119;LTF
stabilization of membrane potential (GO:0030322)	0.259974	0.822912	0	0	1.61363	2.17384	KCNK7;KCNK12;KCNK13;CHCHD10;KCNK3
intrinsic apoptotic signaling pathway (GO:0097193)	0.260024	0.822912	0	0	1.19218	1.60584	CEBPB;PPP1R13B;BCL2A1;DIABLO;BAD;ITPR1;TNFRSF1B;CRIP1;HIC1;PPM1F;PYCARD;STK11;HINT1;BCL2L11;AIFM1;ABL1;BCL2;CYP1B1;ZNF385B;SFN;ATM;CHAC1;CD24;ATF4
positive regulation of cellular protein metabolic process (GO:0032270)	0.260024	0.822912	0	0	1.19218	1.60584	CSF1;BAD;SAMD4A;MSN;RPS27L;INHBA;THBS1;AGT;RPS4X;IL6;EIF6;PERP;PRR16;CD28;AKT1;CAPN3;METTL5;STUB1;RPL26;VIM;AURKAIP1;EIF3D;TBC1D10A;DACT1
potassium ion transmembrane transport (GO:0071805)	0.262145	0.822912	0	0	1.1589	1.5516	SLC24A2;KCNG2;KCNK7;SLC24A4;KCNE2;KCNE4;KCNA3;KCNA6;PKD2;LRRC55;KCNT2;KCNN2;KCNN3;KCNJ2;KCNF1;LRRC26;SLC12A4;KCND2;KCNJ8;KCND3;KCNB1;KCNK12;KCNJ13;KCNK13;ABCC9;KCNAB2;TMEM175;SLC9A4;SLC9A5;FXYD2;KCNQ3;KCNK3
regulation of heart contraction (GO:0008016)	0.262832	0.822912	0	0	1.20051	1.60417	KCNG2;DMPK;S100A1;NPR1;CELF2;TRPC1;NPR2;ITPR1;ATP2B4;ABCC9;FOXN4;SLC8A1;CACNA1H;AGT;APLN;FXYD4;GJA5;FXYD2;FKBP1B;FXYD6;CALM1;CORIN
alpha-amino acid catabolic process (GO:1901606)	0.262975	0.822912	0	0	1.4084	1.8812	GSTZ1;IL4I1;TDO2;GOT2;KMO;HSD17B10;IDO1;OTC
long-chain fatty acid biosynthetic process (GO:0042759)	0.262975	0.822912	0	0	1.4084	1.8812	CYP2C9;CYP2C8;HPGD;GSTP1;ALOX12;ALOX12B;PTGS2;ALOX15B
maintenance of blood-brain barrier (GO:0035633)	0.262975	0.822912	0	0	1.4084	1.8812	ITGB1;CDH5;IL6;GJB6;PECAM1;LAMC1;VCL;JAM3
positive regulation of endopeptidase activity (GO:0010950)	0.262975	0.822912	0	0	1.4084	1.8812	PYCARD;PSENEN;SERPINB3;PRELID1;CR1;ROCK2;FYN;MEFV
positive regulation of lipid kinase activity (GO:0090218)	0.262975	0.822912	0	0	1.4084	1.8812	PDGFRB;FGR;PDGFRA;FLT1;PDGFB;CCR7;TEK;FGF2
regulation of protein localization to membrane (GO:1905475)	0.262975	0.822912	0	0	1.4084	1.8812	VAMP8;MMP14;STX8;FYN;GBP1;GPC6;SPTBN1;VTI1B
regulation of response to external stimulus (GO:0032101)	0.265852	0.822912	0	0	1.16246	1.54005	SEMA7A;CELF1;SETD6;CXCR4;PTPN22;PARK7;ADAMTS12;PTGS2;SAMHD1;SBNO2;PDE6B;APPL2;CCR2;PDGFRA;ANXA1;IL1R1;F2R;WNT5A;SELE;FGR;HCK;PSMA6;TNFSF4;IRF1;BCL6B;NMT1;PPEF1;CALM1;FCGR2B;PIK3AP1
cellular response to ketone (GO:1901655)	0.26849	0.822912	0	0	1.33562	1.75626	MAP4K1;PTGFR;GNG2;NDOR1;ROCK2;TNFSF4;SPP1;AKR1C2;MSN;ADCY5
negative regulation of protein secretion (GO:0050709)	0.26849	0.822912	0	0	1.33562	1.75626	PSMD9;REST;KCNB1;CYP51A1;F2R;BMP8A;ERP29;INHBB;HMGCR;CD200
regulation of cellular component biogenesis (GO:0044087)	0.26849	0.822912	0	0	1.33562	1.75626	ROCK2;FAM110C;TIE1;RAPGEF1;MSN;RAPGEF2;PTPN11;SNCAIP;ANKRA2;AGT
regulation of heart rate by cardiac conduction (GO:0086091)	0.26849	0.822912	0	0	1.33562	1.75626	YWHAE;DSP;CACNB2;KCNE2;KCNE4;KCND3;CACNA1C;SCN5A;KCNJ2;DSC2
regulation of intracellular transport (GO:0032386)	0.26849	0.822912	0	0	1.33562	1.75626	MYBPC3;RBM4;DYNC1H1;PTPN1;DNAJC30;GAS1;LCP1;REEP6;NEFH;RAB11B
positive regulation of GTPase activity (GO:0043547)	0.268634	0.822912	0	0	1.12071	1.47307	ITGB1;CCL3L1;GPR65;DOCK8;RGS16;DOCK7;THY1;RAP1GAP;TBC1D3H;CORO1C;DOCK10;ARHGAP22;DOCK11;SYDE1;CCL8;WNT11;CCL7;RGS1;CCL4;CCL3;CCL2;CCR7;HRAS;TBC1D10A;S100A10;TGM2;TBC1D16;NTRK1;CCL22;ARHGEF15;F2R;TBC1D2B;ARHGAP25;NET1;TBC1D1;SGSM3;ADPRH;RAPGEF1;NF1;RAPGEF2;PIN1;TAX1BP3;GNB5;RAPGEF6;NGEF;FERMT2;LIMS1;SLC27A4
embryonic hemopoiesis (GO:0035162)	0.269065	0.822912	0	0	1.72111	2.25948	TAL1;KDR;SH2B3;ATF4
endochondral bone morphogenesis (GO:0060350)	0.269065	0.822912	0	0	1.72111	2.25948	MEF2C;BMPR2;COL13A1;TMEM119
extracellular transport (GO:0006858)	0.269065	0.822912	0	0	1.72111	2.25948	SPAG17;ROPN1L;SPA17;CCDC40
mitochondrial outer membrane permeabilization (GO:0097345)	0.269065	0.822912	0	0	1.72111	2.25948	BCL2L11;BAD;VDAC2;BMF
mitochondrion transport along microtubule (GO:0047497)	0.269065	0.822912	0	0	1.72111	2.25948	UXT;UBB;NEFL;HIF1A
myelination in peripheral nervous system (GO:0022011)	0.269065	0.822912	0	0	1.72111	2.25948	SKI;CNTNAP1;NF1;SOD1
negative regulation of adenylate cyclase activity (GO:0007194)	0.269065	0.822912	0	0	1.72111	2.25948	GRM2;EDNRB;AKAP5;CCR2
negative regulation of CD4-positive, alpha-beta T cell activation (GO:2000515)	0.269065	0.822912	0	0	1.72111	2.25948	CD274;TWSG1;RUNX3;LGALS7
negative regulation of cell morphogenesis involved in differentiation (GO:0010771)	0.269065	0.822912	0	0	1.72111	2.25948	SPRY4;TACSTD2;GBP1;CORO1C
negative regulation of reactive oxygen species biosynthetic process (GO:1903427)	0.269065	0.822912	0	0	1.72111	2.25948	ABCD2;FYN;PARK7;SLC30A10
negative regulation of stem cell differentiation (GO:2000737)	0.269065	0.822912	0	0	1.72111	2.25948	REST;TCF15;ESRRB;HES1
negative regulation of substrate adhesion-dependent cell spreading (GO:1900025)	0.269065	0.822912	0	0	1.72111	2.25948	SPRY4;TACSTD2;GBP1;CORO1C
negative regulation of vascular endothelial growth factor receptor signaling pathway (GO:0030948)	0.269065	0.822912	0	0	1.72111	2.25948	PTPN1;PDCD6;MMRN2;EMILIN1
positive regulation of calcineurin-mediated signaling (GO:0106058)	0.269065	0.822912	0	0	1.72111	2.25948	CAMTA1;CIB1;SPPL3;TNF
positive regulation of calcineurin-NFAT signaling cascade (GO:0070886)	0.269065	0.822912	0	0	1.72111	2.25948	CAMTA1;CIB1;SPPL3;TNF
positive regulation of CD4-positive, alpha-beta T cell activation (GO:2000516)	0.269065	0.822912	0	0	1.72111	2.25948	TNFSF4;NCKAP1L;PRKCQ;HLA-DRB1
positive regulation of cellular carbohydrate metabolic process (GO:0010676)	0.269065	0.822912	0	0	1.72111	2.25948	PTH;AKT1;PTH1R;GPLD1
purine-containing compound salvage (GO:0043101)	0.269065	0.822912	0	0	1.72111	2.25948	DGUOK;AMPD2;HPRT1;APRT
regulation of homotypic cell-cell adhesion (GO:0034110)	0.269065	0.822912	0	0	1.72111	2.25948	CELA2A;PRKCA;PRKCQ;JAK1
regulation of leukocyte adhesion to vascular endothelial cell (GO:1904994)	0.269065	0.822912	0	0	1.72111	2.25948	IL6;ITGB2;ETS1;TNF
response to muramyl dipeptide (GO:0032495)	0.269065	0.822912	0	0	1.72111	2.25948	NOD1;PTPN22;VIM;CHMP5
tRNA 5'-leader removal (GO:0001682)	0.269065	0.822912	0	0	1.72111	2.25948	POP5;POP7;RPP30;RPP21
ERBB signaling pathway (GO:0038127)	0.269527	0.822912	0	0	1.23963	1.62526	SHC3;EGF;PRKCA;PTK6;PTPN11;PIK3C2A;CBL;SLC30A10;EREG;EPGN;PIK3CA;ERBB4;AKT1;STUB1;PLCG1;AAMP
negative regulation of MAP kinase activity (GO:0043407)	0.270516	0.822912	0	0	1.29116	1.68809	SERPINB3;PTPN1;CD300A;GSTP1;SPRY4;NF1;PDCD4;PTPN22;IRAK3;SPRY1;SH2B3;AGT
cellular response to peptide (GO:1901653)	0.270603	0.822912	0	0	1.26119	1.6485	NTRK1;VCAM1;ITGA4;LRP1;RPL23;PTPN22;NOD1;FPR2;ICAM1;FYN;VIM;FCGR2B;TLR4;CHMP5
regulation of cytoskeleton organization (GO:0051493)	0.273356	0.822912	0	0	1.17136	1.51924	PHLDB1;CLIC4;LRP1;ROCK2;NEXN;BICD1;SYDE1;ABL1;MLST8;RAC1;MAPK3;PDGFRB;RHOH;GRHL3;BAIAP2;RHOD;P2RX7;CCDC88A;DLC1;TAOK1;CDK2AP2;PFDN2;S100A9;EPHA3;S100A8;RHOQ
transforming growth factor beta receptor signaling pathway (GO:0007179)	0.273371	0.822912	0	0	1.19644	1.55169	ACVRL1;ITGB1;HPGD;FURIN;LTBP2;LRRC32;CBL;TGFBR1;SKI;CDH5;GDF9;TWSG1;COL3A1;COL1A2;UBB;ID1;RPS27A;UBA52;APPL2;FERMT2;ENG
amine transport (GO:0015837)	0.273599	0.822912	0	0	2.58138	3.34571	AQP9;RHCG
AMP biosynthetic process (GO:0006167)	0.273599	0.822912	0	0	2.58138	3.34571	NUDT2;APRT
anion homeostasis (GO:0055081)	0.273599	0.822912	0	0	2.58138	3.34571	CYB561D2;GLS
anterograde dendritic transport (GO:0098937)	0.273599	0.822912	0	0	2.58138	3.34571	KIF5C;KIF17
anterograde dendritic transport of neurotransmitter receptor complex (GO:0098971)	0.273599	0.822912	0	0	2.58138	3.34571	KIF5C;KIF17
antifungal humoral response (GO:0019732)	0.273599	0.822912	0	0	2.58138	3.34571	FAM3A;LTF
axon choice point recognition (GO:0016198)	0.273599	0.822912	0	0	2.58138	3.34571	GAP43;ROBO1
bile acid secretion (GO:0032782)	0.273599	0.822912	0	0	2.58138	3.34571	SLC9A3R1;ABCB4
C-terminal protein deglutamylation (GO:0035609)	0.273599	0.822912	0	0	2.58138	3.34571	FOLH1;FOLH1B
cadmium ion transmembrane transport (GO:0070574)	0.273599	0.822912	0	0	2.58138	3.34571	SLC11A1;SLC39A8
cadmium ion transport (GO:0015691)	0.273599	0.822912	0	0	2.58138	3.34571	SLC11A1;SLC39A8
cell-cell adhesion mediated by integrin (GO:0033631)	0.273599	0.822912	0	0	2.58138	3.34571	ITGB1;ITGA4
cellular response to cGMP (GO:0071321)	0.273599	0.822912	0	0	2.58138	3.34571	PDE3A;RAPGEF2
cellular response to nicotine (GO:0071316)	0.273599	0.822912	0	0	2.58138	3.34571	BAD;TNF
determination of dorsal/ventral asymmetry (GO:0048262)	0.273599	0.822912	0	0	2.58138	3.34571	GREM1;WNT8B
DNA protection (GO:0042262)	0.273599	0.822912	0	0	2.58138	3.34571	NUDT1;GLRX2
dopamine catabolic process (GO:0042420)	0.273599	0.822912	0	0	2.58138	3.34571	MOXD1;DBH
endodermal cell fate specification (GO:0001714)	0.273599	0.822912	0	0	2.58138	3.34571	EOMES;SOX17
endonucleolytic cleavage in 5'-ETS of tricistronic rRNA transcript (SSU-rRNA, 5.8S rRNA, LSU-rRNA) (GO:0000480)	0.273599	0.822912	0	0	2.58138	3.34571	ABT1;UTP20
endonucleolytic cleavage to generate mature 5'-end of SSU-rRNA from (SSU-rRNA, 5.8S rRNA, LSU-rRNA) (GO:0000472)	0.273599	0.822912	0	0	2.58138	3.34571	ABT1;UTP20
endothelial cell apoptotic process (GO:0072577)	0.273599	0.822912	0	0	2.58138	3.34571	IL10;BMPR2
ethanolamine-containing compound metabolic process (GO:0042439)	0.273599	0.822912	0	0	2.58138	3.34571	GDE1;GDPD3
fructose catabolic process (GO:0006001)	0.273599	0.822912	0	0	2.58138	3.34571	ALDH1A1;ALDOB
fructose catabolic process to hydroxyacetone phosphate and glyceraldehyde-3-phosphate (GO:0061624)	0.273599	0.822912	0	0	2.58138	3.34571	ALDH1A1;ALDOB
fructose transmembrane transport (GO:0015755)	0.273599	0.822912	0	0	2.58138	3.34571	SLC2A2;SLC2A5
glial cell-derived neurotrophic factor receptor signaling pathway (GO:0035860)	0.273599	0.822912	0	0	2.58138	3.34571	SULF1;SULF2
glucuronate catabolic process (GO:0006064)	0.273599	0.822912	0	0	2.58138	3.34571	DCXR;CRYL1
glucuronate catabolic process to xylulose 5-phosphate (GO:0019640)	0.273599	0.822912	0	0	2.58138	3.34571	DCXR;CRYL1
glutathione transport (GO:0034635)	0.273599	0.822912	0	0	2.58138	3.34571	SLC9A3R1;MGST1
glycerol biosynthetic process (GO:0006114)	0.273599	0.822912	0	0	2.58138	3.34571	GOT1;PGP
hematopoietic stem cell migration (GO:0035701)	0.273599	0.822912	0	0	2.58138	3.34571	GPLD1;JAM3
hemoglobin metabolic process (GO:0020027)	0.273599	0.822912	0	0	2.58138	3.34571	ALAS2;INHBA
isocitrate metabolic process (GO:0006102)	0.273599	0.822912	0	0	2.58138	3.34571	IDH3G;IDH2
isopentenyl diphosphate biosynthetic process (GO:0009240)	0.273599	0.822912	0	0	2.58138	3.34571	MVK;PMVK
lipid transport across blood-brain barrier (GO:1990379)	0.273599	0.822912	0	0	2.58138	3.34571	FABP5;SLC27A4
melanin biosynthetic process (GO:0042438)	0.273599	0.822912	0	0	2.58138	3.34571	DCT;TRPC1
membrane repolarization during ventricular cardiac muscle cell action potential (GO:0098915)	0.273599	0.822912	0	0	2.58138	3.34571	KCNE2;KCNJ8
metanephric nephron tubule morphogenesis (GO:0072282)	0.273599	0.822912	0	0	2.58138	3.34571	PKD1;PAX2
metanephric renal vesicle morphogenesis (GO:0072283)	0.273599	0.822912	0	0	2.58138	3.34571	SIX2;PAX2
monocyte extravasation (GO:0035696)	0.273599	0.822912	0	0	2.58138	3.34571	PECAM1;CCR2
mRNA 3'-end processing by stem-loop binding and cleavage (GO:0006398)	0.273599	0.822912	0	0	2.58138	3.34571	SLBP;LSM11
N-acylethanolamine metabolic process (GO:0070291)	0.273599	0.822912	0	0	2.58138	3.34571	GDE1;GDPD3
negative regulation of B cell differentiation (GO:0045578)	0.273599	0.822912	0	0	2.58138	3.34571	CR1;INHBA
negative regulation of blood coagulation, intrinsic pathway (GO:2000267)	0.273599	0.822912	0	0	2.58138	3.34571	SERPING1;A2M
negative regulation of calcium ion transport into cytosol (GO:0010523)	0.273599	0.822912	0	0	2.58138	3.34571	FKBP1B;TMBIM6
negative regulation of cGMP-mediated signaling (GO:0010754)	0.273599	0.822912	0	0	2.58138	3.34571	PDE10A;THBS1
negative regulation of cysteine-type endopeptidase activity involved in apoptotic signaling pathway (GO:2001268)	0.273599	0.822912	0	0	2.58138	3.34571	PARK7;MMP9
negative regulation of dendritic cell differentiation (GO:2001199)	0.273599	0.822912	0	0	2.58138	3.34571	LILRB1;FCGR2B
negative regulation of gonadotropin secretion (GO:0032277)	0.273599	0.822912	0	0	2.58138	3.34571	INHBB;INHBA
negative regulation of heterochromatin assembly (GO:0031452)	0.273599	0.822912	0	0	2.58138	3.34571	APOBEC1;PHF2
negative regulation of interleukin-13 production (GO:0032696)	0.273599	0.822912	0	0	2.58138	3.34571	LEF1;LILRA5
negative regulation of interleukin-5 production (GO:0032714)	0.273599	0.822912	0	0	2.58138	3.34571	LEF1;LILRB4
negative regulation of leukocyte differentiation (GO:1902106)	0.273599	0.822912	0	0	2.58138	3.34571	LILRB1;FCGR2B
negative regulation of macrophage differentiation (GO:0045650)	0.273599	0.822912	0	0	2.58138	3.34571	INHBA;C1QC
negative regulation of mast cell activation involved in immune response (GO:0033007)	0.273599	0.822912	0	0	2.58138	3.34571	CD84;CD300A
negative regulation of oxidative stress-induced neuron intrinsic apoptotic signaling pathway (GO:1903377)	0.273599	0.822912	0	0	2.58138	3.34571	PARK7;HIF1A
negative regulation of plasminogen activation (GO:0010757)	0.273599	0.822912	0	0	2.58138	3.34571	SERPINE1;THBS1
negative regulation of smooth muscle contraction (GO:0045986)	0.273599	0.822912	0	0	2.58138	3.34571	DOCK4;SOD1
negative regulation of synapse organization (GO:1905809)	0.273599	0.822912	0	0	2.58138	3.34571	ARHGEF15;TLR2
negative regulation of vitamin D biosynthetic process (GO:0010957)	0.273599	0.822912	0	0	2.58138	3.34571	GFI1;SNAI1
neuroinflammatory response (GO:0150076)	0.273599	0.822912	0	0	2.58138	3.34571	ITGB1;IFNG
neutral lipid catabolic process (GO:0046461)	0.273599	0.822912	0	0	2.58138	3.34571	ABHD12;LYPLA2
nucleoside triphosphate catabolic process (GO:0009143)	0.273599	0.822912	0	0	2.58138	3.34571	ENPP1;ITPA
peptidyl-cysteine S-nitrosylation (GO:0018119)	0.273599	0.822912	0	0	2.58138	3.34571	S100A9;S100A8
positive regulation of 3'-UTR-mediated mRNA stabilization (GO:1905870)	0.273599	0.822912	0	0	2.58138	3.34571	ELAVL4;RBM24
positive regulation of AMPA receptor activity (GO:2000969)	0.273599	0.822912	0	0	2.58138	3.34571	NLGN3;SHANK3
positive regulation of cAMP-dependent protein kinase activity (GO:2000481)	0.273599	0.822912	0	0	2.58138	3.34571	ATP2B4;RAPGEF2
positive regulation of cell fate commitment (GO:0010455)	0.273599	0.822912	0	0	2.58138	3.34571	IL12RB1;FGF2
positive regulation of endothelial cell chemotaxis by VEGF-activated vascular endothelial growth factor receptor signaling pathway (GO:0038033)	0.273599	0.822912	0	0	2.58138	3.34571	KDR;HSPB1
positive regulation of epithelial to mesenchymal transition involved in endocardial cushion formation (GO:1905007)	0.273599	0.822912	0	0	2.58138	3.34571	TGFBR1;ENG
positive regulation of feeding behavior (GO:2000253)	0.273599	0.822912	0	0	2.58138	3.34571	NR4A3;SGIP1
positive regulation of fibroblast growth factor receptor signaling pathway (GO:0045743)	0.273599	0.822912	0	0	2.58138	3.34571	SMOC2;FGFBP3
positive regulation of glial cell proliferation (GO:0060252)	0.273599	0.822912	0	0	2.58138	3.34571	IL6;TNF
positive regulation of hippo signaling (GO:0035332)	0.273599	0.822912	0	0	2.58138	3.34571	SCHIP1;SOX11
positive regulation of interleukin-18 production (GO:0032741)	0.273599	0.822912	0	0	2.58138	3.34571	GBP5;TLR2
positive regulation of long-term synaptic depression (GO:1900454)	0.273599	0.822912	0	0	2.58138	3.34571	KCNB1;LILRB2
positive regulation of mast cell chemotaxis (GO:0060754)	0.273599	0.822912	0	0	2.58138	3.34571	VEGFC;PGF
positive regulation of mitochondrial depolarization (GO:0051901)	0.273599	0.822912	0	0	2.58138	3.34571	KDR;DCN
positive regulation of myoblast proliferation (GO:2000288)	0.273599	0.822912	0	0	2.58138	3.34571	MEGF10;SOX15
positive regulation of oxidative stress-induced neuron death (GO:1903223)	0.273599	0.822912	0	0	2.58138	3.34571	REST;TLR4
positive regulation of phospholipase A2 activity (GO:0032430)	0.273599	0.822912	0	0	2.58138	3.34571	PLA2G1B;ANG
positive regulation of prostaglandin biosynthetic process (GO:0031394)	0.273599	0.822912	0	0	2.58138	3.34571	ANXA1;PTGS2
positive regulation of protein monoubiquitination (GO:1902527)	0.273599	0.822912	0	0	2.58138	3.34571	UBB;PDCD6
positive regulation of T-helper 1 cell cytokine production (GO:2000556)	0.273599	0.822912	0	0	2.58138	3.34571	IL1R1;IL18
positive regulation of transcription from RNA polymerase II promoter in response to hypoxia (GO:0061419)	0.273599	0.822912	0	0	2.58138	3.34571	HIF1A;NFE2L2
positive regulation of vascular associated smooth muscle cell apoptotic process (GO:1905461)	0.273599	0.822912	0	0	2.58138	3.34571	PDCD4;SOD2
positive thymic T cell selection (GO:0045059)	0.273599	0.822912	0	0	2.58138	3.34571	ZAP70;CD3G
postsynaptic density protein 95 clustering (GO:0097119)	0.273599	0.822912	0	0	2.58138	3.34571	NLGN2;LRRC4
protein C-linked glycosylation via 2'-alpha-mannosyl-L-tryptophan (GO:0018406)	0.273599	0.822912	0	0	2.58138	3.34571	DPM3;DPY19L2
protein C-linked glycosylation via tryptophan (GO:0018317)	0.273599	0.822912	0	0	2.58138	3.34571	DPM3;DPY19L2
protein de-ADP-ribosylation (GO:0051725)	0.273599	0.822912	0	0	2.58138	3.34571	ADPRH;MACROD1
protein K29-linked deubiquitination (GO:0035523)	0.273599	0.822912	0	0	2.58138	3.34571	USP13;TNFAIP3
protein localization to membrane raft (GO:1903044)	0.273599	0.822912	0	0	2.58138	3.34571	RFTN1;FLOT1
protein sialylation (GO:1990743)	0.273599	0.822912	0	0	2.58138	3.34571	ST6GALNAC2;ST3GAL2
receptor-mediated virion attachment to host cell (GO:0046813)	0.273599	0.822912	0	0	2.58138	3.34571	LRRC15;ICAM1
regulation of adenylate cyclase-activating G protein-coupled receptor signaling pathway (GO:0106070)	0.273599	0.822912	0	0	2.58138	3.34571	APLP1;PRKCA
regulation of blood coagulation, intrinsic pathway (GO:2000266)	0.273599	0.822912	0	0	2.58138	3.34571	SERPING1;A2M
regulation of cellular response to vascular endothelial growth factor stimulus (GO:1902547)	0.273599	0.822912	0	0	2.58138	3.34571	ATP2B4;ADAMTS12
regulation of core promoter binding (GO:1904796)	0.273599	0.822912	0	0	2.58138	3.34571	IFNG;GTF2B
regulation of dendritic cell cytokine production (GO:0002730)	0.273599	0.822912	0	0	2.58138	3.34571	CLEC7A;JAK3
regulation of Fc-gamma receptor signaling pathway involved in phagocytosis (GO:1905449)	0.273599	0.822912	0	0	2.58138	3.34571	PTPRC;APPL2
regulation of germinal center formation (GO:0002634)	0.273599	0.822912	0	0	2.58138	3.34571	MEF2C;TNFAIP3
regulation of glial cell migration (GO:1903975)	0.273599	0.822912	0	0	2.58138	3.34571	CX3CR1;GPR183
regulation of glomerular mesangial cell proliferation (GO:0072124)	0.273599	0.822912	0	0	2.58138	3.34571	PDGFB;IL6R
regulation of growth rate (GO:0040009)	0.273599	0.822912	0	0	2.58138	3.34571	RFTN1;BNIPL
regulation of hippocampal neuron apoptotic process (GO:0110089)	0.273599	0.822912	0	0	2.58138	3.34571	CX3CR1;ITGAM
regulation of hormone metabolic process (GO:0032350)	0.273599	0.822912	0	0	2.58138	3.34571	STC2;STUB1
regulation of hydrogen peroxide biosynthetic process (GO:0010728)	0.273599	0.822912	0	0	2.58138	3.34571	DUOXA1;FYN
regulation of inward rectifier potassium channel activity (GO:1901979)	0.273599	0.822912	0	0	2.58138	3.34571	ITGB1;KCNE2
regulation of low-density lipoprotein particle receptor catabolic process (GO:0032803)	0.273599	0.822912	0	0	2.58138	3.34571	ANXA2;FURIN
regulation of metaphase plate congression (GO:0090235)	0.273599	0.822912	0	0	2.58138	3.34571	DYNC1H1;TTL
regulation of microvillus assembly (GO:0032534)	0.273599	0.822912	0	0	2.58138	3.34571	PODXL;RAP1GAP
regulation of miRNA metabolic process (GO:2000628)	0.273599	0.822912	0	0	2.58138	3.34571	HRAS;RC3H2
regulation of mononuclear cell proliferation (GO:0032944)	0.273599	0.822912	0	0	2.58138	3.34571	CSF1;LILRB1
regulation of myoblast proliferation (GO:2000291)	0.273599	0.822912	0	0	2.58138	3.34571	MEGF10;SOX15
regulation of neutrophil activation (GO:1902563)	0.273599	0.822912	0	0	2.58138	3.34571	CD300A;FCGR2B
regulation of neutrophil degranulation (GO:0043313)	0.273599	0.822912	0	0	2.58138	3.34571	ITGAM;ITGB2
regulation of NK T cell proliferation (GO:0051140)	0.273599	0.822912	0	0	2.58138	3.34571	IL18;RASAL3
regulation of phosphatidylinositol biosynthetic process (GO:0010511)	0.273599	0.822912	0	0	2.58138	3.34571	PDGFB;HTR2A
regulation of plasma membrane organization (GO:1903729)	0.273599	0.822912	0	0	2.58138	3.34571	MYH9;NOX5
regulation of platelet-derived growth factor receptor-beta signaling pathway (GO:2000586)	0.273599	0.822912	0	0	2.58138	3.34571	HIP1;LRP1
regulation of postsynaptic density organization (GO:1905874)	0.273599	0.822912	0	0	2.58138	3.34571	LILRB2;LRRC4B
regulation of protein monoubiquitination (GO:1902525)	0.273599	0.822912	0	0	2.58138	3.34571	UBB;PDCD6
regulation of receptor catabolic process (GO:2000644)	0.273599	0.822912	0	0	2.58138	3.34571	PTPN1;LAPTM5
regulation of respiratory burst involved in inflammatory response (GO:0060264)	0.273599	0.822912	0	0	2.58138	3.34571	SLAMF8;LBP
regulation of retinal ganglion cell axon guidance (GO:0090259)	0.273599	0.822912	0	0	2.58138	3.34571	NRP1;PTPRO
regulation of sequestering of zinc ion (GO:0061088)	0.273599	0.822912	0	0	2.58138	3.34571	SLC30A3;SLC30A2
regulation of sterol transport (GO:0032371)	0.273599	0.822912	0	0	2.58138	3.34571	LRP1;TSPO
regulation of system process (GO:0044057)	0.273599	0.822912	0	0	2.58138	3.34571	NOS3;ROCK2
regulation of T-helper 1 cell cytokine production (GO:2000554)	0.273599	0.822912	0	0	2.58138	3.34571	IL1R1;IL18
regulation of type B pancreatic cell apoptotic process (GO:2000674)	0.273599	0.822912	0	0	2.58138	3.34571	IL6;WFS1
regulation of vitamin D receptor signaling pathway (GO:0070562)	0.273599	0.822912	0	0	2.58138	3.34571	KANK2;MN1
response to acetylcholine (GO:1905144)	0.273599	0.822912	0	0	2.58138	3.34571	ROCK2;ATP2B4
response to cGMP (GO:0070305)	0.273599	0.822912	0	0	2.58138	3.34571	PDE3A;RAPGEF2
response to denervation involved in regulation of muscle adaptation (GO:0014894)	0.273599	0.822912	0	0	2.58138	3.34571	HDAC4;SCN5A
Roundabout signaling pathway (GO:0035385)	0.273599	0.822912	0	0	2.58138	3.34571	MYO9B;ROBO1
rRNA 5'-end processing (GO:0000967)	0.273599	0.822912	0	0	2.58138	3.34571	ABT1;UTP20
Schwann cell differentiation (GO:0014037)	0.273599	0.822912	0	0	2.58138	3.34571	EGR2;NF1
SRP-dependent cotranslational protein targeting to membrane, translocation (GO:0006616)	0.273599	0.822912	0	0	2.58138	3.34571	ZFAND2B;SEC61B
sulfide oxidation (GO:0019418)	0.273599	0.822912	0	0	2.58138	3.34571	TSTD1;ETHE1
sulfide oxidation, using sulfide:quinone oxidoreductase (GO:0070221)	0.273599	0.822912	0	0	2.58138	3.34571	TSTD1;ETHE1
T cell extravasation (GO:0072683)	0.273599	0.822912	0	0	2.58138	3.34571	CCL2;ITGAL
tonic smooth muscle contraction (GO:0014820)	0.273599	0.822912	0	0	2.58138	3.34571	EDNRA;EDN2
tryptophan catabolic process to kynurenine (GO:0019441)	0.273599	0.822912	0	0	2.58138	3.34571	TDO2;IDO1
vesicle fusion with Golgi apparatus (GO:0048280)	0.273599	0.822912	0	0	2.58138	3.34571	BET1;VTI1B
xylulose 5-phosphate biosynthetic process (GO:1901159)	0.273599	0.822912	0	0	2.58138	3.34571	DCXR;CRYL1
cellular response to drug (GO:0035690)	0.275405	0.822912	0	0	1.42686	1.83995	MEF2C;REST;KCNE2;PDE4B;SLAMF8;PPM1F;GPLD1
global genome nucleotide-excision repair (GO:0070911)	0.275405	0.822912	0	0	1.42686	1.83995	UBB;ERCC1;XPA;RPS27A;UBA52;GTF2H5;RBX1
hippo signaling (GO:0035329)	0.275405	0.822912	0	0	1.42686	1.83995	YWHAE;WWTR1;LATS2;DCHS1;FAT4;STK4;TEAD1
membrane depolarization during action potential (GO:0086010)	0.275405	0.822912	0	0	1.42686	1.83995	SCN11A;SCN9A;CACNA1C;SCN5A;CACNA1H;SLC8A1;KCNJ2
negative regulation of intrinsic apoptotic signaling pathway in response to DNA damage (GO:1902230)	0.275405	0.822912	0	0	1.42686	1.83995	TAF9;BCL2;SNAI1;TRIAP1;MIF;ZNF385A;TPT1
positive regulation of protein insertion into mitochondrial membrane involved in apoptotic signaling pathway (GO:1900740)	0.275405	0.822912	0	0	1.42686	1.83995	YWHAE;PPP1R13B;BAD;BCL2;NMT1;SFN;TP63
positive regulation of viral transcription (GO:0050434)	0.275405	0.822912	0	0	1.42686	1.83995	POLR2C;POLR2F;POLR2G;POLR2H;POLR2I;POLR2J;POLR2L
proteoglycan metabolic process (GO:0006029)	0.275405	0.822912	0	0	1.42686	1.83995	BMPR2;CSGALNACT2;CHST13;FOXL1;ADAMTS12;SULF1;SULF2
regulation of glycogen biosynthetic process (GO:0005979)	0.275405	0.822912	0	0	1.42686	1.83995	DYRK2;PPP1R3C;PTH;INSR;IGF2;AKT1;ENPP1
regulation of protein insertion into mitochondrial membrane involved in apoptotic signaling pathway (GO:1900739)	0.275405	0.822912	0	0	1.42686	1.83995	YWHAE;PPP1R13B;BAD;BCL2;NMT1;SFN;TP63
regulation of synapse organization (GO:0050807)	0.275405	0.822912	0	0	1.42686	1.83995	ARHGAP22;MEF2C;WNT3A;WNT5A;ABL1;KLK8;TNF
TOR signaling (GO:0031929)	0.275405	0.822912	0	0	1.42686	1.83995	RPTOR;CCDC88A;RPS6;RPS6KB2;EIF4EBP1;MLST8;AKT1
acid secretion (GO:0046717)	0.275872	0.822912	0	0	1.93614	2.4934	SLC9A3R1;ABCB4;GHRL
actin-mediated cell contraction (GO:0070252)	0.275872	0.822912	0	0	1.93614	2.4934	PIK3CA;PDPN;PARVA
axon regeneration (GO:0031103)	0.275872	0.822912	0	0	1.93614	2.4934	GAP43;MTR;FOLR1
cellular response to interleukin-9 (GO:0071355)	0.275872	0.822912	0	0	1.93614	2.4934	STAT5B;JAK3;JAK1
cellular response to nitric oxide (GO:0071732)	0.275872	0.822912	0	0	1.93614	2.4934	MMP3;MTR;FOXO1
cellular response to reactive nitrogen species (GO:1902170)	0.275872	0.822912	0	0	1.93614	2.4934	MMP3;MTR;FOXO1
complement activation, classical pathway (GO:0006958)	0.275872	0.822912	0	0	1.93614	2.4934	C1S;C1R;C1QC
development of primary female sexual characteristics (GO:0046545)	0.275872	0.822912	0	0	1.93614	2.4934	ZFP42;LHFPL2;CYP19A1
endochondral ossification (GO:0001958)	0.275872	0.822912	0	0	1.93614	2.4934	MEF2C;COL13A1;TMEM119
epithelial to mesenchymal transition involved in endocardial cushion formation (GO:0003198)	0.275872	0.822912	0	0	1.93614	2.4934	HEYL;SNAI1;ENG
fructose 1,6-bisphosphate metabolic process (GO:0030388)	0.275872	0.822912	0	0	1.93614	2.4934	ALDOB;PFKM;FBP2
galactose metabolic process (GO:0006012)	0.275872	0.822912	0	0	1.93614	2.4934	GALE;CHST1;PGM2L1
glucosamine-containing compound catabolic process (GO:1901072)	0.275872	0.822912	0	0	1.93614	2.4934	CHIA;CHI3L2;CHI3L1
interleukin-9-mediated signaling pathway (GO:0038113)	0.275872	0.822912	0	0	1.93614	2.4934	STAT5B;JAK3;JAK1
ketone body biosynthetic process (GO:0046951)	0.275872	0.822912	0	0	1.93614	2.4934	HMGCL;ACSS3;BDH1
kynurenine metabolic process (GO:0070189)	0.275872	0.822912	0	0	1.93614	2.4934	TDO2;KMO;IDO1
mesodermal cell differentiation (GO:0048333)	0.275872	0.822912	0	0	1.93614	2.4934	ITGB1;KDM6B;ITGB3
mitochondrial respirasome assembly (GO:0097250)	0.275872	0.822912	0	0	1.93614	2.4934	COX7A2L;COX7A2;HIGD2A
negative regulation of glycoprotein biosynthetic process (GO:0010561)	0.275872	0.822912	0	0	1.93614	2.4934	ACOT8;JAK3;ITM2B
negative regulation of protein activation cascade (GO:2000258)	0.275872	0.822912	0	0	1.93614	2.4934	F7;SERPING1;A2M
negative regulation of protein-containing complex disassembly (GO:0043242)	0.275872	0.822912	0	0	1.93614	2.4934	SLN;IRAK3;TNF
negative regulation of smooth muscle cell differentiation (GO:0051151)	0.275872	0.822912	0	0	1.93614	2.4934	PDCD4;PDGFB;EREG
negative regulation of T cell cytokine production (GO:0002725)	0.275872	0.822912	0	0	1.93614	2.4934	TBX21;FOXP3;LILRB4
nuclear RNA surveillance (GO:0071027)	0.275872	0.822912	0	0	1.93614	2.4934	EXOSC7;XRN1;EXOSC8
peripheral nervous system axon ensheathment (GO:0032292)	0.275872	0.822912	0	0	1.93614	2.4934	SKI;CNTNAP1;NF1
peroxisome fission (GO:0016559)	0.275872	0.822912	0	0	1.93614	2.4934	FIS1;ACOT8;MFF
positive regulation of chromatin binding (GO:0035563)	0.275872	0.822912	0	0	1.93614	2.4934	MED25;ZNF618;GMNN
positive regulation of inositol phosphate biosynthetic process (GO:0060732)	0.275872	0.822912	0	0	1.93614	2.4934	P2RY6;PTH;PTH1R
positive regulation of memory T cell differentiation (GO:0043382)	0.275872	0.822912	0	0	1.93614	2.4934	TNFSF4;IL12RB1;HLA-DRB1
positive regulation of protein kinase C signaling (GO:0090037)	0.275872	0.822912	0	0	1.93614	2.4934	WNT11;FLT4;WNT5A
positive regulation of protein polyubiquitination (GO:1902916)	0.275872	0.822912	0	0	1.93614	2.4934	PTPN22;GABARAP;SPSB4
positive regulation of smooth muscle cell apoptotic process (GO:0034393)	0.275872	0.822912	0	0	1.93614	2.4934	IFNG;PDCD4;SOD2
positive regulation of smooth muscle contraction (GO:0045987)	0.275872	0.822912	0	0	1.93614	2.4934	F2R;NMU;PROK2
regulation of CD8-positive, alpha-beta T cell activation (GO:2001185)	0.275872	0.822912	0	0	1.93614	2.4934	CD274;IRF1;LILRB1
regulation of cellular extravasation (GO:0002691)	0.275872	0.822912	0	0	1.93614	2.4934	THY1;ICAM1;JAM3
regulation of endothelial cell differentiation (GO:0045601)	0.275872	0.822912	0	0	1.93614	2.4934	ZEB1;NOTCH4;APOLD1
regulation of epidermis development (GO:0045682)	0.275872	0.822912	0	0	1.93614	2.4934	TMEM79;NME2;KRT10
regulation of gap junction assembly (GO:1903596)	0.275872	0.822912	0	0	1.93614	2.4934	IRX3;TBX5;AGT
regulation of pinocytosis (GO:0048548)	0.275872	0.822912	0	0	1.93614	2.4934	CDC42;PPT1;PROM2
regulation of protein deacetylation (GO:0090311)	0.275872	0.822912	0	0	1.93614	2.4934	SPRED3;BRMS1;IFNG
regulation of respiratory burst (GO:0060263)	0.275872	0.822912	0	0	1.93614	2.4934	CLEC7A;INSR;RAC1
regulation of Wnt signaling pathway, planar cell polarity pathway (GO:2000095)	0.275872	0.822912	0	0	1.93614	2.4934	DAB2;RSPO3;DACT1
response to vitamin (GO:0033273)	0.275872	0.822912	0	0	1.93614	2.4934	BGLAP;SPP1;AQP3
Schwann cell development (GO:0014044)	0.275872	0.822912	0	0	1.93614	2.4934	SKI;CNTNAP1;NF1
semaphorin-plexin signaling pathway involved in axon guidance (GO:1902287)	0.275872	0.822912	0	0	1.93614	2.4934	PLXND1;PLXNA1;PLXNC1
regulation of fat cell differentiation (GO:0045598)	0.276396	0.82402	0	0	1.20665	1.55166	WWTR1;CEBPB;WNT5A;RORC;GPS2;TNF;FOXO1;ASXL1;IL6;FRZB;ASXL2;AKT1;ENPP1;WDFY2;ZFPM2;ZNF385A;FERMT2;CMKLR1;RUNX1T1
fatty acid biosynthetic process (GO:0006633)	0.27913	0.830803	0	0	1.21953	1.55622	ELOVL1;ELOVL4;HPGD;ELOVL5;PLA2G1B;ACSM1;ELOVL2;OXSM;TECR;ELOVL3;ALOX12;PTGS2;HSD17B8;MCAT;CYP2C9;CYP2C8;NDUFAB1
regulation of G1/S transition of mitotic cell cycle (GO:2000045)	0.27913	0.830803	0	0	1.21953	1.55622	KANK2;CDKN2B;ANXA1;PKD2;PKD1;RPTOR;GFI1B;LSM11;GPNMB;ADAMTS1;HYAL1;CDK2AP2;AKT1;CCL2;APPL2;TMEM14B;DACT1
response to metal ion (GO:0010038)	0.27913	0.830803	0	0	1.21953	1.55622	FGB;SLC30A3;TRPC3;SLC30A2;PDCD6;TRPC1;AQP9;AQP3;CRIP1;HIF1A;NDRG1;THBS1;LOXL2;PPP2CA;BCL2;CAPN3;CALM1
positive regulation of cell projection organization (GO:0031346)	0.279566	0.831643	0	0	1.16234	1.48143	CUL7;PLXND1;STYXL1;ROBO1;ARHGDIA;DPYSL3;DVL1;ABL2;PLXNA1;PLXNC1;SCARF1;ARSB;PROM2;NTRK1;METRN;WNT5A;SS18L2;ZNF804A;PTK6;PTPRD;DLG4;FES;PTK7;RAPGEF1;RAPGEF2;S100A9;EPHA3
stress-activated MAPK cascade (GO:0051403)	0.281406	0.833471	0	0	1.23626	1.56753	MINK1;SH2D3C;GPS2;NOD1;MAPK13;MAPK10;UBB;UBE2N;MAP3K8;RPS27A;UBA52;SKP1;ARHGEF6;MAPK3;MAP3K12
cellular response to amyloid-beta (GO:1904646)	0.28141	0.833471	0	0	1.34068	1.69991	NTRK1;VCAM1;LRP1;ITGA4;FYN;FPR2;FCGR2B;TLR4;ICAM1
negative regulation of Ras protein signal transduction (GO:0046580)	0.28141	0.833471	0	0	1.34068	1.69991	SYNGAP1;KCTD10;HEG1;DLC1;SPRY4;ABL2;SPRY1;STAMBP;RASAL3
positive regulation of lymphocyte activation (GO:0051251)	0.28141	0.833471	0	0	1.34068	1.69991	PYCARD;IL6;CLEC7A;TNFSF4;CCL2;NCKAP1L;PRKCQ;THY1;CCR2
positive regulation of reproductive process (GO:2000243)	0.28141	0.833471	0	0	1.34068	1.69991	SYDE1;BNC1;RNASE10;PDE3A;INHBB;INHBA;LHFPL2;VIP;CACNA1H
regulation of muscle cell differentiation (GO:0051147)	0.28141	0.833471	0	0	1.34068	1.69991	CDC42;RBM4;MEF2C;MEGF10;ABL1;IGF2;BNIP2;SUPT6H;CDON
regulation of phosphatidylinositol 3-kinase activity (GO:0043551)	0.28141	0.833471	0	0	1.34068	1.69991	PDGFRB;FGR;PDGFRA;FLT1;PDGFB;PIK3R3;CCR7;TEK;FGF2
respiratory system development (GO:0060541)	0.28141	0.833471	0	0	1.34068	1.69991	FGF7;FGF9;FOXF1;PDPN;LOXL3;CHI3L1;FGF1;FGF2;CCDC40
negative regulation of cysteine-type endopeptidase activity (GO:2000117)	0.282944	0.837557	0	0	1.25887	1.58933	YWHAE;IGBP1;HGF;SIAH2;DHCR24;TRIAP1;CST7;TNF;THBS1;PAX2;AKT1;SFN;LTF
branching morphogenesis of an epithelial tube (GO:0048754)	0.283255	0.838021	0	0	1.29109	1.62859	DLL4;NRP1;COL4A1;NOTCH4;TIE1;KDR;PKD2;FGF2;PKD1;PAX2;ENG
potassium ion transport (GO:0006813)	0.285504	0.844213	0	0	1.15409	1.44665	SLC24A2;KCNG2;KCNK7;SLC24A4;KCNE2;KCNA3;KCNA6;PKD2;LRRC55;KCNN2;KCNN3;KCNJ2;KCNF1;LRRC26;KCND2;KCNJ8;KCND3;KCNB1;KCNK12;KCNJ13;KCNK13;ABCC9;KCNAB2;TMEM175;SLC9A4;SLC9A5;KCNQ3;KCNK3
chloride transport (GO:0006821)	0.288027	0.850638	0	0	1.20221	1.49639	GABRA2;CLIC5;CLIC4;GABRB1;SLC12A4;CLIC3;SLC4A1;ANO6;SLC6A1;ANO4;ANO2;BEST1;GABRR2;SLC4A8;GLRA3;CLCN4;SLC26A7;NMUR1
cellular response to nerve growth factor stimulus (GO:1990090)	0.288931	0.850638	0	0	1.45226	1.80307	NTRK1;NTF4;RAPGEF1;AKT1;RAPGEF2;CIB1
glutathione derivative biosynthetic process (GO:1901687)	0.288931	0.850638	0	0	1.45226	1.80307	GSTZ1;GSTA3;GSTP1;MGST3;MGST1;MGST2
glutathione derivative metabolic process (GO:1901685)	0.288931	0.850638	0	0	1.45226	1.80307	GSTZ1;GSTA3;GSTP1;MGST3;MGST1;MGST2
negative regulation of phosphate metabolic process (GO:0045936)	0.288931	0.850638	0	0	1.45226	1.80307	CDA;CDKN2B;PLEK;STAP1;INHBA;DYNLL1
nucleotide-excision repair, DNA duplex unwinding (GO:0000717)	0.288931	0.850638	0	0	1.45226	1.80307	UBB;XPA;RPS27A;UBA52;GTF2H5;RBX1
regulation of adenylate cyclase activity (GO:0045761)	0.288931	0.850638	0	0	1.45226	1.80307	GRM2;EDNRB;NF1;AKAP5;CACNA1C;CCR2
ubiquitin-dependent protein catabolic process via the multivesicular body sorting pathway (GO:0043162)	0.288931	0.850638	0	0	1.45226	1.80307	TOM1L1;RNF126;SNF8;VPS37B;VPS25;VPS28
regulation of epidermal growth factor receptor signaling pathway (GO:0042058)	0.291294	0.857128	0	0	1.21525	1.49891	HIP1;EGF;ITGA1;PTK6;CBL;MMP9;EPN1;AGT;EREG;CDC42;CCDC88A;RNF126;EPGN;AKT1;CDH13;SPRY1
sodium ion transport (GO:0006814)	0.292126	0.85911	0	0	1.17902	1.45087	SLC24A2;NDUFA9;SLC24A4;SLC23A1;SLC6A13;SLC6A12;ANO6;PKD2;SLC6A1;SLC8A1;SLC5A4;SLC6A4;SLC5A5;SCNN1G;SLC4A8;SLC6A6;SCNN1D;SCN11A;SCNN1B;SCN9A;SCN5A
positive regulation of protein binding (GO:0032092)	0.294136	0.864552	0	0	1.23245	1.50816	CSF3;LRP1;WNT3A;RPL11;STK4;PKD1;SPPL3;MMP9;PPP2CA;FLOT1;ABL1;RAPGEF2;PIN1;DACT1
embryonic skeletal system morphogenesis (GO:0048704)	0.29554	0.865395	0	0	1.34708	1.64203	PDGFRA;COL2A1;IRX5;TWIST1;ALX1;SOX11;HOXD4;TGFBR1
MyD88-independent toll-like receptor signaling pathway (GO:0002756)	0.29554	0.865395	0	0	1.34708	1.64203	UBB;UBE2D2;TNIP3;CD14;CD300LF;RPS27A;TLR4;UBA52
negative regulation of proteasomal ubiquitin-dependent protein catabolic process (GO:0032435)	0.29554	0.865395	0	0	1.34708	1.64203	RYBP;GIPC1;RPL11;TAF9;MAP1A;EIF3H;PARK7;SVIP
proteoglycan biosynthetic process (GO:0030166)	0.29554	0.865395	0	0	1.34708	1.64203	EXT2;BMPR2;NDST3;B3GAT1;CSGALNACT2;XYLT2;CHST13;FOXL1
regulation of transmembrane receptor protein serine/threonine kinase signaling pathway (GO:0090092)	0.29554	0.865395	0	0	1.34708	1.64203	SFRP4;TWSG1;LATS2;SOX11;FSTL1;FOLR1;DKK3;ENG
renal water homeostasis (GO:0003091)	0.29554	0.865395	0	0	1.34708	1.64203	PRKAR2B;WFS1;PRKAR1A;ADCY4;AQP4;AQP3;RAB11A;ADCY5
tube closure (GO:0060606)	0.29554	0.865395	0	0	1.34708	1.64203	SKI;DEAF1;DLC1;SEMA4C;GRHL3;FOLR1;PAX2;PHACTR4
adherens junction organization (GO:0034332)	0.296253	0.866082	0	0	1.25618	1.5282	CDH6;CDH5;CTNND1;CDH11;CDH22;CDH13;ANG;DCHS1;PVR;VCL;FERMT2;JAM3
inner mitochondrial membrane organization (GO:0007007)	0.296253	0.866082	0	0	1.25618	1.5282	TIMM8B;APOO;NDUFA13;SAMM50;MTX1;MTX2;TMEM11;TIMM9;TIMM13;TIMM22;ROMO1;TIMM10
regulation of interferon-beta production (GO:0032648)	0.296253	0.866082	0	0	1.25618	1.5282	PYCARD;RNF216;IRF1;FLOT1;REL;TLR8;TLR7;NLRC3;LILRB1;PTPN11;TLR4;TLR2
positive regulation of catalytic activity (GO:0043085)	0.297095	0.867607	0	0	1.29102	1.56691	PSENEN;WRN;ABL1;IGF2;ABL2;CIB1;SSBP1;MAPK3;PHACTR4;SOD1
positive regulation of wound healing (GO:0090303)	0.297095	0.867607	0	0	1.29102	1.56691	ITGB1;DUOX1;SMOC2;ANXA1;CLEC7A;SERPINE1;F2R;THBS1;HRAS;FERMT2
cell junction organization (GO:0034330)	0.300397	0.876305	0	0	1.19728	1.43991	NLGN3;NLGN2;NLGN4X;SLC6A1;L1CAM;ELFN1;MYO9A;CDC42;SDK1;PPFIBP2;DVL1;PIN1;FERMT2;LIMS2;PPFIA2;RAB8B;LIMS1
negative regulation of supramolecular fiber organization (GO:1902904)	0.300397	0.876305	0	0	1.19728	1.43991	CIB1;EML2;TTBK2;SSH1;CLIP3;CDH5;NAV3;PIK3CA;CHADL;TAOK1;PFDN1;EMILIN1;PFDN2;PFN1;PFDN5;SHANK3;SHANK1
cellular response to organic substance (GO:0071310)	0.301744	0.876559	0	0	1.14187	1.36816	ACVRL1;CSF3;BMPR2;LEF1;PDGFB;CXCR4;CIB1;PARK7;TNF;CACNA1H;IL18BP;NDOR1;IBSP;DPYSL3;CCL3;CYP1B1;CCL2;CCR7;EMD;STAT5B;MME;IL18;PTPN11;TGFBR1;CRNN;NLRP12;HAX1;HCLS1
establishment of vesicle localization (GO:0051650)	0.303757	0.876559	0	0	1.48941	1.77468	F8A1;SNAPIN;KIF5C;SYT11;RAB11A
fluid transport (GO:0042044)	0.303757	0.876559	0	0	1.48941	1.77468	AQP9;PDPN;AQP4;AQP3;UPK3A
glycoprotein catabolic process (GO:0006516)	0.303757	0.876559	0	0	1.48941	1.77468	MMP12;FBXO27;ADAMTS12;NCCRP1;ADAMTS9
melanosome transport (GO:0032402)	0.303757	0.876559	0	0	1.48941	1.77468	MREG;BLOC1S3;MYO5A;RAB11A;RAB11B
negative regulation of peptide hormone secretion (GO:0090278)	0.303757	0.876559	0	0	1.48941	1.77468	PSMD9;REST;KCNB1;BMP8A;INHBB
nucleotide biosynthetic process (GO:0009165)	0.303757	0.876559	0	0	1.48941	1.77468	PRPS2;PRPSAP1;PRPSAP2;RRM2B;HPRT1
pigment granule transport (GO:0051904)	0.303757	0.876559	0	0	1.48941	1.77468	MREG;BLOC1S3;MYO5A;RAB11A;RAB11B
positive chemotaxis (GO:0050918)	0.303757	0.876559	0	0	1.48941	1.77468	NRP1;FGF7;ANGPT1;GPNMB;FPR2
positive regulation of cardiac muscle hypertrophy (GO:0010613)	0.303757	0.876559	0	0	1.48941	1.77468	NR4A3;TRPC3;ROCK2;PRKCA;AGT
positive regulation of cartilage development (GO:0061036)	0.303757	0.876559	0	0	1.48941	1.77468	ACVRL1;BMPR2;BMP1;LOXL2;SOX5
positive regulation of excitatory postsynaptic potential (GO:2000463)	0.303757	0.876559	0	0	1.48941	1.77468	NLGN3;NLGN2;DLG4;SHANK3;SHANK1
pulmonary valve development (GO:0003177)	0.303757	0.876559	0	0	1.48941	1.77468	HEYL;BMPR2;NOS3;TNFRSF1B;ROBO1
regulation of cartilage development (GO:0061035)	0.303757	0.876559	0	0	1.48941	1.77468	BMPR2;BMP1;WNT11;PTHLH;SOX5
regulation of early endosome to late endosome transport (GO:2000641)	0.303757	0.876559	0	0	1.48941	1.77468	DAB2;MAP2K2;MSN;DNAJC13;MAPK3
regulation of presynapse assembly (GO:1905606)	0.303757	0.876559	0	0	1.48941	1.77468	PTPRD;LRFN5;WNT3A;GPC6;LRRC4B
regulation of presynapse organization (GO:0099174)	0.303757	0.876559	0	0	1.48941	1.77468	PTPRD;LRFN5;WNT3A;GPC6;LRRC4B
regulation of protein-containing complex disassembly (GO:0043244)	0.303757	0.876559	0	0	1.48941	1.77468	UPF1;SLN;INSR;IRAK3;TNF
response to axon injury (GO:0048678)	0.303757	0.876559	0	0	1.48941	1.77468	GAP43;DPYSL3;MTR;FOLR1;SOD1
water transport (GO:0006833)	0.303757	0.876559	0	0	1.48941	1.77468	AQP9;PDPN;AQP4;AQP3;UPK3A
regulation of neuron death (GO:1901214)	0.30404	0.876559	0	0	1.17385	1.39759	MEF2C;ITGAM;CSF1;ITGB2;WNT5A;DHCR24;NENF;PARK7;TNFRSF1B;REST;GRM4;IFNG;GPNMB;UBB;AKT1;CHMP4A;FYN;FCGR2B;CD34;CD200
transport across blood-brain barrier (GO:0150104)	0.30404	0.876559	0	0	1.17385	1.39759	SLC15A2;ABCB1;LRP1;KCNJ8;INSR;SLC6A13;SLC1A2;ATP2B4;SLC2A3;ABCC9;AVPR1A;SLC6A1;SLC7A2;SLC5A5;SLC9A3R1;SLC4A8;SLC6A6;FABP5;SLC16A2;SLC27A4
positive regulation of cellular component organization (GO:0051130)	0.307014	0.884664	0	0	1.1446	1.35161	LRP1;ABCB4;ASAP1;ATP10A;PARK7;TNF;CDH5;BCL2L11;SUMO1;CLEC7A;HYAL1;FLOT1;HAS3;BMF;PROM2;MMP1;INSR;MMP3;TGFBR1;CLIP3;DAB2;IFNG;TAL1;APOC2;CLDN19;SHANK3
unsaturated fatty acid metabolic process (GO:0033559)	0.30783	0.886545	0	0	1.22809	1.44694	ELOVL1;ACOT8;ELOVL5;ELOVL2;GSTP1;ELOVL3;PLA2G4C;ALOX12;ALOX12B;ALOX15B;FADS2;CYP1B1;ACAA1
regulation of organelle assembly (GO:1902115)	0.308821	0.888925	0	0	1.18176	1.38856	ATG3;NPRL2;RAB1B;STX18;MSN;TBC1D2B;DYNC2LI1;IFT20;HCK;TBC1D1;PIKFYVE;RABEP2;SGSM3;ADPRH;ALMS1;RAB5A;TBC1D10A;TBC1D16
cytoplasmic pattern recognition receptor signaling pathway (GO:0002753)	0.311145	0.892142	0	0	1.35543	1.58246	UBB;UBE2N;TNFAIP3;NOD1;RPS27A;AAMP;UBA52
positive regulation of mitotic cell cycle (GO:0045931)	0.311145	0.892142	0	0	1.35543	1.58246	FOXA1;SMOC2;TAL1;EIF4EBP1;HES1;PRKCA;TTL
regulation of cardiac muscle cell contraction (GO:0086004)	0.311145	0.892142	0	0	1.35543	1.58246	DSP;GJA5;PDE4B;STC1;CACNA1C;SCN5A;DSC2
regulation of cell junction assembly (GO:1901888)	0.311145	0.892142	0	0	1.35543	1.58246	MEF2C;ROCK2;FLOT1;CLDN19;RAPGEF1;SNAI1;RAPGEF2
release of sequestered calcium ion into cytosol (GO:0051209)	0.311145	0.892142	0	0	1.35543	1.58246	PTPRC;F2R;ITPR1;CCR7;HTR2A;PKD2;FGF2
stress-activated protein kinase signaling cascade (GO:0031098)	0.311145	0.892142	0	0	1.35543	1.58246	UBB;MAP3K8;RPS27A;UBA52;MAPK3;SKP1;MAPK13
regulation of actin cytoskeleton organization (GO:0032956)	0.311291	0.892142	0	0	1.16211	1.35621	PDGFRB;PDGFRA;LRP1;ROCK2;RHOH;GRHL3;NEB;BAIAP2;RHOD;CCDC88A;PIK3CA;ARHGDIA;DLC1;TAOK1;MLST8;ABL1;ABL2;RAC1;PHPT1;EPHA3;RHOQ
sensory perception of sound (GO:0007605)	0.311291	0.892142	0	0	1.16211	1.35621	TIMM8B;CLIC5;NDUFB9;HOMER2;WFS1;COL11A1;TIMM9;COL11A2;TIMM13;TIMM10;EML2;SERPINB6;SOD1;COL1A1;LOXHD1;COL2A1;MYO3B;USH1G;ATP6V0A4;ALDH7A1;CCDC50
cellular response to heat (GO:0034605)	0.312241	0.892142	0	0	1.29094	1.50263	YWHAE;SUMO1;HSBP1;PDCD6;HSBP1L1;STUB1;RBBP7;FGF1;THBS1
positive regulation of bone mineralization (GO:0030501)	0.312241	0.892142	0	0	1.29094	1.50263	FBN2;P2RX7;MEF2C;BMPR2;PTH;TMEM119;ANO6;SLC8A1;LTF
positive regulation of cytokine-mediated signaling pathway (GO:0001961)	0.312241	0.892142	0	0	1.29094	1.50263	CSF1;GFI1;WNT5A;NLRC5;LAPTM5;CXCR4;CD300LF;HIF1A;TRIM44
positive regulation of mitotic nuclear division (GO:0045840)	0.312241	0.892142	0	0	1.29094	1.50263	PDGFRB;EPGN;EGF;INSR;PDGFB;IGF2;CD28;ANAPC11;EREG
regulation of defense response to virus by host (GO:0050691)	0.312241	0.892142	0	0	1.29094	1.50263	RNF216;APOBEC3G;TNFAIP3;PTPN22;LILRB1;IL12RB1;TRIM44;PQBP1;MICB
retina homeostasis (GO:0001895)	0.312241	0.892142	0	0	1.29094	1.50263	PRR4;AZGP1;ZG16B;PRDX1;KRT1;HSPB1;RPE65;SOD1;LTF
interferon-gamma-mediated signaling pathway (GO:0060333)	0.313585	0.895069	0	0	1.1918	1.38211	CIITA;VCAM1;CAMK2A;IFI30;ICAM1;HCK;IFNG;IRF4;IRF1;IRF6;FCGR1A;GBP1;TRIM22;HLA-DQA1;HLA-DRB1;JAK1
ephrin receptor signaling pathway (GO:0048013)	0.316652	0.895069	0	0	1.1682	1.34337	PSENEN;EPHA7;ROCK2;MMP2;SDC2;ARPC1A;ARPC4;PTPN11;MMP9;CDC42;ARPC2;ARPC3;CHN1;AP2S1;FYN;RAC1;HRAS;EPHA3;NGEF
regulation of G protein-coupled receptor signaling pathway (GO:0008277)	0.316652	0.895069	0	0	1.1682	1.34337	DYNLT1;ROCK2;FRMPD1;RGS16;PLEK;CAMK2A;KLK5;KLK14;RPGRIP1L;PHB;RASGRP4;RGS4;C3;RGS5;NMT1;RGS20;PDE6B;PPEF1;CALM1
activation of cysteine-type endopeptidase activity (GO:0097202)	0.320123	0.895069	0	0	1.5489	1.76428	BAD;PERP;NLRC4;TBC1D10A
antiviral innate immune response (GO:0140374)	0.320123	0.895069	0	0	1.5489	1.76428	CXCL10;PHB;PHB2;AKAP1
cAMP metabolic process (GO:0046058)	0.320123	0.895069	0	0	1.5489	1.76428	PTH;ADCY4;PTHLH;ADCY5
cellular copper ion homeostasis (GO:0006878)	0.320123	0.895069	0	0	1.5489	1.76428	ANKRD9;ARF1;PRND;ATOX1
cellular response to low-density lipoprotein particle stimulus (GO:0071404)	0.320123	0.895069	0	0	1.5489	1.76428	ABCA1;ITGB1;ITGB2;CDH13
genitalia development (GO:0048806)	0.320123	0.895069	0	0	1.5489	1.76428	DNAJC19;WNT5A;PTPN11;PKD1
growth hormone receptor signaling pathway via JAK-STAT (GO:0060397)	0.320123	0.895069	0	0	1.5489	1.76428	PTPN1;STAT5B;PRL;JAK3
maturation of LSU-rRNA from tricistronic rRNA transcript (SSU-rRNA, 5.8S rRNA, LSU-rRNA) (GO:0000463)	0.320123	0.895069	0	0	1.5489	1.76428	ZNHIT3;RPL35;URB1;RPL7
microvillus organization (GO:0032528)	0.320123	0.895069	0	0	1.5489	1.76428	SLC9A3R1;MINK1;RAPGEF2;RAPGEF6
NAD biosynthesis via nicotinamide riboside salvage pathway (GO:0034356)	0.320123	0.895069	0	0	1.5489	1.76428	PTGIS;RNLS;NAMPT;PTGS2
negative regulation of cell migration involved in sprouting angiogenesis (GO:0090051)	0.320123	0.895069	0	0	1.5489	1.76428	DLL4;TBXA2R;MMRN2;THBS1
negative regulation of cyclase activity (GO:0031280)	0.320123	0.895069	0	0	1.5489	1.76428	GRM2;EDNRB;AKAP5;CCR2
negative regulation of pri-miRNA transcription by RNA polymerase II (GO:1902894)	0.320123	0.895069	0	0	1.5489	1.76428	REST;PDGFB;LILRB4;NFATC4
neurotransmitter biosynthetic process (GO:0042136)	0.320123	0.895069	0	0	1.5489	1.76428	MOXD1;DBH;SLC6A4;ALDH9A1
nuclear migration (GO:0007097)	0.320123	0.895069	0	0	1.5489	1.76428	DYNC1H1;SLC9A3R1;DOCK7;HOOK3
nucleoside phosphate catabolic process (GO:1901292)	0.320123	0.895069	0	0	1.5489	1.76428	ENTPD1;ENTPD3;ENPP1;ITPA
positive regulation of cardiac muscle cell proliferation (GO:0060045)	0.320123	0.895069	0	0	1.5489	1.76428	MEF2C;ERBB4;ZFPM2;FGF2
positive regulation of macrophage chemotaxis (GO:0010759)	0.320123	0.895069	0	0	1.5489	1.76428	CSF1;THBS1;CMKLR1;MAPK3
potassium ion export across plasma membrane (GO:0097623)	0.320123	0.895069	0	0	1.5489	1.76428	KCNE2;KCNT2;KCND3;KCNE4
regulation of cAMP-dependent protein kinase activity (GO:2000479)	0.320123	0.895069	0	0	1.5489	1.76428	PRKAR1A;PRKAR2B;ATP2B4;RAPGEF2
regulation of integrin-mediated signaling pathway (GO:2001044)	0.320123	0.895069	0	0	1.5489	1.76428	LOXL3;LIMS2;LIMS1;PHACTR4
regulation of lamellipodium organization (GO:1902743)	0.320123	0.895069	0	0	1.5489	1.76428	CDC42;PDPN;WAS;RAC1
regulation of response to interferon-gamma (GO:0060330)	0.320123	0.895069	0	0	1.5489	1.76428	SOCS3;IFNG;SUMO1;JAK1
regulation of retinoic acid receptor signaling pathway (GO:0048385)	0.320123	0.895069	0	0	1.5489	1.76428	ASXL1;CYP26A1;TRIM16;DHRS3
regulation of sensory perception of pain (GO:0051930)	0.320123	0.895069	0	0	1.5489	1.76428	SCN11A;F2R;CCL3;VIP
renal absorption (GO:0070293)	0.320123	0.895069	0	0	1.5489	1.76428	SLC9A3R1;SLC15A2;HBB;HAS2
respiratory electron transport chain (GO:0022904)	0.320123	0.895069	0	0	1.5489	1.76428	UQCRFS1;ETFB;SDHA;SDHB
secretion (GO:0046903)	0.320123	0.895069	0	0	1.5489	1.76428	SLC22A4;TPD52;NPR1;VIP
sodium-independent organic anion transport (GO:0043252)	0.320123	0.895069	0	0	1.5489	1.76428	SLCO1A2;SLCO4C1;SLCO5A1;SLC16A2
striated muscle cell development (GO:0055002)	0.320123	0.895069	0	0	1.5489	1.76428	TMOD2;CAPN3;SDC1;LMOD2
substrate-dependent cell migration (GO:0006929)	0.320123	0.895069	0	0	1.5489	1.76428	NRP1;PTPRC;ITGA11;VEGFC
sulfate transport (GO:0008272)	0.320123	0.895069	0	0	1.5489	1.76428	SLC26A2;SLC13A4;SLC26A7;SLC25A11
T-helper cell differentiation (GO:0042093)	0.320123	0.895069	0	0	1.5489	1.76428	IL6;GPR183;LEF1;RORC
thymus development (GO:0048538)	0.320123	0.895069	0	0	1.5489	1.76428	FOXE1;HES1;TGFBR1;SOD1
positive regulation of synaptic transmission (GO:0050806)	0.322129	0.895069	0	0	1.17583	1.33198	NLGN3;SLC24A2;NLGN2;TSHZ3;CLSTN3;ZDHHC12;GRIK2;AKAP5;TNF;NFATC4;CACNG7;DLG4;NMU;FLOT1;CCL2;SHANK3;CCR2
regulation of hydrolase activity (GO:0051336)	0.322129	0.895069	0	0	1.17583	1.33198	ARHGAP9;PLXND1;CAMK2A;ARHGAP15;RAP1GAP;SOD1;FGD5;WRN;CHN1;NF1;PLXNA1;PLXNC1;RAPGEF6;PRKG1;EPHA3;NGEF;PROM2
negative regulation of ERK1 and ERK2 cascade (GO:0070373)	0.322631	0.895069	0	0	1.22305	1.38357	SPRED3;SLC9A3R1;PTPN1;PTPRC;PSCA;GSTP1;PIN1;EMILIN1;SPRY1;PHB;TLR4;GBP1
sodium ion transmembrane transport (GO:0035725)	0.323964	0.895069	0	0	1.15626	1.30325	SLC24A2;SLC24A4;SLC6A13;SLC6A12;ANO6;PKD2;SLC6A1;SLC8A1;SLC6A4;SCNN1G;SLC4A8;SLC6A6;SLC9A4;SLC9A5;SCNN1D;SCN11A;SCNN1B;FXYD2;SCN9A;SCN5A
cellular amide metabolic process (GO:0043603)	0.324323	0.895069	0	0	1.13166	1.27427	CPXM2;ACSM1;SHMT1;DBI;AEBP1;CPZ;CPN1;PPP2CA;SMPD2;PDZD11;ORMDL2;CPXM1;ENPP7;ACOT8;ST6GAL1;MME;OXSM;ACOT11;ACOT13;BAAT;PLA2G15;CYP2C9;VNN2;CPD;MTHFD2L;ATF4
negative regulation of apoptotic process (GO:0043066)	0.324323	0.895069	0	0	1.0581	1.19144	ARAF;CIB1;PARK7;PHB2;TNF;COMP;MAEA;ARHGDIA;CFL1;CLEC5A;KDR;AKT1;PROK2;CAPN3;PIM2;MEF2C;HGF;F2R;WNT5A;PRKCA;MIF;POU3F3;UBA52;ALOX12;SLC30A10;FOXO1;PRDX5;UBB;BAG1;NCKAP1L;SFN;TNFSF18;PRELID1;WFS1;SIAH2;CIDEA;DHCR24;NFATC4;HIGD2A;DAB2;IL6;COPS5;PPT1;BCL2;CD28;ITGB1;YWHAE;FLT4;HSPB1;TRIAP1;IL10;NAT8B;ANXA1;NME2;RPS3A;MMP9;PAX2;GREM1;HCK;HAX1;PIK3CA;TMBIM4;HCLS1;TMBIM6;NAA38;BIRC7;ITGA5;FATE1;PTMA;LTF…
positive regulation of biomineral tissue development (GO:0070169)	0.32643	0.895069	0	0	1.24929	1.39863	FBN2;P2RX7;CEBPB;MEF2C;BMPR2;PTH;AMTN;TMEM119;ANO6;SLC8A1
regulation of filopodium assembly (GO:0051489)	0.32643	0.895069	0	0	1.24929	1.39863	CDC42;PPP1R16B;NRP1;DOCK11;GAP43;DPYSL3;CCR7;RAB5A;RHOQ;ARF6
tRNA processing (GO:0008033)	0.327688	0.895069	0	0	1.18565	1.32283	TSEN34;POP5;CPSF4;POP7;RPP30;URM1;ZBTB8OS;TRPT1;FTSJ1;ADAT3;FARS2;QTRT1;RPP21;FAM98B;TRDMT1
cytoskeleton-dependent intracellular transport (GO:0030705)	0.328604	0.895069	0	0	1.36674	1.52105	CCDC88A;TUBA1C;F8A1;KIF5C;HOOK3;DYNC1I1
diacylglycerol metabolic process (GO:0046339)	0.328604	0.895069	0	0	1.36674	1.52105	PGS1;PLA2G15;GPAM;DGKB;ANG;DGKI
membrane protein ectodomain proteolysis (GO:0006509)	0.328604	0.895069	0	0	1.36674	1.52105	PSENEN;ADAM19;BACE1;MYH9;PRKCQ;SPPL3
negative regulation of G protein-coupled receptor signaling pathway (GO:0045744)	0.328604	0.895069	0	0	1.36674	1.52105	APLP1;PLEK;KLK14;RPGRIP1L;GPRASP1;BICD1
positive regulation of interleukin-17 production (GO:0032740)	0.328604	0.895069	0	0	1.36674	1.52105	IL6;RFTN1;IL18;OSM;PRKCQ;PHB
positive regulation of protein autophosphorylation (GO:0031954)	0.328604	0.895069	0	0	1.36674	1.52105	GREM1;TOM1L1;RASSF2;GPNMB;PDGFB;CALM1
protein deacylation (GO:0035601)	0.328604	0.895069	0	0	1.36674	1.52105	HDAC4;LYPLA2;PPT1;SIRT7;HDAC7;SIRT3
regulation of cysteine-type endopeptidase activity (GO:2000116)	0.328604	0.895069	0	0	1.36674	1.52105	PYCARD;EPHA7;NLRP12;FYN;MEFV;LTF
regulation of protein export from nucleus (GO:0046825)	0.328604	0.895069	0	0	1.36674	1.52105	YWHAE;PARK7;SIRT7;ANP32B;EMD;UHMK1
chondrocyte differentiation (GO:0002062)	0.32897	0.895069	0	0	1.29087	1.43518	MEF2C;BMPR2;SULF1;RUNX3;RUNX2;GPLD1;SOX5;SULF2
GPI anchor biosynthetic process (GO:0006506)	0.32897	0.895069	0	0	1.29087	1.43518	PIGC;DPM2;DPM3;PGAP2;PIGP;PIGF;PIGY;PIGH
negative regulation of chemotaxis (GO:0050922)	0.32897	0.895069	0	0	1.29087	1.43518	SEMA6B;SEMA7A;ANGPT2;SEMA6D;SEMA4C;SEMA3G;THBS1;ROBO1
regulation of cellular biosynthetic process (GO:0031326)	0.32897	0.895069	0	0	1.29087	1.43518	CX3CR1;C3;EIF6;STC2;RAC1;ADIPOR1;TNFRSF1B;ADIPOR2
regulation of dendrite morphogenesis (GO:0048814)	0.32897	0.895069	0	0	1.29087	1.43518	PTPRD;CUL7;SDC2;HECW2;SS18L2;HECW1;RAPGEF2;LZTS1
negative regulation of protein serine/threonine kinase activity (GO:0071901)	0.33003	0.895069	0	0	1.16199	1.28815	HEXIM2;PTPN1;CD300A;HEG1;GSTP1;SPRY4;IRAK3;SLC8A1;AGT;PYCARD;LATS2;PRKAR1A;PRKAR2B;ABL1;NF1;AKT1;SPRY1;SH2B3
cellular response to peptide hormone stimulus (GO:0071375)	0.330637	0.895069	0	0	1.13373	1.25474	GOT1;PLA2G1B;INSIG1;INSR;PDE3B;ADCY4;MYO5A;INHBB;GCG;SLC30A10;FOXO1;TSHR;ADCY5;RAB10;CYSLTR2;RAB31;NR4A3;PRKAR1A;PRKAR2B;AKT1;ENPP1;GPLD1;RHOQ;RAB8B
negative regulation of cysteine-type endopeptidase activity involved in apoptotic process (GO:0043154)	0.333261	0.895069	0	0	1.19877	1.31724	YWHAE;IGBP1;HGF;SIAH2;DHCR24;PARK7;TRIAP1;TNF;MMP9;THBS1;PAX2;AKT1;SFN
synapse assembly (GO:0007416)	0.336316	0.895069	0	0	1.16924	1.27412	NLGN3;GABRA2;NLGN4Y;DBNL;NLGN2;NLGN4X;PLXND1;WNT3A;WNT5A;LGI2;LRRC4;SDK1;DVL1;PCDHB5;PCDHB4;SHANK3
cellular divalent inorganic cation homeostasis (GO:0072503)	0.336412	0.895069	0	0	1.12604	1.22672	SLC24A2;SLC24A4;STC1;HTR2A;PTH1R;SLC30A10;SLC8A1;CDH5;CCL8;CCL7;TMEM203;STC2;CCL3;SLC39A8;CCR2;CCR1;EDN2;DMPK;SLC11A1;ATP2B4;TPCN2;TMCO1;MT1G;ATP13A5;TPT1
regulation of Wnt signaling pathway (GO:0030111)	0.336412	0.895069	0	0	1.12604	1.22672	MACF1;LRP1;TNFAIP3;PPP2CA;FRZB;WIF1;SPIN1;DACT3;RSPO3;DISC1;EMD;DACT1;CTNNBIP1;FOXL1;SULF1;FOXP3;HIC1;SULF2;SKI;SFRP4;PTK7;TAX1BP3;ATP6V0C;FOLR1;TLR2
adrenal gland development (GO:0030325)	0.338242	0.895069	0	0	1.65945	1.79883	WNT11;NF1;DKK3
alanine transport (GO:0032328)	0.338242	0.895069	0	0	1.65945	1.79883	SLC36A1;SLC6A6;SLC7A10
aromatic amino acid family metabolic process (GO:0009072)	0.338242	0.895069	0	0	1.65945	1.79883	QDPR;IL4I1;PCBD1
cell differentiation involved in metanephros development (GO:0072202)	0.338242	0.895069	0	0	1.65945	1.79883	SIX2;PAX2;POU3F3
cellular response to acetylcholine (GO:1905145)	0.338242	0.895069	0	0	1.65945	1.79883	ROCK2;ATP2B4;LYPD1
cellular response to interleukin-4 (GO:0071353)	0.338242	0.895069	0	0	1.65945	1.79883	RUFY4;LEF1;JAK3
DNA dealkylation (GO:0035510)	0.338242	0.895069	0	0	1.65945	1.79883	MPG;ALKBH1;ASCC2
DNA dealkylation involved in DNA repair (GO:0006307)	0.338242	0.895069	0	0	1.65945	1.79883	MPG;ALKBH1;ASCC2
ectoderm development (GO:0007398)	0.338242	0.895069	0	0	1.65945	1.79883	ITGAM;EDA2R;KRT6B
ether lipid biosynthetic process (GO:0008611)	0.338242	0.895069	0	0	1.65945	1.79883	PEX7;DHRS7B;PLA2G4C
fatty acid beta-oxidation using acyl-CoA dehydrogenase (GO:0033539)	0.338242	0.895069	0	0	1.65945	1.79883	ACADVL;ETFB;ACADS
G protein-coupled serotonin receptor signaling pathway (GO:0098664)	0.338242	0.895069	0	0	1.65945	1.79883	HTR1E;HTR1F;HTR2A
genetic imprinting (GO:0071514)	0.338242	0.895069	0	0	1.65945	1.79883	ZFP57;IGF2;CTCFL
I-kappaB phosphorylation (GO:0007252)	0.338242	0.895069	0	0	1.65945	1.79883	TLR7;TLR4;TLR2
L-serine metabolic process (GO:0006563)	0.338242	0.895069	0	0	1.65945	1.79883	SRR;SHMT1;SERINC3
lactation (GO:0007595)	0.338242	0.895069	0	0	1.65945	1.79883	OXTR;ERBB4;APLN
lipid droplet formation (GO:0140042)	0.338242	0.895069	0	0	1.65945	1.79883	BSCL2;PLA2G4C;AUP1
lipoprotein transport (GO:0042953)	0.338242	0.895069	0	0	1.65945	1.79883	LRP1;APOB;ZDHHC17
methylguanosine-cap decapping (GO:0110156)	0.338242	0.895069	0	0	1.65945	1.79883	LSM1;DCP2;PNRC2
monocyte activation (GO:0042117)	0.338242	0.895069	0	0	1.65945	1.79883	CSF1;DYSF;MT1G
morphogenesis of an epithelial sheet (GO:0002011)	0.338242	0.895069	0	0	1.65945	1.79883	DLL4;SOX11;PHACTR4
muscle cell migration (GO:0014812)	0.338242	0.895069	0	0	1.65945	1.79883	MEGF10;ITGB3;AAMP
myelin maintenance (GO:0043217)	0.338242	0.895069	0	0	1.65945	1.79883	ABCD2;CXCR4;SOD1
myeloid dendritic cell differentiation (GO:0043011)	0.338242	0.895069	0	0	1.65945	1.79883	BATF3;CSF2;CAMK4
negative regulation of alpha-beta T cell proliferation (GO:0046642)	0.338242	0.895069	0	0	1.65945	1.79883	CD274;TWSG1;LGALS7
negative regulation of humoral immune response mediated by circulating immunoglobulin (GO:0002924)	0.338242	0.895069	0	0	1.65945	1.79883	CR1;SUSD4;FCGR2B
negative regulation of lipopolysaccharide-mediated signaling pathway (GO:0031665)	0.338242	0.895069	0	0	1.65945	1.79883	NFKBIL1;LILRA2;LTF
negative regulation of protein autophosphorylation (GO:0031953)	0.338242	0.895069	0	0	1.65945	1.79883	NLRP12;ENPP1;ENG
negative regulation of protein exit from endoplasmic reticulum (GO:0070862)	0.338242	0.895069	0	0	1.65945	1.79883	INSIG1;DERL2;SVIP
negative regulation of sodium ion transmembrane transport (GO:1902306)	0.338242	0.895069	0	0	1.65945	1.79883	HECW2;HECW1;COMMD1
negative regulation of tyrosine phosphorylation of STAT protein (GO:0042532)	0.338242	0.895069	0	0	1.65945	1.79883	PPP2CA;SOCS3;SH2B3
neuron projection maintenance (GO:1990535)	0.338242	0.895069	0	0	1.65945	1.79883	ABCD2;INSR;MAP1A
nuclear mRNA surveillance (GO:0071028)	0.338242	0.895069	0	0	1.65945	1.79883	EXOSC7;XRN1;EXOSC8
nuclear-transcribed mRNA catabolic process, exonucleolytic, 3'-5' (GO:0034427)	0.338242	0.895069	0	0	1.65945	1.79883	EXOSC7;EXOSC8;EXOSC3
pinocytosis (GO:0006907)	0.338242	0.895069	0	0	1.65945	1.79883	PYCARD;MAPKAPK3;PPT1
[truncated: 3,424 more rows]
