# Supplementary material for: KCNQ potassium channels modulate Wnt activity in gastro-oesophageal adenocarcinomas
Source: Life Sci Alliance. 2023 Sep 25;6(12):e202302124. doi: 10.26508/lsa.202302124 (PMC10520261; doi:10.26508/lsa.202302124)
Supplement: Supplementary file 8 [file LSA-2023-02124_TableS8.xlsx]

## Sheet: Table S8
Term	P-value	Adjusted P-value	Old P-value	Old Adjusted P-value	Odds Ratio	Combined Score	Genes
microtubule cytoskeleton organization involved in mitosis (GO:1902850)	1.2018e-25	4.52357e-22	0	0	10.7768	618.383	GPSM2;ERCC6L;INTS13;BCCIP;BUB1B;CDCA8;TTK;KIF11;CENPA;SKA1;NSL1;AURKA;CDC20;CCNB1;NUF2;NUSAP1;SPDL1;BUB1;DLGAP5;STIL;PLK1;KNL1;CKAP5;NDC80;ZWINT;SGO1;SGO2;CENPE;KIF18A;CENPF;ESPL1;INCENP;KIF4A;TACC3;BIRC5;KIF2C;CENPN;NUP98;MAPRE1;RAN;MAD2L1;NUP37;SPC25
mitotic spindle organization (GO:0007052)	1.79322e-24	3.37485e-21	0	0	8.84597	483.68	GPSM2;ERCC6L;INTS13;BCCIP;BUB1B;CDCA8;TTK;KIF11;SMC3;CENPA;SKA1;NSL1;AURKA;CDC20;CCNB1;NUF2;SPDL1;BUB1;DLGAP5;STIL;PLK1;KIF23;KNL1;CKAP5;NDC80;ZWINT;SGO1;SGO2;TPX2;CENPE;KIF18A;CENPF;KIFC2;INCENP;KIFC1;PRC1;KIF4A;BIRC5;KIF2C;CENPN;NUP98;MAPRE1;RAN;MAD2L1;NUP37;SPC25
mitotic sister chromatid segregation (GO:0000070)	1.99553e-20	2.50372e-17	0	0	10.5544	478.758	NCAPG2;KIF14;CDCA8;NCAPG;SMC4;NCAPH;NSL1;CCNB1;RAD21;CHMP1B;NUSAP1;SPDL1;CEP55;DLGAP5;SPAG5;PLK1;KIF23;KNSTRN;NDC80;ZWINT;SGO1;SGO2;CENPE;KIF18A;PSRC1;ESPL1;KIFC1;PRC1;CHMP4C;CDK1;KIF2C;NCAPD2;NCAPD3;RAN
sister chromatid segregation (GO:0000819)	1.03291e-15	9.71967e-13	0	0	23.3966	807.331	TOP2A;SPAG5;NCAPG2;PLK1;CDCA8;SMC4;KNSTRN;NSL1;NDC80;ZWINT;SGO1;SGO2;KIF18A;ESPL1;KIFC1;CHAMP1;NUSAP1;RAN
regulation of mitotic cell cycle phase transition (GO:1901990)	3.96294e-13	2.9833e-10	0	0	4.98845	142.453	PSMD11;PSMD14;KIF14;BUB1B;CCP110;HMMR;AURKA;CDC20;CCNB1;PSMD7;TUBA1A;PSMB2;CNTRL;PSMD1;NEK2;PLK4;HSP90AA1;UBE2C;TUBB;CEP152;PLK1;HAUS6;TUBB4B;CKAP5;PSMB8;ANLN;TPX2;CENPE;CENPF;PSMA4;PSMA1;CENPJ;PSMC2;CDK1;MAPRE1;MAD2L1
mitotic nuclear division (GO:0140014)	1.50176e-12	9.42101e-10	0	0	8.8206	240.135	SPAG5;UBE2C;NCAPG2;PLK1;BCCIP;CDCA8;KIF11;SMC3;SMC4;KNSTRN;NSL1;NDC80;ZWINT;SGO1;SGO2;TPX2;KIF18A;ESPL1;KIFC2;KIFC1;NUSAP1;RAN
cytokine-mediated signaling pathway (GO:0019221)	2.65961e-12	1.43011e-09	0	0	2.7697	73.8203	IFITM3;CDKN1A;CXCL8;RORA;CXCL1;IFIT1;IFIT3;ICAM1;IFIT2;LMNB1;OASL;MT2A;PSMD7;RPS6KA5;TMSB4X;PSMD1;B2M;HSP90AA1;RSAD2;MMP1;IL1R2;HLA-B;HLA-C;FOS;HLA-A;HLA-F;EREG;HLA-E;EDAR;MTAP;CEACAM1;PSMA4;PSMA1;IRF1;TCP1;BIRC5;IRF5;SQSTM1;CD44;PSMD11;PSMD14;MAOA;PTGS2;HIF1A;HSP90B1;IFNL2;MUC1;BCL2L11;IFNL1;PSMB2;ALOX5;GBP2;CCL22;IFNB1;STAT2;MX2;FN1;ISG15;SOD2;PSMB8;VEGFA;ISG20;NFKBIA;CXCL11;BCL6;PSMC2;HNRNPA2B…
cellular response to type I interferon (GO:0071357)	7.66328e-12	3.20495e-09	0	0	9.24921	236.73	IFITM3;RSAD2;IFNB1;MX2;STAT2;HLA-B;HLA-C;ISG15;HLA-A;IFIT1;HLA-F;IFIT3;PSMB8;IFIT2;OASL;HLA-E;ISG20;IRF1;IRF5;GBP2
type I interferon signaling pathway (GO:0060337)	7.66328e-12	3.20495e-09	0	0	9.24921	236.73	IFITM3;RSAD2;IFNB1;MX2;STAT2;HLA-B;HLA-C;ISG15;HLA-A;IFIT1;HLA-F;IFIT3;PSMB8;IFIT2;OASL;HLA-E;ISG20;IRF1;IRF5;GBP2
regulation of G2/M transition of mitotic cell cycle (GO:0010389)	9.57078e-12	3.60244e-09	0	0	5.2838	134.062	PSMD11;PSMD14;KIF14;CCP110;HMMR;AURKA;CCNB1;PSMD7;TUBA1A;PSMB2;CNTRL;PSMD1;NEK2;PLK4;HSP90AA1;TUBB;CEP152;PLK1;HAUS6;TUBB4B;CKAP5;PSMB8;TPX2;CENPF;PSMA4;PSMA1;CENPJ;PSMC2;CDK1;MAPRE1
regulation of cell cycle G2/M phase transition (GO:1902749)	3.18865e-11	1.0911e-08	0	0	7.27628	175.859	PLK4;HSP90AA1;NPM1;TUBB;CEP152;PLK1;KIF14;CCP110;HAUS6;HMMR;TUBB4B;CKAP5;AURKA;TPX2;CENPF;TUBA1A;CENPJ;CNTRL;CDK1;NEK2;MAPRE1;GTSE1
DNA-dependent DNA replication (GO:0006261)	1.18594e-09	3.71991e-07	0	0	5.01449	103.061	PSMD11;PSMD14;MCM8;GMNN;MCM10;PSMD7;ORC6;ORC1;PSMB2;PSMD1;RFC5;GINS1;WDHD1;GINS2;RFC3;BAZ1A;NOC3L;PSMB8;POLA2;DBF4;PSMA4;PSMA1;PSMC2;MCM4;DNA2
mitotic cytokinesis (GO:0000281)	3.47654e-09	9.71537e-07	0	0	9.13653	177.954	PLK1;CKAP2;KIF23;CENPA;CIT;ANLN;ESPL1;RACGAP1;INCENP;KIF4A;NUSAP1;SNX9;KIF20A;ECT2;CEP55
cytoskeleton-dependent cytokinesis (GO:0061640)	3.61358e-09	9.71537e-07	0	0	6.91849	134.485	PLK1;CKAP2;KIF23;CENPA;SEPTIN11;SEPTIN7;CIT;ANLN;ESPL1;RACGAP1;INCENP;KIF4A;NUSAP1;SPIRE2;SNX9;KIF20A;ECT2;CEP55
mitotic metaphase plate congression (GO:0007080)	6.44527e-09	1.61733e-06	0	0	8.62804	162.724	KIF14;CDCA8;NDC80;CENPE;CCNB1;KIF18A;PSRC1;KIFC1;CHMP1B;NUF2;CHAMP1;CHMP4C;KIF2C;SPDL1;CEP55
G2/M transition of mitotic cell cycle (GO:0000086)	6.98403e-09	1.64299e-06	0	0	4.7174	88.591	PLK4;CDKN1A;HSP90AA1;BORA;CCNH;TUBB;CEP152;PLK1;CCP110;HAUS6;FOXM1;TUBB4B;CKAP5;AURKA;CCNA2;CCNB2;CCNB1;TUBA1A;CENPJ;CNTRL;CDK1;NEK2;SKP2;MAPRE1
anaphase-promoting complex-dependent catabolic process (GO:0031145)	8.07534e-09	1.71016e-06	0	0	6.0701	113.113	PSMD11;PSMD14;UBE2C;PLK1;BUB1B;PSMB8;AURKA;CDC20;CCNB1;PSMD7;PSMA4;PTTG1;PSMA1;PSMB2;PSMC2;CDK1;PSMD1;SKP2;MAD2L1
cell cycle G2/M phase transition (GO:0044839)	8.17825e-09	1.71016e-06	0	0	4.67306	87.0208	PLK4;CDKN1A;HSP90AA1;BORA;CCNH;TUBB;CEP152;PLK1;CCP110;HAUS6;FOXM1;TUBB4B;CKAP5;AURKA;CCNA2;CCNB2;CCNB1;TUBA1A;CENPJ;CNTRL;CDK1;NEK2;SKP2;MAPRE1
positive regulation of protein localization to nucleus (GO:1900182)	9.80968e-09	1.94335e-06	0	0	6.91203	127.457	CCT2;WWTR1;JUP;PLK1;IPO5;CCT6A;BAG3;SESN2;TCP1;CDK1;CCT8;CCT7;ECT2;GTSE1;CCT5;RAN;CCT4
neutrophil degranulation (GO:0043312)	1.6386e-08	3.08385e-06	0	0	2.56126	45.9153	SERPINA1;HSP90AB1;B4GALT1;LPCAT1;CXCL1;SLC2A3;LGALS3;PSMD7;ANPEP;COTL1;PSMD1;B2M;CTSD;CCT2;SERPINB1;HSP90AA1;MANBA;TUBB;HLA-B;HLA-C;ILF2;EEF1A1;CEACAM1;SLPI;CEACAM6;CD44;CSTB;ASAH1;GRN;PSMD11;PSMD14;C3;ALOX5;PSAP;MLEC;CD59;LTA4H;CCT8;CD55;VAT1;GSN;JUP;XRCC5;GGH;TUBB4B;IGF2R;DERA;FABP5;PSMC2;LCN2;S100P;YPEL5
neutrophil activation involved in immune response (GO:0002283)	2.15917e-08	3.87006e-06	0	0	2.53705	44.7814	SERPINA1;HSP90AB1;B4GALT1;LPCAT1;CXCL1;SLC2A3;LGALS3;PSMD7;ANPEP;COTL1;PSMD1;B2M;CTSD;CCT2;SERPINB1;HSP90AA1;MANBA;TUBB;HLA-B;HLA-C;ILF2;EEF1A1;CEACAM1;SLPI;CEACAM6;CD44;CSTB;ASAH1;GRN;PSMD11;PSMD14;C3;ALOX5;PSAP;MLEC;CD59;LTA4H;CCT8;CD55;VAT1;GSN;JUP;XRCC5;GGH;TUBB4B;IGF2R;DERA;FABP5;PSMC2;LCN2;S100P;YPEL5
neutrophil mediated immunity (GO:0002446)	2.6486e-08	4.53151e-06	0	0	2.51919	43.9514	SERPINA1;HSP90AB1;B4GALT1;LPCAT1;CXCL1;SLC2A3;LGALS3;PSMD7;ANPEP;COTL1;PSMD1;B2M;CTSD;CCT2;SERPINB1;HSP90AA1;MANBA;TUBB;HLA-B;HLA-C;ILF2;EEF1A1;CEACAM1;SLPI;CEACAM6;CD44;CSTB;ASAH1;GRN;PSMD11;PSMD14;C3;ALOX5;PSAP;MLEC;CD59;LTA4H;CCT8;CD55;VAT1;GSN;JUP;XRCC5;GGH;TUBB4B;IGF2R;DERA;FABP5;PSMC2;LCN2;S100P;YPEL5
DNA metabolic process (GO:0006259)	2.81946e-08	4.61411e-06	0	0	3.13144	54.4374	TOP2A;MCM8;GMNN;HMGB3;MCM10;RAD51AP1;ORC6;ORC1;RAD21;KPNA2;GEN1;RFC5;WDHD1;POLQ;NPM1;USP7;RFC3;PARP1;XRCC5;PARP2;NOC3L;CHD1L;TICRR;POLA2;DBF4;NSMCE4A;UBE2T;CDK1;NABP2;UBE2N;MCM4;DNA2;TOP1;NOP53;RAD18;RAN
antigen processing and presentation of exogenous peptide antigen via MHC class I, TAP-dependent (GO:0002479)	3.09506e-08	4.85408e-06	0	0	6.29323	108.815	PSMD11;PSMD14;HLA-B;HLA-C;TAP1;HLA-A;HLA-F;PSMB8;HLA-E;TAPBP;PSMD7;PSMA4;PSMA1;PSMB2;PSMC2;PSMD1;B2M
positive regulation of cell cycle process (GO:0090068)	3.66253e-08	5.5143e-06	0	0	5.12872	87.8167	GEN1;PLK4;GPSM2;EDN1;SPAG5;KIF14;KIF23;NDC80;EREG;CIT;AURKA;CCNB1;DBF4;RACGAP1;RAD21;NUSAP1;KIF20B;ECT2;E2F8;MAD2L1
positive regulation of establishment of protein localization to telomere (GO:1904851)	5.02438e-08	7.27376e-06	0	0	47.9831	806.422	CCT6A;CCT2;TCP1;CCT8;CCT7;CCT5;CCT4
defense response to symbiont (GO:0140546)	6.21225e-08	8.57352e-06	0	0	4.48495	74.424	IFITM3;BNIP3L;RSAD2;MLKL;IFNB1;MX2;STAT2;ISG15;IFIT1;IFIT3;IFIT2;OASL;ISG20;IFIH1;IFNL2;SLFN11;IFNL1;IRF1;DDIT4;G3BP1;SKP2;SERINC3
regulation of mitotic cell cycle (GO:0007346)	6.37775e-08	8.57352e-06	0	0	3.72894	61.7806	INTS13;PSMD11;BTG1;PSMD14;BUB1B;MKI67;CDC20;CCNB1;PSMD7;PSMB2;PSMD1;NEK2;DLGAP5;BORA;UBE2C;PLK1;ASNS;PSMB8;PSMA4;PSMA1;PSMC2;CDK1;CKS2;HECA;SIK1;KIF20B;MAD2L1
regulation of cell cycle phase transition (GO:1901987)	6.77027e-08	8.78734e-06	0	0	5.18852	85.6529	CDKN1A;PSMD11;PSMD14;UBE2C;PLK1;BUB1B;PSMB8;CDC20;CCNB1;PSMD7;DBF4;PSMA4;PSMA1;PSMB2;PSMC2;CDK1;PSMD1;GTSE1;MAD2L1
chromosome condensation (GO:0030261)	8.39113e-08	1.03673e-05	0	0	8.39583	136.798	TOP2A;NCAPG2;PLK1;NCAPG;SMC4;H1-0;NCAPH;CCNB1;INCENP;NUSAP1;CDK1;NCAPD2;NCAPD3
ribosome biogenesis (GO:0042254)	8.61661e-08	1.03673e-05	0	0	3.562	57.943	LTV1;RPL30;RPL10;PAK1IP1;RPLP1;WDR3;NOL9;WDR43;HEATR3;UTP20;RPL37;RIOK1;EXOSC3;LYAR;DCAF13;RPL41;NPM1;UTP11;UTP4;RPS6;RPL13A;RRP1B;WDR12;EBNA1BP2;MPHOSPH10;NOP53;RAN;MPHOSPH6
antigen processing and presentation of exogenous peptide antigen via MHC class I (GO:0042590)	8.81386e-08	1.03673e-05	0	0	5.77587	93.8253	PSMD11;PSMD14;HLA-B;HLA-C;TAP1;HLA-A;HLA-F;PSMB8;HLA-E;TAPBP;PSMD7;PSMA4;PSMA1;PSMB2;PSMC2;PSMD1;B2M
positive regulation of DNA biosynthetic process (GO:2000573)	9.20194e-08	1.04958e-05	0	0	6.74883	109.34	RFC5;CCT2;HSP90AA1;RFC3;HSP90AB1;XRCC5;DSCC1;KLF4;CCT6A;TCP1;NEK2;CCT8;CCT7;CCT5;CCT4
positive regulation of protein localization to Cajal body (GO:1904871)	1.32578e-07	1.38617e-05	0	0	35.9854	569.869	CCT6A;CCT2;TCP1;CCT8;CCT7;CCT5;CCT4
regulation of establishment of protein localization to telomere (GO:0070203)	1.32578e-07	1.38617e-05	0	0	35.9854	569.869	CCT6A;CCT2;TCP1;CCT8;CCT7;CCT5;CCT4
regulation of protein localization to Cajal body (GO:1904869)	1.32578e-07	1.38617e-05	0	0	35.9854	569.869	CCT6A;CCT2;TCP1;CCT8;CCT7;CCT5;CCT4
mitotic cell cycle phase transition (GO:0044772)	1.52669e-07	1.55309e-05	0	0	3.36215	52.7689	CDKN1A;CCNH;CCNF;CCP110;FOXM1;AURKA;CCNB2;CCNB1;TUBA1A;CNTRL;NEK2;SKP2;PLK4;HSP90AA1;BORA;UBE2C;TUBB;CEP152;PLK1;HAUS6;TUBB4B;CKAP5;CCNA2;DBF4;CENPJ;TACC3;CDK1;MAPRE1;CDKN3
mitotic spindle assembly checkpoint signaling (GO:0007094)	1.7983e-07	1.6922e-05	0	0	15.4492	239.945	CDC20;CENPF;PLK1;BUB1B;TTK;TRIP13;BUB1;ZWINT;MAD2L1
mitotic spindle checkpoint signaling (GO:0071174)	1.7983e-07	1.6922e-05	0	0	15.4492	239.945	CDC20;CENPF;PLK1;BUB1B;TTK;TRIP13;BUB1;ZWINT;MAD2L1
spindle assembly checkpoint signaling (GO:0071173)	1.7983e-07	1.6922e-05	0	0	15.4492	239.945	CDC20;CENPF;PLK1;BUB1B;TTK;TRIP13;BUB1;ZWINT;MAD2L1
mitotic chromosome condensation (GO:0007076)	1.91938e-07	1.76209e-05	0	0	12.1269	187.556	CCNB1;NCAPG2;PLK1;NUSAP1;CDK1;NCAPG;NCAPD2;NCAPD3;SMC4;NCAPH
defense response to virus (GO:0051607)	2.24424e-07	2.01126e-05	0	0	4.11935	63.0661	IFITM3;BNIP3L;RSAD2;MLKL;IFNB1;MX2;STAT2;ISG15;IFIT1;IFIT3;IFIT2;OASL;ISG20;IFIH1;IFNL2;SLFN11;IFNL1;IRF1;DDIT4;G3BP1;SKP2;SERINC3
antigen processing and presentation of exogenous peptide antigen via MHC class I, TAP-independent (GO:0002480)	2.63695e-07	2.29355e-05	0	0	61.6293	933.59	HLA-B;HLA-C;HLA-A;HLA-F;B2M;HLA-E
protein stabilization (GO:0050821)	2.68109e-07	2.29355e-05	0	0	3.53962	53.5611	USP13;CDKN1A;GRN;HIP1;HSP90AB1;CCNH;MCM8;HSPD1;BAG2;BAG3;CCT8;CCT7;GTSE1;PPARGC1A;TSPAN1;CCT5;CCT4;CCT2;USP7;HSP90AA1;HPS4;CCT6A;EFNA1;TCP1;NAA15;NOP53
negative regulation of mitotic metaphase/anaphase transition (GO:0045841)	2.91719e-07	2.44007e-05	0	0	14.26	214.578	CDC20;CENPF;PLK1;BUB1B;TTK;TRIP13;BUB1;ZWINT;MAD2L1
positive regulation of protein localization to chromosome, telomeric region (GO:1904816)	3.05313e-07	2.49826e-05	0	0	28.7868	431.858	CCT6A;CCT2;TCP1;CCT8;CCT7;CCT5;CCT4
intrinsic apoptotic signaling pathway in response to endoplasmic reticulum stress (GO:0070059)	4.18441e-07	3.35109e-05	0	0	10.8493	159.34	PPP1R15A;ERN1;CEBPB;DDIT3;CASP4;DNAJC10;TRIB3;CHAC1;BBC3;ATF4
regulation of cell cycle (GO:0051726)	4.51147e-07	3.53774e-05	0	0	2.80505	40.986	PPP1R15A;CDKN1A;INTS13;CXCL8;HSP90AB1;CITED2;GMNN;FOXM1;CCNB2;CCNB1;TP53INP1;SKP2;DLGAP5;JUND;PNPT1;GADD45B;DDIAS;MX2;PLK1;WDR12;TGFBR1;HIPK2;ERN1;CENPF;IRF1;JMY;CKS2;PDCD4;BIRC5;SIK1;NF2;KIF20B;PRR11;NOP53;CDKN3
regulation of transcription from RNA polymerase II promoter in response to stress (GO:0043618)	4.67995e-07	3.59496e-05	0	0	5.03088	73.3241	EGLN3;PSMD11;PSMD14;HIF1A;PSMB8;VEGFA;MUC1;PSMD7;PSMA4;PSMA1;PSMB2;BAG3;DDIT3;PSMC2;PSMD1;ATF3;ATF4
positive regulation of transcription from RNA polymerase II promoter in response to stress (GO:0036003)	7.04618e-07	5.30436e-05	0	0	12.3574	175.05	CEBPB;MUC1;HSPA5;DDIT3;SESN2;HIF1A;ATF3;VEGFA;ATF4
positive regulation of establishment of protein localization (GO:1904951)	1.04744e-06	7.73054e-05	0	0	14.9656	206.064	CCT6A;CCT2;CENPJ;TCP1;CCT8;CCT7;CCT5;CCT4
pre-replicative complex assembly (GO:0036388)	1.14897e-06	8.31675e-05	0	0	5.78748	79.1533	PSMD11;PSMD14;MCM8;GMNN;PSMB8;PSMD7;PSMA4;ORC6;PSMA1;ORC1;PSMB2;PSMC2;PSMD1;MCM4
positive regulation of transferase activity (GO:0051347)	1.47474e-06	0.000104734	0	0	3.62608	48.6875	RFC5;CCT2;CD74;HSP90AA1;RFC3;HSP90AB1;LMO4;XRCC5;DSCC1;PLK1;MST1R;KLF4;PLAAT4;ERBB3;AXL;TCP1;HNRNPA2B1;UBE2N;NEK2;ROR1;TRIB3;CCT4
antigen processing and presentation of peptide antigen via MHC class I (GO:0002474)	1.63061e-06	0.000113659	0	0	8.96057	119.414	SEC23A;HLA-B;HLA-C;TAP1;HLA-A;HLA-F;SEC24D;B2M;HLA-E;TAPBP
rRNA processing (GO:0006364)	1.77467e-06	0.000121452	0	0	3.34839	44.339	RPL30;RPL41;UTP11;RPL10;UTP4;RPLP1;WDR3;RPS6;NAT10;RPL13A;NOL9;RRP1B;WDR12;WDR43;EBNA1BP2;MPHOSPH10;UTP20;RPL37;RIOK1;EXOSC3;LYAR;NOP53;DCAF13;MPHOSPH6
regulation of attachment of spindle microtubules to kinetochore (GO:0051988)	1.82384e-06	0.000122087	0	0	30.8114	407.16	CCNB1;RACGAP1;SPAG5;NEK2;ECT2;KNSTRN
response to unfolded protein (GO:0006986)	1.86751e-06	0.000122087	0	0	6.69367	88.2956	ERN1;HSP90AA1;HSP90AB1;HSPH1;HSPA5;BAG3;HSPA4;DDIT3;HSPA4L;HSPE1;HERPUD1;HSPD1
regulation of cell cycle process (GO:0010564)	1.88126e-06	0.000122087	0	0	4.23784	55.8699	PLK4;TIPIN;BORA;SPAG5;PLK1;CCP110;KIF11;MKI67;KNSTRN;AURKA;DBF4;RACGAP1;PRC1;NEK2;KIF20A;KIF20B;ECT2;BUB1
positive regulation of telomerase RNA localization to Cajal body (GO:1904874)	2.19195e-06	0.000139839	0	0	17.9889	234.409	CCT6A;CCT2;TCP1;CCT8;CCT7;CCT5;CCT4
regulation of cellular response to stress (GO:0080135)	2.24858e-06	0.000141061	0	0	3.97829	51.7384	NUP205;HSP90AA1;CEBPB;NPM1;PNPT1;HSP90AB1;NUP188;NUP93;DNAJC2;HSPH1;BAG2;BAG3;ALOX5;CHORDC1;NUP98;SLC38A2;ATF3;ATF4;NUP37
interferon-gamma-mediated signaling pathway (GO:0060333)	2.48632e-06	0.000153418	0	0	5.35765	69.1389	HLA-B;HLA-C;HLA-A;HLA-F;ICAM1;OASL;HLA-E;MT2A;IRF1;HLA-DRA;IRF5;GBP2;B2M;CD44
ncRNA processing (GO:0034470)	2.55325e-06	0.000155007	0	0	3.09104	39.8068	RPL30;AARS1;RPL10;POP1;RPLP1;WDR3;NOL9;WDR43;UTP20;RPL37;EXOSC3;LYAR;DCAF13;RPL41;UTP4;UTP11;RPS6;RPL13A;RRP1B;WDR12;EBNA1BP2;SARS1;HNRNPA2B1;MPHOSPH10;NOP53;MPHOSPH6
cellular response to hypoxia (GO:0071456)	2.87442e-06	0.000171735	0	0	3.73667	47.6786	BNIP3L;SUV39H2;EGLN3;PSMD11;PSMD14;RORA;PTGS2;HIF1A;NDRG1;PSMB8;HIPK2;VEGFA;PSMD7;PSMA4;PSMA1;PSMB2;PSMC2;PGK1;PSMD1;NOP53
PERK-mediated unfolded protein response (GO:0036499)	3.85338e-06	0.000226627	0	0	24.6478	307.274	IGFBP1;CXCL8;HSPA5;DDIT3;ATF4;HERPUD1
positive regulation of telomere maintenance via telomere lengthening (GO:1904358)	3.94116e-06	0.000228223	0	0	7.92541	98.6241	CCT6A;CCT2;XRCC5;HNRNPA2B1;TCP1;NEK2;CCT8;CCT7;CCT5;CCT4
antigen processing and presentation of endogenous peptide antigen via MHC class I via ER pathway (GO:0002484)	4.26631e-06	0.000239677	0	0	51.3025	634.343	HLA-B;HLA-C;HLA-A;HLA-F;HLA-E
antigen processing and presentation of endogenous peptide antigen via MHC class I via ER pathway, TAP-independent (GO:0002486)	4.26631e-06	0.000239677	0	0	51.3025	634.343	HLA-B;HLA-C;HLA-A;HLA-F;HLA-E
establishment of mitotic spindle localization (GO:0040001)	4.36995e-06	0.00024189	0	0	9.26562	114.345	GPSM2;ESPL1;SAPCD2;PLK1;NUSAP1;SPDL1;CENPA;NDC80;MAD2L1
antigen processing and presentation of exogenous peptide antigen (GO:0002478)	5.38744e-06	0.000293889	0	0	4.09145	49.6352	CD74;SEC23A;KIF23;HLA-A;KIF11;AP2B1;HLA-F;HLA-E;KIF15;CENPE;KIF18A;RACGAP1;KIF4A;HLA-DRA;KIF2C;SEC24D;CTSD
rRNA metabolic process (GO:0016072)	6.72793e-06	0.000361771	0	0	3.26106	38.8367	RPL30;RPL41;UTP11;RPL10;UTP4;RPLP1;WDR3;RPS6;RPL13A;NOL9;RRP1B;WDR12;WDR43;EBNA1BP2;MPHOSPH10;UTP20;RPL37;EXOSC3;LYAR;NOP53;DCAF13;MPHOSPH6
regulation of cell migration (GO:0030334)	8.35627e-06	0.000443	0	0	2.27337	26.5814	GRB7;PTPRU;GRN;CEMIP;CLIC4;SEMA3D;CITED2;SEMA3A;KIF14;STC1;NEDD9;SYNE2;MYLK;CORO1C;AMOT;FUT3;MDK;PODXL;TMSB4X;TP53INP1;PLXNA2;GTSE1;CD74;XBP1;EDN1;MMP7;HSPA5;LMO4;CAV1;LAMB1;SOD2;TGFBR1;VEGFA;CEACAM1;NAV3;CEACAM6;ITGA6;AMOTL2;NF2;MAPRE1
regulation of telomerase RNA localization to Cajal body (GO:1904872)	9.58088e-06	0.000500867	0	0	13.0808	151.158	CCT6A;CCT2;TCP1;CCT8;CCT7;CCT5;CCT4
DNA replication (GO:0006260)	1.03735e-05	0.000534872	0	0	3.86563	44.3629	RFC5;WDHD1;TIPIN;RFC3;MCM8;MCM10;BAZ1A;TICRR;POLA2;ORC6;DBF4;ORC1;CDK1;MCM4;DNA2;CLSPN;TOP1
cellular macromolecule biosynthetic process (GO:0034645)	1.2344e-05	0.000627877	0	0	2.44847	27.6734	RPL30;RPL10;MCM8;RPLP1;SRBD1;MCM10;MRPL3;ORC6;ORC1;RPS18;RPL37;CLSPN;RPS12;RFC5;TIPIN;RPL41;RFC3;RPS8;RPS6;RPL13A;GTPBP2;WARS1;TICRR;RPS26;EEF1A1;POLA2;SARS1;DBF4;CDK1;MCM4;DNA2;TOP1;FARSB
kinetochore organization (GO:0051383)	1.32016e-05	0.000659603	0	0	17.6038	197.781	CENPE;CENPF;NUF2;CENPA;NDC80;DLGAP5
response to endoplasmic reticulum stress (GO:0034976)	1.33182e-05	0.000659603	0	0	3.7821	42.4592	NIBAN1;PPP1R15A;CEBPB;CXCL8;HSPA5;HSP90B1;BBC3;HERPUD1;ERN1;BCL2L11;DDIT3;DNAJC10;CASP4;TRIB3;CHAC1;ATF3;ATF4
positive regulation of telomere maintenance via telomerase (GO:0032212)	1.42183e-05	0.000695033	0	0	7.71973	86.1598	CCT6A;CCT2;XRCC5;TCP1;NEK2;CCT8;CCT7;CCT5;CCT4
antigen processing and presentation of endogenous peptide antigen (GO:0002483)	2.21893e-05	0.00107077	0	0	15.4025	165.051	TAP1;HLA-DRA;HLA-A;HLA-F;B2M;HLA-E
DNA repair (GO:0006281)	2.73821e-05	0.00128871	0	0	2.41712	25.3933	MDC1;GTF2H2C;DDX1;NUCKS1;RAD51AP1;RAD21;NSD2;KPNA2;FANCI;RFC5;WDHD1;POLQ;NPM1;RFC3;PARP1;XRCC5;PARP2;CHD1L;MLH1;TICRR;NSMCE4A;FANCD2;RFWD3;UBE2T;CDK1;NABP2;UBE2N;DNA2;TRIP13;NOP53;RAD18
mitotic spindle assembly (GO:0090307)	2.73903e-05	0.00128871	0	0	6.05806	63.6419	TPX2;RACGAP1;KIFC2;KIFC1;PRC1;KIF4A;BCCIP;KIF23;KIF11;SMC3
regulation of cytokinesis (GO:0032465)	3.19816e-05	0.00148616	0	0	4.12957	42.7424	PLK4;PLK1;KIF14;CCP110;KIF23;CIT;AURKA;RACGAP1;PRC1;CHMP4C;KIF20A;KIF20B;ECT2;E2F8
ciliary basal body-plasma membrane docking (GO:0097711)	3.26848e-05	0.00150031	0	0	3.87364	40.0093	PLK4;HSP90AA1;TUBB;CEP152;PLK1;CCP110;HAUS6;TUBB4B;CKAP5;TUBA1A;CENPJ;CNTRL;CDK1;NEK2;MAPRE1
positive regulation of protein kinase activity (GO:0045860)	3.36646e-05	0.00152667	0	0	3.09154	31.84	CDKN1A;HSP90AA1;BORA;HSP90AB1;XRCC5;KIF14;NEDD9;ADRB2;EREG;VEGFA;EFNA1;CCDC88A;TPX2;CENPE;GRM5;ERBB3;INCENP;SNX9;CLSPN;ECT2
regulation of cellular ketone metabolic process (GO:0010565)	3.48709e-05	0.00156255	0	0	4.75905	48.8462	PSMD7;PSMA4;PSMD11;PSMA1;PSMD14;PSMB2;CAV1;ODC1;PSMC2;PSMD1;PPARA;PSMB8
integrated stress response signaling (GO:0140467)	3.55209e-05	0.00157295	0	0	13.6904	140.263	IGFBP1;CXCL8;HSPA5;DDIT3;HERPUD1;ATF4
protein-DNA complex assembly (GO:0065004)	3.81809e-05	0.00167108	0	0	3.17203	32.2696	NPM1;PSMD11;PSMD14;PARP1;CCNH;MCM8;GMNN;CHD1L;PSMB8;NAP1L4;PSMD7;ORC6;PSMA4;ORC1;PSMA1;PSMB2;PSMC2;PSMD1;MCM4
centromere complex assembly (GO:0034508)	3.87619e-05	0.00167701	0	0	6.61552	67.2009	CENPE;NPM1;CENPF;MIS18A;HJURP;CENPN;KNL1;CENPA;DLGAP5
regulation of transcription from RNA polymerase II promoter in response to hypoxia (GO:0061418)	3.97185e-05	0.00169887	0	0	4.3265	43.8435	EGLN3;PSMD11;PSMD14;CITED2;HIF1A;PSMB8;VEGFA;PSMD7;PSMA4;PSMA1;PSMB2;PSMC2;PSMD1
negative regulation of apoptotic process (GO:0043066)	4.51138e-05	0.00190796	0	0	2.03349	20.3477	GRN;RPL10;ARL6IP1;CITED2;KIF14;IFIT3;HSP90B1;HSPD1;FOXQ1;NRBP2;RNF213;NUAK2;ERBB3;BAG3;MDK;LAMP3;PPARGC1A;BNIP3L;CD74;XBP1;NPM1;STIL;HSPA5;ANXA4;CAV1;PLK1;ANXA5;ASNS;KLF4;SOD2;TNFRSF10D;VEGFA;NFKBIA;CEACAM6;AXL;CEACAM5;CDK1;BIRC5;NAA15;SQSTM1;TPT1;CD44;MAD2L1
cellular response to interferon-gamma (GO:0071346)	4.71266e-05	0.00196268	0	0	3.38011	33.6749	CCL22;HLA-B;HLA-C;RPL13A;HLA-A;HLA-F;ICAM1;HLA-E;OASL;MT2A;IRF1;HLA-DRA;IRF5;GBP2;B2M;CD44;GBP4
regulation of apoptotic process (GO:0042981)	4.76011e-05	0.00196268	0	0	1.81485	18.0625	TOP2A;HIP1;ARL6IP1;CITED2;KIF14;IFIT3;IFIT2;C1QBP;TNFSF10;SKP2;CTSD;BNIP3L;HSP90AA1;UTP11;ANXA4;IGFBP3;ARHGEF17;ANXA5;RPS6;CEACAM5;BIRC5;ITGA6;IRF5;SQSTM1;CD44;ATF4;RPL10;NDRG1;HSP90B1;HSPD1;BCL2L11;NUAK2;BAG3;PERP;TP53INP1;ECT2;CD74;EGLN3;XBP1;NPM1;STIL;GADD45B;HSPA5;PLK1;ASNS;RRP1B;TNFRSF10D;VEGFA;NFKBIA;BCL6;AXL;JMY;CDK1;ANP32E;NF2;NAA15;NOP53;TPT1;MAD2L1
negative regulation of G2/M transition of mitotic cell cycle (GO:0010972)	4.79721e-05	0.00196268	0	0	4.58231	45.5706	PSMD7;PSMA4;PSMD11;PSMA1;PSMD14;PSMB2;PSMC2;CHMP4C;NABP2;PSMD1;PSMB8;AURKA
DNA replication initiation (GO:0006270)	4.87023e-05	0.00197113	0	0	6.38706	63.4222	POLA2;ORC6;DBF4;ORC1;MCM8;GMNN;MCM4;MCM10;NOC3L
regulation of viral genome replication (GO:0045069)	5.59859e-05	0.00224182	0	0	4.49876	44.0447	IFITM3;IFIH1;ISG20;CXCL8;RSAD2;SLPI;IFNB1;ISG15;IFIT1;PPARA;OASL;SRPK1
positive regulation of cell migration (GO:0030335)	6.52083e-05	0.00257486	0	0	2.41406	23.2665	GRB7;GRN;CEMIP;SEMA3D;SEMA3A;NEDD9;HIF1A;SYNE2;MYLK;PODXL;MDK;C1QBP;GTSE1;XBP1;EDN1;MMP7;HSPA5;CAV1;FN1;LAMB1;SOD2;TGFBR1;VEGFA;FERMT1;CEACAM6;ITGA6;KIF20B;MAPRE1
L-serine biosynthetic process (GO:0006564)	6.57306e-05	0.00257486	0	0	40.9978	394.807	PSAT1;PHGDH;SERINC3;PSPH
translation (GO:0006412)	6.63553e-05	0.00257486	0	0	2.62015	25.2071	RPL30;AARS1;RPL41;RPL10;RPS8;RPLP1;RPS6;MARS1;SRBD1;MRPL16;RPL13A;GTPBP2;YARS1;WARS1;RPS26;EEF1A1;GARS1;MRPL3;SARS1;RPS18;RPL37;CARS1;RPS12;FARSB
regulation of phosphorylation (GO:0042325)	7.15655e-05	0.0027487	0	0	3.25423	31.0613	NUP205;CDKN1A;NUP188;STAT2;FN1;HIF1A;EREG;CORO1C;NUP93;CCDC88A;GRM5;SESN2;ITGA6;NUP98;OGT;NOP53;NUP37
intrinsic apoptotic signaling pathway (GO:0097193)	7.62206e-05	0.00289792	0	0	3.56065	33.7617	PPP1R15A;CDKN1A;CEBPB;BBC3;HIPK2;ERN1;BCL2L11;DDIT3;C1QBP;DNAJC10;JMY;CASP4;TRIB3;CHAC1;ATF4
positive regulation of transcription from RNA polymerase II promoter in response to endoplasmic reticulum stress (GO:1990440)	8.01984e-05	0.002977	0	0	17.0972	161.244	CEBPB;HSPA5;DDIT3;ATF3;ATF4
protein localization to chromosome, centromeric region (GO:0071459)	8.10387e-05	0.002977	0	0	11.2	105.511	CDK1;CHAMP1;TTK;KNL1;SPDL1;CENPA
establishment of mitotic spindle orientation (GO:0000132)	8.14565e-05	0.002977	0	0	8.46139	79.6677	GPSM2;SAPCD2;PLK1;SPDL1;CENPA;NDC80;MAD2L1
cellular response to cytokine stimulus (GO:0071345)	8.1464e-05	0.002977	0	0	1.9932	18.7667	NFAT5;CDKN1A;ASAH1;CXCL8;DHX9;MAOA;RORA;CXCL1;PTGS2;IFIT1;HIF1A;HSP90B1;ICAM1;ZFP36;MT2A;IFNL2;MUC1;BCL2L11;IFNL1;ALOX5;GBP2;GBP4;HSP90AA1;XBP1;CCL22;PNPT1;IFNB1;MMP1;STAT2;IL1R2;FN1;RPL13A;FOS;EREG;VEGFA;BCL6;AXL;IRF1;LCN2;BIRC5;IRF5;TNFRSF21
double-strand break repair (GO:0006302)	8.28602e-05	0.0029989	0	0	2.87533	27.0234	GEN1;MDC1;POLQ;PSMD14;PARP1;XRCC5;MCM8;PARP2;DDX1;NUCKS1;SMC6;RAD51AP1;RAD21;RFWD3;NSD2;NABP2;UBE2N;DNA2;TRIP13;KPNA2
regulation of centrosome duplication (GO:0010824)	8.48146e-05	0.0030404	0	0	6.85457	64.2619	GEN1;NPM1;STIL;CHMP1B;CENPJ;CCNF;CHMP4C;NAT10
negative regulation of Wnt signaling pathway (GO:0030178)	8.86718e-05	0.00314868	0	0	2.69733	25.1676	IGFBP1;TLE4;WWTR1;PTPRU;PSMD11;PSMD14;LRP1;IGFBP4;NXN;CAV1;TPBG;MLLT3;PSMB8;PSMD7;RNF213;PSMA4;PSMA1;PSMB2;MDK;DDIT3;PSMC2;PSMD1
regulation of cyclin-dependent protein serine/threonine kinase activity (GO:0000079)	0.000103532	0.00358867	0	0	3.88615	35.6579	CDKN1A;CCNH;CCNF;PLK1;BCCIP;NR2F2;IPO5;HERC5;CCNA2;CCNB2;CCNB1;PSRC1;CDKN3
mitotic nuclear membrane organization (GO:0101024)	0.000104876	0.00358867	0	0	5.02191	46.0144	NUP93;CCNB2;NUP205;CCNB1;NUP188;CHMP4C;CDK1;NUP98;RAN;NUP37
mitotic nuclear membrane reassembly (GO:0007084)	0.000104876	0.00358867	0	0	5.02191	46.0144	NUP93;CCNB2;NUP205;CCNB1;NUP188;CHMP4C;CDK1;NUP98;RAN;NUP37
regulation of cellular amine metabolic process (GO:0033238)	0.000104876	0.00358867	0	0	5.02191	46.0144	PSMD7;PSMA4;PSMD11;PSMA1;PSMD14;PSMB2;ODC1;PSMC2;PSMD1;PSMB8
interleukin-1-mediated signaling pathway (GO:0070498)	0.000113956	0.00386425	0	0	3.61147	32.791	PSMD11;PSMD14;IL1R2;PSMB8;NFKBIA;PSMD7;RPS6KA5;PSMA4;PSMA1;PSMB2;PSMC2;UBE2N;PSMD1;SQSTM1
cellular protein-containing complex assembly (GO:0034622)	0.000115979	0.0038895	0	0	2.79703	25.347	CCT2;NUP205;HSP90AA1;PSMD11;HIP1;HSP90AB1;DHX9;HSPA4;ADRB2;CENPA;HSPD1;NUP93;ANLN;CENPE;CENPF;TCP1;EIF4H;SNX9;NUP98;DLGAP5
cellular response to dsRNA (GO:0071359)	0.000116768	0.0038895	0	0	10.2662	92.9634	IFIH1;NPM1;DHX9;IFNB1;CAV1;IFIT1
negative regulation of cytokine production (GO:0001818)	0.000123995	0.00407407	0	0	2.70084	24.2948	ANXA4;FN1;UBE2L6;ISG15;ARRB1;KLF4;HERC5;IFIH1;ZFP36;CEACAM1;SARS1;RPS6KA5;IFNL1;NAV3;AXL;DDIT3;C1QBP;TMSB4X;PDCD4;PPARA;TNFRSF21
regulation of telomere maintenance via telomerase (GO:0032210)	0.000124473	0.00407407	0	0	4.90208	44.0767	CCT6A;CCT2;XRCC5;TCP1;NAT10;NEK2;CCT8;CCT7;CCT5;CCT4
attachment of mitotic spindle microtubules to kinetochore (GO:0051315)	0.000132197	0.00421685	0	0	14.654	130.878	CENPE;NUF2;CHAMP1;KIF2C;NDC80
protein localization to condensed chromosome (GO:1903083)	0.000132197	0.00421685	0	0	14.654	130.878	CDK1;CHAMP1;TTK;KNL1;SPDL1
serine family amino acid biosynthetic process (GO:0009070)	0.000132197	0.00421685	0	0	14.654	130.878	PSAT1;CTH;PHGDH;SERINC3;PSPH
positive regulation of telomerase activity (GO:0051973)	0.000134749	0.00426215	0	0	6.32663	56.3836	CCT2;HSP90AA1;HSP90AB1;XRCC5;TCP1;NEK2;KLF4;CCT4
regulation of DNA replication (GO:0006275)	0.000147075	0.00461324	0	0	4.78783	42.2505	CCNA2;CCDC88A;SLFN11;DHX9;DSCC1;GMNN;NUCKS1;DNA2;SMC3;EREG
DNA damage response, signal transduction by p53 class mediator (GO:0030330)	0.000151804	0.00472224	0	0	3.98936	35.0782	CDKN1A;CCNB1;MUC1;TFDP1;SESN2;CDK1;FOXM1;GTSE1;NDRG1;AURKA;E2F8;HIPK2
double-strand break repair via homologous recombination (GO:0000724)	0.000160648	0.0049564	0	0	3.48038	30.4056	GEN1;GINS2;POLQ;PSMD14;PARP1;MCM8;NUCKS1;SMC6;RAD51AP1;RAD21;RFWD3;NABP2;UBE2N;MCM4
hexose biosynthetic process (GO:0019319)	0.000164693	0.00503988	0	0	5.29047	46.0875	MDH1;GOT2;CHST15;PGK1;SORD;PPARGC1A;PCK2;ATF4;SLC25A13
regulation of mitotic spindle organization (GO:0060236)	0.000167585	0.00508701	0	0	6.09199	52.9639	GPSM2;TPX2;BORA;PSRC1;CHMP1B;PLK1;CHMP4C;TACC3
negative regulation of viral genome replication (GO:0045071)	0.000173038	0.0050884	0	0	4.67877	40.5275	IFITM3;IFIH1;ISG20;RSAD2;SLPI;IFNB1;ISG15;IFIT1;OASL;SRPK1
nuclear membrane reassembly (GO:0031468)	0.000173038	0.0050884	0	0	4.67877	40.5275	NUP93;CCNB2;NUP205;CCNB1;NUP188;CHMP4C;CDK1;NUP98;RAN;NUP37
regulation of cellular amino acid metabolic process (GO:0006521)	0.000173038	0.0050884	0	0	4.67877	40.5275	PSMD7;PSMA4;PSMD11;PSMA1;PSMD14;PSMB2;ODC1;PSMC2;PSMD1;PSMB8
regulation of cyclin-dependent protein kinase activity (GO:1904029)	0.000173038	0.0050884	0	0	4.67877	40.5275	HERC5;CCNA2;CCNB2;CDKN1A;CCNB1;HSP90AB1;CCNH;CCNF;BCCIP;CDKN3
antigen processing and presentation of exogenous peptide antigen via MHC class II (GO:0019886)	0.000179508	0.00523773	0	0	3.43877	29.6604	CD74;SEC23A;KIF23;KIF11;AP2B1;KIF15;CENPE;KIF18A;RACGAP1;KIF4A;HLA-DRA;KIF2C;SEC24D;CTSD
regulation of cell population proliferation (GO:0042127)	0.000191228	0.00553679	0	0	1.72184	14.7424	PTPRU;CDKN1A;BTG1;CXCL8;KIF14;CXCL1;FOXM1;AREG;ETS1;IFIT3;TIPIN;EDN1;H2AC6;IGFBP3;RPS6;TGFBR1;WDR77;EREG;GAREM1;SAPCD2;CEACAM6;IRF1;BIRC5;ITGB1BP1;KIF20B;SGK2;KMT2D;TTK;MST1R;PTHLH;FUT3;IFNL1;ERBB3;CLMN;TP53INP1;UTP20;WWTR1;EGLN3;XBP1;NPM1;JUND;JUP;XRCC5;STAT2;FN1;KLF4;SOD2;SHCBP1;WARS1;VEGFA;FOSL1;CCDC88A;CXCL11;BCL6;PRC1;NF2;FAM98A;CDKN3
positive regulation of T cell mediated immunity (GO:0002711)	0.000206726	0.00593981	0	0	5.87411	49.8367	HLA-B;HLA-DRA;HLA-A;HLA-F;B2M;CD55;HSPD1;HLA-E
antigen processing and presentation of peptide antigen via MHC class II (GO:0002495)	0.000223016	0.00635933	0	0	3.35844	28.2387	CD74;SEC23A;KIF23;KIF11;AP2B1;KIF15;CENPE;KIF18A;RACGAP1;KIF4A;HLA-DRA;KIF2C;SEC24D;CTSD
regulation of telomerase activity (GO:0051972)	0.000235395	0.00666187	0	0	5.00397	41.8044	CCT2;HSP90AA1;HSP90AB1;XRCC5;TCP1;NABP2;NEK2;KLF4;CCT4
SCF-dependent proteasomal ubiquitin-dependent protein catabolic process (GO:0031146)	0.000241531	0.00678449	0	0	3.52692	29.374	PSMD11;PSMD14;CCNF;KIF14;PSMB8;FBXL20;PSMD7;PSMA4;PSMA1;PSMB2;PSMC2;PSMD1;SKP2
proteasome-mediated ubiquitin-dependent protein catabolic process (GO:0043161)	0.000252444	0.0070385	0	0	2.14111	17.7377	PSMD11;PSMD14;CCNF;KIF14;BUB1B;ARRB1;HERPUD1;HSP90B1;AURKA;CDC20;FBXL20;CCNB1;PSMD7;PSMB2;PTTG1;PSMD1;SKP2;HSPA5;UBE2C;PLK1;ERLIN1;PSMB8;PSMA4;PSMA1;DDIT3;PSMC2;DNAJC10;CDK1;RBCK1;MAD2L1
negative regulation of canonical Wnt signaling pathway (GO:0090090)	0.000262642	0.00726899	0	0	2.69092	22.1859	IGFBP1;TLE4;WWTR1;PTPRU;PSMD11;PSMD14;IGFBP4;CAV1;TPBG;MLLT3;PSMB8;PSMD7;PSMA4;PSMA1;PSMB2;MDK;DDIT3;PSMC2;PSMD1
negative regulation of cell cycle G2/M phase transition (GO:1902750)	0.000275129	0.00747841	0	0	4.37943	35.9038	PSMD7;PSMA4;PSMD11;PSMA1;PSMD14;PSMB2;PSMC2;PSMD1;PSMB8;AURKA
positive regulation of cell motility (GO:2000147)	0.000284268	0.00747841	0	0	2.40586	19.6453	GRB7;XBP1;EDN1;GRN;CEMIP;MMP7;HSPA5;SEMA3D;CAV1;SEMA3A;NEDD9;LAMB1;SOD2;SYNE2;TGFBR1;MYLK;VEGFA;CEACAM6;PODXL;MDK;ITGA6;MAPRE1;GTSE1
meiotic sister chromatid cohesion (GO:0051177)	0.000284432	0.00747841	0	0	20.4968	167.357	SGO1;SGO2;BUB1B;BUB1
mitotic spindle elongation (GO:0000022)	0.000284432	0.00747841	0	0	20.4968	167.357	RACGAP1;PRC1;KIF4A;KIF23
mitotic spindle midzone assembly (GO:0051256)	0.000284432	0.00747841	0	0	20.4968	167.357	RACGAP1;PRC1;KIF4A;KIF23
protein localization to microtubule cytoskeleton (GO:0072698)	0.000284432	0.00747841	0	0	20.4968	167.357	CHAMP1;FAM83D;KIF20B;MAPRE1
regulation of protein localization to cell cortex (GO:1904776)	0.000284432	0.00747841	0	0	20.4968	167.357	GPSM2;SAPCD2;EPB41L2;PLK1
regulation of cellular response to heat (GO:1900034)	0.000286103	0.00747841	0	0	3.69068	30.1128	NUP93;DNAJC2;HSP90AA1;NUP205;HSP90AB1;HSPH1;NUP188;BAG2;BAG3;CHORDC1;NUP98;NUP37
cellular response to lectin (GO:1990858)	0.000298219	0.00768833	0	0	3.09565	25.1295	PSMD11;PSMD14;MUC16;MUC3A;PSMB8;MUC1;PSMD7;RPS6KA5;PSMA4;PSMA1;PSMB2;PSMC2;PSMD1;MUC20;MUC4
stimulatory C-type lectin receptor signaling pathway (GO:0002223)	0.000298219	0.00768833	0	0	3.09565	25.1295	PSMD11;PSMD14;MUC16;MUC3A;PSMB8;MUC1;PSMD7;RPS6KA5;PSMA4;PSMA1;PSMB2;PSMC2;PSMD1;MUC20;MUC4
cellular protein metabolic process (GO:0044267)	0.000306465	0.00780596	0	0	1.96605	15.9061	RPL30;SERPINA1;RPL10;RPLP1;SRBD1;UBE2L6;LAMC1;MSLN;HSP90B1;C3;MRPL3;RPS18;RPL37;LTA4H;APOL1;RPS12;IGFBP1;RPL41;MANBA;GOLM1;IGFBP4;RPS8;MMP1;LAMB2;IGFBP3;RPS6;FN1;RPL13A;LAMB1;PDIA6;WARS1;RPS26;EEF1A1;SARS1;FARSB;PNPLA2
tRNA aminoacylation (GO:0043039)	0.000307557	0.00780596	0	0	5.48193	44.3316	GARS1;AARS1;SARS1;MARS1;YARS1;CARS1;WARS1;FARSB
protein localization to kinetochore (GO:0034501)	0.000309003	0.00780596	0	0	11.3964	92.1072	CDK1;CHAMP1;TTK;KNL1;SPDL1
cellular response to decreased oxygen levels (GO:0036294)	0.000330457	0.00829227	0	0	3.9057	31.3044	SUV39H2;BNIP3L;EGLN3;PGK1;RORA;PTGS2;HIF1A;NDRG1;NOP53;HIPK2;VEGFA
negative regulation of mitotic cell cycle phase transition (GO:1901991)	0.00033723	0.0083649	0	0	3.39245	27.1217	CDKN1A;PSMD11;PSMD14;KLF4;PSMB8;AURKA;PSMD7;PSMA4;SLFN11;PSMA1;PSMB2;PSMC2;PSMD1
protein deubiquitination (GO:0016579)	0.000338953	0.0083649	0	0	2.23669	17.8704	USP13;PSMD11;PSMD14;CCP110;ADRB2;HIF1A;CDC20;IFIH1;PSMD7;PSMB2;PSMD1;CLSPN;SKP2;USP7;ACTL6A;PSMB8;TGFBR1;NFKBIA;CCNA2;KAT2A;PSMA4;PSMA1;PSMC2;CDK1;OGT;OTUD1
cellular response to interleukin-1 (GO:0071347)	0.000340018	0.0083649	0	0	2.71509	21.6841	PSMD11;CXCL8;CCL22;PSMD14;IL1R2;HIF1A;PSMB8;NFKBIA;PSMD7;RPS6KA5;PSMA4;PSMA1;PSMB2;PSMC2;UBE2N;PSMD1;GBP2;SQSTM1
mitotic DNA damage checkpoint signaling (GO:0044773)	0.000367941	0.00899306	0	0	4.20024	33.2138	MDC1;CDKN1A;TIPIN;FANCD2;RFWD3;PLK1;CDK1;CLSPN;NOP53;TICRR
establishment of spindle orientation (GO:0051294)	0.000374964	0.00906699	0	0	6.2521	49.3208	GPSM2;SAPCD2;PLK1;SPDL1;CENPA;NDC80;MAD2L1
negative regulation of viral process (GO:0048525)	0.000375784	0.00906699	0	0	3.8393	30.2787	IFITM3;IFIH1;ISG20;ZFP36;RSAD2;SLPI;IFNB1;ISG15;IFIT1;OASL;SRPK1
regulation of protein binding (GO:0043393)	0.000395346	0.00940406	0	0	3.00501	23.5465	HDAC5;CDKN1A;LRP1;CAV1;PLK1;IFIT1;IFIT2;AURKA;HIPK2;SLPI;BAG2;TRIB3;ITGB1BP1;B2M;RAN
post-translational protein modification (GO:0043687)	0.000398245	0.00940406	0	0	2.05018	16.0497	SERPINA1;PSMD11;PSMD14;DSCC1;CCNF;LAMC1;MSLN;HIF1A;HSP90B1;C3;FBXL20;PSMD7;PSMB2;PSMD1;SKP2;APOL1;DCAF13;WDTC1;IGFBP1;GOLM1;IGFBP4;LAMB2;IGFBP3;FN1;LAMB1;PDIA6;PSMB8;PSMA4;PSMA1;PSMC2;PNPLA2
negative regulation of lipid biosynthetic process (GO:0051055)	0.000399748	0.00940406	0	0	7.69801	60.2344	CEACAM1;PRMT3;ERLIN1;SIK1;TRIB3;WDTC1
regulation of centrosome cycle (GO:0046605)	0.000399748	0.00940406	0	0	7.69801	60.2344	GEN1;NPM1;CHMP1B;CHMP4C;NAT10;AURKA
innate immune response activating cell surface receptor signaling pathway (GO:0002220)	0.000433238	0.0101286	0	0	2.97596	23.0465	PSMD11;PSMD14;MUC16;MUC3A;PSMB8;MUC1;PSMD7;RPS6KA5;PSMA4;PSMA1;PSMB2;PSMC2;PSMD1;MUC20;MUC4
cellular response to exogenous dsRNA (GO:0071360)	0.000445745	0.0103567	0	0	10.2562	79.1343	IFIH1;DHX9;IFNB1;CAV1;IFIT1
ATF6-mediated unfolded protein response (GO:0036500)	0.000493051	0.0113161	0	0	16.3966	124.858	XBP1;HSPA5;DDIT3;HSP90B1
kinetochore assembly (GO:0051382)	0.000493051	0.0113161	0	0	16.3966	124.858	CENPE;CENPF;CENPA;DLGAP5
protein modification by small protein removal (GO:0070646)	0.000562635	0.0128349	0	0	2.15514	16.1266	USP13;PSMD11;PSMD14;CCP110;ADRB2;HIF1A;CDC20;IFIH1;PSMD7;PSMB2;PSMD1;CLSPN;SKP2;USP7;ACTL6A;PSMB8;TGFBR1;NFKBIA;CCNA2;KAT2A;PSMA4;PSMA1;PSMC2;CDK1;OGT;OTUD1
liver development (GO:0001889)	0.000571439	0.0128796	0	0	5.75133	42.9472	CEBPB;XBP1;CITED2;LSR;AURKA;E2F8;PCK2
regulation of cell migration involved in sprouting angiogenesis (GO:0090049)	0.000571439	0.0128796	0	0	5.75133	42.9472	HDAC5;STARD13;ITGB1BP1;PTGS2;KLF4;JCAD;VEGFA
negative regulation of protein binding (GO:0032091)	0.000612711	0.0137277	0	0	3.59478	26.5928	CDKN1A;SLPI;BAG2;MAP2;CAV1;ITGB1BP1;ADRB2;IFIT1;B2M;IFIT2;AURKA
negative regulation of natural killer cell mediated cytotoxicity (GO:0045953)	0.000623544	0.013806	0	0	9.32332	68.807	CEACAM1;HLA-B;HLA-A;HLA-F;HLA-E
regulation of mitotic sister chromatid separation (GO:0010965)	0.000623544	0.013806	0	0	9.32332	68.807	CENPE;PTTG1;UBE2C;PLK1;TACC3
gene expression (GO:0010467)	0.000676011	0.0148802	0	0	1.97963	14.4499	RPL30;NUP205;NUFIP1;RPL10;NUP188;RPLP1;SRBD1;NOL9;HSPD1;MRPL3;ATXN1;RPS18;RPL37;RPS12;RPL41;RPS8;CPSF3;RPS6;RPL13A;MAGOHB;WARS1;NUP93;RPS26;EEF1A1;SARS1;HNRNPA2B1;DNAJB11;MPHOSPH10;NUP98;FARSB;NUP37
tRNA aminoacylation for protein translation (GO:0006418)	0.000741893	0.0162354	0	0	4.69756	33.8521	GARS1;AARS1;SARS1;MARS1;YARS1;CARS1;WARS1;FARSB
regulation of establishment of planar polarity (GO:0090175)	0.000781808	0.01701	0	0	3.25208	23.2651	PSMD7;PSMA4;PSMD11;PSMA1;SAPCD2;PSMD14;PSMB2;PSMC2;PSMD1;AP2B1;CELSR2;PSMB8
L-serine metabolic process (GO:0006563)	0.000791422	0.0171202	0	0	13.6631	97.5773	PSAT1;PHGDH;SERINC3;PSPH
epithelial cell differentiation (GO:0030855)	0.000838363	0.018032	0	0	3.04405	21.5642	CBR1;UPK2;ANXA4;CNN3;VEGFA;LGALS3;PTER;DHRS9;PGK1;CDK1;TPP1;PCK2;E2F8
DNA replication checkpoint signaling (GO:0000076)	0.000849589	0.0181696	0	0	8.54593	60.4262	TIPIN;ORC1;CLSPN;DNA2;TICRR
PML body organization (GO:0030578)	0.000945747	0.0197766	0	0	30.7154	213.887	SERBP1;ETS1;HIPK2
regulation of inflammatory response to wounding (GO:0106014)	0.000945747	0.0197766	0	0	30.7154	213.887	GRN;MDK;ALOX5
RNA localization to Cajal body (GO:0090670)	0.000945747	0.0197766	0	0	30.7154	213.887	CCT2;TCP1;CCT4
scaRNA localization to Cajal body (GO:0090666)	0.000945747	0.0197766	0	0	30.7154	213.887	CCT2;TCP1;CCT4
maturation of SSU-rRNA (GO:0030490)	0.00101058	0.0210043	0	0	5.1343	35.4125	UTP4;RPS8;WDR3;NAT10;NOL10;RIOK1;DCAF13
mitotic G2/M transition checkpoint (GO:0044818)	0.00101562	0.0210043	0	0	4.44317	30.6235	CDKN1A;ORC1;PLK1;CDK1;NABP2;CLSPN;NOP53;TICRR
negative regulation of programmed cell death (GO:0043069)	0.00102415	0.0210651	0	0	1.90263	13.0975	ARL6IP1;RPL10;CITED2;AMIGO2;KIF14;IFIT3;HSP90B1;HSPD1;NUAK2;BAG3;CD74;BNIP3L;XBP1;NPM1;STIL;HSPA5;ANXA4;PLK1;ANXA5;ASNS;VEGFA;TNFRSF10D;NFKBIA;AXL;CEACAM5;CDK1;BIRC5;NAA15;SQSTM1;CD44;TPT1;MAD2L1
positive regulation of T cell mediated cytotoxicity (GO:0001916)	0.00105128	0.0213893	0	0	6.15711	42.2239	HLA-B;HLA-DRA;HLA-A;HLA-F;MR1;HLA-E
regulation of mitotic metaphase/anaphase transition (GO:0030071)	0.00105128	0.0213893	0	0	6.15711	42.2239	CENPE;CCNB1;ESPL1;UBE2C;PLK1;DLGAP5
recombinational repair (GO:0000725)	0.00107221	0.0216978	0	0	3.32958	22.7678	GEN1;RAD51AP1;POLQ;PARP1;PSMD14;MCM8;RFWD3;NABP2;UBE2N;NUCKS1;SMC6
positive regulation of response to endoplasmic reticulum stress (GO:1905898)	0.00113144	0.0225331	0	0	7.88813	53.5152	USP13;ERN1;XBP1;BCL2L11;DDIT3
regulation of chromosome segregation (GO:0051983)	0.00113144	0.0225331	0	0	7.88813	53.5152	KIF2C;SMC6;MKI67;BUB1;RAD18
regulation of spindle organization (GO:0090224)	0.00113144	0.0225331	0	0	7.88813	53.5152	GPSM2;TPX2;BORA;PSRC1;TACC3
positive regulation of response to stimulus (GO:0048584)	0.00117987	0.0233739	0	0	4.32602	29.1675	IFIH1;ARG2;IFNL1;NSMCE4A;RSAD2;DHX9;B2M;YPEL3
positive regulation of interferon-beta production (GO:0032728)	0.00120461	0.0236977	0	0	4.957	33.319	IFIH1;HSP90AA1;DHX9;IRF1;POLR3G;ISG15;IRF5
dicarboxylic acid metabolic process (GO:0043648)	0.00121511	0.0236977	0	0	3.855	25.8783	MDH1;GOT2;ME1;SLC25A32;ME2;ALDH18A1;GCLM;ALDH1L2;ASS1
regulation of mitotic nuclear division (GO:0007088)	0.00121511	0.0236977	0	0	3.855	25.8783	EDN1;CCNB1;BORA;NUSAP1;NEK2;MKI67;KIF20B;EREG;AURKA
positive regulation of nitric oxide biosynthetic process (GO:0045429)	0.00129883	0.0250707	0	0	5.86361	38.9713	EDN1;HSP90AA1;HSP90AB1;PTGS2;KLF4;ASS1
regulation of vascular endothelial growth factor production (GO:0010574)	0.00129883	0.0250707	0	0	5.86361	38.9713	C3;SARS1;RORA;PTGS2;HIF1A;ATF4
cotranslational protein targeting to membrane (GO:0006613)	0.00140868	0.0270524	0	0	3.01317	19.7818	RPS26;RPL30;RPL41;ARL6IP1;RPL10;RPS18;RPS8;RPLP1;RPS6;RPL13A;RPL37;RPS12
positive regulation of apoptotic process (GO:0043065)	0.00145218	0.0277462	0	0	1.97576	12.911	TOP2A;GRN;BTG1;IFIT2;HSPD1;BCL2L11;C1QBP;TNFSF10;ECT2;CTSD;BNIP3L;GADD45B;UTP11;IFNB1;IGFBP3;ARHGEF17;RPS6;RRP1B;TGFBR1;BCL6;DDIT3;JMY;SIK1;IRF5;ITGA6;SQSTM1;ATF4
aspartate family amino acid metabolic process (GO:0009066)	0.00147698	0.0277968	0	0	7.32431	47.7381	GOT2;SMS;ASNS;ASS1;SLC25A13
prostaglandin biosynthetic process (GO:0001516)	0.00147698	0.0277968	0	0	7.32431	47.7381	CBR1;CD74;EDN1;PTGS2;PTGS1
regulation of centriole replication (GO:0046599)	0.00147698	0.0277968	0	0	7.32431	47.7381	PLK4;NPM1;STIL;KAT2A;CENPJ
peptide biosynthetic process (GO:0043043)	0.0015398	0.0288349	0	0	2.41911	15.6664	RPL30;RPL41;RPL10;RPS8;RPLP1;RPS6;SRBD1;RPL13A;WARS1;EEF1A1;RPS26;MRPL3;SARS1;RPS18;RPL37;RPS12;FARSB
negative regulation of mitotic cell cycle (GO:0045930)	0.00157163	0.0291668	0	0	4.10929	26.5281	BTG1;BCL6;NABP2;BUB1B;HECA;BUB1;ZWINT;MAD2L1
cellular response to acid chemical (GO:0071229)	0.00158852	0.0291668	0	0	5.59679	36.071	XBP1;SESN2;CAPN2;CPEB3;IPO5;VEGFA
positive regulation of nitric oxide metabolic process (GO:1904407)	0.00158852	0.0291668	0	0	5.59679	36.071	EDN1;HSP90AA1;HSP90AB1;PTGS2;KLF4;ASS1
protein depolymerization (GO:0051261)	0.00158852	0.0291668	0	0	5.59679	36.071	KIF18A;GSN;CFL2;KIF14;KIF2C;CKAP5
histone exchange (GO:0043486)	0.00167934	0.0305364	0	0	4.63671	29.6256	NPM1;MIS18A;HJURP;ANP32E;CENPN;KNL1;CENPA
ncRNA export from nucleus (GO:0097064)	0.00167934	0.0305364	0	0	4.63671	29.6256	NUP93;NUP205;NPM1;NUP188;NUP98;RAN;NUP37
regulation of protein ubiquitination (GO:0031396)	0.00170689	0.0307274	0	0	2.7892	17.7758	FANCI;HSP90AA1;HSP90AB1;NXN;CAV1;PRMT3;ISG15;ARRB1;TGFBR1;BAG2;UBE2N;SQSTM1;OGT
cell cycle checkpoint signaling (GO:0000075)	0.00173066	0.0307274	0	0	10.2462	65.1584	NABP2;BUB1B;BUB1;ZWINT
hemidesmosome assembly (GO:0031581)	0.00173066	0.0307274	0	0	10.2462	65.1584	COL17A1;LAMB3;ITGA6;LAMC1
mitotic nuclear membrane disassembly (GO:0007077)	0.00173066	0.0307274	0	0	10.2462	65.1584	CCNB2;CCNB1;PLK1;CDK1
negative regulation of fatty acid biosynthetic process (GO:0045717)	0.00173066	0.0307274	0	0	10.2462	65.1584	CEACAM1;ERLIN1;TRIB3;WDTC1
centromeric sister chromatid cohesion (GO:0070601)	0.00182577	0.0318157	0	0	20.4758	129.116	SGO1;BUB1B;BUB1
ISG15-protein conjugation (GO:0032020)	0.00182577	0.0318157	0	0	20.4758	129.116	HERC5;ISG15;UBE2L6
protection from natural killer cell mediated cytotoxicity (GO:0042270)	0.00182577	0.0318157	0	0	20.4758	129.116	HLA-B;HLA-A;HLA-E
regulation of hepatocyte proliferation (GO:2000345)	0.00182577	0.0318157	0	0	20.4758	129.116	CEACAM1;XBP1;MDK
positive regulation of alpha-beta T cell activation (GO:0046635)	0.00189432	0.0327789	0	0	6.83567	42.8521	HSPH1;HLA-DRA;HLA-A;CD55;HLA-E
cellular response to tumor necrosis factor (GO:0071356)	0.00189846	0.0327789	0	0	2.24156	14.0472	ASAH1;CCL22;PSMD11;CXCL8;PSMD14;DHX9;PSMB8;EDAR;NFKBIA;ZFP36;PSMD7;PSMA4;PSMA1;PSMB2;TMSB4X;PSMC2;PSMD1;GBP2;TNFRSF21
regulation of T cell mediated cytotoxicity (GO:0001914)	0.00192481	0.0330821	0	0	5.35317	33.473	CEACAM1;HLA-B;HLA-DRA;HLA-A;HLA-F;HLA-E
Wnt signaling pathway, planar cell polarity pathway (GO:0060071)	0.0019652	0.0334754	0	0	3.05865	19.062	PSMD7;PSMA4;PSMD11;PSMA1;PSMD14;PSMB2;PSMC2;PSMD1;AP2B1;CELSR2;PSMB8
DNA replication-independent nucleosome assembly (GO:0006336)	0.00196548	0.0334754	0	0	4.49157	27.9916	NPM1;MIS18A;HAT1;HJURP;CENPN;KNL1;CENPA
regulation of protein serine/threonine kinase activity (GO:0071900)	0.00201326	0.0341348	0	0	2.73199	16.9602	CDKN1A;CCNH;CCNF;BCCIP;ADRB2;SLC8A1;HERC5;CCNA2;CCNB2;CCNB1;INCENP;TRIB3;CDKN3
regulation of generation of precursor metabolites and energy (GO:0043467)	0.00205983	0.0347677	0	0	3.9132	24.2036	NUP93;NUP205;PNPT1;NUP188;NUP98;HIF1A;OGT;NUP37
regulation of nitric oxide biosynthetic process (GO:0045428)	0.00228794	0.0384456	0	0	4.35524	26.4803	EDN1;HSP90AA1;HSP90AB1;CAV1;PTGS2;KLF4;ASS1
CENP-A containing chromatin organization (GO:0061641)	0.00231227	0.0385105	0	0	5.12985	31.1358	NPM1;MIS18A;HJURP;CENPN;KNL1;CENPA
CENP-A containing nucleosome assembly (GO:0034080)	0.00231227	0.0385105	0	0	5.12985	31.1358	NPM1;MIS18A;HJURP;CENPN;KNL1;CENPA
negative regulation of protein ubiquitination (GO:0031397)	0.00234491	0.0387116	0	0	3.82199	23.1441	BAG2;NXN;CAV1;PRMT3;ARRB1;ISG15;SQSTM1;OGT
regulation of protein modification process (GO:0031399)	0.00234491	0.0387116	0	0	3.82199	23.1441	CCDC88A;GRM5;STAT2;SESN2;FN1;NOP53;WARS1;CORO1C
positive regulation of transcription from RNA polymerase II promoter involved in cellular response to chemical stimulus (GO:1901522)	0.00239173	0.0390684	0	0	6.4081	38.6776	XBP1;SESN2;HIF1A;VEGFA;ATF4
regulation of ubiquitin protein ligase activity (GO:1904666)	0.00239173	0.0390684	0	0	6.4081	38.6776	CDC20;BAG2;UBE2C;PLK1;MAD2L1
negative regulation of myotube differentiation (GO:0010832)	0.00240804	0.0390684	0	0	9.10729	54.9073	HDAC5;XBP1;CEACAM5;CCN3
regulation of mitotic cell cycle spindle assembly checkpoint (GO:0090266)	0.00240804	0.0390684	0	0	9.10729	54.9073	GEN1;CCNB1;NDC80;MAD2L1
positive regulation of immune response (GO:0050778)	0.00248096	0.0400787	0	0	3.16367	18.9792	CD74;GRN;XBP1;IFNL1;RSAD2;DHX9;IFNB1;HLA-DRA;POLR3G;EREG
gluconeogenesis (GO:0006094)	0.0026497	0.0426216	0	0	4.22692	25.0796	MDH1;GOT2;PGK1;PPARGC1A;PCK2;ATF4;SLC25A13
receptor-mediated endocytosis (GO:0006898)	0.00284651	0.0455927	0	0	2.4149	14.1553	HSP90AA1;CXCL8;LRP1;CAV1;MX2;ADRB2;VLDLR;AP2B1;RABEPK;IGF2R;HSP90B1;HSPH1;CD9;SNX9;APOL1
chaperone-mediated protein complex assembly (GO:0051131)	0.0029776	0.047126	0	0	6.03084	35.0792	CCT2;HSP90AA1;HSP90AB1;HSPA4;HSPD1
positive regulation of type I interferon production (GO:0032481)	0.00302018	0.047126	0	0	3.06891	17.8072	IFIH1;HSP90AA1;DHX9;XRCC5;IRF1;G3BP1;POLR3G;IRF5;ISG15;HSPD1
G-quadruplex DNA unwinding (GO:0044806)	0.00308434	0.047126	0	0	15.3561	88.7798	DHX9;HNRNPA2B1;DNA2
gas homeostasis (GO:0033483)	0.00308434	0.047126	0	0	15.3561	88.7798	CAV1;SOD2;HIF1A
glutamine transport (GO:0006868)	0.00308434	0.047126	0	0	15.3561	88.7798	SLC1A4;SLC1A5;SLC38A2
malate metabolic process (GO:0006108)	0.00308434	0.047126	0	0	15.3561	88.7798	MDH1;ME1;ME2
positive regulation of mitotic cell cycle spindle assembly checkpoint (GO:0090267)	0.00308434	0.047126	0	0	15.3561	88.7798	GEN1;NDC80;MAD2L1
positive regulation of spindle checkpoint (GO:0090232)	0.00308434	0.047126	0	0	15.3561	88.7798	GEN1;NDC80;MAD2L1
regulation of MHC class I biosynthetic process (GO:0045343)	0.00308434	0.047126	0	0	15.3561	88.7798	HSPH1;IFNL1;IFNB1
ribosomal small subunit export from nucleus (GO:0000056)	0.00308434	0.047126	0	0	15.3561	88.7798	LTV1;NPM1;RAN
mitotic G1 DNA damage checkpoint signaling (GO:0031571)	0.00309863	0.047126	0	0	3.3029	19.0802	CDKN1A;CCNB1;MUC1;TFDP1;RFWD3;CDK1;GTSE1;AURKA;E2F8
negative regulation of protein kinase activity (GO:0006469)	0.00310501	0.047126	0	0	2.86431	16.5407	WWTR1;CDKN1A;CEACAM1;NPM1;UBASH3B;CAV1;ITGB1BP1;TRIB3;SLC8A1;WARS1;CORO1C
SRP-dependent cotranslational protein targeting to membrane (GO:0006614)	0.00310501	0.047126	0	0	2.86431	16.5407	RPS26;RPL30;RPL41;RPL10;RPS18;RPS8;RPLP1;RPS6;RPL13A;RPL37;RPS12
negative regulation of cell migration involved in sprouting angiogenesis (GO:0090051)	0.00324766	0.0486879	0	0	8.19613	46.9624	HDAC5;STARD13;ITGB1BP1;KLF4
negative regulation of T cell differentiation (GO:0045581)	0.00324766	0.0486879	0	0	8.19613	46.9624	IFNL1;IFNB1;MDK;IRF1
nuclear membrane disassembly (GO:0051081)	0.00324766	0.0486879	0	0	8.19613	46.9624	CCNB2;CCNB1;PLK1;CDK1
chromatin remodeling at centromere (GO:0031055)	0.00325966	0.0486879	0	0	4.73475	27.1118	NPM1;MIS18A;HJURP;CENPN;KNL1;CENPA
regulation of protein phosphorylation (GO:0001932)	0.00344227	0.0512123	0	0	1.95565	11.0917	NIBAN1;WWTR1;CD74;NPM1;HSP90AA1;CEBPB;STAT2;IGFBP3;FN1;ARRB1;WARS1;VEGFA;CORO1C;C3;EFNA1;CCDC88A;GRM5;SESN2;DNAJC10;ECT2;NOP53;ATF3;ATF4
cellular glucose homeostasis (GO:0001678)	0.00350332	0.0513093	0	0	3.99167	22.5691	ERN1;XBP1;HKDC1;NUCKS1;HIF1A;PPARGC1A;PCK2
cellular response to glucose starvation (GO:0042149)	0.00350332	0.0513093	0	0	3.99167	22.5691	XBP1;NUAK2;HSPA5;SESN2;ASNS;SIK1;ATF4
regulation of carbohydrate catabolic process (GO:0043470)	0.00350332	0.0513093	0	0	3.99167	22.5691	NUP93;NUP205;NUP188;NUP98;HIF1A;OGT;NUP37
regulation of purine nucleotide metabolic process (GO:1900542)	0.00350332	0.0513093	0	0	3.99167	22.5691	NUP93;NUP205;NUP188;NUP98;HIF1A;OGT;NUP37
cytoskeleton-dependent intracellular transport (GO:0030705)	0.00366038	0.052991	0	0	5.69549	31.9528	CCDC88A;TUBA1C;TUBA1B;TUBA1A;TUBB
mitotic cell cycle checkpoint signaling (GO:0007093)	0.00366038	0.052991	0	0	5.69549	31.9528	CHMP4C;NABP2;BUB1B;BUB1;ZWINT
positive regulation of transcription by RNA polymerase I (GO:0045943)	0.00366038	0.052991	0	0	5.69549	31.9528	NCL;MARS1;LYAR;WDR43;ATF4
negative regulation of cellular process (GO:0048523)	0.00370782	0.0534722	0	0	1.62146	9.07581	PTPRU;CDKN1A;BTG1;CXCL8;GMNN;CXCL1;FOXM1;ETS1;IFIT3;PTHLH;ORC6;IFNL1;ERBB3;MDK;PODXL;CLMN;ALOX5;SESN2;TP53INP1;PLXNA2;CCN3;UTP20;MYBL1;BNIP3L;NPM1;H2AC6;IGFBP3;KLF4;SOD2;WARS1;EREG;PSRC1;BCL6;IRF1;PDCD4;CD9;ITGB1BP1;NF2;RAD18;TNFRSF21;CDKN3
negative regulation of protein modification by small protein conjugation or removal (GO:1903321)	0.00380664	0.0546878	0	0	3.49598	19.4761	BAG2;NXN;CAV1;PRMT3;ARRB1;ISG15;SQSTM1;OGT
mitotic G2 DNA damage checkpoint signaling (GO:0007095)	0.00382928	0.0548039	0	0	4.55915	25.372	CDKN1A;PLK1;CDK1;CLSPN;NOP53;TICRR
cytoplasmic translation (GO:0002181)	0.00401103	0.0571876	0	0	2.75908	15.2266	RPS26;RPL30;RPL41;RPL10;RPS18;RPS8;RPLP1;RPS6;RPL13A;RPL37;RPS12
cellular response to DNA damage stimulus (GO:0006974)	0.00407275	0.0578484	0	0	1.79902	9.9008	TOP2A;PPP1R15A;CDKN1A;MCM8;MCM10;SMC6;RAD51AP1;BCL2L11;RFC5;WDHD1;POLQ;NPM1;RFC3;PARP1;XRCC5;PARP2;CHD1L;TICRR;SLFN11;NSMCE4A;BCL6;DDIT3;RFWD3;UBE2T;CDK1;NABP2;NOP53;RAD18
regulation of translational initiation (GO:0006446)	0.00421986	0.0596998	0	0	3.13446	17.1391	EIF5B;CEBPB;NPM1;DDX1;EIF4H;MTIF2;ATF3;ATF4;EIF1
DNA damage response, signal transduction by p53 class mediator resulting in cell cycle arrest (GO:0006977)	0.0042633	0.0596998	0	0	3.42297	18.6816	CDKN1A;CCNB1;MUC1;TFDP1;CDK1;GTSE1;AURKA;E2F8
positive regulation of response to cytokine stimulus (GO:0060760)	0.00426654	0.0596998	0	0	7.45064	40.6578	IFIH1;CD74;DHX9;AXL
prostanoid biosynthetic process (GO:0046457)	0.00426654	0.0596998	0	0	7.45064	40.6578	CD74;EDN1;PTGS2;PTGS1
regulation of programmed cell death (GO:0043067)	0.00439462	0.0611742	0	0	2.1091	11.4469	BNIP3L;ASAH1;HSP90AA1;HIP1;IGFBP3;AMIGO2;NDRG1;TNFRSF10D;BCL2L11;BCL6;PERP;TP53INP1;ANP32E;BIRC5;NF2;SKP2;NOP53;TPT1
axon extension (GO:0048675)	0.00444846	0.0611742	0	0	5.39545	29.2174	HSP90AA1;HSP90AB1;SEMA3A;MAP1B;ULK1
regulation of ruffle assembly (GO:1900027)	0.00444846	0.0611742	0	0	5.39545	29.2174	CAV1;TACSTD2;EPS8L1;EPS8L3;FAM98A
protein localization to chromosome (GO:0034502)	0.00446942	0.0611742	0	0	4.39609	23.785	MCM8;XRCC5;RAD21;PLK1;TPP1;CENPA
tRNA export from nucleus (GO:0006409)	0.00446942	0.0611742	0	0	4.39609	23.785	NUP93;NUP205;NUP188;NUP98;RAN;NUP37
tRNA-containing ribonucleoprotein complex export from nucleus (GO:0071431)	0.00446942	0.0611742	0	0	4.39609	23.785	NUP93;NUP205;NUP188;NUP98;RAN;NUP37
positive regulation of cellular process (GO:0048522)	0.00454307	0.0616247	0	0	1.57292	8.48456	KMT2D;GRN;HSP90AB1;SLC44A4;LRP1;CITED2;KIF14;TTK;SMC6;MST1R;FOXM1;AREG;ETS1;PTHLH;ZFP36;ERBB3;MDK;C1QBP;LYAR;WWTR1;TIPIN;XBP1;EDN1;NPM1;SPAG5;CAV1;RPS6;FN1;TGFBR1;WDR77;EREG;VEGFA;FOSL1;NSMCE4A;GAREM1;SLFN11;SAPCD2;PRC1;CEACAM6;BIRC5;ITGB1BP1;FAM98A;KIF20B;RAD18
negative regulation of T cell activation (GO:0050868)	0.00455151	0.0616247	0	0	3.78118	20.3893	LGALS3;CEBPB;CEACAM1;IFNL1;SDC4;IFNB1;TNFRSF21
positive regulation of response to biotic stimulus (GO:0002833)	0.00455151	0.0616247	0	0	3.78118	20.3893	GRN;DHX9;IFNB1;POLR3G;DDX60;OASL;EREG
epithelium development (GO:0060429)	0.00461222	0.0616247	0	0	2.45486	13.2048	ERRFI1;CBR1;STIL;UPK2;ANXA4;CNN3;VEGFA;LGALS3;PTER;DHRS9;PGK1;CDK1;TPP1
regulation of mRNA catabolic process (GO:0061013)	0.00461222	0.0616247	0	0	2.45486	13.2048	PSMD11;PNPT1;PSMD14;PSMB8;ZFP36;PSMD7;PSMA4;PSMA1;PSMB2;PSMC2;SERBP1;PSMD1;EXOSC3
positive regulation of cellular biosynthetic process (GO:0031328)	0.0046415	0.0616247	0	0	2.14992	11.5509	NIBAN1;EDN1;HSP90AA1;NPM1;CXCL8;HSP90AB1;DHX9;NAT10;PTGS2;KLF4;HIF1A;ASS1;EREG;SLC6A9;DNA2;CPEB3;PPARGC1A
ribosomal large subunit biogenesis (GO:0042273)	0.00476096	0.0616247	0	0	3.35293	17.9292	EBNA1BP2;NPM1;RPL10;PAK1IP1;HEATR3;BRIX1;WDR12;NOP53
alpha-beta T cell activation (GO:0046631)	0.00476429	0.0616247	0	0	12.2842	65.6788	RSAD2;HLA-A;HLA-E
antigen processing and presentation of endogenous peptide antigen via MHC class I (GO:0019885)	0.00476429	0.0616247	0	0	12.2842	65.6788	TAP1;HLA-A;B2M
natural killer cell differentiation (GO:0001779)	0.00476429	0.0616247	0	0	12.2842	65.6788	NFIL3;AXL;PBX1
peptidyl-proline hydroxylation to 4-hydroxy-L-proline (GO:0018401)	0.00476429	0.0616247	0	0	12.2842	65.6788	EGLN3;P4HA1;P4HTM
positive regulation of chromosome segregation (GO:0051984)	0.00476429	0.0616247	0	0	12.2842	65.6788	CCNB1;SMC6;RAD18
protein localization to microtubule (GO:0035372)	0.00476429	0.0616247	0	0	12.2842	65.6788	CHAMP1;KIF20B;MAPRE1
regulation of CD8-positive, alpha-beta T cell proliferation (GO:2000564)	0.00476429	0.0616247	0	0	12.2842	65.6788	IRF1;HLA-A;HLA-E
regulation of metaphase/anaphase transition of cell cycle (GO:1902099)	0.00476429	0.0616247	0	0	12.2842	65.6788	CENPE;UBE2C;PLK1
regulation of transcription from RNA polymerase II promoter in response to oxidative stress (GO:0043619)	0.00476429	0.0616247	0	0	12.2842	65.6788	SESN2;HIF1A;ATF4
alpha-amino acid metabolic process (GO:1901605)	0.00515668	0.0660195	0	0	3.68404	19.4055	GOT2;ASNS;KYAT1;ALDH18A1;ASS1;GLS;SLC25A13
positive regulation of nucleocytoplasmic transport (GO:0046824)	0.00515668	0.0660195	0	0	3.68404	19.4055	JUP;DHX9;BAG3;ECT2;GTSE1;RAN;IPO5
positive regulation of organelle assembly (GO:1902117)	0.00515668	0.0660195	0	0	3.68404	19.4055	PLK4;GPSM2;CCDC88A;SDC4;SPAG5;G3BP1;CCP110
response to exogenous dsRNA (GO:0043330)	0.00518504	0.0661577	0	0	4.24428	22.3333	IFIH1;DHX9;IFNB1;CAV1;SLC3A2;IFIT1
positive regulation of cell population proliferation (GO:0008284)	0.0052231	0.0664181	0	0	1.65191	8.68024	KMT2D;CDKN1A;GRN;DHX9;KIF14;TTK;MST1R;LAMC1;FOXM1;AREG;PTHLH;ERBB3;MDK;WWTR1;CD74;TIPIN;XBP1;EDN1;NPM1;RPS6;FN1;LAMB1;TGFBR1;WDR77;EREG;VEGFA;FOSL1;GAREM1;SAPCD2;PRC1;CEACAM6;BIRC5;ITGB1BP1;FAM98A;KIF20B
regulation of protein kinase activity (GO:0045859)	0.00527198	0.0668139	0	0	2.5191	13.2136	WWTR1;CENPE;CDKN1A;CEACAM1;UBASH3B;XRCC5;TRIB3;SNX9;ITGB1BP1;ECT2;WARS1;EREG
positive regulation of vascular endothelial growth factor production (GO:0010575)	0.00535018	0.067127	0	0	5.1254	26.8091	C3;RORA;PTGS2;HIF1A;ATF4
regulation of myotube differentiation (GO:0010830)	0.00535018	0.067127	0	0	5.1254	26.8091	HDAC5;XBP1;CEACAM5;CCN3;SIK1
regulation of spindle assembly (GO:0090169)	0.00535018	0.067127	0	0	5.1254	26.8091	GPSM2;SPAG5;CHMP1B;PLK1;CHMP4C
negative regulation of immune effector process (GO:0002698)	0.00548087	0.0680858	0	0	6.82939	35.5572	LGALS3;GRN;IFNL1;CD55
positive regulation of leukocyte adhesion to vascular endothelial cell (GO:1904996)	0.00548087	0.0680858	0	0	6.82939	35.5572	NFAT5;MDK;ALOX5;ETS1
regulation of ATP biosynthetic process (GO:2001169)	0.00548087	0.0680858	0	0	6.82939	35.5572	PARP1;TMSB4X;PPARA;PPARGC1A
negative regulation of neuron apoptotic process (GO:0043524)	0.00563491	0.0695404	0	0	2.98232	15.4448	FOXQ1;NRBP2;GRN;ERBB3;MDK;KIF14;SOD2;HIF1A;PPARGC1A
regulation of hematopoietic stem cell differentiation (GO:1902036)	0.00563491	0.0695404	0	0	2.98232	15.4448	PSMD7;PSMA4;PSMD11;PSMA1;PSMD14;PSMB2;PSMC2;PSMD1;PSMB8
spindle assembly (GO:0051225)	0.0056788	0.069853	0	0	2.77758	14.3629	TPX2;KIFC2;KIFC1;BCCIP;NEK2;HAUS6;KIF11;SMC3;MAPRE1;GOLGA8A
peptidyl-serine modification (GO:0018209)	0.00578055	0.070873	0	0	2.1545	11.1027	PARP1;PARP2;PLK1;DYRK1B;TTK;TGFBR1;AURKA;HIPK2;RPS6KA5;MKNK2;CDK1;ULK1;CLSPN;TOP1;POGLUT3;SGK2
positive regulation of cell-cell adhesion (GO:0022409)	0.00582029	0.0711285	0	0	3.59175	18.4846	PTPRU;CITED2;MDK;PODXL;CEACAM6;CD44;FUT3
regulation of neuron apoptotic process (GO:0043523)	0.00597784	0.072389	0	0	2.59983	13.3103	FOXQ1;NRBP2;GRN;EGLN3;ERBB3;MDK;DDIT3;KIF14;SOD2;PPARGC1A;ATF4
positive regulation of cytokine-mediated signaling pathway (GO:0001961)	0.00598113	0.072389	0	0	4.10259	21.0017	CD74;EDN1;AXL;CASP4;PARP14;HIF1A
positive regulation of mitotic nuclear division (GO:0045840)	0.00598113	0.072389	0	0	4.10259	21.0017	EDN1;ESPL1;NUSAP1;DLGAP5;AURKA;EREG
apoptotic process (GO:0006915)	0.00602079	0.0726354	0	0	1.95537	9.99688	PPP1R15A;EGLN3;HIP1;PARP1;TNFRSF19;YARS1;IFIT2;BBC3;CIT;HSPD1;NFKBIA;BCL2L11;ESPL1;ERBB3;IRF1;DDIT4;CASP4;PDCD4;OGT;TNFRSF21
retrograde vesicle-mediated transport, Golgi to endoplasmic reticulum (GO:0006890)	0.00617395	0.0742452	0	0	2.7404	13.9416	CENPE;KIF18A;RACGAP1;KIF4A;KIF23;KIF2C;KIF11;ATP9A;KIF15;TAPBP
modification-dependent protein catabolic process (GO:0019941)	0.00633005	0.0756805	0	0	2.02767	10.265	XBP1;UBE2H;PSMD11;PSMD14;UBE2C;PLK1;BUB1B;UBE2L6;ISG15;ARRB1;HERPUD1;AURKA;CDC20;RNF213;PTTG1;PSMC2;SQSTM1;MAD2L1
DNA geometric change (GO:0032392)	0.00637373	0.0756805	0	0	4.88108	24.6766	DHX9;DDX1;HNRNPA2B1;HMGB3;DNA2
meiosis I (GO:0007127)	0.00637373	0.0756805	0	0	4.88108	24.6766	SGO1;SGO2;BCL2L11;PTTG1;MYBL1
negative regulation of intrinsic apoptotic signaling pathway in response to DNA damage (GO:1902230)	0.00637373	0.0756805	0	0	4.88108	24.6766	CD74;MUC1;DDIAS;CD44;TPT1
positive regulation of transcription by RNA polymerase II (GO:0045944)	0.00650684	0.0767536	0	0	1.44682	7.28457	TCERG1;CALCOCO1;CITED2;RORA;ARRB1;FOXM1;LITAF;ETS1;RPS6KA5;MYBL1;DLGAP5;BCAS3;EDN1;PARP1;CKAP2;FOS;KAT2A;TFDP1;ELF3;DDIT3;IRF1;RFX5;ITGA6;NCOA7;IRF5;ITGB1BP1;PPARA;SQSTM1;ATF3;ATF4;KMT2D;NOTCH3;HDAC5;NFAT5;CEBPB;NUFIP1;DHX9;HIF1A;MUC1;PPARGC1A;E2F8;H2AZ1;WWTR1;XBP1;NPM1;JUND;JUP;IFNB1;NR2F2;RRP1B;KLF4;PBX1;VEGFA;FOSL2;HIPK2;FOSL1;NFKBIA;CREBRF;OGT
ribonucleoprotein complex biogenesis (GO:0022613)	0.00652339	0.0767536	0	0	3.159	15.8972	LTV1;EBNA1BP2;NPM1;PAK1IP1;RPS6;HEATR3;RIOK1;WDR12
nuclear-transcribed mRNA catabolic process, nonsense-mediated decay (GO:0000184)	0.00652726	0.0767536	0	0	2.44389	12.2971	RPS26;RPL30;RPL41;RPL10;RPS18;RPS8;RPLP1;RPS6;RPL13A;RPL37;MAGOHB;RPS12
substrate adhesion-dependent cell spreading (GO:0034446)	0.00654567	0.0767536	0	0	3.50396	17.6212	EFNA1;LAMB3;LAMB2;KIF14;FN1;LAMB1;LAMC1
regulation of Ras protein signal transduction (GO:0046578)	0.00670204	0.0778256	0	0	2.7042	13.5355	LRRC59;STARD13;KIF14;EPS8L1;SPRY1;EPS8L3;FOXM1;SQSTM1;OGT;RALGPS1
positive regulation of cytokinesis (GO:0032467)	0.00686265	0.0778256	0	0	3.97004	19.7774	RACGAP1;KIF14;KIF23;ECT2;KIF20B;CIT
tRNA transport (GO:0051031)	0.00686265	0.0778256	0	0	3.97004	19.7774	NUP93;NUP205;NUP188;NUP98;RAN;NUP37
basement membrane assembly (GO:0070831)	0.00689992	0.0778256	0	0	10.2363	50.9384	LAMB3;LAMB2;LAMB1
histone phosphorylation (GO:0016572)	0.00689992	0.0778256	0	0	10.2363	50.9384	CCNA2;RPS6KA5;INCENP
N-acylphosphatidylethanolamine metabolic process (GO:0070292)	0.00689992	0.0778256	0	0	10.2363	50.9384	PLAAT3;PLAAT5;PLAAT4
ornithine metabolic process (GO:0006591)	0.00689992	0.0778256	0	0	10.2363	50.9384	ARG2;ODC1;ALDH18A1
positive regulation of ATP biosynthetic process (GO:2001171)	0.00689992	0.0778256	0	0	10.2363	50.9384	TMSB4X;PPARA;PPARGC1A
positive regulation of DNA-directed DNA polymerase activity (GO:1900264)	0.00689992	0.0778256	0	0	10.2363	50.9384	RFC5;RFC3;DSCC1
regulation of CD8-positive, alpha-beta T cell activation (GO:2001185)	0.00689992	0.0778256	0	0	10.2363	50.9384	IRF1;HLA-A;HLA-E
regulation of DNA-directed DNA polymerase activity (GO:1900262)	0.00689992	0.0778256	0	0	10.2363	50.9384	RFC5;RFC3;DSCC1
midbody abscission (GO:0061952)	0.00690589	0.0778256	0	0	6.30372	31.3634	CHMP1B;CHMP4C;KIF20A;CEP55
negative regulation of fatty acid metabolic process (GO:0045922)	0.00690589	0.0778256	0	0	6.30372	31.3634	CEACAM1;ERLIN1;TRIB3;WDTC1
regulation of angiogenesis (GO:0045765)	0.00699515	0.0785963	0	0	2.00554	9.95255	XBP1;GRN;BTG1;CXCL8;JUP;THBS2;KLF4;HIF1A;ETS1;WARS1;HIPK2;VEGFA;AMOT;CEACAM1;SARS1;ALOX5;ADM2;PGK1
T cell receptor signaling pathway (GO:0050852)	0.00720585	0.0807227	0	0	2.15988	10.6544	PSMD11;PSMD14;BTN3A1;HLA-A;PSMB8;PSMD7;PSMA4;PSMA1;PSMB2;PSMC2;UBE2N;PSMD1;HLA-DRA;RBCK1;TNFRSF21
receptor internalization (GO:0031623)	0.00733616	0.0816962	0	0	3.42035	16.8108	CEACAM1;CXCL8;LRP1;CAV1;MX2;CD9;ARRB1
regulation of interferon-beta production (GO:0032648)	0.00733616	0.0816962	0	0	3.42035	16.8108	IFIH1;HSP90AA1;DHX9;IRF1;POLR3G;IRF5;ISG15
NIK/NF-kappaB signaling (GO:0038061)	0.00739098	0.0820639	0	0	2.84422	13.958	PSMD7;PSMA4;PSMD11;PSMA1;PSMD14;PSMB2;PSMC2;PSMD1;PSMB8
cellular response to chemical stress (GO:0062197)	0.00747949	0.0828024	0	0	2.51277	12.3015	PNPT1;PARP1;GPX3;PRDX1;CAV1;TXNRD1;SESN2;GSR;SOD2;PPARGC1A;ATF4
cellular protein modification process (GO:0006464)	0.00750818	0.0828424	0	0	1.41073	6.90097	PTPRU;SERPINA1;CCNF;UBE2L6;LAMC1;MSLN;PTPRH;HERC5;NRBP2;PSMD7;RPS6KA5;PPP2R1B;PSMD1;NEK2;SKP2;IGFBP1;MANBA;PARP1;IGFBP4;PARP2;IGFBP3;DYRK1B;PDIA6;TGFBR1;ERN1;PSMA4;PSMA1;CTDSP2;BIRC5;ULK1;SIK1;SGK2;MTMR2;PSMD11;PSMD14;HIF1A;HSP90B1;AURKA;C3;FBXL20;NUAK2;PSMB2;MKNK2;APOL1;DCAF13;WDTC1;PLK4;EGLN3;GOLM1;LAMB2;PLK1;FN1;ISG15;LAMB1;PARP14;PSMB8;HIPK2;SRPK1;PDP1;ADM2;CTH;PSMC2;UST;CDK1;PNPLA2
microtubule polymerization or depolymerization (GO:0031109)	0.00752712	0.0828424	0	0	4.65897	22.7788	KIF18A;CENPJ;KIF14;KIF2C;CKAP5
glucose metabolic process (GO:0006006)	0.00794669	0.0872051	0	0	3.04168	14.7065	MDH1;GOT2;SORD;PGK1;PPARGC1A;ATF4;SLC25A13;PCK2
positive regulation of angiogenesis (GO:0045766)	0.00800738	0.0873617	0	0	2.37302	11.4555	XBP1;GRN;BTG1;CXCL8;JUP;MDK;ADM2;KLF4;ETS1;HIF1A;HIPK2;VEGFA
tumor necrosis factor-mediated signaling pathway (GO:0033209)	0.00800738	0.0873617	0	0	2.37302	11.4555	EDAR;NFKBIA;PSMD7;PSMD11;PSMA4;PSMD14;PSMA1;PSMB2;TMSB4X;PSMC2;PSMD1;PSMB8
regulation of hematopoietic progenitor cell differentiation (GO:1901532)	0.00806053	0.0876874	0	0	2.80098	13.5029	PSMD7;PSMA4;PSMD11;PSMA1;PSMD14;PSMB2;PSMC2;PSMD1;PSMB8
regulation of endothelial cell migration (GO:0010594)	0.00849819	0.0904601	0	0	2.6011	12.4018	BCAS3;EDN1;CEACAM1;GRN;DNAJA4;STC1;ITGB1BP1;NR2F2;ETS1;VEGFA
regulation of type I interferon production (GO:0032479)	0.00849819	0.0904601	0	0	2.6011	12.4018	HERC5;IFIH1;DHX9;XRCC5;IRF1;G3BP1;POLR3G;UBE2L6;IRF5;ISG15
cellular response to glucocorticoid stimulus (GO:0071385)	0.00855573	0.0904601	0	0	5.85315	27.8677	ZFP36;BCL2L11;KLF9;PCK2
DNA conformation change (GO:0071103)	0.00855573	0.0904601	0	0	5.85315	27.8677	TOP2A;HAT1;HMGB3;TOP1
DNA strand elongation (GO:0022616)	0.00855573	0.0904601	0	0	5.85315	27.8677	GINS1;GINS2;RFC3;MCM4
DNA strand elongation involved in DNA replication (GO:0006271)	0.00855573	0.0904601	0	0	5.85315	27.8677	GINS1;GINS2;RFC3;MCM4
microtubule depolymerization (GO:0007019)	0.00855573	0.0904601	0	0	5.85315	27.8677	KIF18A;KIF14;KIF2C;CKAP5
negative regulation of interleukin-8 production (GO:0032717)	0.00855573	0.0904601	0	0	5.85315	27.8677	ANXA4;TMSB4X;ARRB1;KLF4
nucleotide biosynthetic process (GO:0009165)	0.00855573	0.0904601	0	0	5.85315	27.8677	PRPS1;ADSL;RRM1;ME1
response to interferon-alpha (GO:0035455)	0.00855573	0.0904601	0	0	5.85315	27.8677	IFITM3;AXL;MX2;LAMP3
protein targeting to ER (GO:0045047)	0.00863347	0.0910262	0	0	2.45789	11.6802	RPS26;RPL30;RPL41;RPL10;RPS18;RPS8;RPLP1;RPS6;RPL13A;RPL37;RPS12
ubiquitin-dependent protein catabolic process (GO:0006511)	0.00876346	0.0914364	0	0	1.70591	8.08116	PSMD11;PSMD14;KIF14;BUB1B;UBE2L6;ARRB1;HERPUD1;AURKA;CDC20;PSMD7;RNF213;PSMB2;PTTG1;PSMD1;SKP2;XBP1;UBE2H;UBE2C;PLK1;PSMB8;PSMA4;PSMA1;DDIT3;PSMC2;RBCK1;SQSTM1;MAD2L1
cellular response to epidermal growth factor stimulus (GO:0071364)	0.00881813	0.0914364	0	0	4.45617	21.0819	EEF1A1;ZFP36;GAREM1;MARS1;KNSTRN
neutral amino acid transport (GO:0015804)	0.00881813	0.0914364	0	0	4.45617	21.0819	SLC6A9;SLC1A4;SLC3A2;SLC1A5;SLC38A2
positive regulation of fibroblast proliferation (GO:0048146)	0.00881813	0.0914364	0	0	4.45617	21.0819	CD74;CDKN1A;DHX9;FN1;EREG
positive regulation of protein import into nucleus (GO:0042307)	0.00881813	0.0914364	0	0	4.45617	21.0819	JUP;BAG3;ECT2;RAN;IPO5
regulation of microtubule polymerization or depolymerization (GO:0031110)	0.00881813	0.0914364	0	0	4.45617	21.0819	MAP2;MAP1B;SKA3;MAPRE1;SKA1
regulation of exit from mitosis (GO:0007096)	0.00890163	0.0920487	0	0	3.72904	17.6067	CDC20;ANLN;UBE2C;BUB1B;NEK2;MAD2L1
regulation of translation (GO:0006417)	0.00936764	0.096564	0	0	2.03384	9.49902	NIBAN1;GRB7;EIF5B;NPM1;RPL10;DHX9;DDX1;NAT10;RPL13A;MTIF2;EIF1;GRM5;NCL;EIF4H;GEMIN5;CPEB3
positive regulation of intracellular signal transduction (GO:1902533)	0.00951248	0.096564	0	0	1.54933	7.21235	NFAT5;HSP90AB1;HIP1;DDX1;SECTM1;MST1R;ADRB2;DDX60;AREG;LITAF;BBC3;OASL;BCL2L11;ERBB3;C1QBP;TNFSF10;RPL37;ECT2;CD74;HSP90AA1;GDF15;CAV1;TNFRSF19;FN1;TGFBR1;EREG;VEGFA;EDAR;AXL;DDIT3;PDCD4;UBE2N;ROR1;TRIB3;ITGB1BP1;RBCK1;PIK3AP1;JCAD
DNA damage response, signal transduction by p53 class mediator resulting in transcription of p21 class mediator (GO:0006978)	0.00951786	0.096564	0	0	8.77352	40.8371	MUC1;FOXM1;HIPK2
mitotic DNA replication checkpoint signaling (GO:0033314)	0.00951786	0.096564	0	0	8.77352	40.8371	ORC1;CLSPN;TICRR
nuclear pore complex assembly (GO:0051292)	0.00951786	0.096564	0	0	8.77352	40.8371	NUP93;NUP205;NUP98
protein poly-ADP-ribosylation (GO:0070212)	0.00951786	0.096564	0	0	8.77352	40.8371	PARP1;PARP2;PARP14
regulation of endoplasmic reticulum unfolded protein response (GO:1900101)	0.00951786	0.096564	0	0	8.77352	40.8371	ERN1;XBP1;HSPA5
regulation of innate immune response (GO:0045088)	0.00959117	0.0970462	0	0	2.93274	13.6282	HSP90AB1;DHX9;IFNB1;IRF1;POLR3G;LYAR;EREG;HLA-E
regulation of stem cell differentiation (GO:2000736)	0.00988663	0.0997675	0	0	2.53661	11.7104	PSMD7;PSMA4;PSMD11;PSMA1;PSMD14;PSMB2;PSMC2;TACSTD2;PSMD1;PSMB8
nucleocytoplasmic transport (GO:0006913)	0.0100687	0.101063	0	0	3.61917	16.6421	NUP205;NPM1;ATXN1;SNRPG;GEMIN5;NUP98
ribosomal small subunit biogenesis (GO:0042274)	0.0100687	0.101063	0	0	3.61917	16.6421	LTV1;NPM1;UTP4;WDR3;RPS6;RIOK1
negative regulation of cellular biosynthetic process (GO:0031327)	0.0101316	0.101424	0	0	3.19183	14.6572	CEACAM1;CAV1;PRMT3;ERLIN1;SIK1;TRIB3;WDTC1
negative regulation of striated muscle cell differentiation (GO:0051154)	0.0104434	0.103445	0	0	5.46265	24.9194	HDAC5;XBP1;CEACAM5;CCN3
positive regulation of neutrophil chemotaxis (GO:0090023)	0.0104434	0.103445	0	0	5.46265	24.9194	CD74;CXCL8;MDK;C1QBP
regulation of RIG-I signaling pathway (GO:0039535)	0.0104434	0.103445	0	0	5.46265	24.9194	C1QBP;DDX60;NOP53;OASL
regulation of T cell cytokine production (GO:0002724)	0.0104434	0.103445	0	0	5.46265	24.9194	HLA-A;HLA-F;B2M;CD55
IRE1-mediated unfolded protein response (GO:0036498)	0.0112158	0.110704	0	0	3.12227	14.0204	ERN1;XBP1;HSPA5;CTDSP2;DNAJB11;TPP1;PDIA6
ribonucleoprotein complex assembly (GO:0022618)	0.0112351	0.110704	0	0	2.17384	9.75774	HSP90AA1;HSP90AB1;RPL10;DHX9;XRCC5;DDX1;WDR77;SRPK1;SNRPG;EIF4H;GEMIN5;BRIX1;NOP53
negative regulation of cell-cell adhesion (GO:0022408)	0.0113406	0.111452	0	0	3.51558	15.7476	PODXL;NF2;KLF4;PPARA;ASS1;VEGFA
ERBB signaling pathway (GO:0038127)	0.0114762	0.112491	0	0	2.83131	12.6488	GRB7;HSP90AA1;RPS6KA5;GAREM1;ERBB3;AREG;EREG;FAM83A
alpha-amino acid catabolic process (GO:1901606)	0.0118426	0.115183	0	0	4.09925	18.1845	GOT2;BLMH;KYAT1;ACAT1;IDO1
maturation of SSU-rRNA from tricistronic rRNA transcript (SSU-rRNA, 5.8S rRNA, LSU-rRNA) (GO:0000462)	0.0118426	0.115183	0	0	4.09925	18.1845	UTP4;RPS8;UTP20;NOL10;DCAF13
positive regulation of protein import (GO:1904591)	0.0118426	0.115183	0	0	4.09925	18.1845	JUP;BAG3;ECT2;RAN;IPO5
regulation of epidermal growth factor receptor signaling pathway (GO:0042058)	0.0125149	0.118955	0	0	2.78318	12.1926	ERRFI1;NEU3;CCDC88A;CEACAM1;HIP1;SPRY1;AREG;EREG
mitotic cytokinetic process (GO:1902410)	0.0125807	0.118955	0	0	5.12097	22.4073	CHMP1B;CHMP4C;KIF20A;CEP55
positive regulation of interferon-alpha production (GO:0032727)	0.0125807	0.118955	0	0	5.12097	22.4073	IFIH1;DHX9;IRF5;HSPD1
regulation of nuclear division (GO:0051783)	0.0125807	0.118955	0	0	5.12097	22.4073	BORA;NEK2;MKI67;KIF20B
regulation of programmed necrotic cell death (GO:0062098)	0.0125807	0.118955	0	0	5.12097	22.4073	ASAH1;HSP90AA1;MLKL;OGT
regulation of protein modification by small protein conjugation or removal (GO:1903320)	0.0125807	0.118955	0	0	5.12097	22.4073	HSP90AA1;HSP90AB1;HIF1A;TGFBR1
cyclooxygenase pathway (GO:0019371)	0.0126379	0.118955	0	0	7.67642	33.5541	CBR1;PTGS2;PTGS1
DNA damage response, signal transduction resulting in transcription (GO:0042772)	0.0126379	0.118955	0	0	7.67642	33.5541	MUC1;FOXM1;HIPK2
glutamine family amino acid biosynthetic process (GO:0009084)	0.0126379	0.118955	0	0	7.67642	33.5541	ALDH18A1;ASS1;GLS
negative regulation of centrosome duplication (GO:0010826)	0.0126379	0.118955	0	0	7.67642	33.5541	KAT2A;NPM1;CCNF
peptidyl-proline hydroxylation (GO:0019511)	0.0126379	0.118955	0	0	7.67642	33.5541	EGLN3;P4HA1;P4HTM
positive regulation of posttranscriptional gene silencing (GO:0060148)	0.0126379	0.118955	0	0	7.67642	33.5541	ZFP36;DHX9;XPO5
positive regulation of transcription, DNA-templated (GO:0045893)	0.0126413	0.118955	0	0	1.34988	5.90006	TCERG1;CALCOCO1;CITED2;RORA;ARRB1;FOXM1;LITAF;ETS1;WDR43;RPS6KA5;MYBL1;BCAS3;EDN1;PARP1;CKAP2;DYRK1B;FOS;ILF2;TGFBR1;DNAJC2;KAT2A;PSRC1;TFDP1;ELF3;DDIT3;IRF1;RFX5;ITGA6;NCOA7;IRF5;ITGB1BP1;PPARA;SQSTM1;ATF3;ATF4;KMT2D;NFAT5;HDAC5;CEBPB;NUFIP1;DHX9;MLLT3;HIF1A;IFNL1;NFIL3;TP53INP2;TP53INP1;PPARGC1A;LYAR;SNX5;E2F8;H2AZ1;WWTR1;CD74;XBP1;NPM1;JUND;JUP;IFNB1;NR2F2;RRP1B;KLF4;H1-0;PBX1;VEGFA;FOSL2;HIPK…
positive regulation of protein tyrosine kinase activity (GO:0061098)	0.0127217	0.119413	0	0	3.41774	14.9166	EFNA1;GRM5;ERBB3;NEDD9;AREG;EREG
mRNA metabolic process (GO:0016071)	0.0131746	0.123356	0	0	2.41673	10.4632	ERN1;TCERG1;ZFP36;PNPT1;CPSF3;HNRNPA2B1;SNRPG;PPARGC1A;LSM3;EREG
positive regulation of leukocyte cell-cell adhesion (GO:1903039)	0.0135901	0.126381	0	0	3.94138	16.9417	NFAT5;MDK;ETS1;CD44;HSPD1
positive regulation of ubiquitin-protein transferase activity (GO:0051443)	0.0135901	0.126381	0	0	3.94138	16.9417	CDC20;UBE2C;PLK1;UBE2N;TRIB3
interstrand cross-link repair (GO:0036297)	0.013632	0.126381	0	0	2.99186	12.8511	RAD51AP1;FANCI;MCM8;FANCD2;RFWD3;UBE2T;NUCKS1
pyruvate metabolic process (GO:0006090)	0.013632	0.126381	0	0	2.99186	12.8511	LDHB;HKDC1;ME1;PGK1;ME2;DLD;PCK2
regulation of intracellular signal transduction (GO:1902531)	0.0140385	0.129686	0	0	1.57783	6.73093	ARHGAP11A;PAK1IP1;ARHGAP19;AURKA;AKAP12;RACGAP1;PRKAR2A;TMSB4X;TP53INP1;GPAT3;ECT2;FAM83D;RFC5;STARD13;USP7;RFC3;ARHGEF17;ARHGAP26;HIPK2;VEGFA;NFKBIA;TPX2;DEPDC1B;CEACAM1;DDIT4;JMY;CDK1;NF2;DNA2;SQSTM1;NOP53
cellular response to oxidative stress (GO:0034599)	0.0140573	0.129686	0	0	2.18298	9.30956	PNPT1;PARP1;GPX3;PRDX1;TXNRD1;SESN2;GSR;FOS;SOD2;HIF1A;PPARGC1A;ATF4
natural killer cell activation (GO:0030101)	0.0142166	0.130515	0	0	3.3252	14.1432	NFIL3;IFNB1;AXL;PRDX1;ULBP2;PBX1
regulation of cell-cell adhesion (GO:0022407)	0.0142166	0.130515	0	0	3.3252	14.1432	CEACAM1;CITED2;PODXL;NF2;CELSR2;FUT3
positive regulation of cytokine production (GO:0001819)	0.0145884	0.133603	0	0	1.66401	7.03463	CEBPB;DHX9;RORA;PTGS2;HIF1A;HSPD1;C3;IFIH1;IFNL1;MDK;G3BP1;CD74;XBP1;BTN3A1;XRCC5;ISG15;HLA-A;EREG;HLA-E;KAT2A;DDIT3;IRF1;POLR3G;IRF5;ATF4
peptidyl-serine phosphorylation (GO:0018105)	0.0146562	0.133898	0	0	2.02799	8.56396	PLK1;DYRK1B;TTK;TGFBR1;AURKA;HIPK2;ERN1;RPS6KA5;MKNK2;CDK1;ULK1;CLSPN;TOP1;SGK2
regulation of ATP metabolic process (GO:1903578)	0.0149704	0.135849	0	0	2.93065	12.3137	NUP93;NUP205;NUP188;NUP98;HIF1A;OGT;NUP37
positive regulation of T cell cytokine production (GO:0002726)	0.0149781	0.135849	0	0	4.81948	20.2474	RSAD2;HLA-A;B2M;CD55
regulation of anoikis (GO:2000209)	0.0149781	0.135849	0	0	4.81948	20.2474	CEACAM6;CAV1;CEACAM5;SIK1
regulation of defense response (GO:0031347)	0.0151975	0.137508	0	0	2.49712	10.4545	HERC5;GRN;BCL6;TMSB4X;IRF1;ALOX5;CASP4;PTGS2;PIK3AP1
regulation of canonical Wnt signaling pathway (GO:0060828)	0.015464	0.139584	0	0	1.76867	7.37402	IGFBP1;TLE4;WWTR1;PTPRU;PSMD11;JUP;PSMD14;IGFBP4;CAV1;TPBG;MLLT3;PSMB8;PSMD7;PSMA4;PSMA1;PSMB2;MDK;DDIT3;PSMC2;PSMD1
response to amino acid (GO:0043200)	0.0155032	0.139603	0	0	3.7952	15.8135	XBP1;SESN2;CAPN2;CPEB3;IPO5
positive regulation of cell division (GO:0051781)	0.0158295	0.142201	0	0	3.23752	13.4224	RACGAP1;KIF14;KIF23;ECT2;KIF20B;CIT
negative regulation of neuron death (GO:1901215)	0.0161339	0.142783	0	0	2.33397	9.63192	FOXQ1;NRBP2;GRN;ERBB3;MDK;KIF14;HLA-F;SOD2;PPARGC1A;ATF4
adipose tissue development (GO:0060612)	0.0162736	0.142783	0	0	6.82313	28.0991	XBP1;SPTLC2;DYRK1B
negative regulation of cell division (GO:0051782)	0.0162736	0.142783	0	0	6.82313	28.0991	ORC6;CHMP4C;E2F8
nuclear body organization (GO:0030575)	0.0162736	0.142783	0	0	6.82313	28.0991	SERBP1;ETS1;HIPK2
positive regulation of cellular senescence (GO:2000774)	0.0162736	0.142783	0	0	6.82313	28.0991	ARG2;B2M;YPEL3
positive regulation of endoplasmic reticulum unfolded protein response (GO:1900103)	0.0162736	0.142783	0	0	6.82313	28.0991	ERN1;XBP1;BCL2L11
positive regulation of ubiquitin protein ligase activity (GO:1904668)	0.0162736	0.142783	0	0	6.82313	28.0991	CDC20;UBE2C;PLK1
regulation of DNA-dependent DNA replication (GO:0090329)	0.0162736	0.142783	0	0	6.82313	28.0991	TIPIN;GMNN;TICRR
regulation of leukocyte cell-cell adhesion (GO:1903037)	0.0162736	0.142783	0	0	6.82313	28.0991	MDK;PPARA;ASS1
regulation of sister chromatid cohesion (GO:0007063)	0.0162736	0.142783	0	0	6.82313	28.0991	ESPL1;RAD21;BUB1
carboxylic acid transport (GO:0046942)	0.0163997	0.143222	0	0	2.87189	11.8049	SLC6A9;PSAP;SLC17A5;SLC1A4;SLC3A2;SLC1A5;SLC38A2
cellular response to peptide (GO:1901653)	0.0163997	0.143222	0	0	2.87189	11.8049	GRM5;XBP1;LRP1;CAV1;CASP4;ADRB2;ICAM1
positive regulation of cellular protein localization (GO:1903829)	0.0173659	0.148366	0	0	2.60592	10.5624	WWTR1;CCDC88A;HSP90AB1;SESN2;PLK1;CDK1;GTSE1;NDC80
regulation of glycolytic process (GO:0006110)	0.0173659	0.148366	0	0	2.60592	10.5624	NUP93;NUP205;NUP188;NUP98;PPARA;HIF1A;OGT;NUP37
regulation of protein kinase B signaling (GO:0051896)	0.0174039	0.148366	0	0	1.84177	7.46113	HSP90AA1;HIP1;HSP90AB1;GDF15;MST1R;AREG;TGFBR1;EREG;ERBB3;AXL;DDIT3;C1QBP;TRIB3;ITGB1BP1;PPARA;PIK3AP1;NOP53
negative regulation of cell migration (GO:0030336)	0.0174465	0.148366	0	0	2.04022	8.26008	PTPRU;CD74;CLIC4;LRP1;CITED2;IGFBP3;TACSTD2;STC1;CORO1C;NAV3;TP53INP1;ITGB1BP1;NF2
regulation of pri-miRNA transcription by RNA polymerase II (GO:1902893)	0.0175646	0.148366	0	0	3.15434	12.7494	FOSL1;FOS;KLF4;PPARA;ETS1;HIF1A
neuron projection extension (GO:1990138)	0.0175878	0.148366	0	0	3.65946	14.7862	HSP90AA1;HSP90AB1;SEMA3A;MAP1B;ULK1
positive regulation of cytokine production involved in immune response (GO:0002720)	0.0175878	0.148366	0	0	3.65946	14.7862	HLA-A;HLA-F;B2M;CD55;HLA-E
positive regulation of kinase activity (GO:0033674)	0.0176173	0.148366	0	0	2.19412	8.86179	CD74;CENPE;CDKN1A;ERBB3;LMO4;XRCC5;AXL;ROR1;SNX9;MST1R;EREG
glutamate metabolic process (GO:0006536)	0.0176449	0.148366	0	0	4.55149	18.3758	GOT2;ALDH18A1;GCLM;GLS
homologous chromosome segregation (GO:0045143)	0.0176449	0.148366	0	0	4.55149	18.3758	SGO1;SGO2;PTTG1;FANCD2
maturation of 5.8S rRNA from tricistronic rRNA transcript (SSU-rRNA, 5.8S rRNA, LSU-rRNA) (GO:0000466)	0.0176449	0.148366	0	0	4.55149	18.3758	NOL9;UTP20;WDR12;EXOSC3
negative regulation of cyclin-dependent protein kinase activity (GO:1904030)	0.0176449	0.148366	0	0	4.55149	18.3758	CDKN1A;PLK1;NR2F2;IPO5
positive regulation of granulocyte chemotaxis (GO:0071624)	0.0176449	0.148366	0	0	4.55149	18.3758	CD74;CXCL8;MDK;C1QBP
positive regulation of neutrophil migration (GO:1902624)	0.0176449	0.148366	0	0	4.55149	18.3758	CD74;CXCL8;MDK;C1QBP
proteasomal ubiquitin-independent protein catabolic process (GO:0010499)	0.0176449	0.148366	0	0	4.55149	18.3758	PSMA4;PSMA1;PSMB2;PSMB8
regulation of endoplasmic reticulum stress-induced intrinsic apoptotic signaling pathway (GO:1902235)	0.0176449	0.148366	0	0	4.55149	18.3758	XBP1;BCL2L11;DDIT3;HERPUD1
positive regulation of macromolecule biosynthetic process (GO:0010557)	0.0176589	0.148366	0	0	2.1079	8.50859	NIBAN1;XBP1;NPM1;HSPH1;IFNL1;SLC6A9;DHX9;NAT10;DNA2;CPEB3;KLF4;EREG
regulation of primary metabolic process (GO:0080090)	0.0186587	0.152854	0	0	2.08993	8.32094	PSMD7;PSMD11;PSMA4;PSMD14;PSMA1;PSMB2;PSAP;ODC1;PSMC2;PSMD1;PPARA;PSMB8
cell morphogenesis involved in differentiation (GO:0000904)	0.0187642	0.152854	0	0	2.56506	10.1982	EFNA1;LAMB3;LAMB2;KIF14;FN1;LAMB1;LAMC1;ATF4
negative regulation of epithelial cell proliferation (GO:0050680)	0.0187642	0.152854	0	0	2.56506	10.1982	CEACAM1;ALOX5;CAV1;KLF9;NR2F2;B2M;EREG;WDR77
positive regulation of protein kinase B signaling (GO:0051897)	0.0188116	0.152854	0	0	1.95849	7.78163	HSP90AA1;HIP1;HSP90AB1;GDF15;MST1R;AREG;TGFBR1;EREG;ERBB3;AXL;C1QBP;TRIB3;ITGB1BP1;PIK3AP1
regulation of mRNA stability (GO:0043488)	0.0193425	0.152854	0	0	2.00933	7.92772	NPM1;PSMD11;PSMD14;PSMB8;ZFP36;PSMD7;PSMA4;PSMA1;PSMB2;PSMC2;SERBP1;PSMD1;EXOSC3
interleukin-12-mediated signaling pathway (GO:0035722)	0.0194258	0.152854	0	0	3.07532	12.1203	MTAP;HNRNPA2B1;TCP1;PDCD4;SOD2;LMNB1
postreplication repair (GO:0006301)	0.0194258	0.152854	0	0	3.07532	12.1203	RFC5;RFC3;UBE2N;UBE2L6;ISG15;RAD18
positive regulation of apoptotic signaling pathway (GO:2001235)	0.0195429	0.152854	0	0	2.76114	10.8655	BCL2L11;IFNB1;DDIT3;CAV1;TNFSF10;TGFBR1;BBC3
regulation of protein-containing complex assembly (GO:0043254)	0.0198077	0.152854	0	0	2.1521	8.43987	LGALS3;HSP90AA1;BCL2L11;GSN;HSPA5;MMP1;HJURP;ULK1;NOP53;WARS1;VEGFA
anion homeostasis (GO:0055081)	0.0198258	0.152854	0	0	13.6359	53.4633	CYBRD1;GLS
coronary artery morphogenesis (GO:0060982)	0.0198258	0.152854	0	0	13.6359	53.4633	TGFBR1;VEGFA
de novo centriole assembly (GO:0097742)	0.0198258	0.152854	0	0	13.6359	53.4633	PLK4;CEP152
de novo centriole assembly involved in multi-ciliated epithelial cell differentiation (GO:0098535)	0.0198258	0.152854	0	0	13.6359	53.4633	PLK4;CEP152
deoxyribonucleotide metabolic process (GO:0009262)	0.0198258	0.152854	0	0	13.6359	53.4633	RRM1;DERA
insulin metabolic process (GO:1901142)	0.0198258	0.152854	0	0	13.6359	53.4633	ERN1;CEACAM1
L-aspartate transmembrane transport (GO:0070778)	0.0198258	0.152854	0	0	13.6359	53.4633	SLC1A4;SLC1A5
meiotic sister chromatid segregation (GO:0045144)	0.0198258	0.152854	0	0	13.6359	53.4633	SGO1;SGO2
mitochondrial DNA repair (GO:0043504)	0.0198258	0.152854	0	0	13.6359	53.4633	PARP1;DNA2
mRNA cleavage (GO:0006379)	0.0198258	0.152854	0	0	13.6359	53.4633	ERN1;CPSF3
negative regulation of CREB transcription factor activity (GO:0032792)	0.0198258	0.152854	0	0	13.6359	53.4633	DDIT3;SIK1
negative regulation of interleukin-13 production (GO:0032696)	0.0198258	0.152854	0	0	13.6359	53.4633	IFNL1;TNFRSF21
negative regulation of interleukin-5 production (GO:0032714)	0.0198258	0.152854	0	0	13.6359	53.4633	IFNL1;TNFRSF21
negative regulation of regulatory T cell differentiation (GO:0045590)	0.0198258	0.152854	0	0	13.6359	53.4633	MDK;IRF1
negative regulation of RNA polymerase II regulatory region sequence-specific DNA binding (GO:1903026)	0.0198258	0.152854	0	0	13.6359	53.4633	DDIT3;TMSB4X
positive regulation of MHC class I biosynthetic process (GO:0045345)	0.0198258	0.152854	0	0	13.6359	53.4633	HSPH1;IFNL1
positive regulation of prostaglandin biosynthetic process (GO:0031394)	0.0198258	0.152854	0	0	13.6359	53.4633	CD74;PTGS2
positive regulation of protein localization to cell cortex (GO:1904778)	0.0198258	0.152854	0	0	13.6359	53.4633	GPSM2;EPB41L2
positive regulation of transcription from RNA polymerase II promoter in response to hypoxia (GO:0061419)	0.0198258	0.152854	0	0	13.6359	53.4633	HIF1A;VEGFA
positive regulation of vascular associated smooth muscle cell apoptotic process (GO:1905461)	0.0198258	0.152854	0	0	13.6359	53.4633	PDCD4;SOD2
regulation of platelet-derived growth factor receptor-beta signaling pathway (GO:2000586)	0.0198258	0.152854	0	0	13.6359	53.4633	HIP1;LRP1
regulation of ribonuclease activity (GO:0060700)	0.0198258	0.152854	0	0	13.6359	53.4633	NPM1;OASL
rRNA transport (GO:0051029)	0.0198258	0.152854	0	0	13.6359	53.4633	NPM1;PNPT1
tonic smooth muscle contraction (GO:0014820)	0.0198258	0.152854	0	0	13.6359	53.4633	EDN1;MYLK
trophoblast giant cell differentiation (GO:0060707)	0.0198258	0.152854	0	0	13.6359	53.4633	PLK4;E2F8
cell-substrate junction assembly (GO:0007044)	0.0198496	0.152854	0	0	3.53309	13.8482	COL17A1;LAMB3;FN1;ITGA6;LAMC1
cellular response to amino acid stimulus (GO:0071230)	0.0198496	0.152854	0	0	3.53309	13.8482	XBP1;SESN2;CAPN2;CPEB3;IPO5
negative regulation of blood vessel endothelial cell migration (GO:0043537)	0.0198496	0.152854	0	0	3.53309	13.8482	HDAC5;STARD13;JUP;ITGB1BP1;KLF4
positive regulation of epidermal growth factor receptor signaling pathway (GO:0045742)	0.0198496	0.152854	0	0	3.53309	13.8482	NEU3;CCDC88A;HIP1;AREG;EREG
positive regulation of pri-miRNA transcription by RNA polymerase II (GO:1902895)	0.0198496	0.152854	0	0	3.53309	13.8482	FOSL1;FOS;KLF4;ETS1;HIF1A
cellular biogenic amine metabolic process (GO:0006576)	0.0204333	0.152854	0	0	6.14049	23.8901	MAOA;ODC1;SMS
mitotic DNA integrity checkpoint signaling (GO:0044774)	0.0204333	0.152854	0	0	6.14049	23.8901	ORC1;CLSPN;TICRR
negative regulation of cell morphogenesis involved in differentiation (GO:0010771)	0.0204333	0.152854	0	0	6.14049	23.8901	TACSTD2;ITGB1BP1;CORO1C
negative regulation of DNA-dependent DNA replication (GO:2000104)	0.0204333	0.152854	0	0	6.14049	23.8901	TIPIN;SLFN11;GMNN
negative regulation of intrinsic apoptotic signaling pathway in response to DNA damage by p53 class mediator (GO:1902166)	0.0204333	0.152854	0	0	6.14049	23.8901	CD74;MUC1;CD44
negative regulation of substrate adhesion-dependent cell spreading (GO:1900025)	0.0204333	0.152854	0	0	6.14049	23.8901	TACSTD2;ITGB1BP1;CORO1C
pentose-phosphate shunt (GO:0006098)	0.0204333	0.152854	0	0	6.14049	23.8901	RPIA;PGLS;DERA
polyamine metabolic process (GO:0006595)	0.0204333	0.152854	0	0	6.14049	23.8901	ODC1;SMS;SAT1
positive regulation of cell aging (GO:0090343)	0.0204333	0.152854	0	0	6.14049	23.8901	ARG2;B2M;YPEL3
positive regulation of ERAD pathway (GO:1904294)	0.0204333	0.152854	0	0	6.14049	23.8901	USP13;CAV1;HERPUD1
positive regulation of neuron migration (GO:2001224)	0.0204333	0.152854	0	0	6.14049	23.8901	MDK;SEMA3A;KIF20B
positive regulation of purine nucleotide biosynthetic process (GO:1900373)	0.0204333	0.152854	0	0	6.14049	23.8901	TMSB4X;PPARA;PPARGC1A
positive regulation of ruffle assembly (GO:1900029)	0.0204333	0.152854	0	0	6.14049	23.8901	EPS8L1;EPS8L3;FAM98A
regulation of leukocyte adhesion to vascular endothelial cell (GO:1904994)	0.0204333	0.152854	0	0	6.14049	23.8901	NFAT5;MDK;ETS1
response to iron ion (GO:0010039)	0.0204333	0.152854	0	0	6.14049	23.8901	SLC11A2;HIF1A;B2M
ribosomal subunit export from nucleus (GO:0000054)	0.0204333	0.152854	0	0	6.14049	23.8901	LTV1;NPM1;RAN
glucose 6-phosphate metabolic process (GO:0051156)	0.020589	0.152854	0	0	4.31171	16.7424	RPIA;HKDC1;PGLS;DERA
positive regulation of histone acetylation (GO:0035066)	0.020589	0.152854	0	0	4.31171	16.7424	MUC1;RPS6KA5;ARRB1;PPARGC1A
regulation of peptidase activity (GO:0052547)	0.020589	0.152854	0	0	4.31171	16.7424	CSTB;CAV1;NRDC;PSMB8
regulation of SMAD protein signal transduction (GO:0060390)	0.020589	0.152854	0	0	4.31171	16.7424	NUP93;WWTR1;CCN3;TGFBR1
positive regulation of cellular protein metabolic process (GO:0032270)	0.0208115	0.153731	0	0	2.23203	8.64296	NIBAN1;NFKBIA;HSP90AA1;NPM1;PERP;PLK1;NAT10;CPEB3;KLF4;OGT
positive regulation of vasculature development (GO:1904018)	0.0208115	0.153731	0	0	2.23203	8.64296	XBP1;GRN;BTG1;CXCL8;JUP;ADM2;ETS1;HIF1A;HIPK2;VEGFA
regulation of immune response (GO:0050776)	0.0208297	0.153731	0	0	1.88122	7.28291	COL17A1;RSAD2;HLA-B;HLA-C;HLA-A;HLA-F;ICAM1;HLA-E;HERC5;C3;IFNL1;BCL6;IRF1;HLA-DRA;B2M
positive regulation of intracellular protein transport (GO:0090316)	0.0213893	0.157447	0	0	1.97935	7.61035	BCAS3;CEMIP;JUP;HPS4;IPO5;BBC3;TFDP1;BAG3;ITGB1BP1;KIF20B;ECT2;GTSE1;RAN
epidermal growth factor receptor signaling pathway (GO:0007173)	0.0214169	0.157447	0	0	3.00016	11.5313	GRB7;RPS6KA5;GAREM1;AREG;FAM83A;EREG
negative regulation of binding (GO:0051100)	0.0215421	0.158059	0	0	2.33846	8.97442	NFKBIA;CDKN1A;SLPI;BAG2;CAV1;ITGB1BP1;IFIT1;IFIT2;AURKA
positive regulation of protein-containing complex assembly (GO:0031334)	0.022193	0.162309	0	0	2.11165	8.04113	LGALS3;FERMT1;HSP90AA1;BCL2L11;PARP1;MMP1;PSMC2;ISG15;CHD1L;WARS1;VEGFA
cellular response to amyloid-beta (GO:1904646)	0.0222937	0.162309	0	0	3.41514	12.9893	GRM5;LRP1;CASP4;ADRB2;ICAM1
cellular response to virus (GO:0098586)	0.0222937	0.162309	0	0	3.41514	12.9893	IFIH1;HSP90AA1;IFNB1;RRP1B;HIF1A
negative regulation of epithelial cell migration (GO:0010633)	0.0222937	0.162309	0	0	3.41514	12.9893	DNAJA4;TACSTD2;STC1;NR2F2;CORO1C
cellular response to interleukin-12 (GO:0071349)	0.0235413	0.170403	0	0	2.92857	10.9792	MTAP;HNRNPA2B1;TCP1;PDCD4;SOD2;LMNB1
nucleus organization (GO:0006997)	0.0235413	0.170403	0	0	2.92857	10.9792	NUP93;NUP205;CHMP1B;CHMP4C;NUP98;CEP55
positive regulation of blood vessel endothelial cell migration (GO:0043536)	0.0235413	0.170403	0	0	2.92857	10.9792	TMSB4X;PTGS2;ETS1;HIF1A;JCAD;VEGFA
amino acid import across plasma membrane (GO:0089718)	0.0238171	0.17141	0	0	4.09591	15.3079	SLC6A9;SLC1A4;SLC3A2;SLC1A5
positive regulation of viral life cycle (GO:1903902)	0.0238171	0.17141	0	0	4.09591	15.3079	CD74;AXL;TMPRSS4;KPNA2
regulation of keratinocyte proliferation (GO:0010837)	0.0238171	0.17141	0	0	4.09591	15.3079	ZFP36;MDK;KLF9;AREG
positive regulation of cellular metabolic process (GO:0031325)	0.0249174	0.176383	0	0	2.1612	7.97955	NFKBIA;CBR1;CCNB1;CDKN1A;CXCL8;CDK1;ARRB1;PPARA;KLF4;VEGFA
positive regulation of innate immune response (GO:0045089)	0.0249248	0.176383	0	0	3.3048	12.201	DHX9;IFNB1;POLR3G;EREG;HLA-E
regulation of protein import into nucleus (GO:0042306)	0.0249248	0.176383	0	0	3.3048	12.201	JUP;BAG3;ECT2;RAN;IPO5
maturation of LSU-rRNA from tricistronic rRNA transcript (SSU-rRNA, 5.8S rRNA, LSU-rRNA) (GO:0000463)	0.0251203	0.176383	0	0	5.58197	20.5644	RPL7L1;NOL9;WDR12
nuclear pore organization (GO:0006999)	0.0251203	0.176383	0	0	5.58197	20.5644	NUP93;NUP205;NUP98
regulation of cAMP-dependent protein kinase activity (GO:2000479)	0.0251203	0.176383	0	0	5.58197	20.5644	PRKAR2A;ADRB2;PKIG
regulation of intrinsic apoptotic signaling pathway in response to DNA damage by p53 class mediator (GO:1902165)	0.0251203	0.176383	0	0	5.58197	20.5644	CD74;MUC1;CD44
regulation of transcription of nucleolar large rRNA by RNA polymerase I (GO:1901836)	0.0251203	0.176383	0	0	5.58197	20.5644	NCL;MARS1;NOP53
respiratory electron transport chain (GO:0022904)	0.0251203	0.176383	0	0	5.58197	20.5644	SDHB;PPARGC1A;SLC25A13
smooth muscle contraction (GO:0006939)	0.0251203	0.176383	0	0	5.58197	20.5644	SMTN;SLC8A1;MYLK
establishment of protein localization to organelle (GO:0072594)	0.0251642	0.176383	0	0	2.41367	8.88794	NUP93;NEURL1B;NUP188;CSE1L;LAMP3;HEATR3;RAN;IPO5
protein import into nucleus (GO:0006606)	0.0251642	0.176383	0	0	2.41367	8.88794	NUP93;NUP188;CSE1L;HEATR3;CBLB;KPNA2;RAN;IPO5
regulation of cell division (GO:0051302)	0.0251642	0.176383	0	0	2.41367	8.88794	PLK4;ORC6;PRC1;PLK1;CCP110;KIF20A;MLLT3;AURKA
regulation of RNA splicing (GO:0043484)	0.0251642	0.176383	0	0	2.41367	8.88794	ERN1;RPS26;AHNAK;AHNAK2;RRP1B;RBM12;SLC38A2;SRPK1
oligosaccharide metabolic process (GO:0009311)	0.0258025	0.179853	0	0	2.86031	10.461	NEU3;MANBA;FUT8;B4GALT1;IDUA;FUT3
regulation of cellular localization (GO:0060341)	0.0258025	0.179853	0	0	2.86031	10.461	HSP90AA1;HSP90AB1;GSN;PARP1;SPAG5;MAP2
regulation of cellular protein metabolic process (GO:0032268)	0.0258025	0.179853	0	0	2.86031	10.461	NFKBIA;GRM5;EDN1;RPL10;GEMIN5;KLF4
negative regulation of protein phosphorylation (GO:0001933)	0.0259617	0.180628	0	0	1.92199	7.01744	NIBAN1;ERRFI1;WWTR1;IGFBP3;CAV1;WARS1;CORO1C;CEACAM1;UBASH3B;DDIT4;DNAJC10;TRIB3;ITGB1BP1
protein localization to nucleus (GO:0034504)	0.0264071	0.18305	0	0	2.13857	7.77184	NUP93;INTS13;NUP188;CSE1L;PLK1;HEATR3;GBP2;NOP53;RAN;IPO5
RNA export from nucleus (GO:0006405)	0.0264071	0.18305	0	0	2.13857	7.77184	NUP93;NUP205;NUP188;CPSF3;XPO5;HNRNPA2B1;NUP98;MAGOHB;RAN;NUP37
import into nucleus (GO:0051170)	0.026976	0.18644	0	0	2.37856	8.59329	NUP93;NUP188;CSE1L;SNRPG;GEMIN5;HEATR3;RAN;IPO5
antigen receptor-mediated signaling pathway (GO:0050851)	0.0270361	0.18644	0	0	1.81425	6.5505	PSMD11;PSMD14;BTN3A1;HLA-A;PSMB8;PSMD7;PSMA4;PSMA1;PSMB2;PSMC2;UBE2N;PSMD1;HLA-DRA;RBCK1;TNFRSF21
positive regulation of viral process (GO:0048524)	0.0270448	0.18644	0	0	2.56338	9.25446	DHX9;AXL;IFIT1;KPNA2;PPARA;GTF2F2;SRPK1
in utero embryonic development (GO:0001701)	0.0273346	0.187068	0	0	3.90067	14.0408	FUT8;STIL;TGFBR1;VEGFA
peptide catabolic process (GO:0043171)	0.0273346	0.187068	0	0	3.90067	14.0408	ANPEP;TPP1;CHAC1;LTA4H
regulation of interferon-alpha production (GO:0032647)	0.0273346	0.187068	0	0	3.90067	14.0408	IFIH1;DHX9;IRF5;HSPD1
regulation of neutrophil chemotaxis (GO:0090022)	0.0273346	0.187068	0	0	3.90067	14.0408	CD74;CXCL8;MDK;C1QBP
positive regulation of programmed cell death (GO:0043068)	0.0276888	0.18886	0	0	1.63186	5.85305	TOP2A;BNIP3L;GADD45B;UTP11;IGFBP3;ARHGEF17;RPS6;RRP1B;IFIT2;HSPD1;BCL2L11;BCL6;C1QBP;JMY;TNFSF10;IRF5;ITGA6;ECT2;CTSD;SQSTM1;ATF4
glutamine family amino acid metabolic process (GO:0009064)	0.027747	0.18886	0	0	3.20136	11.4757	GOT2;KYAT1;ALDH18A1;GCLM;GLS
positive regulation of signaling receptor activity (GO:2000273)	0.027747	0.18886	0	0	3.20136	11.4757	EDN1;ADRB2;AREG;HIF1A;EREG
regulation of cellular component movement (GO:0051270)	0.0282035	0.189025	0	0	2.79516	9.974	ERBB3;CD9;ETS1;TGFBR1;EREG;VEGFA
aspartate metabolic process (GO:0006531)	0.0288258	0.189025	0	0	10.2264	36.2677	GOT2;ASS1
cellular response to X-ray (GO:0071481)	0.0288258	0.189025	0	0	10.2264	36.2677	XRCC5;NUCKS1
detection of virus (GO:0009597)	0.0288258	0.189025	0	0	10.2264	36.2677	IFIH1;SERINC3
hepatocyte differentiation (GO:0070365)	0.0288258	0.189025	0	0	10.2264	36.2677	E2F8;PCK2
leukocyte chemotaxis involved in inflammatory response (GO:0002232)	0.0288258	0.189025	0	0	10.2264	36.2677	MDK;ALOX5
negative regulation of cytokinesis (GO:0032466)	0.0288258	0.189025	0	0	10.2264	36.2677	CHMP4C;E2F8
negative regulation of sequestering of triglyceride (GO:0010891)	0.0288258	0.189025	0	0	10.2264	36.2677	PPARA;PNPLA2
oxygen homeostasis (GO:0032364)	0.0288258	0.189025	0	0	10.2264	36.2677	SOD2;HIF1A
positive regulation of centriole replication (GO:0046601)	0.0288258	0.189025	0	0	10.2264	36.2677	PLK4;CENPJ
positive regulation of endoplasmic reticulum stress-induced intrinsic apoptotic signaling pathway (GO:1902237)	0.0288258	0.189025	0	0	10.2264	36.2677	BCL2L11;DDIT3
positive regulation of hemoglobin biosynthetic process (GO:0046985)	0.0288258	0.189025	0	0	10.2264	36.2677	SLC6A9;KLF4
positive regulation of T cell mediated immune response to tumor cell (GO:0002842)	0.0288258	0.189025	0	0	10.2264	36.2677	MR1;HSPD1
positive regulation of tau-protein kinase activity (GO:1902949)	0.0288258	0.189025	0	0	10.2264	36.2677	HSP90AA1;HSP90AB1
protein localization to nuclear envelope (GO:0090435)	0.0288258	0.189025	0	0	10.2264	36.2677	INTS13;PLK1
regulation of centriole elongation (GO:1903722)	0.0288258	0.189025	0	0	10.2264	36.2677	CENPJ;CCP110
regulation of keratinocyte apoptotic process (GO:1902172)	0.0288258	0.189025	0	0	10.2264	36.2677	ZFP36;GSN
regulation of retrograde transport, endosome to Golgi (GO:1905279)	0.0288258	0.189025	0	0	10.2264	36.2677	USP7;ATP9A
regulation of type 2 immune response (GO:0002828)	0.0288258	0.189025	0	0	10.2264	36.2677	CD74;IFNL1
type B pancreatic cell proliferation (GO:0044342)	0.0288258	0.189025	0	0	10.2264	36.2677	SERPINB1;CCN3
vesicle fusion with endoplasmic reticulum-Golgi intermediate compartment (ERGIC) membrane (GO:1990668)	0.0288258	0.189025	0	0	10.2264	36.2677	TAP1;TAPBP
central nervous system neuron development (GO:0021954)	0.0303338	0.196517	0	0	5.11654	17.8848	HSP90AA1;HSP90AB1;MAP2
mitotic intra-S DNA damage checkpoint signaling (GO:0031573)	0.0303338	0.196517	0	0	5.11654	17.8848	MDC1;TIPIN;FANCD2
negative regulation of leukocyte mediated cytotoxicity (GO:0001911)	0.0303338	0.196517	0	0	5.11654	17.8848	CEACAM1;HLA-F;HLA-E
positive regulation of natural killer cell activation (GO:0032816)	0.0303338	0.196517	0	0	5.11654	17.8848	AXL;HLA-F;HLA-E
protein homotrimerization (GO:0070207)	0.0303338	0.196517	0	0	5.11654	17.8848	PNPT1;MLKL;SLC1A5
protein localization to chromosome, telomeric region (GO:0070198)	0.0303338	0.196517	0	0	5.11654	17.8848	XRCC5;NABP2;TPP1
protein trimerization (GO:0070206)	0.0303338	0.196517	0	0	5.11654	17.8848	PNPT1;MLKL;SLC1A5
non-canonical Wnt signaling pathway (GO:0035567)	0.030607	0.197942	0	0	1.9989	6.96921	PSMD7;PSMD11;PSMA4;PSMD14;PSMA1;PSMB2;PSMC2;PSMD1;AP2B1;CELSR2;PSMB8
regulation of substrate adhesion-dependent cell spreading (GO:1900024)	0.0307472	0.197942	0	0	2.7329	9.51585	MDK;C1QBP;TACSTD2;NEDD9;ITGB1BP1;CORO1C
negative regulation of proteasomal protein catabolic process (GO:1901799)	0.0307641	0.197942	0	0	3.10419	10.8069	USP7;HSP90AB1;LAMP3;NOP53;OGT
negative regulation of ubiquitin-dependent protein catabolic process (GO:2000059)	0.0307641	0.197942	0	0	3.10419	10.8069	USP7;HSP90AB1;NOP53;OGT;HIPK2
negative regulation of NF-kappaB transcription factor activity (GO:0032088)	0.0308672	0.198266	0	0	2.31132	8.03891	NFKBIA;USP7;TMSB4X;ANXA4;DDIT3;ARRB1;RBCK1;KLF4
negative regulation of proteolysis involved in cellular protein catabolic process (GO:1903051)	0.0311457	0.199036	0	0	3.72317	12.916	EFNA1;HSP90AB1;LAMP3;HIPK2
negative regulation of signaling receptor activity (GO:2000272)	0.0311457	0.199036	0	0	3.72317	12.916	ERRFI1;SLC6A9;CBLB;PPARA
regulation of regulatory T cell differentiation (GO:0045589)	0.0311457	0.199036	0	0	3.72317	12.916	KAT2A;BCL6;MDK;IRF1
regulation of signal transduction by p53 class mediator (GO:1901796)	0.0312151	0.199142	0	0	1.86783	6.4755	RFC5;USP7;RFC3;PAK1IP1;AURKA;HIPK2;TPX2;JMY;TP53INP1;CDK1;RPL37;DNA2;NOP53
regulation of inflammatory response (GO:0050727)	0.032448	0.206657	0	0	1.73154	5.93594	GRN;DHX9;RORA;PTGS2;KLF4;ETS1;NFKBIA;BCL6;MDK;TMSB4X;ALOX5;CASP4;PDCD4;CCN3;PPARA;PIK3AP1
negative regulation of cell population proliferation (GO:0008285)	0.0329468	0.208443	0	0	1.51795	5.18054	PTPRU;CDKN1A;BTG1;CXCL8;CXCL1;ETS1;IFIT3;PTHLH;IFNL1;CLMN;TP53INP1;CCN3;UTP20;B2M;NPM1;H2AC6;IGFBP3;KLF4;SOD2;WARS1;EREG;TFDP1;IRF1;ITGB1BP1;NF2;CDKN3
lipid biosynthetic process (GO:0008610)	0.0329499	0.208443	0	0	2.2791	7.77803	XBP1;LIPH;ALOX5;SCD5;LPCAT1;ACSL5;PDSS1;PAM
negative regulation of cell cycle (GO:0045786)	0.0329499	0.208443	0	0	2.2791	7.77803	BTG1;GMNN;PLK1;PDCD4;HECA;NR2F2;IPO5;MAD2L1
negative regulation of cellular component organization (GO:0051129)	0.0329499	0.208443	0	0	2.2791	7.77803	LGALS3;MTMR2;HSPA5;XRCC5;DNAJA4;ULK1;NOP53;VEGFA
ameboidal-type cell migration (GO:0001667)	0.0334362	0.211164	0	0	2.67335	9.08436	SEMA3D;SEMA3A;CCN3;AMOTL2;AMOT;CORO1C
cellular component disassembly (GO:0022411)	0.0338124	0.21247	0	0	2.43265	8.23922	PRSS1;MMP7;GSN;MMP1;CAPN2;LAMC1;CD44
extracellular matrix disassembly (GO:0022617)	0.0338124	0.21247	0	0	2.43265	8.23922	PRSS1;MMP7;GSN;MMP1;CAPN2;LAMC1;CD44
regulation of protein localization (GO:0032880)	0.0338124	0.21247	0	0	2.43265	8.23922	HSP90AA1;HSP90AB1;BORA;PARP1;MAP2;RAB9A;CTSD
regulation of protein tyrosine kinase activity (GO:0061097)	0.0339791	0.212808	0	0	3.01273	10.1891	EFNA1;GRM5;ERBB3;CAV1;NEDD9
regulation of T cell differentiation (GO:0045580)	0.0339791	0.212808	0	0	3.01273	10.1891	XBP1;KAT2A;IFNL1;MDK;IFNB1
Fc-epsilon receptor signaling pathway (GO:0038095)	0.0348182	0.217701	0	0	2.03217	6.82324	PSMD7;PSMD11;PSMA4;PSMD14;PSMA1;PSMB2;PSMC2;PSMD1;FOS;PSMB8
negative regulation of protein modification process (GO:0031400)	0.0351262	0.218245	0	0	2.24776	7.52731	PPP1R15A;NIBAN1;WWTR1;IGFBP3;DNAJC10;WARS1;SNTA1;CORO1C
cellular response to unfolded protein (GO:0034620)	0.0352533	0.218245	0	0	3.5611	11.9126	ERN1;HSPA5;BAG3;HSPD1
L-alpha-amino acid transmembrane transport (GO:1902475)	0.0352533	0.218245	0	0	3.5611	11.9126	SLC6A9;SLC1A4;SLC3A2;SLC25A13
nucleobase-containing small molecule interconversion (GO:0015949)	0.0352533	0.218245	0	0	3.5611	11.9126	RRM1;TXNRD1;GSR;AK5
positive regulation of nuclear division (GO:0051785)	0.0352533	0.218245	0	0	3.5611	11.9126	EDN1;NUSAP1;AURKA;EREG
regulation of epidermal growth factor-activated receptor activity (GO:0007176)	0.0352533	0.218245	0	0	3.5611	11.9126	ERRFI1;CBLB;AREG;EREG
membrane organization (GO:0061024)	0.0353199	0.21827	0	0	1.65294	5.52627	HIP1;MX2;ARRB1;AP2B1;ADRB2;SYNJ2;AREG;IGF2R;EREG;CORO1C;NUP93;CCDC88A;SYNGR2;CHMP1B;CHMP4C;SNX9;KIF20A;CEP55
basement membrane organization (GO:0071711)	0.0360691	0.21827	0	0	4.72271	15.6904	LAMB3;LAMB2;LAMB1
mitotic sister chromatid cohesion (GO:0007064)	0.0360691	0.21827	0	0	4.72271	15.6904	SGO1;DSCC1;RAD21
negative regulation of anoikis (GO:2000811)	0.0360691	0.21827	0	0	4.72271	15.6904	CEACAM6;CAV1;CEACAM5
negative regulation of cell-substrate junction organization (GO:0150118)	0.0360691	0.21827	0	0	4.72271	15.6904	BCAS3;ITGB1BP1;CORO1C
negative regulation of focal adhesion assembly (GO:0051895)	0.0360691	0.21827	0	0	4.72271	15.6904	BCAS3;ITGB1BP1;CORO1C
negative regulation of receptor signaling pathway via JAK-STAT (GO:0046426)	0.0360691	0.21827	0	0	4.72271	15.6904	CAV1;NF2;PARP14
nuclear transport (GO:0051169)	0.0360691	0.21827	0	0	4.72271	15.6904	NPM1;NUP205;NUP98
oogenesis (GO:0048477)	0.0360691	0.21827	0	0	4.72271	15.6904	KMT2D;MDK;TRIP13
positive regulation of alpha-beta T cell proliferation (GO:0046641)	0.0360691	0.21827	0	0	4.72271	15.6904	HLA-A;CD55;HLA-E
regulation of defense response to virus (GO:0050688)	0.0360691	0.21827	0	0	4.72271	15.6904	HERC5;DHX9;C1QBP
regulation of establishment of cell polarity (GO:2000114)	0.0360691	0.21827	0	0	4.72271	15.6904	BCAS3;GSN;KIF20B
regulation of interleukin-13 production (GO:0032656)	0.0360691	0.21827	0	0	4.72271	15.6904	IFNL1;TNFRSF21;HLA-E
serine family amino acid metabolic process (GO:0009069)	0.0360691	0.21827	0	0	4.72271	15.6904	SARS1;CTH;PSPH
regulation of immune effector process (GO:0002697)	0.0362728	0.218946	0	0	2.61633	8.67756	C3;C1QBP;HLA-DRA;CD59;CFB;CD55
regulation of gene silencing by miRNA (GO:0060964)	0.0362971	0.218946	0	0	2.39198	7.93185	NUP93;ZFP36;NUP205;NUP188;DHX9;NUP98;NUP37
Fc receptor signaling pathway (GO:0038093)	0.0367011	0.221029	0	0	2.01214	6.65001	PSMD7;PSMD11;PSMA4;PSMD14;PSMA1;PSMB2;PSMC2;PSMD1;FOS;PSMB8
protein polyubiquitination (GO:0000209)	0.0386288	0.222779	0	0	1.55096	5.04646	UBE2H;PSMD11;PSMD14;UBE2C;CCNF;UBE2L6;PSMB8;HERC5;FBXL20;PSMD7;RNF213;PSMA4;PSMA1;PSMB2;UBE2T;PSMC2;UBE2N;PSMD1;BLMH;RBCK1;SKP2;DZIP3
cellular response to laminar fluid shear stress (GO:0071499)	0.0391224	0.222779	0	0	8.18069	26.5141	KLF4;ASS1
citrulline metabolic process (GO:0000052)	0.0391224	0.222779	0	0	8.18069	26.5141	ALDH18A1;ASS1
cleavage furrow formation (GO:0036089)	0.0391224	0.222779	0	0	8.18069	26.5141	SPIRE2;SNX9
complement activation, alternative pathway (GO:0006957)	0.0391224	0.222779	0	0	8.18069	26.5141	C3;CFB
cyclic nucleotide transport (GO:0070729)	0.0391224	0.222779	0	0	8.18069	26.5141	ABCC4;LRRC8C
iron import into cell (GO:0033212)	0.0391224	0.222779	0	0	8.18069	26.5141	SLC11A2;CYBRD1
keratinocyte proliferation (GO:0043616)	0.0391224	0.222779	0	0	8.18069	26.5141	FERMT1;EREG
mitochondrial DNA metabolic process (GO:0032042)	0.0391224	0.222779	0	0	8.18069	26.5141	PARP1;DNA2
negative regulation of lymphocyte differentiation (GO:0045620)	0.0391224	0.222779	0	0	8.18069	26.5141	IFNL1;IFNB1
negative regulation of nervous system process (GO:0031645)	0.0391224	0.222779	0	0	8.18069	26.5141	CCN3;TNFRSF21
negative regulation of protein kinase activity by regulation of protein phosphorylation (GO:0044387)	0.0391224	0.222779	0	0	8.18069	26.5141	NPM1;CORO1C
negative regulation of type 2 immune response (GO:0002829)	0.0391224	0.222779	0	0	8.18069	26.5141	IFNL1;IFNB1
pexophagy (GO:0000425)	0.0391224	0.222779	0	0	8.18069	26.5141	NBR1;SQSTM1
polyamine biosynthetic process (GO:0006596)	0.0391224	0.222779	0	0	8.18069	26.5141	SMS;SAT1
positive regulation of ER-associated ubiquitin-dependent protein catabolic process (GO:1903071)	0.0391224	0.222779	0	0	8.18069	26.5141	CAV1;HERPUD1
positive regulation of fibroblast apoptotic process (GO:2000271)	0.0391224	0.222779	0	0	8.18069	26.5141	BCL2L11;BTG1
positive regulation of histone H4 acetylation (GO:0090240)	0.0391224	0.222779	0	0	8.18069	26.5141	MUC1;ARRB1
positive regulation of natural killer cell cytokine production (GO:0002729)	0.0391224	0.222779	0	0	8.18069	26.5141	HLA-F;HLA-E
positive regulation of trophoblast cell migration (GO:1901165)	0.0391224	0.222779	0	0	8.18069	26.5141	C1QBP;VEGFA
positive regulation of unsaturated fatty acid biosynthetic process (GO:2001280)	0.0391224	0.222779	0	0	8.18069	26.5141	CD74;PTGS2
positive regulation of vascular associated smooth muscle cell differentiation (GO:1905065)	0.0391224	0.222779	0	0	8.18069	26.5141	CTH;SOD2
protein localization to cytoplasmic stress granule (GO:1903608)	0.0391224	0.222779	0	0	8.18069	26.5141	DHX9;DDX1
regulation of blood-brain barrier permeability (GO:1905603)	0.0391224	0.222779	0	0	8.18069	26.5141	TJP3;VEGFA
regulation of entry of bacterium into host cell (GO:2000535)	0.0391224	0.222779	0	0	8.18069	26.5141	CXCL8;CAV1
regulation of glial cell differentiation (GO:0045685)	0.0391224	0.222779	0	0	8.18069	26.5141	CDK1;TNFRSF21
regulation of hemoglobin biosynthetic process (GO:0046984)	0.0391224	0.222779	0	0	8.18069	26.5141	SLC6A9;KLF4
regulation of MDA-5 signaling pathway (GO:0039533)	0.0391224	0.222779	0	0	8.18069	26.5141	C1QBP;DDX60
regulation of natural killer cell cytokine production (GO:0002727)	0.0391224	0.222779	0	0	8.18069	26.5141	HLA-F;HLA-E
regulation of prostaglandin biosynthetic process (GO:0031392)	0.0391224	0.222779	0	0	8.18069	26.5141	CD74;PTGS2
regulation of striated muscle cell differentiation (GO:0051153)	0.0391224	0.222779	0	0	8.18069	26.5141	HDAC5;SIK1
regulation of vascular associated smooth muscle cell apoptotic process (GO:1905459)	0.0391224	0.222779	0	0	8.18069	26.5141	PDCD4;SOD2
ribosomal large subunit export from nucleus (GO:0000055)	0.0391224	0.222779	0	0	8.18069	26.5141	NPM1;RAN
rRNA-containing ribonucleoprotein complex export from nucleus (GO:0071428)	0.0391224	0.222779	0	0	8.18069	26.5141	NPM1;RAN
serine transport (GO:0032329)	0.0391224	0.222779	0	0	8.18069	26.5141	SLC1A4;SLC38A2
skin morphogenesis (GO:0043589)	0.0391224	0.222779	0	0	8.18069	26.5141	ERRFI1;ITGA6
inorganic anion transport (GO:0015698)	0.0392593	0.22322	0	0	2.56169	8.29365	CLIC5;CLIC4;RACGAP1;FXYD3;SLC25A30;BEST1
positive regulation of defense response (GO:0031349)	0.0395461	0.223468	0	0	2.07462	6.70161	NFKBIA;GRN;DHX9;MDK;IFNB1;PDCD4;POLR3G;ETS1;EREG
L-amino acid transport (GO:0015807)	0.0396591	0.223468	0	0	3.41254	11.0138	SLC1A4;SLC3A2;SLC38A2;SLC25A13
positive regulation of microtubule polymerization (GO:0031116)	0.0396591	0.223468	0	0	3.41254	11.0138	PSRC1;NAV3;MAPRE1;CKAP5
response to interferon-beta (GO:0035456)	0.0396591	0.223468	0	0	3.41254	11.0138	IFITM3;PNPT1;IFNB1;IRF1
RNA phosphodiester bond hydrolysis (GO:0090501)	0.0396591	0.223468	0	0	3.41254	11.0138	NYNRIN;ERN1;POP1;CPSF3
T cell activation involved in immune response (GO:0002286)	0.0396591	0.223468	0	0	3.41254	11.0138	CD74;MDK;IFNB1;ICAM1
activation of protein kinase activity (GO:0032147)	0.0406762	0.228857	0	0	1.97324	6.31852	CCDC88A;TPX2;BORA;PRKAR2A;KIF14;ITGB1BP1;ADRB2;CLSPN;ECT2;VEGFA
carbohydrate catabolic process (GO:0016052)	0.0410136	0.2301	0	0	2.84505	9.08668	NEU3;MANBA;HKDC1;PGK1;DERA
positive regulation of canonical Wnt signaling pathway (GO:0090263)	0.0410805	0.2301	0	0	1.89751	6.05728	PSMD7;PSMD11;PSMA4;PSMD14;JUP;PSMA1;PSMB2;CAV1;PSMC2;PSMD1;PSMB8
regulation of response to external stimulus (GO:0032101)	0.0410805	0.2301	0	0	1.89751	6.05728	HERC5;GRN;BCL6;CAV1;TMSB4X;IRF1;ALOX5;CASP4;PTGS2;PIK3AP1;CD55
response to insulin (GO:0032868)	0.0422316	0.234337	0	0	2.15869	6.83136	HDAC5;CEACAM1;XBP1;PARP1;MARS1;TRIB3;OGT;PCK2
maturation of 5.8S rRNA (GO:0000460)	0.0423183	0.234337	0	0	4.38515	13.8682	NOL9;WDR12;MPHOSPH6
negative regulation of intrinsic apoptotic signaling pathway by p53 class mediator (GO:1902254)	0.0423183	0.234337	0	0	4.38515	13.8682	CD74;MUC1;CD44
negative regulation of vascular associated smooth muscle cell proliferation (GO:1904706)	0.0423183	0.234337	0	0	4.38515	13.8682	CDKN1A;PDCD4;SOD2
positive regulation of DNA replication (GO:0045740)	0.0423183	0.234337	0	0	4.38515	13.8682	DHX9;DNA2;EREG
positive regulation of transcription of Notch receptor target (GO:0007221)	0.0423183	0.234337	0	0	4.38515	13.8682	NOTCH3;PBX1;DLGAP5
regulation of cell killing (GO:0031341)	0.0423183	0.234337	0	0	4.38515	13.8682	CD59;CD55;ICAM1
protein sumoylation (GO:0016925)	0.0423973	0.234337	0	0	2.50928	7.93101	IFIH1;NUP93;NUP205;NUP188;NUP98;NUP37
triglyceride metabolic process (GO:0006641)	0.0423973	0.234337	0	0	2.50928	7.93101	FABP5;LIPH;CAV1;PLAAT3;GPAT3;PNPLA2
organic acid transport (GO:0015849)	0.0440944	0.243359	0	0	2.02881	6.33277	ABCC4;CEACAM1;GOT2;SLC25A30;SLC1A4;SLC3A2;SLC25A32;SLC1A5;SLC38A2
positive regulation of leukocyte migration (GO:0002687)	0.0443639	0.243419	0	0	3.27587	10.2054	LGALS3;MDK;ICAM1;VEGFA
positive regulation of viral genome replication (GO:0045070)	0.0443639	0.243419	0	0	3.27587	10.2054	TOP2A;IFIT1;PPARA;SRPK1
regulation of fatty acid biosynthetic process (GO:0042304)	0.0443639	0.243419	0	0	3.27587	10.2054	CEACAM1;ERLIN1;TRIB3;WDTC1
regulation of gluconeogenesis (GO:0006111)	0.0443639	0.243419	0	0	3.27587	10.2054	USP7;SIK1;PPARGC1A;OGT
regulation of cell adhesion (GO:0030155)	0.047151	0.257787	0	0	1.85056	5.65235	EFNA1;CXCL8;ERBB3;PODXL;MDK;C1QBP;PLXNA2;KIF14;ITGB1BP1;CELSR2;VEGFA
regulation of cell motility (GO:2000145)	0.047151	0.257787	0	0	1.85056	5.65235	CEACAM1;ERBB3;LMO4;TMSB4X;TACSTD2;PLXNA2;KIF14;AMOTL2;AMOT;EREG;FUT3
response to metal ion (GO:0010038)	0.047426	0.257787	0	0	2.24201	6.83496	MT2A;CAV1;SLC11A2;HIF1A;NDRG1;PAM;SLC25A13
negative regulation of phosphorylation (GO:0042326)	0.0474618	0.257787	0	0	2.10312	6.40994	NIBAN1;WWTR1;CDKN1A;IGFBP3;DNAJC10;PPARA;WARS1;CORO1C
positive regulation of endothelial cell migration (GO:0010595)	0.0474618	0.257787	0	0	2.10312	6.40994	BCAS3;EDN1;GRN;TMSB4X;ITGB1BP1;ETS1;HIF1A;VEGFA
regulation of interferon-gamma production (GO:0032649)	0.0474618	0.257787	0	0	2.10312	6.40994	IFNL1;BTN3A1;AXL;C1QBP;DDIT3;ISG15;HLA-A;HSPD1
transport across blood-brain barrier (GO:0150104)	0.0474618	0.257787	0	0	2.10312	6.40994	ABCC4;LRP1;FABP5;SLC6A9;SLC2A3;SLC1A4;SLC1A5;SLC38A2
DNA-dependent DNA replication maintenance of fidelity (GO:0045005)	0.0488658	0.263449	0	0	2.69503	8.13543	GEN1;TIPIN;SLFN11;RFWD3;NUCKS1
positive regulation of leukocyte mediated cytotoxicity (GO:0001912)	0.0488658	0.263449	0	0	2.69503	8.13543	HLA-B;HLA-DRA;HLA-A;HLA-F;HLA-E
hyaluronan catabolic process (GO:0030214)	0.0490709	0.263449	0	0	4.09259	12.3371	CEMIP;HMMR;CD44
positive regulation of cell migration involved in sprouting angiogenesis (GO:0090050)	0.0490709	0.263449	0	0	4.09259	12.3371	PTGS2;JCAD;VEGFA
regulation of cartilage development (GO:0061035)	0.0490709	0.263449	0	0	4.09259	12.3371	KAT2A;MDK;PTHLH
regulation of transcription by RNA polymerase I (GO:0006356)	0.0490709	0.263449	0	0	4.09259	12.3371	LYAR;WDR43;ATF4
regulation of transforming growth factor beta production (GO:0071634)	0.0490709	0.263449	0	0	4.09259	12.3371	FN1;PTGS2;HIF1A
tRNA metabolic process (GO:0006399)	0.0490709	0.263449	0	0	4.09259	12.3371	AARS1;SARS1;POP1
positive regulation of proteolysis (GO:0045862)	0.0491343	0.263449	0	0	2.41062	7.26369	BAG2;PERP;NRDC;PLK1;SNX9;OGT
regulation of cellular macromolecule biosynthetic process (GO:2000112)	0.0500255	0.264029	0	0	1.41138	4.22741	USP13;KMT2D;CEBPB;BTG1;RPL10;DSCC1;GMNN;RORA;NUCKS1;SMC3;HIF1A;CELSR2;GRM5;ATXN1;RPS6KA5;NFIL3;NSD2;PPARGC1A;MYBL1;WWTR1;UTP4;TGFBR1;CCNA2;CCDC88A;PSPC1;DDIT3;GEMIN5;ZNF117;VGLL1;ATF4
response to ionizing radiation (GO:0010212)	0.0505127	0.264029	0	0	2.2074	6.59027	RAD51AP1;CDKN1A;FANCD2;RFWD3;NABP2;ECT2;TICRR
actin filament reorganization (GO:0090527)	0.0505752	0.264029	0	0	6.81688	20.3436	GSN;NEDD9
aromatic compound biosynthetic process (GO:0019438)	0.0505752	0.264029	0	0	6.81688	20.3436	PSAT1;PNPO
coronary vasculature morphogenesis (GO:0060977)	0.0505752	0.264029	0	0	6.81688	20.3436	TGFBR1;VEGFA
cytoplasmic sequestering of NF-kappaB (GO:0007253)	0.0505752	0.264029	0	0	6.81688	20.3436	NFKBIA;TMSB4X
integrin activation (GO:0033622)	0.0505752	0.264029	0	0	6.81688	20.3436	FN1;ITGB1BP1
internal protein amino acid acetylation (GO:0006475)	0.0505752	0.264029	0	0	6.81688	20.3436	KAT2A;HAT1
multi-ciliated epithelial cell differentiation (GO:1903251)	0.0505752	0.264029	0	0	6.81688	20.3436	PLK4;CEP152
negative regulation of cAMP-dependent protein kinase activity (GO:2000480)	0.0505752	0.264029	0	0	6.81688	20.3436	PRKAR2A;PKIG
negative regulation of chromosome organization (GO:2001251)	0.0505752	0.264029	0	0	6.81688	20.3436	TOP2A;ESPL1
negative regulation of striated muscle cell apoptotic process (GO:0010664)	0.0505752	0.264029	0	0	6.81688	20.3436	BAG3;MDK
positive regulation of aspartic-type peptidase activity (GO:1905247)	0.0505752	0.264029	0	0	6.81688	20.3436	EFNA1;GRN
regulation of CD4-positive, alpha-beta T cell activation (GO:2000514)	0.0505752	0.264029	0	0	6.81688	20.3436	HLA-DRA;CD55
regulation of chemokine-mediated signaling pathway (GO:0070099)	0.0505752	0.264029	0	0	6.81688	20.3436	EDN1;HIF1A
regulation of myeloid leukocyte differentiation (GO:0002761)	0.0505752	0.264029	0	0	6.81688	20.3436	CEBPB;UBASH3B
regulation of vascular wound healing (GO:0061043)	0.0505752	0.264029	0	0	6.81688	20.3436	XBP1;ALOX5
somatic hypermutation of immunoglobulin genes (GO:0016446)	0.0505752	0.264029	0	0	6.81688	20.3436	POLQ;MLH1
vascular associated smooth muscle contraction (GO:0014829)	0.0505752	0.264029	0	0	6.81688	20.3436	EDN1;SLC8A1
positive regulation of mitotic cell cycle phase transition (GO:1901992)	0.0527356	0.274546	0	0	2.36414	6.9564	CCNB1;TFDP1;ESPL1;UBE2C;CDK1;DLGAP5
positive regulation of protein binding (GO:0032092)	0.0527356	0.274546	0	0	2.36414	6.9564	LRP1;CAV1;TRIB3;B2M;RAN;HIPK2
negative regulation of epidermal growth factor receptor signaling pathway (GO:0042059)	0.0531012	0.275307	0	0	2.62579	7.70815	ERRFI1;CBLB;SPRY1;AREG;EREG
positive regulation of receptor-mediated endocytosis (GO:0048260)	0.0531012	0.275307	0	0	2.62579	7.70815	C3;HIP1;ARRB1;B2M;VEGFA
response to amyloid-beta (GO:1904645)	0.0531012	0.275307	0	0	2.62579	7.70815	GRM5;LRP1;CASP4;ADRB2;ICAM1
negative regulation of cell adhesion (GO:0007162)	0.0537233	0.278149	0	0	2.17384	6.35611	MUC1;ERBB3;MDK;PODXL;PLXNA2;ITGB1BP1;NF2
mRNA transport (GO:0051028)	0.0542101	0.279957	0	0	1.94298	5.66356	NUP93;ZFP36;NUP205;NUP188;CPSF3;HNRNPA2B1;NUP98;MAGOHB;NUP37
cellular nitrogen compound biosynthetic process (GO:0044271)	0.0546675	0.279957	0	0	3.0329	8.81507	CYB5B;ASAH1;ARG2;SPTLC2
negative regulation of proteasomal ubiquitin-dependent protein catabolic process (GO:0032435)	0.0546675	0.279957	0	0	3.0329	8.81507	USP7;HSP90AB1;NOP53;OGT
negative regulation of response to DNA damage stimulus (GO:2001021)	0.0546675	0.279957	0	0	3.0329	8.81507	CD74;DDIAS;CD44;TPT1
positive regulation of RNA splicing (GO:0033120)	0.0546675	0.279957	0	0	3.0329	8.81507	ERN1;NCL;NUP98;SLC38A2
prostaglandin metabolic process (GO:0006693)	0.0546675	0.279957	0	0	3.0329	8.81507	CD74;EDN1;PTGS2;PTGS1
protein acetylation (GO:0006473)	0.0546675	0.279957	0	0	3.0329	8.81507	DSCC1;HAT1;NAT10;NAA15
regulation of cellular senescence (GO:2000772)	0.0546675	0.279957	0	0	3.0329	8.81507	ARG2;PNPT1;B2M;YPEL3
positive regulation of Wnt signaling pathway (GO:0030177)	0.0549975	0.281264	0	0	1.7469	5.06682	DEPDC1B;PSMD7;PSMD11;PSMA4;PSMD14;JUP;PSMA1;PSMB2;CAV1;PSMC2;PSMD1;PSMB8
protein import (GO:0017038)	0.0560685	0.284516	0	0	2.0249	5.83412	NUP93;HSP90AA1;NUP188;HSPA4;CSE1L;HEATR3;RAN;IPO5
aspartate family amino acid catabolic process (GO:0009068)	0.0563135	0.284516	0	0	3.8366	11.0372	GOT2;ALDH7A1;DLD
NLS-bearing protein import into nucleus (GO:0006607)	0.0563135	0.284516	0	0	3.8366	11.0372	CBLB;KPNA2;IPO5
pore complex assembly (GO:0046931)	0.0563135	0.284516	0	0	3.8366	11.0372	NUP93;NUP205;NUP98
positive regulation of cilium assembly (GO:0045724)	0.0563135	0.284516	0	0	3.8366	11.0372	CCDC88A;CCP110;SEPTIN7
pyroptosis (GO:0070269)	0.0563135	0.284516	0	0	3.8366	11.0372	GSDMB;DHX9;CASP4
regulation of epithelial cell differentiation (GO:0030856)	0.0563135	0.284516	0	0	3.8366	11.0372	CEBPB;CEACAM1;CAV1
regulation of insulin-like growth factor receptor signaling pathway (GO:0043567)	0.0563135	0.284516	0	0	3.8366	11.0372	IGFBP1;IGFBP4;IGFBP3
regulation of mitotic spindle assembly (GO:1901673)	0.0563135	0.284516	0	0	3.8366	11.0372	CHMP1B;PLK1;CHMP4C
protein polymerization (GO:0051258)	0.0564933	0.285041	0	0	2.31941	6.66514	GSN;DIAPH3;UBE2C;CENPJ;SPIRE2;CKAP5
protein homooligomerization (GO:0051260)	0.0568792	0.286604	0	0	1.84811	5.29822	POLQ;RNF213;PNPT1;MLKL;CTH;SLC1A5;ECT2;SOD2;B2M;GLS
positive regulation of nucleic acid-templated transcription (GO:1903508)	0.0570584	0.287123	0	0	1.37663	3.94223	CALCOCO1;CEBPB;CITED2;RORA;FOXM1;MLLT3;HIF1A;ETS1;IFNL1;NFIL3;TP53INP2;TP53INP1;PPARGC1A;MYBL1;SNX5;CD74;NPM1;DYRK1B;NR2F2;FOS;KLF4;ILF2;TGFBR1;HIPK2;DNAJC2;KAT2A;PSRC1;DDIT3;IRF1;NAA15;PPARA;ATF4
positive regulation of RNA metabolic process (GO:0051254)	0.0575433	0.28879	0	0	2.56001	7.30939	ERN1;PNPT1;RIOK1;SLC38A2;WDR43
regulation of insulin receptor signaling pathway (GO:0046626)	0.0575433	0.28879	0	0	2.56001	7.30939	GRB7;GRB14;NUCKS1;OGT;SNX5
nuclear-transcribed mRNA catabolic process (GO:0000956)	0.0577589	0.289487	0	0	1.68917	4.81662	RPL30;RPL41;RPL10;RPS8;RPLP1;RPS6;RPL13A;MAGOHB;RPS26;ZFP36;RPS18;RPL37;RPS12
cellular amino acid catabolic process (GO:0009063)	0.0591438	0.29564	0	0	2.00011	5.65587	GOT2;BLMH;KYAT1;ALDH7A1;DLD;GLS;IDO1;ACAT1
positive regulation of binding (GO:0051099)	0.0591438	0.29564	0	0	2.00011	5.65587	LRP1;DHX9;CAV1;GMNN;TRIB3;B2M;RAN;HIPK2
cellular response to peptide hormone stimulus (GO:0071375)	0.0597908	0.298083	0	0	1.90271	5.35976	HDAC5;XBP1;CEACAM1;PARP1;PRKAR2A;CAV1;MARS1;TRIB3;PCK2
chromosome organization (GO:0051276)	0.0597908	0.298083	0	0	1.90271	5.35976	TOP2A;HDAC5;PARP1;RFWD3;NUF2;CDCA8;NUCKS1;PADI1;NDC80
ERBB2 signaling pathway (GO:0038128)	0.0602624	0.298159	0	0	2.92442	8.21484	GRB7;HSP90AA1;ERBB3;EREG
negative regulation of cell-matrix adhesion (GO:0001953)	0.0602624	0.298159	0	0	2.92442	8.21484	BCAS3;ITGB1BP1;NF2;CORO1C
negative regulation of developmental growth (GO:0048640)	0.0602624	0.298159	0	0	2.92442	8.21484	CDKN1A;MAP2;GDF15;ULK1
negative regulation of microtubule polymerization or depolymerization (GO:0031111)	0.0602624	0.298159	0	0	2.92442	8.21484	TPX2;NAV3;MAP2;MAPRE1
protein K63-linked deubiquitination (GO:0070536)	0.0602624	0.298159	0	0	2.92442	8.21484	USP13;USP7;PSMD14;OTUD1
peptidyl-threonine phosphorylation (GO:0018107)	0.0604078	0.298159	0	0	2.27634	6.38886	CDK1;DYRK1B;ULK1;TGFBR1;CIT;HIPK2
nucleic acid phosphodiester bond hydrolysis (GO:0090305)	0.0605196	0.298159	0	0	2.10968	5.91721	RFC5;ISG20;RFC3;PARP1;DDX1;CHD1L;DNA2
positive regulation of response to external stimulus (GO:0032103)	0.061059	0.298159	0	0	1.76326	4.92991	NFKBIA;GRN;DHX9;MDK;IFNB1;PDCD4;POLR3G;DDX60;ETS1;EREG;OASL
regulation of cell differentiation (GO:0045595)	0.0618962	0.298159	0	0	1.71023	4.75837	LGALS3;CEBPB;HSP90AB1;BCL6;MDK;ALOX5;SIK1;KLF4;TGFBR1;PTHLH;ATF4;KLK6
regulation of DNA metabolic process (GO:0051052)	0.0621917	0.298159	0	0	2.49744	6.93672	XRCC5;UBE2N;NUCKS1;KPNA2;TICRR
regulation of fibroblast proliferation (GO:0048145)	0.0621917	0.298159	0	0	2.49744	6.93672	CD74;CDKN1A;DHX9;FN1;EREG
DNA topological change (GO:0006265)	0.0630538	0.298159	0	0	5.84273	16.148	TOP2A;TOP1
endothelial cell chemotaxis (GO:0035767)	0.0630538	0.298159	0	0	5.84273	16.148	CCN3;VEGFA
kynurenine metabolic process (GO:0070189)	0.0630538	0.298159	0	0	5.84273	16.148	KYAT1;IDO1
negative regulation of leukocyte degranulation (GO:0043301)	0.0630538	0.298159	0	0	5.84273	16.148	CEACAM1;HLA-F
negative regulation of platelet aggregation (GO:0090331)	0.0630538	0.298159	0	0	5.84273	16.148	CEACAM1;CD9
negative regulation of smooth muscle cell differentiation (GO:0051151)	0.0630538	0.298159	0	0	5.84273	16.148	PDCD4;EREG
negative regulation of systemic arterial blood pressure (GO:0003085)	0.0630538	0.298159	0	0	5.84273	16.148	ADRB2;SOD2
negative regulation of T cell cytokine production (GO:0002725)	0.0630538	0.298159	0	0	5.84273	16.148	IFNB1;HLA-F
negative regulation of ubiquitin protein ligase activity (GO:1904667)	0.0630538	0.298159	0	0	5.84273	16.148	BAG2;MAD2L1
oligosaccharide catabolic process (GO:0009313)	0.0630538	0.298159	0	0	5.84273	16.148	NEU3;MANBA
positive regulation of blood vessel endothelial cell proliferation involved in sprouting angiogenesis (GO:1903589)	0.0630538	0.298159	0	0	5.84273	16.148	JCAD;VEGFA
positive regulation of CD8-positive, alpha-beta T cell activation (GO:2001187)	0.0630538	0.298159	0	0	5.84273	16.148	HLA-A;HLA-E
positive regulation of ligase activity (GO:0051351)	0.0630538	0.298159	0	0	5.84273	16.148	TMSB4X;GCLM
positive regulation of smooth muscle cell apoptotic process (GO:0034393)	0.0630538	0.298159	0	0	5.84273	16.148	PDCD4;SOD2
protein hexamerization (GO:0034214)	0.0630538	0.298159	0	0	5.84273	16.148	UGDH;LRRC8C
regulation of animal organ morphogenesis (GO:2000027)	0.0630538	0.298159	0	0	5.84273	16.148	SAPCD2;CITED2
regulation of cell adhesion molecule production (GO:0060353)	0.0630538	0.298159	0	0	5.84273	16.148	CXCL8;CAV1
regulation of complement-dependent cytotoxicity (GO:1903659)	0.0630538	0.298159	0	0	5.84273	16.148	CD59;CD55
regulation of DNA-templated transcription in response to stress (GO:0043620)	0.0630538	0.298159	0	0	5.84273	16.148	MUC1;DDIT3
regulation of endothelial cell differentiation (GO:0045601)	0.0630538	0.298159	0	0	5.84273	16.148	CEACAM1;BTG1
regulation of ER-associated ubiquitin-dependent protein catabolic process (GO:1903069)	0.0630538	0.298159	0	0	5.84273	16.148	CAV1;HERPUD1
regulation of fibroblast apoptotic process (GO:2000269)	0.0630538	0.298159	0	0	5.84273	16.148	BCL2L11;BTG1
regulation of histone H4 acetylation (GO:0090239)	0.0630538	0.298159	0	0	5.84273	16.148	MUC1;ARRB1
regulation of lipid transport (GO:0032368)	0.0630538	0.298159	0	0	5.84273	16.148	LRP1;PPARA
regulation of mitotic centrosome separation (GO:0046602)	0.0630538	0.298159	0	0	5.84273	16.148	NEK2;KIF11
regulation of nuclear cell cycle DNA replication (GO:0033262)	0.0630538	0.298159	0	0	5.84273	16.148	TIPIN;DBF4
regulation of PERK-mediated unfolded protein response (GO:1903897)	0.0630538	0.298159	0	0	5.84273	16.148	PPP1R15A;HSPA5
regulation of pinocytosis (GO:0048548)	0.0630538	0.298159	0	0	5.84273	16.148	AXL;CAV1
regulation of RNA polymerase II regulatory region sequence-specific DNA binding (GO:1903025)	0.0630538	0.298159	0	0	5.84273	16.148	DDIT3;TMSB4X
response to type I interferon (GO:0034340)	0.0630538	0.298159	0	0	5.84273	16.148	ISG15;IFIT1
cardiac epithelial to mesenchymal transition (GO:0060317)	0.0640311	0.299004	0	0	3.61073	9.92368	PDCD4;SPRY1;TGFBR1
cellular response to interferon-beta (GO:0035458)	0.0640311	0.299004	0	0	3.61073	9.92368	PNPT1;IFNB1;IRF1
folic acid-containing compound metabolic process (GO:0006760)	0.0640311	0.299004	0	0	3.61073	9.92368	GGH;SLC25A32;ALDH1L2
hepaticobiliary system development (GO:0061008)	0.0640311	0.299004	0	0	3.61073	9.92368	XBP1;CITED2;LSR
natural killer cell mediated immunity (GO:0002228)	0.0640311	0.299004	0	0	3.61073	9.92368	TUBB;TUBB4B;ULBP2
negative regulation of cyclin-dependent protein serine/threonine kinase activity (GO:0045736)	0.0640311	0.299004	0	0	3.61073	9.92368	PLK1;NR2F2;IPO5
negative regulation of lipid storage (GO:0010888)	0.0640311	0.299004	0	0	3.61073	9.92368	NFKBIA;PPARA;PNPLA2
positive regulation of lymphocyte differentiation (GO:0045621)	0.0640311	0.299004	0	0	3.61073	9.92368	XBP1;AXL;MDK
positive regulation of peptidyl-lysine acetylation (GO:2000758)	0.0640311	0.299004	0	0	3.61073	9.92368	RPS6KA5;ARRB1;PPARGC1A
regulation of protein kinase A signaling (GO:0010738)	0.0640311	0.299004	0	0	3.61073	9.92368	AKAP12;PRKAR2A;ADRB2
RNA transport (GO:0050658)	0.0641064	0.299004	0	0	2.079	5.71145	ZFP36;PNPT1;NUP188;XPO5;HNRNPA2B1;MAGOHB;CKAP5
O-glycan processing (GO:0016266)	0.0644795	0.300372	0	0	2.23484	6.1266	MUC1;GALNT5;MUC16;MUC3A;MUC4;MUC20
organelle assembly (GO:0070925)	0.0658936	0.305501	0	0	1.39628	3.79747	GRB7;CENPA;TP53INP2;CHMP1B;G3BP1;TP53INP1;NEK2;DLGAP5;PLK4;ABCC4;GABARAPL1;NPM1;GSN;IFT140;HPS4;HAUS6;SEPTIN7;LSM3;CENPE;ANLN;CENPF;CENPJ;CHMP4C;HYLS1;ULK1;MAPRE1;GOLGA8A
apoptotic mitochondrial changes (GO:0008637)	0.0661485	0.305501	0	0	2.82343	7.66803	SOD2;BBC3;HSPD1;IFIT2
negative regulation of smooth muscle cell proliferation (GO:0048662)	0.0661485	0.305501	0	0	2.82343	7.66803	CDKN1A;IGFBP3;PDCD4;SOD2
positive regulation of ATP metabolic process (GO:1903580)	0.0661485	0.305501	0	0	2.82343	7.66803	TMSB4X;PPARA;HIF1A;PPARGC1A
positive regulation of histone modification (GO:0031058)	0.0661485	0.305501	0	0	2.82343	7.66803	RPS6KA5;UBE2N;ARRB1;PPARGC1A
regulation of histone acetylation (GO:0035065)	0.0661485	0.305501	0	0	2.82343	7.66803	HDAC5;RPS6KA5;ARRB1;PPARGC1A
regulation of sprouting angiogenesis (GO:1903670)	0.0661485	0.305501	0	0	2.82343	7.66803	CEACAM1;ALOX5;KLF4;VEGFA
cellular response to growth factor stimulus (GO:0071363)	0.0668	0.307754	0	0	1.68663	4.5641	EEF1A1;ERN1;ZFP36;GAREM1;CXCL8;MARS1;ITGB1BP1;KLF4;KNSTRN;TGFBR1;CD44;VEGFA
cellular response to starvation (GO:0009267)	0.0668	0.307754	0	0	1.68663	4.5641	GABARAPL1;XBP1;CDKN1A;CEBPB;NUAK2;HSPA5;SESN2;MARS1;ASNS;SIK1;PPARA;ATF4
positive regulation of neuron death (GO:1901216)	0.0670459	0.308133	0	0	2.43785	6.58799	GRN;DDIT3;DDIT4;FOS;ATF4
regulation of protein localization to nucleus (GO:1900180)	0.0670459	0.308133	0	0	2.43785	6.58799	WWTR1;SESN2;PLK1;CDK1;GTSE1
double-strand break repair via nonhomologous end joining (GO:0006303)	0.0687082	0.315003	0	0	2.19481	5.87746	MDC1;POLQ;PSMD14;XRCC5;NSD2;UBE2N
negative regulation of kinase activity (GO:0033673)	0.0687082	0.315003	0	0	2.19481	5.87746	WWTR1;CEACAM1;UBASH3B;ITGB1BP1;TRIB3;WARS1
positive regulation of DNA-binding transcription factor activity (GO:0051091)	0.0697937	0.319591	0	0	1.52495	4.05974	HDAC5;EDN1;NPM1;JUP;DHX9;CAV1;HIPK2;VEGFA;NFKBIA;RPS6KA5;TFDP1;DDIT3;JMY;UBE2N;ROR1;RBCK1;PPARGC1A
negative regulation of growth (GO:0045926)	0.0707323	0.323495	0	0	1.76799	4.68314	MT2A;CDKN1A;PNPT1;BTG1;PSRC1;BCL6;SESN2;TMPRSS4;CCN3;MT1E
negative regulation of protein serine/threonine kinase activity (GO:0071901)	0.0716589	0.326665	0	0	2.02022	5.32498	PRKAR2A;PLK1;SPRY1;NR2F2;PKIG;SLC8A1;IPO5
base-excision repair (GO:0006284)	0.0721046	0.326665	0	0	2.38103	6.26125	RFC5;POLQ;RFC3;PARP1;DNA2
cellular response to ionizing radiation (GO:0071479)	0.0721046	0.326665	0	0	2.38103	6.26125	RAD51AP1;CDKN1A;XRCC5;NUCKS1;ECT2
positive regulation of DNA repair (GO:0045739)	0.0721046	0.326665	0	0	2.38103	6.26125	PARP1;DHX9;SPIRE2;UBE2N;FOXM1
positive regulation of endocytosis (GO:0045807)	0.0721046	0.326665	0	0	2.38103	6.26125	C3;HIP1;LRP1;AXL;B2M
negative regulation of cell communication (GO:0010648)	0.0722066	0.326665	0	0	3.40995	8.96212	ERBB3;UBASH3B;IGFBP3
neuron apoptotic process (GO:0051402)	0.0722066	0.326665	0	0	3.40995	8.96212	ERBB3;TNFRSF21;CIT
positive regulation of immune system process (GO:0002684)	0.0722066	0.326665	0	0	3.40995	8.96212	IFNL1;RSAD2;VEGFA
protein localization to chromatin (GO:0071168)	0.0722066	0.326665	0	0	3.40995	8.96212	MCM8;RAD21;PLK1
female gamete generation (GO:0007292)	0.0723217	0.326794	0	0	2.72918	7.16854	KMT2D;MCM8;MDK;TRIP13
regulation of kinase activity (GO:0043549)	0.0724918	0.327169	0	0	1.90668	5.00365	EEF1A1;CD74;ERBB3;LMO4;AXL;ROR1;MST1R;ECT2
transcription by RNA polymerase II (GO:0006366)	0.0740764	0.333	0	0	1.44368	3.75742	WWTR1;NOTCH3;HDAC5;XBP1;INTS13;KLF13;PARP1;CCNH;CPSF3;RORA;TTF2;MLLT3;GTF2F2;TFDP1;SNRPG;NABP2;NFE2L3;TRIP13;PPARA;PPARGC1A;ATF4
innate immune response (GO:0045087)	0.0743233	0.333	0	0	1.45755	3.78865	IFITM3;CD74;ISG15;IFIT1;WFDC2;HLA-E;SRPK1;C3;IFIH1;IFNL2;IFNL1;SLPI;TRIM4;LCN2;IRF5;SKP2;APOL1;SERINC3;B2M;CFB
positive regulation of proteasomal ubiquitin-dependent protein catabolic process (GO:0032436)	0.0756248	0.333	0	0	1.99206	5.14344	CDC20;BAG2;CAV1;PLK1;TRIB3;NOP53;HERPUD1
protein ubiquitination (GO:0016567)	0.075682	0.333	0	0	1.33653	3.44987	PSMD11;PSMD14;CCNF;ARRB1;UBE2L6;HIF1A;FBXL20;HERC5;PSMD7;RNF213;TRIM4;PSMB2;PSMD1;SKP2;USP7;UBE2H;UBE2C;PLK1;ISG15;HLA-A;KLHL24;PSMB8;PSMA4;PSMA1;RFWD3;UBE2T;PSMC2;UBE2N;BLMH;RBCK1;DZIP3;RAD18
ectoderm development (GO:0007398)	0.0764378	0.333	0	0	5.11212	13.1447	ITGA6;KRT6B
indolalkylamine catabolic process (GO:0046218)	0.0764378	0.333	0	0	5.11212	13.1447	KYAT1;IDO1
low-density lipoprotein particle receptor catabolic process (GO:0032802)	0.0764378	0.333	0	0	5.11212	13.1447	AP2B1;VLDLR
low-density lipoprotein receptor particle metabolic process (GO:0032799)	0.0764378	0.333	0	0	5.11212	13.1447	AP2B1;VLDLR
mitotic DNA replication (GO:1902969)	0.0764378	0.333	0	0	5.11212	13.1447	GINS1;MCM4
modulation by symbiont of host process (GO:0044003)	0.0764378	0.333	0	0	5.11212	13.1447	PGK1;B2M
muscle cell migration (GO:0014812)	0.0764378	0.333	0	0	5.11212	13.1447	CCN3;ITGB1BP1
negative regulation of protein autophosphorylation (GO:0031953)	0.0764378	0.333	0	0	5.11212	13.1447	ERRFI1;CAV1
negative regulation of transcription from RNA polymerase II promoter in response to stress (GO:0097201)	0.0764378	0.333	0	0	5.11212	13.1447	BAG3;CITED2
negative regulation of transforming growth factor beta production (GO:0071635)	0.0764378	0.333	0	0	5.11212	13.1447	HSP90AB1;FN1
negative regulation of tyrosine phosphorylation of STAT protein (GO:0042532)	0.0764378	0.333	0	0	5.11212	13.1447	NF2;PARP14
nucleic acid transport (GO:0050657)	0.0764378	0.333	0	0	5.11212	13.1447	HNRNPA2B1;CKAP5
positive regulation by symbiont of entry into host (GO:0075294)	0.0764378	0.333	0	0	5.11212	13.1447	CD74;TMPRSS4
positive regulation of RIG-I signaling pathway (GO:1900246)	0.0764378	0.333	0	0	5.11212	13.1447	DDX60;OASL
positive regulation of rRNA processing (GO:2000234)	0.0764378	0.333	0	0	5.11212	13.1447	RIOK1;WDR43
positive regulation of transcription of nucleolar large rRNA by RNA polymerase I (GO:1901838)	0.0764378	0.333	0	0	5.11212	13.1447	NCL;MARS1
positive regulation of viral entry into host cell (GO:0046598)	0.0764378	0.333	0	0	5.11212	13.1447	CD74;TMPRSS4
regulation of carbohydrate biosynthetic process (GO:0043255)	0.0764378	0.333	0	0	5.11212	13.1447	USP7;OGT
regulation of epithelial cell apoptotic process (GO:1904035)	0.0764378	0.333	0	0	5.11212	13.1447	ZFP36;MDK
regulation of memory T cell differentiation (GO:0043380)	0.0764378	0.333	0	0	5.11212	13.1447	IFNL1;HLA-DRA
regulation of tau-protein kinase activity (GO:1902947)	0.0764378	0.333	0	0	5.11212	13.1447	HSP90AA1;HSP90AB1
removal of superoxide radicals (GO:0019430)	0.0764378	0.333	0	0	5.11212	13.1447	PRDX1;SOD2
response to laminar fluid shear stress (GO:0034616)	0.0764378	0.333	0	0	5.11212	13.1447	KLF4;ASS1
sequestering of actin monomers (GO:0042989)	0.0764378	0.333	0	0	5.11212	13.1447	GSN;TMSB4X
sulfur amino acid catabolic process (GO:0000098)	0.0764378	0.333	0	0	5.11212	13.1447	CTH;BLMH
urea cycle (GO:0000050)	0.0764378	0.333	0	0	5.11212	13.1447	ARG2;ASS1
RNA catabolic process (GO:0006401)	0.0773662	0.336655	0	0	2.32679	5.95474	ERN1;ISG20;ZFP36;PNPT1;DNA2
negative regulation of cell cycle process (GO:0010948)	0.0776358	0.337438	0	0	2.11891	5.41534	TFDP1;ESPL1;CHMP4C;CCP110;NEK2;E2F8
regulation of lipid biosynthetic process (GO:0046890)	0.078777	0.341609	0	0	2.641	6.71113	C3;ASAH1;CEACAM1;PPARA
response to estrogen (GO:0043627)	0.078777	0.341609	0	0	2.641	6.71113	KMT2D;BCAS3;CITED2;CAV1
regulation of fat cell differentiation (GO:0045598)	0.0797169	0.34489	0	0	1.96467	4.96918	WWTR1;ZFP36;CEBPB;XBP1;ALOX5;RORA;TRIB3
skin development (GO:0043588)	0.0797169	0.34489	0	0	1.96467	4.96918	ERRFI1;SPRR3;CLIC4;ASAH1;LSR;ITGA6;EREG
female gonad development (GO:0008585)	0.0808216	0.348468	0	0	3.23031	8.12589	CEBPB;NR2F2;VEGFA
natural killer cell mediated cytotoxicity (GO:0042267)	0.0808216	0.348468	0	0	3.23031	8.12589	TUBB;TUBB4B;ULBP2
regulation of response to cytokine stimulus (GO:0060759)	0.0808216	0.348468	0	0	3.23031	8.12589	IFIH1;DHX9;KLF4
regulation of complement activation (GO:0030449)	0.0828287	0.356305	0	0	2.27497	5.6669	C3;C1QBP;CD59;CFB;CD55
ribosome assembly (GO:0042255)	0.0828287	0.356305	0	0	2.27497	5.6669	NPM1;RPL10;C1QBP;BRIX1;NOP53
positive regulation of cold-induced thermogenesis (GO:0120162)	0.0836095	0.359254	0	0	1.84211	4.57139	CEBPB;FABP5;CAV1;LCN2;ADRB2;PPARGC1A;OGT;VEGFA
activation of cysteine-type endopeptidase activity involved in apoptotic process (GO:0006919)	0.0839349	0.360241	0	0	1.93802	4.80185	EGLN3;HIP1;CASP4;TNFSF10;HSPE1;BBC3;HSPD1
histone modification (GO:0016570)	0.0856948	0.36654	0	0	1.757	4.31689	CCNA2;HDAC5;KAT2A;RPS6KA5;PARP2;INCENP;UBE2N;PADI1;CPA4
negative regulation of cell motility (GO:2000146)	0.0856948	0.36654	0	0	1.757	4.31689	PTPRU;CD74;CLIC4;NAV3;CITED2;TP53INP1;TACSTD2;STC1;NF2
positive regulation of cellular component organization (GO:0051130)	0.0856948	0.36654	0	0	1.757	4.31689	CDC20;PPP1R15A;LGALS3;BCL2L11;LRP1;MMP1;TGFBR1;WARS1;VEGFA
positive regulation of cytoskeleton organization (GO:0051495)	0.0882784	0.370333	0	0	1.91207	4.6411	PLK4;GPSM2;BCAS3;EDN1;SPAG5;CFL2;SNX9
DNA duplex unwinding (GO:0032508)	0.0884897	0.370333	0	0	2.22539	5.39629	PARP1;DHX9;DDX1;MCM4;CHD1L
regulation of interleukin-12 production (GO:0032655)	0.0884897	0.370333	0	0	2.22539	5.39629	MDK;C1QBP;HLA-B;IRF5;HSPD1
hyaluronan metabolic process (GO:0030212)	0.0898565	0.370333	0	0	3.06864	7.394	CEMIP;HMMR;CD44
oligosaccharide biosynthetic process (GO:0009312)	0.0898565	0.370333	0	0	3.06864	7.394	FUT8;B4GALT1;FUT3
positive regulation of cell cycle G2/M phase transition (GO:1902751)	0.0898565	0.370333	0	0	3.06864	7.394	NPM1;CCNB1;CDK1
positive regulation of cholesterol efflux (GO:0010875)	0.0898565	0.370333	0	0	3.06864	7.394	NFKBIA;LRP1;CAV1
regulation of interleukin-4 production (GO:0032673)	0.0898565	0.370333	0	0	3.06864	7.394	CEBPB;DDIT3;HLA-E
regulation of necroptotic process (GO:0060544)	0.0898565	0.370333	0	0	3.06864	7.394	HSP90AA1;MLKL;OGT
regulation of telomere capping (GO:1904353)	0.0898565	0.370333	0	0	3.06864	7.394	USP7;NABP2;NEK2
triglyceride catabolic process (GO:0019433)	0.0898565	0.370333	0	0	3.06864	7.394	FABP5;LIPH;PNPLA2
actin filament depolymerization (GO:0030042)	0.0906156	0.370333	0	0	4.54387	10.9104	GSN;CFL2
cellular response to superoxide (GO:0071451)	0.0906156	0.370333	0	0	4.54387	10.9104	PRDX1;SOD2
desensitization of G protein-coupled receptor signaling pathway (GO:0002029)	0.0906156	0.370333	0	0	4.54387	10.9104	ARRB1;ADRB2
glutathione biosynthetic process (GO:0006750)	0.0906156	0.370333	0	0	4.54387	10.9104	CHAC1;GCLM
hepatocyte growth factor receptor signaling pathway (GO:0048012)	0.0906156	0.370333	0	0	4.54387	10.9104	MST1R;MUC20
induction of positive chemotaxis (GO:0050930)	0.0906156	0.370333	0	0	4.54387	10.9104	CXCL8;VEGFA
isotype switching (GO:0045190)	0.0906156	0.370333	0	0	4.54387	10.9104	EXOSC3;HSPD1
lipoprotein catabolic process (GO:0042159)	0.0906156	0.370333	0	0	4.54387	10.9104	ABHD10;CTSD
mitochondrion morphogenesis (GO:0070584)	0.0906156	0.370333	0	0	4.54387	10.9104	PNPT1;MYH14
negative regulation of homotypic cell-cell adhesion (GO:0034111)	0.0906156	0.370333	0	0	4.54387	10.9104	CEACAM1;CD9
negative regulation of natural killer cell mediated immunity (GO:0002716)	0.0906156	0.370333	0	0	4.54387	10.9104	HLA-F;HLA-E
negative regulation of oxidative stress-induced neuron death (GO:1903204)	0.0906156	0.370333	0	0	4.54387	10.9104	HIF1A;ATF4
negative regulation of protein maturation (GO:1903318)	0.0906156	0.370333	0	0	4.54387	10.9104	TMEM59;CHAC1
negative regulation of receptor signaling pathway via STAT (GO:1904893)	0.0906156	0.370333	0	0	4.54387	10.9104	CAV1;NF2
nucleus localization (GO:0051647)	0.0906156	0.370333	0	0	4.54387	10.9104	CLMN;SYNE2
positive regulation by host of viral process (GO:0044794)	0.0906156	0.370333	0	0	4.54387	10.9104	NUCKS1;IGF2R
positive regulation of cellular extravasation (GO:0002693)	0.0906156	0.370333	0	0	4.54387	10.9104	MDK;ICAM1
positive regulation of DNA-dependent DNA replication (GO:2000105)	0.0906156	0.370333	0	0	4.54387	10.9104	DBF4;E2F8
positive regulation of epidermal growth factor-activated receptor activity (GO:0045741)	0.0906156	0.370333	0	0	4.54387	10.9104	AREG;EREG
positive regulation of keratinocyte proliferation (GO:0010838)	0.0906156	0.370333	0	0	4.54387	10.9104	MDK;AREG
positive regulation of lipid localization (GO:1905954)	0.0906156	0.370333	0	0	4.54387	10.9104	C3;LRP1
regulation of cytoplasmic transport (GO:1903649)	0.0906156	0.370333	0	0	4.54387	10.9104	USP7;ATP9A
regulation of ERAD pathway (GO:1904292)	0.0906156	0.370333	0	0	4.54387	10.9104	USP13;HERPUD1
regulation of lamellipodium morphogenesis (GO:2000392)	0.0906156	0.370333	0	0	4.54387	10.9104	CD44;CORO1C
regulation of T cell apoptotic process (GO:0070232)	0.0906156	0.370333	0	0	4.54387	10.9104	LGALS3;IDO1
regulation of T-helper 2 cell cytokine production (GO:2000551)	0.0906156	0.370333	0	0	4.54387	10.9104	RSAD2;IFNB1
response to sterol (GO:0036314)	0.0906156	0.370333	0	0	4.54387	10.9104	RORA;TGFBR1
tryptophan catabolic process (GO:0006569)	0.0906156	0.370333	0	0	4.54387	10.9104	KYAT1;IDO1
tryptophan metabolic process (GO:0006568)	0.0906156	0.370333	0	0	4.54387	10.9104	KYAT1;IDO1
vasoconstriction (GO:0042310)	0.0906156	0.370333	0	0	4.54387	10.9104	EDN1;SLC8A1
mRNA-containing ribonucleoprotein complex export from nucleus (GO:0071427)	0.0915481	0.373739	0	0	1.80144	4.30704	NUP93;NUP205;NUP188;CPSF3;HNRNPA2B1;NUP98;MAGOHB;NUP37
anion transmembrane transport (GO:0098656)	0.0921909	0.374819	0	0	2.01438	4.80207	SLC44A4;SLC6A9;LRRC8C;SLC25A30;SLC3A2;SLC25A13
peptidyl-threonine modification (GO:0018210)	0.0921909	0.374819	0	0	2.01438	4.80207	CDK1;DYRK1B;ULK1;TGFBR1;CIT;HIPK2
neural crest cell migration (GO:0001755)	0.0925099	0.374819	0	0	2.48068	5.9051	SEMA3D;SEMA3A;FN1;CORO1C
nucleotide-excision repair, DNA incision, 5'-to lesion (GO:0006296)	0.0925099	0.374819	0	0	2.48068	5.9051	RFC5;RFC3;PARP1;CHD1L
positive regulation of calcium ion transport (GO:0051928)	0.0925099	0.374819	0	0	2.48068	5.9051	LGALS3;CAV1;STC1;MYLK
regulation of erythrocyte differentiation (GO:0045646)	0.0925099	0.374819	0	0	2.48068	5.9051	FAM210B;ZFP36;ETS1;HIF1A
regulation of vascular associated smooth muscle cell proliferation (GO:1904705)	0.0925099	0.374819	0	0	2.48068	5.9051	ERN1;CDKN1A;PDCD4;SOD2
positive regulation of plasma membrane bounded cell projection assembly (GO:0120034)	0.0927466	0.375375	0	0	1.88682	4.48663	BCAS3;ANLN;CCDC88A;CCP110;EPS8L1;EPS8L3;FAM98A
amide biosynthetic process (GO:0043604)	0.0943465	0.380214	0	0	2.17793	5.14162	ARG2;ASAH1;SPTLC2;PAM;ASS1
negative regulation of protein-containing complex assembly (GO:0031333)	0.0943465	0.380214	0	0	2.17793	5.14162	HSPA5;KIF14;RPL13A;ULK1;NOP53
positive regulation of protein localization to cell periphery (GO:1904377)	0.0943465	0.380214	0	0	2.17793	5.14162	GPSM2;LGALS3;LRP1;EPB41L2;SQSTM1
regulation of intrinsic apoptotic signaling pathway (GO:2001242)	0.0943465	0.380214	0	0	2.17793	5.14162	BCL2L11;DDIT3;CAV1;BBC3;HERPUD1
vascular transport (GO:0010232)	0.0973389	0.391854	0	0	1.86221	4.33813	ABCC4;LRP1;SLC6A9;SLC2A3;SLC1A4;SLC1A5;SLC38A2
carbohydrate biosynthetic process (GO:0016051)	0.0992908	0.395482	0	0	2.92236	6.74978	FUT8;B4GALT1;FUT3
cardiac muscle cell differentiation (GO:0055007)	0.0992908	0.395482	0	0	2.92236	6.74978	SIK1;SLC8A1;VEGFA
extracellular matrix assembly (GO:0085029)	0.0992908	0.395482	0	0	2.92236	6.74978	LAMB3;LAMB2;LAMB1
lymphocyte activation involved in immune response (GO:0002285)	0.0992908	0.395482	0	0	2.92236	6.74978	CD74;IFNB1;MDK
negative regulation of protein tyrosine kinase activity (GO:0061099)	0.0992908	0.395482	0	0	2.92236	6.74978	ERRFI1;CAV1;CBLB
positive regulation of cellular response to transforming growth factor beta stimulus (GO:1903846)	0.0992908	0.395482	0	0	2.92236	6.74978	HSP90AB1;CITED2;HIPK2
positive regulation of neuron apoptotic process (GO:0043525)	0.0992908	0.395482	0	0	2.92236	6.74978	GRN;DDIT3;ATF4
positive regulation of transforming growth factor beta receptor signaling pathway (GO:0030511)	0.0992908	0.395482	0	0	2.92236	6.74978	HSP90AB1;CITED2;HIPK2
protein insertion into mitochondrial membrane (GO:0051204)	0.0992908	0.395482	0	0	2.92236	6.74978	HSP90AA1;BCL2L11;HSPA4
regulation of axon extension involved in axon guidance (GO:0048841)	0.0992908	0.395482	0	0	2.92236	6.74978	SEMA3D;SEMA3A;VEGFA
connective tissue development (GO:0061448)	0.0997741	0.396149	0	0	2.40759	5.54913	XBP1;SPTLC2;DYRK1B;CD44
negative regulation of endothelial cell migration (GO:0010596)	0.0997741	0.396149	0	0	2.40759	5.54913	JUP;DNAJA4;STC1;NR2F2
negative regulation of innate immune response (GO:0045824)	0.0997741	0.396149	0	0	2.40759	5.54913	GRN;STAT2;ISG15;LYAR
cilium assembly (GO:0060271)	0.0998914	0.396197	0	0	1.39716	3.2186	PLK4;ABCC4;HSP90AA1;GSN;IFT140;TUBB;CEP152;PLK1;CCP110;HAUS6;TUBB4B;CKAP5;SEPTIN7;TUBA1A;CENPJ;CNTRL;CDK1;HYLS1;NEK2;MAPRE1
proteasomal protein catabolic process (GO:0010498)	0.100142	0.396774	0	0	1.50381	3.46052	PSMD11;PSMD14;KIF14;ARRB1;PSMB8;PSMD7;PSMA4;PSMA1;PSMB2;DDIT3;PSMC2;PSMD1;RBCK1;SKP2
negative regulation of cysteine-type endopeptidase activity (GO:2000117)	0.100396	0.396943	0	0	2.13245	4.90171	ARL6IP1;LAMP3;KLF4;CD44;VEGFA
positive regulation of macroautophagy (GO:0016239)	0.100396	0.396943	0	0	2.13245	4.90171	BNIP3L;SPTLC2;BAG3;SESN2;ADRB2
negative regulation of defense response (GO:0031348)	0.102054	0.403077	0	0	1.83824	4.19533	C1QBP;ALOX5;RORA;CCN3;PPARA;KLF4;LYAR
protein O-linked glycosylation (GO:0006493)	0.104239	0.405559	0	0	1.74367	3.94256	MUC1;GALNT5;MUC16;POGLUT3;MUC3A;MUC20;OGT;MUC4
regulation of proteasomal ubiquitin-dependent protein catabolic process (GO:0032434)	0.104239	0.405559	0	0	1.74367	3.94256	USP7;HSP90AB1;BAG2;PLK1;TRIB3;OGT;NOP53;HERPUD1
positive regulation of cysteine-type endopeptidase activity involved in apoptotic process (GO:0043280)	0.104817	0.405559	0	0	1.6767	3.78185	EGLN3;HIP1;GSN;CASP4;TNFSF10;HSPE1;CTSD;BBC3;HSPD1
autophagy of peroxisome (GO:0030242)	0.105484	0.405559	0	0	4.08927	9.19757	NBR1;SQSTM1
cellular response to fluid shear stress (GO:0071498)	0.105484	0.405559	0	0	4.08927	9.19757	KLF4;ASS1
double-strand break repair via break-induced replication (GO:0000727)	0.105484	0.405559	0	0	4.08927	9.19757	GINS2;MCM4
epithelial cell-cell adhesion (GO:0090136)	0.105484	0.405559	0	0	4.08927	9.19757	JUP;CCN3
homocysteine metabolic process (GO:0050667)	0.105484	0.405559	0	0	4.08927	9.19757	CTH;BLMH
lysine catabolic process (GO:0006554)	0.105484	0.405559	0	0	4.08927	9.19757	ALDH7A1;DLD
lysine metabolic process (GO:0006553)	0.105484	0.405559	0	0	4.08927	9.19757	ALDH7A1;DLD
mRNA transcription (GO:0009299)	0.105484	0.405559	0	0	4.08927	9.19757	ATF4;EREG
negative regulation of complement activation (GO:0045916)	0.105484	0.405559	0	0	4.08927	9.19757	CD59;CD55
negative regulation of microtubule polymerization (GO:0031115)	0.105484	0.405559	0	0	4.08927	9.19757	MAP2;MAPRE1
negative regulation of vascular permeability (GO:0043116)	0.105484	0.405559	0	0	4.08927	9.19757	CEACAM1;VEGFA
nonribosomal peptide biosynthetic process (GO:0019184)	0.105484	0.405559	0	0	4.08927	9.19757	CHAC1;GCLM
nucleotide-sugar metabolic process (GO:0009225)	0.105484	0.405559	0	0	4.08927	9.19757	FUT8;GFPT2
phosphate ion transmembrane transport (GO:0035435)	0.105484	0.405559	0	0	4.08927	9.19757	SLC20A2;SLC25A30
positive regulation of fatty acid oxidation (GO:0046321)	0.105484	0.405559	0	0	4.08927	9.19757	PPARA;PPARGC1A
positive regulation of metaphase/anaphase transition of cell cycle (GO:1902101)	0.105484	0.405559	0	0	4.08927	9.19757	ESPL1;DLGAP5
positive regulation of mitotic metaphase/anaphase transition (GO:0045842)	0.105484	0.405559	0	0	4.08927	9.19757	ESPL1;DLGAP5
positive regulation of mitotic sister chromatid separation (GO:1901970)	0.105484	0.405559	0	0	4.08927	9.19757	ESPL1;DLGAP5
positive regulation of vascular permeability (GO:0043117)	0.105484	0.405559	0	0	4.08927	9.19757	TJP3;VEGFA
protein auto-ADP-ribosylation (GO:0070213)	0.105484	0.405559	0	0	4.08927	9.19757	PARP1;PARP2
purine nucleotide biosynthetic process (GO:0006164)	0.105484	0.405559	0	0	4.08927	9.19757	PRPS1;ADSL
regulation of dendritic cell differentiation (GO:2001198)	0.105484	0.405559	0	0	4.08927	9.19757	LGALS3;HLA-B
regulation of ventricular cardiac muscle cell action potential (GO:0098911)	0.105484	0.405559	0	0	4.08927	9.19757	JUP;CAV1
regulation of humoral immune response (GO:0002920)	0.106634	0.408729	0	0	2.08882	4.6755	C3;C1QBP;CD59;CFB;CD55
regulation of proteasomal protein catabolic process (GO:0061136)	0.106634	0.408729	0	0	2.08882	4.6755	HSP90AB1;PSMD14;BAG2;LAMP3;PSMC2
regulation of proteolysis (GO:0030162)	0.106634	0.408729	0	0	2.08882	4.6755	CSTB;PERP;CAV1;PLK1;OGT
endothelial cell migration (GO:0043542)	0.107294	0.408758	0	0	2.33868	5.22037	STARD13;CCN3;S100P;VEGFA
negative regulation of protein secretion (GO:0050709)	0.107294	0.408758	0	0	2.33868	5.22037	MIDN;RAB11FIP1;RSAD2;CCN3
nucleotide-excision repair, DNA incision (GO:0033683)	0.107294	0.408758	0	0	2.33868	5.22037	RFC5;RFC3;PARP1;CHD1L
regulation of intracellular transport (GO:0032386)	0.107294	0.408758	0	0	2.33868	5.22037	SPAG5;MAP2;MX2;ATP9A
regulation of viral entry into host cell (GO:0046596)	0.107294	0.408758	0	0	2.33868	5.22037	IFITM3;CD74;GSN;TMPRSS4
replication fork processing (GO:0031297)	0.107294	0.408758	0	0	2.33868	5.22037	GEN1;RFWD3;NUCKS1;DNA2
neutrophil chemotaxis (GO:0030593)	0.108111	0.409844	0	0	1.91965	4.27045	LGALS3;EDN1;CXCL11;CXCL8;CCL22;CXCL1
chromatin remodeling (GO:0006338)	0.108676	0.409844	0	0	1.72522	3.82894	SUV39H2;HDAC5;KAT2A;NPM1;ACTL6A;CHD1L;BAZ1A;TOP1
cellular response to hexose stimulus (GO:0071331)	0.109103	0.409844	0	0	2.78938	6.17976	ERN1;XBP1;PCK2
energy derivation by oxidation of organic compounds (GO:0015980)	0.109103	0.409844	0	0	2.78938	6.17976	GFPT2;PPARGC1A;SLC25A13
negative regulation of cell junction assembly (GO:1901889)	0.109103	0.409844	0	0	2.78938	6.17976	BCAS3;ITGB1BP1;CORO1C
negative regulation of endocytosis (GO:0045806)	0.109103	0.409844	0	0	2.78938	6.17976	LGALS3;MTMR2;CAV1
negative regulation of response to endoplasmic reticulum stress (GO:1903573)	0.109103	0.409844	0	0	2.78938	6.17976	XBP1;ALOX5;HERPUD1
negative regulation of signaling (GO:0023057)	0.109103	0.409844	0	0	2.78938	6.17976	ERBB3;UBASH3B;IGFBP3
positive regulation of ERBB signaling pathway (GO:1901186)	0.109103	0.409844	0	0	2.78938	6.17976	NEU3;CCDC88A;HIP1
positive regulation of release of cytochrome c from mitochondria (GO:0090200)	0.109103	0.409844	0	0	2.78938	6.17976	BCL2L11;TNFSF10;BBC3
regulation of heterotypic cell-cell adhesion (GO:0034114)	0.109103	0.409844	0	0	2.78938	6.17976	CEACAM6;KLF4;CD44
regulation of microtubule depolymerization (GO:0031114)	0.109103	0.409844	0	0	2.78938	6.17976	TPX2;NAV3;MAP1B
regulation of protein processing (GO:0070613)	0.109103	0.409844	0	0	2.78938	6.17976	TMEM59;BAG2;CHAC1
ribosomal large subunit assembly (GO:0000027)	0.109103	0.409844	0	0	2.78938	6.17976	RPL10;BRIX1;NOP53
negative regulation of cysteine-type endopeptidase activity involved in apoptotic process (GO:0043154)	0.113058	0.423012	0	0	2.04693	4.46201	ARL6IP1;LAMP3;KLF4;CD44;VEGFA
regulation of blood vessel endothelial cell migration (GO:0043535)	0.113058	0.423012	0	0	2.04693	4.46201	JUP;TMSB4X;ETS1;HIF1A;VEGFA
regulation of gene silencing by RNA (GO:0060966)	0.113058	0.423012	0	0	2.04693	4.46201	NUP93;NUP205;NUP188;NUP98;NUP37
regulation of posttranscriptional gene silencing (GO:0060147)	0.113058	0.423012	0	0	2.04693	4.46201	NUP93;NUP205;NUP188;NUP98;NUP37
fatty acid biosynthetic process (GO:0006633)	0.113713	0.424197	0	0	1.89002	4.10905	XBP1;LIPH;ALOX5;SCD5;LTA4H;PTGS2
gland development (GO:0048732)	0.113713	0.424197	0	0	1.89002	4.10905	XBP1;CITED2;MDK;CAV1;LSR;TGFBR1
nucleic acid metabolic process (GO:0090304)	0.113713	0.424197	0	0	1.89002	4.10905	DDX1;HNRNPA2B1;DNA2;KPNA2;GTF2F2;RAN
fatty acid derivative biosynthetic process (GO:1901570)	0.11506	0.425847	0	0	2.2736	4.9162	ALOX5;SCD5;PAM;ACAT1
negative regulation of cell-substrate adhesion (GO:0010812)	0.11506	0.425847	0	0	2.2736	4.9162	TACSTD2;ITGB1BP1;NF2;CORO1C
negative regulation of ERBB signaling pathway (GO:1901185)	0.11506	0.425847	0	0	2.2736	4.9162	ERRFI1;SPRY1;AREG;EREG
negative regulation of protein kinase B signaling (GO:0051898)	0.11506	0.425847	0	0	2.2736	4.9162	DDIT3;TRIB3;PPARA;NOP53
positive regulation of double-strand break repair (GO:2000781)	0.11506	0.425847	0	0	2.2736	4.9162	RAD51AP1;PARP1;SPIRE2;FOXM1
positive regulation of intrinsic apoptotic signaling pathway (GO:2001244)	0.11506	0.425847	0	0	2.2736	4.9162	BCL2L11;CAV1;DDIT3;BBC3
regulation of microtubule polymerization (GO:0031113)	0.11506	0.425847	0	0	2.2736	4.9162	PSRC1;NAV3;MAP2;MAPRE1
sulfur compound catabolic process (GO:0044273)	0.11506	0.425847	0	0	2.2736	4.9162	IDUA;CTH;CHAC1;ACAT1
DNA modification (GO:0006304)	0.119271	0.434396	0	0	2.66796	5.67303	PARP1;PARP2;EXOSC3
hippo signaling (GO:0035329)	0.119271	0.434396	0	0	2.66796	5.67303	WWTR1;AMOTL2;AMOT
organelle fission (GO:0048285)	0.119271	0.434396	0	0	2.66796	5.67303	MX2;MTFR2;CORO1C
positive regulation of microtubule polymerization or depolymerization (GO:0031112)	0.119271	0.434396	0	0	2.66796	5.67303	PSRC1;NAV3;MAPRE1
regulation of chondrocyte differentiation (GO:0032330)	0.119271	0.434396	0	0	2.66796	5.67303	MDK;PTHLH;TGFBR1
regulation of viral life cycle (GO:1903900)	0.119271	0.434396	0	0	2.66796	5.67303	AXL;LAMP3;KPNA2
glycosaminoglycan catabolic process (GO:0006027)	0.119663	0.434396	0	0	2.00669	4.26036	CEMIP;SDC4;IDUA;HMMR;CD44
cardiac cell development (GO:0055006)	0.120948	0.434396	0	0	3.71732	7.85246	SLC8A1;VEGFA
cell part morphogenesis (GO:0032990)	0.120948	0.434396	0	0	3.71732	7.85246	PNPT1;MYH14
central nervous system neuron axonogenesis (GO:0021955)	0.120948	0.434396	0	0	3.71732	7.85246	HSP90AA1;HSP90AB1
dermatan sulfate metabolic process (GO:0030205)	0.120948	0.434396	0	0	3.71732	7.85246	IDUA;UST
endonucleolytic cleavage of tricistronic rRNA transcript (SSU-rRNA, 5.8S rRNA, LSU-rRNA) (GO:0000479)	0.120948	0.434396	0	0	3.71732	7.85246	NOL9;UTP20
lipid oxidation (GO:0034440)	0.120948	0.434396	0	0	3.71732	7.85246	ALOX5;PPARGC1A
mitochondrial outer membrane permeabilization (GO:0097345)	0.120948	0.434396	0	0	3.71732	7.85246	BNIP3L;BCL2L11
negative regulation of endoplasmic reticulum unfolded protein response (GO:1900102)	0.120948	0.434396	0	0	3.71732	7.85246	PPP1R15A;HSPA5
negative regulation of epidermal growth factor-activated receptor activity (GO:0007175)	0.120948	0.434396	0	0	3.71732	7.85246	ERRFI1;CBLB
negative regulation of macrophage derived foam cell differentiation (GO:0010745)	0.120948	0.434396	0	0	3.71732	7.85246	NFKBIA;PPARA
positive regulation of calcium ion import (GO:0090280)	0.120948	0.434396	0	0	3.71732	7.85246	LGALS3;STC1
positive regulation of CD4-positive, alpha-beta T cell activation (GO:2000516)	0.120948	0.434396	0	0	3.71732	7.85246	HLA-DRA;CD55
positive regulation of nuclear-transcribed mRNA poly(A) tail shortening (GO:0060213)	0.120948	0.434396	0	0	3.71732	7.85246	ZFP36;CPEB3
regulation of cell aging (GO:0090342)	0.120948	0.434396	0	0	3.71732	7.85246	PNPT1;FOXM1
regulation of cell communication by electrical coupling (GO:0010649)	0.120948	0.434396	0	0	3.71732	7.85246	CAV1;SLC8A1
regulation of chemokine (C-X-C motif) ligand 2 production (GO:2000341)	0.120948	0.434396	0	0	3.71732	7.85246	CD74;KLF4
regulation of interleukin-5 production (GO:0032674)	0.120948	0.434396	0	0	3.71732	7.85246	IFNL1;TNFRSF21
regulation of mRNA metabolic process (GO:1903311)	0.120948	0.434396	0	0	3.71732	7.85246	DHX9;SRPK1
regulation of tube diameter (GO:0035296)	0.120948	0.434396	0	0	3.71732	7.85246	ITGB1BP1;GCLM
relaxation of cardiac muscle (GO:0055119)	0.120948	0.434396	0	0	3.71732	7.85246	GSN;SLC8A1
semaphorin-plexin signaling pathway involved in neuron projection guidance (GO:1902285)	0.120948	0.434396	0	0	3.71732	7.85246	SEMA3A;PLXNA2
sphingoid biosynthetic process (GO:0046520)	0.120948	0.434396	0	0	3.71732	7.85246	ASAH1;SPTLC2
sphingosine biosynthetic process (GO:0046512)	0.120948	0.434396	0	0	3.71732	7.85246	ASAH1;SPTLC2
vascular process in circulatory system (GO:0003018)	0.120948	0.434396	0	0	3.71732	7.85246	ITGB1BP1;GCLM
positive regulation of epithelial cell proliferation (GO:0050679)	0.121716	0.436738	0	0	1.61752	3.40661	XBP1;GRN;MDK;LAMB1;LAMC1;HIF1A;AREG;TGFBR1;VEGFA
regulation of cysteine-type endopeptidase activity involved in apoptotic process (GO:0043281)	0.122122	0.437656	0	0	1.7482	3.67601	ARL6IP1;LAMP3;TNFSF10;KLF4;CTSD;CD44;VEGFA
defense response to bacterium (GO:0042742)	0.122204	0.437656	0	0	1.50008	3.15326	RPL30;GSDMB;CEBPB;SLPI;LCN2;ISG15;HLA-A;GBP2;MR1;WFDC2;GBP4;HLA-E
epithelial cell migration (GO:0010631)	0.123065	0.439068	0	0	2.21203	4.6343	ANLN;FERMT1;STARD13;S100P
keratinocyte differentiation (GO:0030216)	0.123065	0.439068	0	0	2.21203	4.6343	SPRR3;ASAH1;CLIC4;EREG
positive regulation of biomineral tissue development (GO:0070169)	0.123065	0.439068	0	0	2.21203	4.6343	CEBPB;ALOX5;ISG15;SLC8A1
regulation of viral transcription (GO:0046782)	0.123065	0.439068	0	0	2.21203	4.6343	IFITM3;ZFP36;DHX9;GTF2F2
positive regulation of cellular catabolic process (GO:0031331)	0.124082	0.441857	0	0	1.56431	3.26442	TMEM59;HSP90AA1;PNPT1;NRDC;TP53INP1;ULK1;SNX9;PPARA;HIF1A;PNPLA2
regulation of small GTPase mediated signal transduction (GO:0051056)	0.124082	0.441857	0	0	1.56431	3.26442	ARHGAP11A;DEPDC1B;STARD13;RACGAP1;ARHGEF17;ARHGAP19;ECT2;ARHGAP26;FOXM1;SQSTM1
granulocyte chemotaxis (GO:0071621)	0.125345	0.445935	0	0	1.83341	3.80741	LGALS3;EDN1;CXCL11;CXCL8;CCL22;CXCL1
positive regulation of developmental process (GO:0051094)	0.125877	0.447404	0	0	1.49091	3.08983	CDC20;XBP1;CEBPB;HSP90AB1;MDK;FST;C1QBP;VLDLR;CPEB3;CORO1C;AURKA;VEGFA
arachidonic acid metabolic process (GO:0019369)	0.126444	0.448151	0	0	1.968	4.06972	CBR1;ALOX5;FAAH2;PTGS2;PTGS1
icosanoid metabolic process (GO:0006690)	0.126444	0.448151	0	0	1.968	4.06972	ALOX5;FAAH2;LTA4H;PTGS2;PTGS1
positive regulation of interferon-gamma production (GO:0032729)	0.126444	0.448151	0	0	1.968	4.06972	IFNL1;BTN3A1;ISG15;HLA-A;HSPD1
mRNA export from nucleus (GO:0006406)	0.127433	0.451231	0	0	1.65517	3.40992	NUP93;NUP205;NUP188;CPSF3;HNRNPA2B1;NUP98;MAGOHB;NUP37
chromatin organization (GO:0006325)	0.12826	0.453732	0	0	1.55237	3.18811	SUV39H2;HDAC5;KAT2A;NPM1;ACTL6A;NUCKS1;CHD1L;BAZ1A;TOP1;PADI1
negative regulation of multicellular organismal process (GO:0051241)	0.128633	0.454625	0	0	1.43546	2.94382	GRN;GDF15;NRDC;TACSTD2;STC1;WDR77;CORO1C;EFNA1;RPS6KA5;RAB11FIP1;MDK;DDIT3;SPRY1;ATF4
cellular response to cadmium ion (GO:0071276)	0.129774	0.456512	0	0	2.55666	5.22061	MT2A;FOS;MT1E
positive regulation of cellular component movement (GO:0051272)	0.129774	0.456512	0	0	2.55666	5.22061	ETS1;TGFBR1;VEGFA
positive regulation of erythrocyte differentiation (GO:0045648)	0.129774	0.456512	0	0	2.55666	5.22061	FAM210B;ETS1;HIF1A
protein export from nucleus (GO:0006611)	0.129774	0.456512	0	0	2.55666	5.22061	CSE1L;XPO5;RAN
regulation of cardiac muscle cell contraction (GO:0086004)	0.129774	0.456512	0	0	2.55666	5.22061	JUP;CAV1;STC1
platelet degranulation (GO:0002576)	0.130685	0.459289	0	0	1.58947	3.23451	ABCC4;SERPINA1;TMSB4X;PSAP;ANXA5;FN1;CD9;GTPBP2;VEGFA
cellular respiration (GO:0045333)	0.1313	0.46016	0	0	2.15371	4.37261	MTFR2;PPARGC1A;SDHB;SLC25A13
heterophilic cell-cell adhesion via plasma membrane cell adhesion molecules (GO:0007157)	0.1313	0.46016	0	0	2.15371	4.37261	CEACAM6;CEACAM5;AMIGO2;ICAM1
translesion synthesis (GO:0019985)	0.1313	0.46016	0	0	2.15371	4.37261	RFC5;RFC3;UBE2L6;ISG15
positive regulation of signal transduction (GO:0009967)	0.132605	0.464303	0	0	1.39064	2.80963	CD74;XBP1;CITED2;IFNB1;HIF1A;TGFBR1;KLK6;C3;ERN1;DEPDC1B;ELF3;AXL;CCN3;ITGB1BP1;SNX5;JCAD
positive regulation of mitochondrion organization (GO:0010822)	0.133398	0.466212	0	0	1.93076	3.88936	BCL2L11;TNFSF10;PPARGC1A;BBC3;AURKA
receptor metabolic process (GO:0043112)	0.133398	0.466212	0	0	1.93076	3.88936	CXCL8;LRP1;CAV1;MX2;CD9
C4-dicarboxylate transport (GO:0015740)	0.136919	0.467238	0	0	3.40737	6.77509	SLC25A30;SLC25A13
COPII-coated vesicle cargo loading (GO:0090110)	0.136919	0.467238	0	0	3.40737	6.77509	SEC23A;SEC24D
cytoplasmic sequestering of transcription factor (GO:0042994)	0.136919	0.467238	0	0	3.40737	6.77509	NFKBIA;TMSB4X
defense response to protozoan (GO:0042832)	0.136919	0.467238	0	0	3.40737	6.77509	GBP2;GBP4
detection of bacterium (GO:0016045)	0.136919	0.467238	0	0	3.40737	6.77509	HLA-B;HLA-A
histone H3-K4 trimethylation (GO:0080182)	0.136919	0.467238	0	0	3.40737	6.77509	KMT2D;OGT
negative regulation of cartilage development (GO:0061037)	0.136919	0.467238	0	0	3.40737	6.77509	PTHLH;TGFBR1
negative regulation of DNA damage response, signal transduction by p53 class mediator (GO:0043518)	0.136919	0.467238	0	0	3.40737	6.77509	CD74;CD44
negative regulation of secretion (GO:0051048)	0.136919	0.467238	0	0	3.40737	6.77509	CD74;ERBB3
negative regulation of smooth muscle cell migration (GO:0014912)	0.136919	0.467238	0	0	3.40737	6.77509	LRP1;IGFBP3
negative regulation of T cell mediated immunity (GO:0002710)	0.136919	0.467238	0	0	3.40737	6.77509	CEACAM1;HLA-F
negative regulation of viral transcription (GO:0032897)	0.136919	0.467238	0	0	3.40737	6.77509	IFITM3;ZFP36
nuclear migration (GO:0007097)	0.136919	0.467238	0	0	3.40737	6.77509	CLMN;SYNE2
nucleoside phosphate biosynthetic process (GO:1901293)	0.136919	0.467238	0	0	3.40737	6.77509	ME1;AK5
ovarian follicle development (GO:0001541)	0.136919	0.467238	0	0	3.40737	6.77509	CEBPB;VEGFA
positive regulation of regulatory T cell differentiation (GO:0045591)	0.136919	0.467238	0	0	3.40737	6.77509	BCL6;HLA-DRA
positive regulation of SMAD protein signal transduction (GO:0060391)	0.136919	0.467238	0	0	3.40737	6.77509	NUP93;TGFBR1
positive regulation of transmembrane transport (GO:0034764)	0.136919	0.467238	0	0	3.40737	6.77509	C3;ACSL5
positive regulation of type 2 immune response (GO:0002830)	0.136919	0.467238	0	0	3.40737	6.77509	CD74;RSAD2
regulation of chromatin organization (GO:1902275)	0.136919	0.467238	0	0	3.40737	6.77509	MKI67;MLLT3
regulation of IRE1-mediated unfolded protein response (GO:1903894)	0.136919	0.467238	0	0	3.40737	6.77509	BCL2L11;HSPA5
regulation of trophoblast cell migration (GO:1901163)	0.136919	0.467238	0	0	3.40737	6.77509	C1QBP;VEGFA
relaxation of muscle (GO:0090075)	0.136919	0.467238	0	0	3.40737	6.77509	GSN;SLC8A1
response to X-ray (GO:0010165)	0.136919	0.467238	0	0	3.40737	6.77509	XRCC5;NUCKS1
sulfate transport (GO:0008272)	0.136919	0.467238	0	0	3.40737	6.77509	RACGAP1;SLC25A30
vasodilation (GO:0042311)	0.136919	0.467238	0	0	3.40737	6.77509	ADRB2;SOD2
regulated exocytosis (GO:0045055)	0.137261	0.467981	0	0	1.46405	2.90742	ABCC4;RAB11FIP1;SYNGR2;SERPINA1;TMSB4X;PSAP;ANXA5;FN1;CD9;GTPBP2;SYT17;VEGFA
positive regulation of transmembrane receptor protein serine/threonine kinase signaling pathway (GO:0090100)	0.138398	0.47143	0	0	1.68624	3.33474	NUP93;HSP90AB1;CITED2;GDF15;TTK;TGFBR1;HIPK2
DNA synthesis involved in DNA repair (GO:0000731)	0.139754	0.473906	0	0	2.09837	4.12932	RFC5;RFC3;UBE2L6;ISG15
negative regulation of proteolysis (GO:0045861)	0.139754	0.473906	0	0	2.09837	4.12932	EFNA1;CSTB;TMEM59;CHAC1
negative regulation of type I interferon production (GO:0032480)	0.139754	0.473906	0	0	2.09837	4.12932	HERC5;IFIH1;UBE2L6;ISG15
positive regulation of T cell differentiation (GO:0045582)	0.139754	0.473906	0	0	2.09837	4.12932	XBP1;BCL6;MDK;HLA-DRA
regulation of cytokine production involved in inflammatory response (GO:1900015)	0.139754	0.473906	0	0	2.09837	4.12932	ALOX5;PDCD4;PPARA;HIF1A
positive regulation of response to wounding (GO:1903036)	0.140587	0.475019	0	0	2.45426	4.81509	GRN;MDK;MYLK
regulation of multicellular organismal development (GO:2000026)	0.140587	0.475019	0	0	2.45426	4.81509	KAT2A;RACGAP1;CDK1
regulation of neuron migration (GO:2001222)	0.140587	0.475019	0	0	2.45426	4.81509	MDK;SEMA3A;KIF20B
sulfur compound transport (GO:0072348)	0.140587	0.475019	0	0	2.45426	4.81509	SLC44A4;RACGAP1;SLC25A30
regulation of interleukin-6 production (GO:0032675)	0.142531	0.481153	0	0	1.60623	3.12926	IFIH1;CD74;XBP1;DHX9;HLA-B;ARRB1;EREG;HSPD1
positive regulation of interleukin-6 production (GO:0032755)	0.143825	0.485087	0	0	1.75456	3.40236	IFIH1;CD74;XBP1;DHX9;EREG;HSPD1
regulation of epithelial cell proliferation (GO:0050678)	0.144047	0.4854	0	0	1.66654	3.22912	ZFP36;GRN;LAMB1;LAMC1;B2M;EREG;VEGFA
supramolecular fiber organization (GO:0097435)	0.14749	0.491554	0	0	1.3059	2.49949	COL17A1;HIP1;GSN;HSP90AB1;LAMB3;KIF14;UBE2L6;KLHL24;PPP1R9A;CKAP5;TGFBR1;CORO1C;CCDC88A;KIF18A;P4HA1;MYO5B;CENPJ;FAT1;KIF2C;ITGA6;B2M
homophilic cell adhesion via plasma membrane adhesion molecules (GO:0007156)	0.147802	0.491554	0	0	1.86036	3.55679	CEACAM1;CEACAM6;CEACAM5;AMIGO2;CELSR2
antibacterial humoral response (GO:0019731)	0.14842	0.491554	0	0	2.04581	3.90281	SLPI;HLA-A;WFDC2;HLA-E
positive regulation of stress fiber assembly (GO:0051496)	0.14842	0.491554	0	0	2.04581	3.90281	CCDC88A;ITGB1BP1;NF2;TGFBR1
cellular response to insulin stimulus (GO:0032869)	0.149629	0.491554	0	0	1.53616	2.91809	GRB7;HDAC5;XBP1;CEACAM1;GRB14;PARP1;MARS1;TRIB3;PCK2
positive regulation of epithelial cell migration (GO:0010634)	0.149804	0.491554	0	0	1.6473	3.12728	BCAS3;EDN1;GRN;ITGB1BP1;ETS1;HIF1A;VEGFA
neutrophil migration (GO:1990266)	0.150248	0.491554	0	0	1.72975	3.27869	LGALS3;EDN1;CXCL11;CXCL8;CCL22;CXCL1
actin filament polymerization (GO:0030041)	0.15169	0.491554	0	0	2.35975	4.45028	GSN;DIAPH3;SPIRE2
homologous chromosome pairing at meiosis (GO:0007129)	0.15169	0.491554	0	0	2.35975	4.45028	FANCD2;RAD21;TRIP13
negative regulation of interferon-gamma production (GO:0032689)	0.15169	0.491554	0	0	2.35975	4.45028	AXL;C1QBP;DDIT3
nucleotide-excision repair, preincision complex assembly (GO:0006294)	0.15169	0.491554	0	0	2.35975	4.45028	PARP1;CCNH;CHD1L
positive regulation of extrinsic apoptotic signaling pathway (GO:2001238)	0.15169	0.491554	0	0	2.35975	4.45028	PPP2R1B;CAV1;TNFSF10
protein ADP-ribosylation (GO:0006471)	0.15169	0.491554	0	0	2.35975	4.45028	PARP1;PARP2;PARP14
protein K11-linked ubiquitination (GO:0070979)	0.15169	0.491554	0	0	2.35975	4.45028	UBE2H;UBE2C;UBE2T
regulation of response to biotic stimulus (GO:0002831)	0.15169	0.491554	0	0	2.35975	4.45028	HERC5;IRF1;CD55
regulation of ubiquitin-protein transferase activity (GO:0051438)	0.15169	0.491554	0	0	2.35975	4.45028	PLK1;UBE2N;TRIB3
response to cadmium ion (GO:0046686)	0.15169	0.491554	0	0	2.35975	4.45028	MT2A;FOS;MT1E
response to zinc ion (GO:0010043)	0.15169	0.491554	0	0	2.35975	4.45028	MT2A;PAM;MT1E
transition metal ion homeostasis (GO:0055076)	0.15169	0.491554	0	0	2.35975	4.45028	CYBRD1;B2M;NEO1
negative regulation of transcription by RNA polymerase II (GO:0000122)	0.152791	0.491554	0	0	1.2093	2.27189	HDAC5;TCERG1;SUV39H2;CEBPB;RPL10;CITED2;FOXM1;ZFP36;ATXN1;CUX1;NFIL3;BAG3;C1QBP;MXI1;LYAR;E2F8;EDN1;PARP1;FST;CAV1;PLK1;NR2F2;KLF4;H1-0;VEGFA;EFNA1;SARS1;BCL6;DDIT3;TRIB3;CPEB3;PPARA;MXD1;NOP53;ATF3;JDP2;ATF4;MXD4
protein-containing complex subunit organization (GO:0043933)	0.153066	0.491554	0	0	1.57518	2.95643	CD74;NUP205;GEMIN5;SNX9;NUP98;LAMC1;PPARGC1A;TAPBP
acute-phase response (GO:0006953)	0.153317	0.491554	0	0	3.1451	5.89784	CEBPB;APOL2
cellular response to arsenic-containing substance (GO:0071243)	0.153317	0.491554	0	0	3.1451	5.89784	MKNK2;ATF3
electron transport chain (GO:0022900)	0.153317	0.491554	0	0	3.1451	5.89784	SDHB;PPARGC1A
endoplasmic reticulum to cytosol transport (GO:1903513)	0.153317	0.491554	0	0	3.1451	5.89784	HERPUD1;HSP90B1
establishment of spindle localization (GO:0051293)	0.153317	0.491554	0	0	3.1451	5.89784	ESPL1;NUSAP1
icosanoid biosynthetic process (GO:0046456)	0.153317	0.491554	0	0	3.1451	5.89784	ALOX5;LTA4H
lipoxygenase pathway (GO:0019372)	0.153317	0.491554	0	0	3.1451	5.89784	ALOX5;PTGS2
macrophage differentiation (GO:0030225)	0.153317	0.491554	0	0	3.1451	5.89784	PARP1;VEGFA
mitotic recombination (GO:0006312)	0.153317	0.491554	0	0	3.1451	5.89784	GEN1;SMC6
negative regulation of cellular component movement (GO:0051271)	0.153317	0.491554	0	0	3.1451	5.89784	TACSTD2;CD9
negative regulation of chondrocyte differentiation (GO:0032331)	0.153317	0.491554	0	0	3.1451	5.89784	PTHLH;TGFBR1
negative regulation of endoplasmic reticulum stress-induced intrinsic apoptotic signaling pathway (GO:1902236)	0.153317	0.491554	0	0	3.1451	5.89784	XBP1;HERPUD1
negative regulation of protein processing (GO:0010955)	0.153317	0.491554	0	0	3.1451	5.89784	TMEM59;CHAC1
negative regulation of ubiquitin-protein transferase activity (GO:0051444)	0.153317	0.491554	0	0	3.1451	5.89784	BAG2;MAD2L1
nitric oxide biosynthetic process (GO:0006809)	0.153317	0.491554	0	0	3.1451	5.89784	CYB5B;ARG2
positive regulation of double-strand break repair via homologous recombination (GO:1905168)	0.153317	0.491554	0	0	3.1451	5.89784	RAD51AP1;PARP1
positive regulation of endothelial cell chemotaxis (GO:2001028)	0.153317	0.491554	0	0	3.1451	5.89784	TMSB4X;VEGFA
positive regulation of heterotypic cell-cell adhesion (GO:0034116)	0.153317	0.491554	0	0	3.1451	5.89784	CEACAM6;CD44
positive regulation of membrane protein ectodomain proteolysis (GO:0051044)	0.153317	0.491554	0	0	3.1451	5.89784	NRDC;SNX9
positive regulation of nuclear-transcribed mRNA catabolic process, deadenylation-dependent decay (GO:1900153)	0.153317	0.491554	0	0	3.1451	5.89784	ZFP36;CPEB3
positive regulation of pattern recognition receptor signaling pathway (GO:0062208)	0.153317	0.491554	0	0	3.1451	5.89784	DDX60;OASL
positive regulation of protein export from nucleus (GO:0046827)	0.153317	0.491554	0	0	3.1451	5.89784	BAG3;GTSE1
positive regulation of sprouting angiogenesis (GO:1903672)	0.153317	0.491554	0	0	3.1451	5.89784	KLF4;VEGFA
protein localization to cell-cell junction (GO:0150105)	0.153317	0.491554	0	0	3.1451	5.89784	LSR;TJP3
regulation of branching involved in ureteric bud morphogenesis (GO:0090189)	0.153317	0.491554	0	0	3.1451	5.89784	TACSTD2;VEGFA
regulation of cytoplasmic translation (GO:2000765)	0.153317	0.491554	0	0	3.1451	5.89784	DHX9;CPEB3
regulation of establishment of protein localization (GO:0070201)	0.153317	0.491554	0	0	3.1451	5.89784	CENPJ;CTSD
regulation of integrin activation (GO:0033623)	0.153317	0.491554	0	0	3.1451	5.89784	FERMT1;KIF14
regulation of nuclear-transcribed mRNA catabolic process, deadenylation-dependent decay (GO:1900151)	0.153317	0.491554	0	0	3.1451	5.89784	ZFP36;CPEB3
regulation of nuclear-transcribed mRNA poly(A) tail shortening (GO:0060211)	0.153317	0.491554	0	0	3.1451	5.89784	ZFP36;CPEB3
regulation of sequestering of triglyceride (GO:0010889)	0.153317	0.491554	0	0	3.1451	5.89784	PPARA;PNPLA2
regulation of triglyceride biosynthetic process (GO:0010866)	0.153317	0.491554	0	0	3.1451	5.89784	C3;SIK1
response to muscle stretch (GO:0035994)	0.153317	0.491554	0	0	3.1451	5.89784	GSN;SLC8A1
RNA phosphodiester bond hydrolysis, endonucleolytic (GO:0090502)	0.153317	0.491554	0	0	3.1451	5.89784	NYNRIN;POP1
synaptonemal complex assembly (GO:0007130)	0.153317	0.491554	0	0	3.1451	5.89784	RAD21;TRIP13
synaptonemal complex organization (GO:0070193)	0.153317	0.491554	0	0	3.1451	5.89784	RAD21;TRIP13
transcription, DNA-templated (GO:0006351)	0.153661	0.492238	0	0	1.3864	2.59674	XBP1;KLF13;PARP1;CCNH;GTF3C6;TTF2;MLLT3;GTF2F2;EREG;TFDP1;NFE2L3;POLR3G;TRIP13;ATF4
iron ion homeostasis (GO:0055072)	0.155241	0.496034	0	0	1.82704	3.40337	SLC11A2;LCN2;CYBRD1;B2M;NEO1
negative regulation of response to stimulus (GO:0048585)	0.155241	0.496034	0	0	1.82704	3.40337	UBASH3B;ERBB3;IGFBP3;ALOX5;KLF4
regulation of DNA-templated transcription, initiation (GO:2000142)	0.155241	0.496034	0	0	1.82704	3.40337	FOSL1;CDKN1A;CEBPB;CCNB1;CDK1
negative regulation of blood vessel morphogenesis (GO:2000181)	0.156797	0.50058	0	0	1.70564	3.16022	SARS1;ALOX5;PGK1;THBS2;KLF4;AMOT
regulation of receptor signaling pathway via JAK-STAT (GO:0046425)	0.157286	0.501715	0	0	1.9958	3.69162	IFNL1;CAV1;CENPJ;NF2
positive regulation of metabolic process (GO:0009893)	0.15847	0.505063	0	0	1.56009	2.874	CEBPB;FABP5;CAV1;LCN2;ADRB2;PPARGC1A;OGT;VEGFA
negative regulation of transcription, DNA-templated (GO:0045892)	0.162632	0.515327	0	0	1.1699	2.12485	SUV39H2;TCERG1;CITED2;GMNN;FOXM1;ZFP36;RPS6KA5;C1QBP;EDN1;PARP1;FST;EREG;SARS1;ELF3;PSPC1;DDIT3;IRF1;DEPDC1;BIRC5;TRIB3;PPARA;ATF3;JDP2;ATF4;HDAC5;CEBPB;RPL10;PBXIP1;MUC1;ATXN1;IFNL1;NFIL3;CUX1;MXI1;LYAR;E2F8;XRCC5;CAV1;PLK1;NR2F2;KLF4;H1-0;VEGFA;EFNA1;CENPF;BCL6;PDCD4;MXD1;CPEB3;NOP53;MXD4
artery morphogenesis (GO:0048844)	0.163059	0.515327	0	0	2.27223	4.12101	LRP1;TGFBR1;VEGFA
chondroitin sulfate metabolic process (GO:0030204)	0.163059	0.515327	0	0	2.27223	4.12101	UGDH;IDUA;CHST15
long-chain fatty acid biosynthetic process (GO:0042759)	0.163059	0.515327	0	0	2.27223	4.12101	ALOX5;LTA4H;PTGS2
maintenance of blood-brain barrier (GO:0035633)	0.163059	0.515327	0	0	2.27223	4.12101	LSR;LAMC1;TJP3
microtubule polymerization (GO:0046785)	0.163059	0.515327	0	0	2.27223	4.12101	TPX2;CENPJ;CKAP5
negative regulation of Notch signaling pathway (GO:0045746)	0.163059	0.515327	0	0	2.27223	4.12101	NOTCH3;ARRB1;CHAC1
peptidyl-lysine trimethylation (GO:0018023)	0.163059	0.515327	0	0	2.27223	4.12101	KMT2D;SUV39H2;OGT
plasma membrane invagination (GO:0099024)	0.163059	0.515327	0	0	2.27223	4.12101	GSN;SPIRE2;SNX9
regulation of type I interferon-mediated signaling pathway (GO:0060338)	0.163059	0.515327	0	0	2.27223	4.12101	HSP90AB1;STAT2;ISG15
regulation of cellular protein localization (GO:1903827)	0.166342	0.524822	0	0	1.94818	3.49447	HSP90AA1;HSP90AB1;PARP1;MAP2
regulation of double-strand break repair via homologous recombination (GO:0010569)	0.166342	0.524822	0	0	1.94818	3.49447	RAD51AP1;POLQ;PARPBP;PARP1
glycosaminoglycan biosynthetic process (GO:0006024)	0.167703	0.524953	0	0	1.59214	2.84285	UGDH;CEMIP;GALNT5;B4GALT1;SDC4;UST;CHST15
RNA metabolic process (GO:0016070)	0.169853	0.524953	0	0	1.48629	2.63494	ISG20;ATXN1;PNPT1;NUFIP1;DHX9;HNRNPA2B1;MPHOSPH10;NOL9;GTF2F2
3'-UTR-mediated mRNA destabilization (GO:0061158)	0.170066	0.524953	0	0	2.92029	5.17349	ZFP36;CPEB3
aromatic amino acid family catabolic process (GO:0009074)	0.170066	0.524953	0	0	2.92029	5.17349	KYAT1;IDO1
B cell activation involved in immune response (GO:0002312)	0.170066	0.524953	0	0	2.92029	5.17349	IFNB1;EXOSC3
cellular response to corticosteroid stimulus (GO:0071384)	0.170066	0.524953	0	0	2.92029	5.17349	ZFP36;BCL2L11
ceramide catabolic process (GO:0046514)	0.170066	0.524953	0	0	2.92029	5.17349	NEU3;ASAH1
epiboly involved in wound healing (GO:0090505)	0.170066	0.524953	0	0	2.92029	5.17349	CEACAM1;CD44
negative regulation of DNA replication (GO:0008156)	0.170066	0.524953	0	0	2.92029	5.17349	SLFN11;GMNN
negative regulation of epithelial cell differentiation (GO:0030857)	0.170066	0.524953	0	0	2.92029	5.17349	CAV1;SPRY1
negative regulation of platelet activation (GO:0010544)	0.170066	0.524953	0	0	2.92029	5.17349	CEACAM1;CD9
negative regulation of transcription regulatory region DNA binding (GO:2000678)	0.170066	0.524953	0	0	2.92029	5.17349	DDIT3;TMSB4X
negative regulation of type I interferon-mediated signaling pathway (GO:0060339)	0.170066	0.524953	0	0	2.92029	5.17349	STAT2;ISG15
nitric oxide metabolic process (GO:0046209)	0.170066	0.524953	0	0	2.92029	5.17349	CYB5B;ARG2
positive regulation by host of viral transcription (GO:0043923)	0.170066	0.524953	0	0	2.92029	5.17349	NUCKS1;RRP1B
protein localization to endoplasmic reticulum (GO:0070972)	0.170066	0.524953	0	0	2.92029	5.17349	PPP1R15A;HSPA5
protein localization to microtubule organizing center (GO:1905508)	0.170066	0.524953	0	0	2.92029	5.17349	STIL;SPAG5
regulation of blood vessel endothelial cell proliferation involved in sprouting angiogenesis (GO:1903587)	0.170066	0.524953	0	0	2.92029	5.17349	JCAD;VEGFA
regulation of fatty acid oxidation (GO:0046320)	0.170066	0.524953	0	0	2.92029	5.17349	PPARA;PPARGC1A
regulation of intrinsic apoptotic signaling pathway in response to DNA damage (GO:1902229)	0.170066	0.524953	0	0	2.92029	5.17349	DDIAS;TPT1
regulation of rRNA processing (GO:2000232)	0.170066	0.524953	0	0	2.92029	5.17349	RIOK1;WDR43
RNA splicing, via endonucleolytic cleavage and ligation (GO:0000394)	0.170066	0.524953	0	0	2.92029	5.17349	ERN1;DDX1
T cell mediated immunity (GO:0002456)	0.170066	0.524953	0	0	2.92029	5.17349	HLA-A;CD55
response to interferon-gamma (GO:0034341)	0.170259	0.524953	0	0	1.65937	2.9378	IFITM3;CD74;CCL22;RPL13A;GBP2;GBP4
cell cycle G1/S phase transition (GO:0044843)	0.170568	0.524953	0	0	1.76385	3.11959	CCNA2;CDKN1A;DBF4;CCNH;CDKN3
COPII vesicle coating (GO:0048208)	0.170568	0.524953	0	0	1.76385	3.11959	SEC23A;SERPINA1;CD59;SEC24D;AREG
negative regulation of peptidase activity (GO:0010466)	0.170568	0.524953	0	0	1.76385	3.11959	CSTB;SERPINB1;SERPINA1;LRP1;SERPINB5
organonitrogen compound catabolic process (GO:1901565)	0.170568	0.524953	0	0	1.76385	3.11959	ANPEP;CTH;TPP1;LTA4H;CYP3A5
vesicle coating (GO:0006901)	0.170568	0.524953	0	0	1.76385	3.11959	SEC23A;SERPINA1;CD59;SEC24D;AREG
vesicle targeting, rough ER to cis-Golgi (GO:0048207)	0.170568	0.524953	0	0	1.76385	3.11959	SEC23A;SERPINA1;CD59;SEC24D;AREG
'de novo' posttranslational protein folding (GO:0051084)	0.174673	0.535834	0	0	2.19096	3.82288	CCT2;HSPA5;HSPE1
negative regulation of axon extension (GO:0030517)	0.174673	0.535834	0	0	2.19096	3.82288	SEMA3D;MAP2;SEMA3A
negative regulation of peptidyl-tyrosine phosphorylation (GO:0050732)	0.174673	0.535834	0	0	2.19096	3.82288	CAV1;NF2;PARP14
phosphatidylethanolamine metabolic process (GO:0046337)	0.174673	0.535834	0	0	2.19096	3.82288	PLAAT3;PLAAT5;PLAAT4
positive regulation of peptidyl-tyrosine phosphorylation (GO:0050731)	0.175099	0.536704	0	0	1.47433	2.56887	EFNA1;CD74;GRM5;IFNL1;ERBB3;NEDD9;PARP14;CD44;VEGFA
positive regulation of I-kappaB kinase/NF-kappaB signaling (GO:0043123)	0.176995	0.539502	0	0	1.40822	2.43852	EDAR;CD74;DDX1;TNFRSF19;TNFSF10;UBE2N;SECTM1;ROR1;RBCK1;ECT2;LITAF
regulation of interleukin-8 production (GO:0032677)	0.177165	0.539502	0	0	1.63716	2.83338	CD74;TMSB4X;ANXA4;DDIT3;ARRB1;KLF4
negative regulation of intrinsic apoptotic signaling pathway (GO:2001243)	0.178443	0.539502	0	0	1.73387	2.98829	XBP1;DDIAS;SOD2;TPT1;HERPUD1
protein catabolic process (GO:0030163)	0.178443	0.539502	0	0	1.73387	2.98829	HSP90AA1;MANBA;CEACAM1;TPP1;CTSD
regulation of extrinsic apoptotic signaling pathway (GO:2001236)	0.178443	0.539502	0	0	1.73387	2.98829	LGALS3;CAV1;TNFSF10;ITGA6;TGFBR1
tRNA processing (GO:0008033)	0.178443	0.539502	0	0	1.73387	2.98829	SARS1;AARS1;POP1;DDX1;TRMT6
phosphorylation (GO:0016310)	0.178444	0.539502	0	0	1.25157	2.15705	PLK4;IGFBP3;PLK1;DYRK1B;TGFBR1;HIPK2;SRPK1;AURKA;ERN1;GNPTG;NRBP2;RPS6KA5;NUAK2;ADM2;MKNK2;PGK1;CDK1;BIRC5;NEK2;SIK1;ULK1;TOP1;SGK2
negative regulation of cell differentiation (GO:0045596)	0.183495	0.539502	0	0	1.37328	2.32849	EFNA1;NFKBIA;WWTR1;CAV1;NBR1;PDCD4;RORA;TRIB3;SPRY1;PPARA;TGFBR1;PTHLH
cognition (GO:0050890)	0.184986	0.539502	0	0	1.85943	3.13775	GRM5;HLA-DRA;SLC1A4;TMPRSS11E
regulation of protein metabolic process (GO:0051246)	0.184986	0.539502	0	0	1.85943	3.13775	HSP90AB1;ODC1;FAM83D;KLF4
protein-containing complex assembly (GO:0065003)	0.18513	0.539502	0	0	1.3065	2.20366	TLE4;CD74;KMT2D;SEC23A;SERPINA1;DHX9;FN1;LAMC1;AREG;TAPBP;GEMIN5;SNX9;CD59;ITGB1BP1;SEC24D;PPARGC1A
regulation of cellular catabolic process (GO:0031329)	0.186453	0.539502	0	0	1.70488	2.86348	USP13;LAMP3;DDIT3;PSAP;TRIB3
regulation of RNA metabolic process (GO:0051252)	0.186453	0.539502	0	0	1.70488	2.86348	AHNAK;AHNAK2;RRP1B;RBM12;OASL
regulation of transforming growth factor beta receptor signaling pathway (GO:0017015)	0.186492	0.539502	0	0	1.54053	2.58712	HSP90AB1;CITED2;CAV1;SPRY1;PPARA;TGFBR1;HIPK2
cellular response to glucose stimulus (GO:0071333)	0.186508	0.539502	0	0	2.1153	3.55218	ERN1;XBP1;PCK2
cellular response to topologically incorrect protein (GO:0035967)	0.186508	0.539502	0	0	2.1153	3.55218	ERN1;HSPA5;BAG3
endodermal cell differentiation (GO:0035987)	0.186508	0.539502	0	0	2.1153	3.55218	LAMB3;FN1;LAMB1
gene silencing by miRNA (GO:0035195)	0.186508	0.539502	0	0	2.1153	3.55218	ZFP36;XPO5;RAN
positive regulation of immune effector process (GO:0002699)	0.186508	0.539502	0	0	2.1153	3.55218	XBP1;HLA-DRA;DDX60
positive regulation of telomere maintenance (GO:0032206)	0.186508	0.539502	0	0	2.1153	3.55218	HNRNPA2B1;NABP2;NEK2
regulation of cellular amide metabolic process (GO:0034248)	0.186508	0.539502	0	0	2.1153	3.55218	GRM5;RPL10;GEMIN5
acyl-CoA biosynthetic process (GO:0071616)	0.1871	0.539502	0	0	2.72546	4.56819	SCD5;ACAT1
aorta morphogenesis (GO:0035909)	0.1871	0.539502	0	0	2.72546	4.56819	LRP1;MYLK
cellular modified amino acid catabolic process (GO:0042219)	0.1871	0.539502	0	0	2.72546	4.56819	GOT2;CHAC1
diol biosynthetic process (GO:0034312)	0.1871	0.539502	0	0	2.72546	4.56819	ASAH1;SPTLC2
modified amino acid transport (GO:0072337)	0.1871	0.539502	0	0	2.72546	4.56819	SLC1A4;SLC25A32
negative regulation of ATP metabolic process (GO:1903579)	0.1871	0.539502	0	0	2.72546	4.56819	PARP1;PPARA
negative regulation of insulin secretion (GO:0046676)	0.1871	0.539502	0	0	2.72546	4.56819	MIDN;CCN3
negative regulation of viral entry into host cell (GO:0046597)	0.1871	0.539502	0	0	2.72546	4.56819	IFITM3;GSN
phosphate ion transport (GO:0006817)	0.1871	0.539502	0	0	2.72546	4.56819	SLC20A2;SLC25A30
positive regulation of muscle hypertrophy (GO:0014742)	0.1871	0.539502	0	0	2.72546	4.56819	EDN1;PARP1
positive regulation of positive chemotaxis (GO:0050927)	0.1871	0.539502	0	0	2.72546	4.56819	CXCL8;VEGFA
positive regulation of telomere capping (GO:1904355)	0.1871	0.539502	0	0	2.72546	4.56819	NABP2;NEK2
protein autoprocessing (GO:0016540)	0.1871	0.539502	0	0	2.72546	4.56819	CASP4;KLK6
purine ribonucleotide transport (GO:0015868)	0.1871	0.539502	0	0	2.72546	4.56819	ABCC4;LRRC8C
regulation of cellular respiration (GO:0043457)	0.1871	0.539502	0	0	2.72546	4.56819	PNPT1;NOP53
regulation of cholesterol biosynthetic process (GO:0045540)	0.1871	0.539502	0	0	2.72546	4.56819	ERLIN1;RAN
retrograde protein transport, ER to cytosol (GO:0030970)	0.1871	0.539502	0	0	2.72546	4.56819	HERPUD1;HSP90B1
positive regulation of gene expression (GO:0010628)	0.189333	0.539502	0	0	1.21763	2.02644	CALCOCO1;CXCL8;CITED2;NAT10;HIF1A;ETS1;LAMP3;PPARGC1A;SLC38A2;NIBAN1;CD74;NPM1;GSN;BTN3A1;FN1;KLF4;TGFBR1;WARS1;EREG;VEGFA;ERN1;KAT2A;DNAJA4;ADM2;FAM98A;CPEB3;ATF4
epidermis development (GO:0008544)	0.191307	0.539502	0	0	1.59446	2.63704	EDAR;COL17A1;SPRR3;LAMB3;FABP5;PTHLH
long-chain fatty acid metabolic process (GO:0001676)	0.191307	0.539502	0	0	1.59446	2.63704	ALOX5;FAAH2;ACSL5;LTA4H;PTGS2;AIG1
regulation of Notch signaling pathway (GO:0008593)	0.191307	0.539502	0	0	1.59446	2.63704	NOTCH3;ELF3;ARRB1;CCN3;ITGB1BP1;CHAC1
positive regulation of protein localization to membrane (GO:1905477)	0.19294	0.539502	0	0	1.52407	2.50766	LGALS3;CEMIP;TFDP1;LRP1;ITGB1BP1;SQSTM1;BBC3
regulation of smooth muscle cell proliferation (GO:0048660)	0.194552	0.539502	0	0	1.81802	2.97619	EDN1;XRCC5;IGFBP3;EREG
embryonic organ development (GO:0048568)	0.194589	0.539502	0	0	1.67684	2.74476	STIL;CXCL8;RPL10;PBX1;ATF4
nuclear export (GO:0051168)	0.198536	0.539502	0	0	1.57394	2.54472	ATXN1;NUP188;CSE1L;XPO5;MAGOHB;RAN
actin filament bundle assembly (GO:0051017)	0.198544	0.539502	0	0	2.04468	3.30573	CALD1;NEDD9;HSP90B1
lytic vacuole organization (GO:0080171)	0.198544	0.539502	0	0	2.04468	3.30573	GRN;HPS4;TPP1
positive regulation of cholesterol transport (GO:0032376)	0.198544	0.539502	0	0	2.04468	3.30573	NFKBIA;LRP1;CAV1
regulation of cholesterol efflux (GO:0010874)	0.198544	0.539502	0	0	2.04468	3.30573	NFKBIA;LRP1;CAV1
signal transduction by p53 class mediator (GO:0072331)	0.198544	0.539502	0	0	2.04468	3.30573	SESN2;JMY;NDRG1
nervous system development (GO:0007399)	0.202388	0.539502	0	0	1.21507	1.94116	PRPS1;CXCL1;MST1R;VLDLR;KLK6;ATXN1;ERBB3;MDK;CHAC1;PCDH1;ECT2;WWTR1;STIL;GSN;UTP11;ACTL6A;SCD5;FN1;ARHGAP26;SDCBP2;TGFBR1;VEGFA;NAV3;AXL;TPP1
regulation of cellular component organization (GO:0051128)	0.2024	0.539502	0	0	1.41725	2.26407	HSP90AA1;CEACAM1;HIP1;HJURP;KIF14;MKI67;MLLT3;SGK2;AURKA
actin polymerization or depolymerization (GO:0008154)	0.204267	0.539502	0	0	1.7784	2.82468	GSN;DIAPH3;CFL2;SPIRE2
amino acid transport (GO:0006865)	0.204267	0.539502	0	0	1.7784	2.82468	SLC1A4;SLC3A2;SLC1A5;SLC38A2
neuron migration (GO:0001764)	0.204267	0.539502	0	0	1.7784	2.82468	MAP1B;SEMA3A;DDIT4;VEGFA
positive regulation of cell morphogenesis involved in differentiation (GO:0010770)	0.204267	0.539502	0	0	1.7784	2.82468	CUX1;MDK;C1QBP;NEDD9
adenine nucleotide transport (GO:0051503)	0.204353	0.539502	0	0	2.55499	4.05708	ABCC4;LRRC8C
cellular response to zinc ion (GO:0071294)	0.204353	0.539502	0	0	2.55499	4.05708	MT2A;MT1E
endothelial cell proliferation (GO:0001935)	0.204353	0.539502	0	0	2.55499	4.05708	ERN1;ITGB1BP1
mitochondrial fission (GO:0000266)	0.204353	0.539502	0	0	2.55499	4.05708	MX2;MTFR2
negative regulation of biosynthetic process (GO:0009890)	0.204353	0.539502	0	0	2.55499	4.05708	CEACAM1;PPARA
negative regulation of double-strand break repair via homologous recombination (GO:2000042)	0.204353	0.539502	0	0	2.55499	4.05708	POLQ;PARPBP
negative regulation of leukocyte cell-cell adhesion (GO:1903038)	0.204353	0.539502	0	0	2.55499	4.05708	PPARA;ASS1
negative regulation of peptide hormone secretion (GO:0090278)	0.204353	0.539502	0	0	2.55499	4.05708	MIDN;CCN3
negative regulation of signal transduction by p53 class mediator (GO:1901797)	0.204353	0.539502	0	0	2.55499	4.05708	CD74;CD44
positive chemotaxis (GO:0050918)	0.204353	0.539502	0	0	2.55499	4.05708	LGALS3;VEGFA
positive regulation of cardiac muscle hypertrophy (GO:0010613)	0.204353	0.539502	0	0	2.55499	4.05708	EDN1;PARP1
positive regulation of cell cycle phase transition (GO:1901989)	0.204353	0.539502	0	0	2.55499	4.05708	NPM1;FAM83D
positive regulation of CREB transcription factor activity (GO:0032793)	0.204353	0.539502	0	0	2.55499	4.05708	RPS6KA5;VEGFA
positive regulation of fatty acid metabolic process (GO:0045923)	0.204353	0.539502	0	0	2.55499	4.05708	PPARA;PPARGC1A
positive regulation of interleukin-4 production (GO:0032753)	0.204353	0.539502	0	0	2.55499	4.05708	CEBPB;HLA-E
positive regulation of mRNA splicing, via spliceosome (GO:0048026)	0.204353	0.539502	0	0	2.55499	4.05708	NCL;NUP98
positive regulation of myoblast differentiation (GO:0045663)	0.204353	0.539502	0	0	2.55499	4.05708	BTG1;IGFBP3
positive regulation of phosphoprotein phosphatase activity (GO:0032516)	0.204353	0.539502	0	0	2.55499	4.05708	PPP1R15A;HSP90AB1
protein localization to centrosome (GO:0071539)	0.204353	0.539502	0	0	2.55499	4.05708	STIL;SPAG5
regulation of catabolic process (GO:0009894)	0.204353	0.539502	0	0	2.55499	4.05708	ODC1;FAM83D
regulation of establishment or maintenance of cell polarity (GO:0032878)	0.204353	0.539502	0	0	2.55499	4.05708	BCAS3;KIF20B
regulation of fatty acid metabolic process (GO:0019217)	0.204353	0.539502	0	0	2.55499	4.05708	CAV1;PPARA
regulation of platelet aggregation (GO:0090330)	0.204353	0.539502	0	0	2.55499	4.05708	CEACAM1;CD9
regulation of single stranded viral RNA replication via double stranded DNA intermediate (GO:0045091)	0.204353	0.539502	0	0	2.55499	4.05708	TOP2A;CXCL8
regulation of telomere maintenance via telomere lengthening (GO:1904356)	0.204353	0.539502	0	0	2.55499	4.05708	PARP1;HNRNPA2B1
release of cytochrome c from mitochondria (GO:0001836)	0.204353	0.539502	0	0	2.55499	4.05708	SOD2;BBC3
rRNA transcription (GO:0009303)	0.204353	0.539502	0	0	2.55499	4.05708	GTF3C6;MARS1
triglyceride biosynthetic process (GO:0019432)	0.204353	0.539502	0	0	2.55499	4.05708	GPAT3;PCK2
negative regulation of cellular macromolecule biosynthetic process (GO:2000113)	0.205224	0.539502	0	0	1.19065	1.88557	HDAC5;GRB7;SUV39H2;CDKN1A;CITED2;GMNN;PBXIP1;FOXM1;ATXN1;RPS6KA5;IFNL1;NFIL3;XRCC5;RPL13A;NR2F2;KLF4;EREG;CENPF;SLFN11;BCL6;ELF3;PSPC1;DDIT3;NCL;IRF1;PDCD4;DEPDC1;BIRC5;TRIB3;CPEB3
positive regulation of phosphorylation (GO:0042327)	0.205615	0.539502	0	0	1.29123	2.0424	NIBAN1;CD74;HSP90AA1;LMO4;ARRB1;MST1R;HIF1A;EREG;VEGFA;C3;EFNA1;ERBB3;AXL;ROR1;ITGA6
G1/S transition of mitotic cell cycle (GO:0000082)	0.205864	0.539502	0	0	1.55393	2.45606	CDKN1A;DBF4;TFDP1;ORC1;CCNH;CDKN3
cellular response to organonitrogen compound (GO:0071417)	0.206097	0.539502	0	0	1.49216	2.35673	XBP1;JUP;SESN2;CAPN2;CPEB3;IPO5;HSP90B1
protein modification by small protein conjugation (GO:0032446)	0.206765	0.539502	0	0	1.2218	1.92576	NUP205;USP7;UBE2H;NUP188;UBE2C;PLK1;CCNF;ARRB1;ISG15;HLA-A;KLHL24;HIF1A;NUP93;IFIH1;HERC5;RNF213;TRIM4;RFWD3;UBE2T;UBE2N;NUP98;RAD18;NUP37
cellular response to vascular endothelial growth factor stimulus (GO:0035924)	0.210759	0.539502	0	0	1.97862	3.08079	ERN1;ITGB1BP1;VEGFA
organelle disassembly (GO:1903008)	0.210759	0.539502	0	0	1.97862	3.08079	CDK1;MTIF2;ULK1
phosphatidylinositol 3-kinase signaling (GO:0014065)	0.210759	0.539502	0	0	1.97862	3.08079	EDN1;ERBB3;C1QBP
positive regulation of calcium ion transport into cytosol (GO:0010524)	0.210759	0.539502	0	0	1.97862	3.08079	CEMIP;CXCL11;CAV1
positive regulation of interleukin-12 production (GO:0032735)	0.210759	0.539502	0	0	1.97862	3.08079	MDK;IRF5;HSPD1
positive regulation of protein dephosphorylation (GO:0035307)	0.210759	0.539502	0	0	1.97862	3.08079	PPP1R15A;CDCA2;HSP90AB1
regulation of cell adhesion mediated by integrin (GO:0033628)	0.210759	0.539502	0	0	1.97862	3.08079	EFNA1;MUC1;ITGB1BP1
regulation of glucose metabolic process (GO:0010906)	0.210759	0.539502	0	0	1.97862	3.08079	USP7;RORA;OGT
regulation of keratinocyte differentiation (GO:0045616)	0.210759	0.539502	0	0	1.97862	3.08079	ERRFI1;ZFP36;PLAAT4
termination of RNA polymerase II transcription (GO:0006369)	0.210759	0.539502	0	0	1.97862	3.08079	CPSF3;SNRPG;TTF2
positive regulation of protein phosphorylation (GO:0001934)	0.21107	0.539502	0	0	1.22997	1.91329	NIBAN1;CD74;CDKN1A;CEMIP;HSP90AA1;HSP90AB1;XRCC5;GDF15;CAV1;PLK1;ARRB1;TTK;TGFBR1;EREG;VEGFA;C3;EFNA1;CENPE;RPS6KA5;SNX9;CD44
5-phosphoribose 1-diphosphate biosynthetic process (GO:0006015)	0.212705	0.539502	0	0	5.10772	7.90598	PRPS1
5-phosphoribose 1-diphosphate metabolic process (GO:0046391)	0.212705	0.539502	0	0	5.10772	7.90598	PRPS1
aggresome assembly (GO:0070842)	0.212705	0.539502	0	0	5.10772	7.90598	BAG3
alkaloid metabolic process (GO:0009820)	0.212705	0.539502	0	0	5.10772	7.90598	CYP3A5
alpha-beta T cell differentiation (GO:0046632)	0.212705	0.539502	0	0	5.10772	7.90598	RSAD2
AMP biosynthetic process (GO:0006167)	0.212705	0.539502	0	0	5.10772	7.90598	ADSL
apoptotic chromosome condensation (GO:0030263)	0.212705	0.539502	0	0	5.10772	7.90598	TOP2A
cadmium ion transmembrane transport (GO:0070574)	0.212705	0.539502	0	0	5.10772	7.90598	SLC11A2
cadmium ion transport (GO:0015691)	0.212705	0.539502	0	0	5.10772	7.90598	SLC11A2
caveola assembly (GO:0070836)	0.212705	0.539502	0	0	5.10772	7.90598	CAV1
caveolin-mediated endocytosis (GO:0072584)	0.212705	0.539502	0	0	5.10772	7.90598	CAV1
CD4-positive, alpha-beta T cell activation (GO:0035710)	0.212705	0.539502	0	0	5.10772	7.90598	RSAD2
cellular response to erythropoietin (GO:0036018)	0.212705	0.539502	0	0	5.10772	7.90598	MT2A
cellular response to indole-3-methanol (GO:0071681)	0.212705	0.539502	0	0	5.10772	7.90598	JUP
cellular response to nicotine (GO:0071316)	0.212705	0.539502	0	0	5.10772	7.90598	B2M
cellular response to nutrient (GO:0031670)	0.212705	0.539502	0	0	5.10772	7.90598	XBP1
CRD-mediated mRNA stabilization (GO:0070934)	0.212705	0.539502	0	0	5.10772	7.90598	DHX9
cyclic-GMP-AMP transmembrane import across plasma membrane (GO:0140361)	0.212705	0.539502	0	0	5.10772	7.90598	LRRC8C
determination of left/right asymmetry in lateral mesoderm (GO:0003140)	0.212705	0.539502	0	0	5.10772	7.90598	CITED2
disaccharide biosynthetic process (GO:0046351)	0.212705	0.539502	0	0	5.10772	7.90598	B4GALT1
DNA catabolic process, exonucleolytic (GO:0000738)	0.212705	0.539502	0	0	5.10772	7.90598	ISG20
DNA replication, synthesis of RNA primer (GO:0006269)	0.212705	0.539502	0	0	5.10772	7.90598	POLA2
dopamine catabolic process (GO:0042420)	0.212705	0.539502	0	0	5.10772	7.90598	MAOA
endonucleolytic cleavage in 5'-ETS of tricistronic rRNA transcript (SSU-rRNA, 5.8S rRNA, LSU-rRNA) (GO:0000480)	0.212705	0.539502	0	0	5.10772	7.90598	UTP20
endonucleolytic cleavage to generate mature 5'-end of SSU-rRNA from (SSU-rRNA, 5.8S rRNA, LSU-rRNA) (GO:0000472)	0.212705	0.539502	0	0	5.10772	7.90598	UTP20
endothelin receptor signaling pathway (GO:0086100)	0.212705	0.539502	0	0	5.10772	7.90598	EDN1
establishment of protein localization to telomere (GO:0070200)	0.212705	0.539502	0	0	5.10772	7.90598	NABP2
fatty acid derivative catabolic process (GO:1901569)	0.212705	0.539502	0	0	5.10772	7.90598	ACAT1
folate transmembrane transport (GO:0098838)	0.212705	0.539502	0	0	5.10772	7.90598	SLC25A32
glial cell-derived neurotrophic factor receptor signaling pathway (GO:0035860)	0.212705	0.539502	0	0	5.10772	7.90598	GDF15
glomerular visceral epithelial cell migration (GO:0090521)	0.212705	0.539502	0	0	5.10772	7.90598	ANLN
glucose import across plasma membrane (GO:0098708)	0.212705	0.539502	0	0	5.10772	7.90598	SLC2A3
glucuronate catabolic process (GO:0006064)	0.212705	0.539502	0	0	5.10772	7.90598	SORD
glucuronate catabolic process to xylulose 5-phosphate (GO:0019640)	0.212705	0.539502	0	0	5.10772	7.90598	SORD
glycerol biosynthetic process (GO:0006114)	0.212705	0.539502	0	0	5.10772	7.90598	PCK2
glycerol ether metabolic process (GO:0006662)	0.212705	0.539502	0	0	5.10772	7.90598	PLAAT3
heparin metabolic process (GO:0030202)	0.212705	0.539502	0	0	5.10772	7.90598	IDUA
histone citrullination (GO:0036414)	0.212705	0.539502	0	0	5.10772	7.90598	PADI1
histone H3-K27 demethylation (GO:0071557)	0.212705	0.539502	0	0	5.10772	7.90598	KDM7A
homoserine metabolic process (GO:0009092)	0.212705	0.539502	0	0	5.10772	7.90598	CTH
L-methionine salvage from methylthioadenosine (GO:0019509)	0.212705	0.539502	0	0	5.10772	7.90598	MTAP
left/right axis specification (GO:0070986)	0.212705	0.539502	0	0	5.10772	7.90598	CITED2
lipid transport across blood-brain barrier (GO:1990379)	0.212705	0.539502	0	0	5.10772	7.90598	FABP5
long-chain fatty acid catabolic process (GO:0042758)	0.212705	0.539502	0	0	5.10772	7.90598	AIG1
mature ribosome assembly (GO:0042256)	0.212705	0.539502	0	0	5.10772	7.90598	C1QBP
microtubule nucleation by microtubule organizing center (GO:0051418)	0.212705	0.539502	0	0	5.10772	7.90598	CENPJ
mitochondrial RNA 3'-end processing (GO:0000965)	0.212705	0.539502	0	0	5.10772	7.90598	PNPT1
modulation by symbiont of host autophagy (GO:0075071)	0.212705	0.539502	0	0	5.10772	7.90598	ULK1
mRNA 3'-end processing by stem-loop binding and cleavage (GO:0006398)	0.212705	0.539502	0	0	5.10772	7.90598	CPSF3
negative regulation of cholesterol biosynthetic process (GO:0045541)	0.212705	0.539502	0	0	5.10772	7.90598	ERLIN1
negative regulation of cholesterol metabolic process (GO:0090206)	0.212705	0.539502	0	0	5.10772	7.90598	ERLIN1
negative regulation of collateral sprouting (GO:0048671)	0.212705	0.539502	0	0	5.10772	7.90598	ULK1
negative regulation of IRE1-mediated unfolded protein response (GO:1903895)	0.212705	0.539502	0	0	5.10772	7.90598	HSPA5
negative regulation of leukocyte adhesion to vascular endothelial cell (GO:1904995)	0.212705	0.539502	0	0	5.10772	7.90598	KLF4
negative regulation of metallopeptidase activity (GO:1905049)	0.212705	0.539502	0	0	5.10772	7.90598	LRP1
negative regulation of myelination (GO:0031642)	0.212705	0.539502	0	0	5.10772	7.90598	TNFRSF21
negative regulation of oxidative stress-induced neuron intrinsic apoptotic signaling pathway (GO:1903377)	0.212705	0.539502	0	0	5.10772	7.90598	HIF1A
negative regulation of PERK-mediated unfolded protein response (GO:1903898)	0.212705	0.539502	0	0	5.10772	7.90598	PPP1R15A
negative regulation of pinocytosis (GO:0048550)	0.212705	0.539502	0	0	5.10772	7.90598	CAV1
negative regulation of response to food (GO:0032096)	0.212705	0.539502	0	0	5.10772	7.90598	PPARA
negative regulation of smooth muscle contraction (GO:0045986)	0.212705	0.539502	0	0	5.10772	7.90598	ADRB2
negative regulation of sterol biosynthetic process (GO:0106119)	0.212705	0.539502	0	0	5.10772	7.90598	ERLIN1
negative regulation of transcription by RNA polymerase I (GO:0016479)	0.212705	0.539502	0	0	5.10772	7.90598	NOP53
nuclear retention of pre-mRNA at the site of transcription (GO:0071033)	0.212705	0.539502	0	0	5.10772	7.90598	EXOSC3
oxaloacetate metabolic process (GO:0006107)	0.212705	0.539502	0	0	5.10772	7.90598	MDH1
oxaloacetate transport (GO:0015729)	0.212705	0.539502	0	0	5.10772	7.90598	SLC25A30
p38MAPK cascade (GO:0038066)	0.212705	0.539502	0	0	5.10772	7.90598	ZFP36
positive regulation by host of viral genome replication (GO:0044829)	0.212705	0.539502	0	0	5.10772	7.90598	NUCKS1
positive regulation of amino acid transport (GO:0051957)	0.212705	0.539502	0	0	5.10772	7.90598	ARL6IP1
positive regulation of AMPA receptor activity (GO:2000969)	0.212705	0.539502	0	0	5.10772	7.90598	ADRB2
positive regulation of anion transmembrane transport (GO:1903961)	0.212705	0.539502	0	0	5.10772	7.90598	ARL6IP1
positive regulation of anoikis (GO:2000210)	0.212705	0.539502	0	0	5.10772	7.90598	SIK1
positive regulation of attachment of spindle microtubules to kinetochore (GO:0051987)	0.212705	0.539502	0	0	5.10772	7.90598	CCNB1
positive regulation of axon extension involved in axon guidance (GO:0048842)	0.212705	0.539502	0	0	5.10772	7.90598	VEGFA
positive regulation of blood-brain barrier permeability (GO:1905605)	0.212705	0.539502	0	0	5.10772	7.90598	TJP3
positive regulation of cAMP-dependent protein kinase activity (GO:2000481)	0.212705	0.539502	0	0	5.10772	7.90598	ADRB2
positive regulation of CD4-positive, alpha-beta T cell proliferation (GO:2000563)	0.212705	0.539502	0	0	5.10772	7.90598	CD55
positive regulation of CD4-positive, CD25-positive, alpha-beta regulatory T cell differentiation (GO:0032831)	0.212705	0.539502	0	0	5.10772	7.90598	HLA-DRA
positive regulation of dendritic cell differentiation (GO:2001200)	0.212705	0.539502	0	0	5.10772	7.90598	LGALS3
positive regulation of DNA demethylation (GO:1901537)	0.212705	0.539502	0	0	5.10772	7.90598	USP7
positive regulation of DNA topoisomerase (ATP-hydrolyzing) activity (GO:2000373)	0.212705	0.539502	0	0	5.10772	7.90598	DHX9
positive regulation of endothelial cell chemotaxis by VEGF-activated vascular endothelial growth factor receptor signaling pathway (GO:0038033)	0.212705	0.539502	0	0	5.10772	7.90598	VEGFA
positive regulation of endothelial cell-matrix adhesion via fibronectin (GO:1904906)	0.212705	0.539502	0	0	5.10772	7.90598	CEACAM6
positive regulation of epithelial to mesenchymal transition involved in endocardial cushion formation (GO:1905007)	0.212705	0.539502	0	0	5.10772	7.90598	TGFBR1
positive regulation of heat generation (GO:0031652)	0.212705	0.539502	0	0	5.10772	7.90598	PTGS2
positive regulation of histone H3-K27 methylation (GO:0061087)	0.212705	0.539502	0	0	5.10772	7.90598	OGT
positive regulation of interleukin-18 production (GO:0032741)	0.212705	0.539502	0	0	5.10772	7.90598	DHX9
positive regulation of mast cell chemotaxis (GO:0060754)	0.212705	0.539502	0	0	5.10772	7.90598	VEGFA
positive regulation of natural killer cell proliferation (GO:0032819)	0.212705	0.539502	0	0	5.10772	7.90598	HLA-E
positive regulation of neurotransmitter transport (GO:0051590)	0.212705	0.539502	0	0	5.10772	7.90598	BAIAP3
positive regulation of neutrophil extravasation (GO:2000391)	0.212705	0.539502	0	0	5.10772	7.90598	MDK
positive regulation of non-motile cilium assembly (GO:1902857)	0.212705	0.539502	0	0	5.10772	7.90598	SEPTIN7
positive regulation of nucleobase-containing compound transport (GO:0032241)	0.212705	0.539502	0	0	5.10772	7.90598	DHX9
positive regulation of peroxisome proliferator activated receptor signaling pathway (GO:0035360)	0.212705	0.539502	0	0	5.10772	7.90598	CITED2
positive regulation of protein catabolic process in the vacuole (GO:1904352)	0.212705	0.539502	0	0	5.10772	7.90598	LRP1
positive regulation of protein kinase C activity (GO:1900020)	0.212705	0.539502	0	0	5.10772	7.90598	CEMIP
positive regulation of protein localization to cilium (GO:1903566)	0.212705	0.539502	0	0	5.10772	7.90598	CCDC88A
positive regulation of RNA export from nucleus (GO:0046833)	0.212705	0.539502	0	0	5.10772	7.90598	DHX9
positive regulation of the force of heart contraction (GO:0098735)	0.212705	0.539502	0	0	5.10772	7.90598	SLC8A1
positive regulation of toll-like receptor 9 signaling pathway (GO:0034165)	0.212705	0.539502	0	0	5.10772	7.90598	RSAD2
postsynaptic endocytosis (GO:0140239)	0.212705	0.539502	0	0	5.10772	7.90598	MX2
postsynaptic neurotransmitter receptor internalization (GO:0098884)	0.212705	0.539502	0	0	5.10772	7.90598	MX2
proline biosynthetic process (GO:0006561)	0.212705	0.539502	0	0	5.10772	7.90598	ALDH18A1
prostaglandin transport (GO:0015732)	0.212705	0.539502	0	0	5.10772	7.90598	ABCC4
protein citrullination (GO:0018101)	0.212705	0.539502	0	0	5.10772	7.90598	PADI1
protein K29-linked deubiquitination (GO:0035523)	0.212705	0.539502	0	0	5.10772	7.90598	USP13
protein localization to membrane raft (GO:1903044)	0.212705	0.539502	0	0	5.10772	7.90598	CAV1
protein localization to microtubule end (GO:1905725)	0.212705	0.539502	0	0	5.10772	7.90598	MAPRE1
protein localization to microtubule plus-end (GO:1904825)	0.212705	0.539502	0	0	5.10772	7.90598	MAPRE1
pyridine-containing compound metabolic process (GO:0072524)	0.212705	0.539502	0	0	5.10772	7.90598	PNPO
pyrimidine nucleotide metabolic process (GO:0006220)	0.212705	0.539502	0	0	5.10772	7.90598	PRPS1
pyrimidine ribonucleotide metabolic process (GO:0009218)	0.212705	0.539502	0	0	5.10772	7.90598	AK5
receptor-mediated virion attachment to host cell (GO:0046813)	0.212705	0.539502	0	0	5.10772	7.90598	ICAM1
reelin-mediated signaling pathway (GO:0038026)	0.212705	0.539502	0	0	5.10772	7.90598	VLDLR
regulation of adherens junction organization (GO:1903391)	0.212705	0.539502	0	0	5.10772	7.90598	VEGFA
regulation of cellular response to osmotic stress (GO:0106049)	0.212705	0.539502	0	0	5.10772	7.90598	SLC25A23
regulation of chloride transport (GO:2001225)	0.212705	0.539502	0	0	5.10772	7.90598	GRM5
regulation of DNA topoisomerase (ATP-hydrolyzing) activity (GO:2000371)	0.212705	0.539502	0	0	5.10772	7.90598	DHX9
regulation of fever generation (GO:0031620)	0.212705	0.539502	0	0	5.10772	7.90598	PTGS2
regulation of germinal center formation (GO:0002634)	0.212705	0.539502	0	0	5.10772	7.90598	BCL6
regulation of growth hormone receptor signaling pathway (GO:0060398)	0.212705	0.539502	0	0	5.10772	7.90598	GDF15
regulation of growth rate (GO:0040009)	0.212705	0.539502	0	0	5.10772	7.90598	TMPRSS4
regulation of guanyl-nucleotide exchange factor activity (GO:1905097)	0.212705	0.539502	0	0	5.10772	7.90598	PBXIP1
regulation of homophilic cell adhesion (GO:1903385)	0.212705	0.539502	0	0	5.10772	7.90598	CEACAM1
regulation of inward rectifier potassium channel activity (GO:1901979)	0.212705	0.539502	0	0	5.10772	7.90598	CAV1
regulation of metaphase plate congression (GO:0090235)	0.212705	0.539502	0	0	5.10772	7.90598	SPAG5
regulation of microvillus assembly (GO:0032534)	0.212705	0.539502	0	0	5.10772	7.90598	PODXL
regulation of miRNA catabolic process (GO:2000625)	0.212705	0.539502	0	0	5.10772	7.90598	PNPT1
regulation of natural killer cell differentiation (GO:0032823)	0.212705	0.539502	0	0	5.10772	7.90598	AXL
regulation of natural killer cell mediated immunity (GO:0002715)	0.212705	0.539502	0	0	5.10772	7.90598	HLA-E
regulation of neutrophil activation (GO:1902563)	0.212705	0.539502	0	0	5.10772	7.90598	GRN
regulation of phosphatidylinositol dephosphorylation (GO:0060304)	0.212705	0.539502	0	0	5.10772	7.90598	MTMR2
regulation of plasma membrane organization (GO:1903729)	0.212705	0.539502	0	0	5.10772	7.90598	GSN
regulation of protein kinase C activity (GO:1900019)	0.212705	0.539502	0	0	5.10772	7.90598	CEMIP
regulation of receptor catabolic process (GO:2000644)	0.212705	0.539502	0	0	5.10772	7.90598	MTMR2
regulation of respiratory burst involved in inflammatory response (GO:0060264)	0.212705	0.539502	0	0	5.10772	7.90598	GRN
regulation of retinal ganglion cell axon guidance (GO:0090259)	0.212705	0.539502	0	0	5.10772	7.90598	VEGFA
regulation of sterol transport (GO:0032371)	0.212705	0.539502	0	0	5.10772	7.90598	LRP1
regulation of systemic arterial blood pressure by endothelin (GO:0003100)	0.212705	0.539502	0	0	5.10772	7.90598	EDN1
regulation of triglyceride metabolic process (GO:0090207)	0.212705	0.539502	0	0	5.10772	7.90598	C3
response to fructose (GO:0009750)	0.212705	0.539502	0	0	5.10772	7.90598	XBP1
response to indole-3-methanol (GO:0071680)	0.212705	0.539502	0	0	5.10772	7.90598	JUP
response to mitochondrial depolarisation (GO:0098780)	0.212705	0.539502	0	0	5.10772	7.90598	SQSTM1
ribosome localization (GO:0033750)	0.212705	0.539502	0	0	5.10772	7.90598	RAN
RNA import into mitochondrion (GO:0035927)	0.212705	0.539502	0	0	5.10772	7.90598	PNPT1
rRNA 5'-end processing (GO:0000967)	0.212705	0.539502	0	0	5.10772	7.90598	UTP20
Schwann cell differentiation (GO:0014037)	0.212705	0.539502	0	0	5.10772	7.90598	ERBB3
sialic acid transport (GO:0015739)	0.212705	0.539502	0	0	5.10772	7.90598	SLC17A5
toll-like receptor 2 signaling pathway (GO:0034134)	0.212705	0.539502	0	0	5.10772	7.90598	PIK3AP1
transsulfuration (GO:0019346)	0.212705	0.539502	0	0	5.10772	7.90598	CTH
tryptophan catabolic process to kynurenine (GO:0019441)	0.212705	0.539502	0	0	5.10772	7.90598	IDO1
ubiquitin-independent protein catabolic process via the multivesicular body sorting pathway (GO:0090611)	0.212705	0.539502	0	0	5.10772	7.90598	CHMP4C
urate transport (GO:0015747)	0.212705	0.539502	0	0	5.10772	7.90598	ABCC4
vascular endothelial growth factor receptor-2 signaling pathway (GO:0036324)	0.212705	0.539502	0	0	5.10772	7.90598	VEGFA
xylulose 5-phosphate biosynthetic process (GO:1901159)	0.212705	0.539502	0	0	5.10772	7.90598	SORD
glucose homeostasis (GO:0042593)	0.213286	0.539886	0	0	1.53443	2.37088	HKDC1;ALOX5;RPS6;NUCKS1;HIF1A;PPARGC1A
positive regulation of proteasomal protein catabolic process (GO:1901800)	0.213286	0.539886	0	0	1.53443	2.37088	USP13;BAG2;PLK1;PSMC2;TRIB3;NOP53
regulation of neuron death (GO:1901214)	0.213286	0.539886	0	0	1.53443	2.37088	EGLN3;DDIT4;KIF14;FOS;HLA-F;PPARGC1A
positive regulation of actin filament bundle assembly (GO:0032233)	0.214121	0.540906	0	0	1.74047	2.68244	CCDC88A;ITGB1BP1;NF2;TGFBR1
positive regulation of fat cell differentiation (GO:0045600)	0.214121	0.540906	0	0	1.74047	2.68244	ZFP36;CEBPB;XBP1;PTGS2
regulation of epithelial cell migration (GO:0010632)	0.214121	0.540906	0	0	1.74047	2.68244	CEACAM1;TACSTD2;HIF1A;CORO1C
RNA processing (GO:0006396)	0.216196	0.545635	0	0	1.34059	2.05322	TCERG1;ATXN1;NUFIP1;HNRNPA2B1;SNRPG;MPHOSPH10;NOL9;MAGOHB;PPARGC1A;LSM3;SRPK1
regulation of signal transduction (GO:0009966)	0.216283	0.545635	0	0	1.32111	2.02284	IGFBP1;WWTR1;RGS5;UBASH3B;ERBB3;IGFBP4;IGFBP3;NUCKS1;RORA;ITGB1BP1;OGT;CD55
nucleotide-excision repair (GO:0006289)	0.219581	0.546274	0	0	1.46155	2.21576	RFC5;USP7;RFC3;GTF2H2C;PARP1;CCNH;CHD1L
positive regulation of protein polymerization (GO:0032273)	0.219702	0.546274	0	0	1.59799	2.42173	HSP90AA1;PSRC1;NAV3;SNX9;MAPRE1
ERAD pathway (GO:0036503)	0.2208	0.546274	0	0	1.51541	2.28901	USP13;HSPA5;DNAJC10;ERLIN1;HERPUD1;HSP90B1
negative regulation of angiogenesis (GO:0016525)	0.2208	0.546274	0	0	1.51541	2.28901	SARS1;ALOX5;PGK1;THBS2;KLF4;AMOT
carbohydrate derivative catabolic process (GO:1901136)	0.22177	0.546274	0	0	2.40457	3.62156	MANBA;DERA
cellular response to copper ion (GO:0071280)	0.22177	0.546274	0	0	2.40457	3.62156	MT2A;MT1E
DNA double-strand break processing (GO:0000729)	0.22177	0.546274	0	0	2.40457	3.62156	UBE2N;DNA2
folic acid metabolic process (GO:0046655)	0.22177	0.546274	0	0	2.40457	3.62156	SLC25A32;ALDH1L2
histone deubiquitination (GO:0016578)	0.22177	0.546274	0	0	2.40457	3.62156	USP7;KAT2A
leukotriene biosynthetic process (GO:0019370)	0.22177	0.546274	0	0	2.40457	3.62156	ALOX5;LTA4H
long-term memory (GO:0007616)	0.22177	0.546274	0	0	2.40457	3.62156	KAT2A;CPEB3
negative regulation of cytokine production involved in inflammatory response (GO:1900016)	0.22177	0.546274	0	0	2.40457	3.62156	PDCD4;PPARA
negative regulation of oxidative stress-induced intrinsic apoptotic signaling pathway (GO:1902176)	0.22177	0.546274	0	0	2.40457	3.62156	SOD2;HIF1A
negative regulation of RNA splicing (GO:0033119)	0.22177	0.546274	0	0	2.40457	3.62156	RPS26;C1QBP
negative regulation of T cell receptor signaling pathway (GO:0050860)	0.22177	0.546274	0	0	2.40457	3.62156	LGALS3;CEACAM1
nucleotide-sugar biosynthetic process (GO:0009226)	0.22177	0.546274	0	0	2.40457	3.62156	UGDH;GFPT2
peptidyl-lysine dimethylation (GO:0018027)	0.22177	0.546274	0	0	2.40457	3.62156	KMT2D;SUV39H2
positive regulation of G protein-coupled receptor signaling pathway (GO:0045745)	0.22177	0.546274	0	0	2.40457	3.62156	C3;KLK6
positive regulation of oxidoreductase activity (GO:0051353)	0.22177	0.546274	0	0	2.40457	3.62156	PDP1;EDN1
regulation of cell-cell adhesion mediated by cadherin (GO:2000047)	0.22177	0.546274	0	0	2.40457	3.62156	PTPRU;VEGFA
regulation of exosomal secretion (GO:1903541)	0.22177	0.546274	0	0	2.40457	3.62156	SDC4;ATP9A
regulation of glucose transmembrane transport (GO:0010827)	0.22177	0.546274	0	0	2.40457	3.62156	C3;TRIB3
regulation of oligodendrocyte differentiation (GO:0048713)	0.22177	0.546274	0	0	2.40457	3.62156	MDK;TNFRSF21
regulation of stem cell population maintenance (GO:2000036)	0.22177	0.546274	0	0	2.40457	3.62156	KAT2A;WDR43
sphingosine metabolic process (GO:0006670)	0.22177	0.546274	0	0	2.40457	3.62156	ASAH1;SPTLC2
acylglycerol catabolic process (GO:0046464)	0.223133	0.546274	0	0	1.91669	2.87501	FABP5;LIPH;PNPLA2
base-excision repair, gap-filling (GO:0006287)	0.223133	0.546274	0	0	1.91669	2.87501	RFC5;RFC3;PARP1
blood vessel diameter maintenance (GO:0097746)	0.223133	0.546274	0	0	1.91669	2.87501	EDN1;ITGB1BP1;GCLM
negative regulation of cell cycle G1/S phase transition (GO:1902807)	0.223133	0.546274	0	0	1.91669	2.87501	CDKN1A;SLFN11;KLF4
negative regulation of T cell proliferation (GO:0042130)	0.223133	0.546274	0	0	1.91669	2.87501	CEBPB;SDC4;TNFRSF21
regulation of protein polymerization (GO:0032271)	0.223133	0.546274	0	0	1.91669	2.87501	HSP90AA1;MAP2;COTL1
semaphorin-plexin signaling pathway (GO:0071526)	0.223133	0.546274	0	0	1.91669	2.87501	SEMA3D;SEMA3A;PLXNA2
glycolipid metabolic process (GO:0006664)	0.224102	0.546274	0	0	1.70412	2.54878	NEU3;ASAH1;PGAP3;PSAP
protein homotetramerization (GO:0051289)	0.224102	0.546274	0	0	1.70412	2.54878	CTH;SOD2;B2M;GLS
response to peptide hormone (GO:0043434)	0.224102	0.546274	0	0	1.70412	2.54878	XBP1;CAV1;STAT2;OGT
sprouting angiogenesis (GO:0002040)	0.224102	0.546274	0	0	1.70412	2.54878	RNF213;ITGB1BP1;E2F8;VEGFA
negative regulation of DNA-binding transcription factor activity (GO:0043433)	0.225423	0.546274	0	0	1.37465	2.04792	NFKBIA;USP7;DDIT3;TMSB4X;ANXA4;SIK1;ARRB1;RBCK1;KLF4
nitrogen compound transport (GO:0071705)	0.225423	0.546274	0	0	1.37465	2.04792	EDN1;CENPF;SLC44A4;CHMP1B;SLC1A4;SLC3A2;SLC1A5;SLC38A2;HSP90B1
peptidyl-lysine modification (GO:0018205)	0.226439	0.546274	0	0	1.44671	2.14877	NUP93;IFIH1;NUP205;NUP188;CTH;NUP98;NUP37
positive regulation of protein serine/threonine kinase activity (GO:0071902)	0.226439	0.546274	0	0	1.44671	2.14877	CEMIP;EDN1;PSRC1;INCENP;ADRB2;MST1R;VEGFA
COPII-coated vesicle budding (GO:0090114)	0.228286	0.546274	0	0	1.57332	2.32404	SEC23A;SERPINA1;CD59;SEC24D;AREG
defense response to Gram-positive bacterium (GO:0050830)	0.228286	0.546274	0	0	1.57332	2.32404	HLA-A;GBP2;MR1;GBP4;HLA-E
positive regulation of cell-substrate adhesion (GO:0010811)	0.228286	0.546274	0	0	1.57332	2.32404	JUP;MDK;C1QBP;FN1;NEDD9
wound healing (GO:0042060)	0.228286	0.546274	0	0	1.57332	2.32404	SPRR3;ERBB3;AHNAK2;TGFBR1;EREG
sensory perception of mechanical stimulus (GO:0050954)	0.228401	0.546274	0	0	1.49685	2.21032	CLIC5;CEMIP;BIRC5;MYH14;ROR1;ALDH7A1
protein phosphorylation (GO:0006468)	0.231397	0.546274	0	0	1.18039	1.72765	CCNH;TTK;AURKA;NRBP2;RPS6KA5;NUAK2;MKNK2;NEK2;CLSPN;PLK4;IGFBP3;PLK1;DYRK1B;TGFBR1;CIT;HIPK2;SRPK1;ERN1;CCNA2;INCENP;ADM2;CDK1;BIRC5;SIK1;ULK1;TOP1;SGK2
epidermal cell differentiation (GO:0009913)	0.2342	0.546274	0	0	1.66926	2.42306	SPRR3;CLIC4;ASAH1;EREG
cellular response to heat (GO:0034605)	0.235644	0.546274	0	0	1.85851	2.68635	HSP90AA1;HSP90AB1;BAG3
endoderm formation (GO:0001706)	0.235644	0.546274	0	0	1.85851	2.68635	LAMB3;FN1;LAMB1
intrinsic apoptotic signaling pathway by p53 class mediator (GO:0072332)	0.235644	0.546274	0	0	1.85851	2.68635	DDIT4;JMY;HIPK2
mitochondrion disassembly (GO:0061726)	0.235644	0.546274	0	0	1.85851	2.68635	GABARAPL1;ULK1;SQSTM1
negative regulation of DNA metabolic process (GO:0051053)	0.235644	0.546274	0	0	1.85851	2.68635	CDKN1A;XRCC5;H1-0
negative regulation of fat cell differentiation (GO:0045599)	0.235644	0.546274	0	0	1.85851	2.68635	WWTR1;RORA;TRIB3
positive regulation of bone mineralization (GO:0030501)	0.235644	0.546274	0	0	1.85851	2.68635	ALOX5;ISG15;SLC8A1
positive regulation of substrate adhesion-dependent cell spreading (GO:1900026)	0.235644	0.546274	0	0	1.85851	2.68635	MDK;C1QBP;NEDD9
regulation of cell cycle G1/S phase transition (GO:1902806)	0.235644	0.546274	0	0	1.85851	2.68635	CDKN1A;KIF14;FAM83D
regulation of embryonic development (GO:0045995)	0.235644	0.546274	0	0	1.85851	2.68635	RACGAP1;CDK1;SEPTIN7
regulation of receptor internalization (GO:0002090)	0.235644	0.546274	0	0	1.85851	2.68635	MTMR2;ARRB1;VEGFA
regulation of sodium ion transport (GO:0002028)	0.235644	0.546274	0	0	1.85851	2.68635	SIK1;PRSS8;SNTA1
circulatory system development (GO:0072359)	0.236067	0.546274	0	0	1.38727	2.00272	CDKN1A;KAT2A;ERBB3;CITED2;NXN;FN1;CACYBP;TGFBR1
negative regulation of cell growth (GO:0030308)	0.236067	0.546274	0	0	1.38727	2.00272	CDKN1A;BTG1;PSRC1;BCL6;MAP2;SESN2;CCN3;ULK1
positive regulation of inflammatory response (GO:0050729)	0.236084	0.546274	0	0	1.47873	2.13466	NFKBIA;GRN;MDK;DHX9;PDCD4;ETS1
protein tetramerization (GO:0051262)	0.236965	0.546274	0	0	1.5494	2.23089	CTH;SOD2;B2M;GLS;FARSB
regulation of endopeptidase activity (GO:0052548)	0.236965	0.546274	0	0	1.5494	2.23089	SERPINB1;SERPINA1;NRDC;SERPINB5;PSMB8
regulation of G1/S transition of mitotic cell cycle (GO:2000045)	0.236965	0.546274	0	0	1.5494	2.23089	CDKN1A;SLFN11;TFDP1;KIF14;KLF4
branched-chain amino acid catabolic process (GO:0009083)	0.239296	0.546274	0	0	2.27086	3.24746	DLD;ACAT1
branched-chain amino acid metabolic process (GO:0009081)	0.239296	0.546274	0	0	2.27086	3.24746	DLD;ACAT1
cellular modified amino acid biosynthetic process (GO:0042398)	0.239296	0.546274	0	0	2.27086	3.24746	CHAC1;GCLM
fatty acid transport (GO:0015908)	0.239296	0.546274	0	0	2.27086	3.24746	FABP5;GOT2
inositol phosphate-mediated signaling (GO:0048016)	0.239296	0.546274	0	0	2.27086	3.24746	NFAT5;EDN1
mesoderm development (GO:0007498)	0.239296	0.546274	0	0	2.27086	3.24746	SECTM1;VEGFA
microtubule nucleation (GO:0007020)	0.239296	0.546274	0	0	2.27086	3.24746	TPX2;CENPJ
miRNA metabolic process (GO:0010586)	0.239296	0.546274	0	0	2.27086	3.24746	XPO5;RAN
modulation by symbiont of entry into host (GO:0052372)	0.239296	0.546274	0	0	2.27086	3.24746	CXCL8;CAV1
negative regulation of axon extension involved in axon guidance (GO:0048843)	0.239296	0.546274	0	0	2.27086	3.24746	SEMA3D;SEMA3A
negative regulation of viral life cycle (GO:1903901)	0.239296	0.546274	0	0	2.27086	3.24746	IFITM3;GSN
positive regulation of cyclin-dependent protein kinase activity (GO:1904031)	0.239296	0.546274	0	0	2.27086	3.24746	HSP90AB1;PSRC1
positive regulation of G2/M transition of mitotic cell cycle (GO:0010971)	0.239296	0.546274	0	0	2.27086	3.24746	CCNB1;CDK1
positive regulation of natural killer cell mediated cytotoxicity (GO:0045954)	0.239296	0.546274	0	0	2.27086	3.24746	HLA-F;HLA-E
positive regulation of protein processing (GO:0010954)	0.239296	0.546274	0	0	2.27086	3.24746	GSN;BAG2
regulation of hippo signaling (GO:0035330)	0.239296	0.546274	0	0	2.27086	3.24746	NF2;CIT
regulation of smooth muscle cell migration (GO:0014910)	0.239296	0.546274	0	0	2.27086	3.24746	LRP1;IGFBP3
regulation of smooth muscle contraction (GO:0006940)	0.239296	0.546274	0	0	2.27086	3.24746	CAV1;ADRB2
regulation of tissue remodeling (GO:0034103)	0.239296	0.546274	0	0	2.27086	3.24746	CEACAM1;MDK
negative regulation of transmembrane receptor protein serine/threonine kinase signaling pathway (GO:0090101)	0.240369	0.546274	0	0	1.41791	2.02135	FST;CAV1;CCN3;SPRY1;PPARA;TGFBR1;HIPK2
protein complex oligomerization (GO:0051259)	0.243844	0.546274	0	0	1.46105	2.06188	UGDH;POLQ;RNF213;PNPT1;LRRC8C;ECT2
glycosaminoglycan metabolic process (GO:0030203)	0.244406	0.546274	0	0	1.63578	2.3047	UGDH;GALNT5;SDC4;IDUA
regulation of focal adhesion assembly (GO:0051893)	0.244406	0.546274	0	0	1.63578	2.3047	BCAS3;ITGB1BP1;CORO1C;VEGFA
unsaturated fatty acid metabolic process (GO:0033559)	0.244406	0.546274	0	0	1.63578	2.3047	ALOX5;SCD5;FAAH2;PTGS1
negative regulation of endothelial cell proliferation (GO:0001937)	0.248273	0.546274	0	0	1.80375	2.51303	ALOX5;CAV1;NR2F2
negative regulation of epithelial cell apoptotic process (GO:1904036)	0.248273	0.546274	0	0	1.80375	2.51303	MDK;PPARA;ICAM1
negative regulation of G1/S transition of mitotic cell cycle (GO:2000134)	0.248273	0.546274	0	0	1.80375	2.51303	CDKN1A;SLFN11;KLF4
positive regulation of myeloid cell differentiation (GO:0045639)	0.248273	0.546274	0	0	1.80375	2.51303	FAM210B;ETS1;HIF1A
regulation of microtubule cytoskeleton organization (GO:0070507)	0.248273	0.546274	0	0	1.80375	2.51303	SKA3;MAPRE1;SKA1
regulation of MAPK cascade (GO:0043408)	0.248849	0.546274	0	0	1.31188	1.82471	CD74;CEACAM1;GDF15;CAV1;NBR1;FN1;ROR1;ADRB2;FAM83D;JCAD
regulation of I-kappaB kinase/NF-kappaB signaling (GO:0043122)	0.249228	0.546274	0	0	1.26133	1.75247	CD74;DDX1;TNFRSF19;SECTM1;RORA;LITAF;EDAR;TNFSF10;UBE2N;ROR1;RBCK1;ECT2;SQSTM1
5S class rRNA transcription by RNA polymerase III (GO:0042791)	0.249481	0.546274	0	0	4.08596	5.67284	GTF3C6
acetyl-CoA biosynthetic process from pyruvate (GO:0006086)	0.249481	0.546274	0	0	4.08596	5.67284	DLD
activation of transmembrane receptor protein tyrosine kinase activity (GO:0007171)	0.249481	0.546274	0	0	4.08596	5.67284	ADRB2
aromatic amino acid transport (GO:0015801)	0.249481	0.546274	0	0	4.08596	5.67284	SLC3A2
blood vessel endothelial cell proliferation involved in sprouting angiogenesis (GO:0002043)	0.249481	0.546274	0	0	4.08596	5.67284	ITGB1BP1
bundle of His cell-Purkinje myocyte adhesion involved in cell communication (GO:0086073)	0.249481	0.546274	0	0	4.08596	5.67284	JUP
cellular carbohydrate catabolic process (GO:0044275)	0.249481	0.546274	0	0	4.08596	5.67284	ABHD10
cellular response to cold (GO:0070417)	0.249481	0.546274	0	0	4.08596	5.67284	NFKBIA
cellular response to granulocyte macrophage colony-stimulating factor stimulus (GO:0097011)	0.249481	0.546274	0	0	4.08596	5.67284	ZFP36
cellular response to iron ion (GO:0071281)	0.249481	0.546274	0	0	4.08596	5.67284	B2M
cellular triglyceride homeostasis (GO:0035356)	0.249481	0.546274	0	0	4.08596	5.67284	XBP1
choline catabolic process (GO:0042426)	0.249481	0.546274	0	0	4.08596	5.67284	ALDH7A1
choline transport (GO:0015871)	0.249481	0.546274	0	0	4.08596	5.67284	SLC44A4
epithelial tube formation (GO:0072175)	0.249481	0.546274	0	0	4.08596	5.67284	PODXL
erythrose 4-phosphate/phosphoenolpyruvate family amino acid metabolic process (GO:1902221)	0.249481	0.546274	0	0	4.08596	5.67284	KYAT1
foam cell differentiation (GO:0090077)	0.249481	0.546274	0	0	4.08596	5.67284	SOAT1
free ubiquitin chain polymerization (GO:0010994)	0.249481	0.546274	0	0	4.08596	5.67284	UBE2C
gastrulation with mouth forming second (GO:0001702)	0.249481	0.546274	0	0	4.08596	5.67284	UGDH
glandular epithelial cell differentiation (GO:0002067)	0.249481	0.546274	0	0	4.08596	5.67284	WDR77
glycolipid transport (GO:0046836)	0.249481	0.546274	0	0	4.08596	5.67284	PSAP
guanine nucleotide transmembrane transport (GO:1903790)	0.249481	0.546274	0	0	4.08596	5.67284	LRRC8C
hexose import across plasma membrane (GO:0140271)	0.249481	0.546274	0	0	4.08596	5.67284	SLC2A3
histone-serine phosphorylation (GO:0035404)	0.249481	0.546274	0	0	4.08596	5.67284	RPS6KA5
hydrogen sulfide metabolic process (GO:0070813)	0.249481	0.546274	0	0	4.08596	5.67284	CTH
inclusion body assembly (GO:0070841)	0.249481	0.546274	0	0	4.08596	5.67284	BAG3
inner ear auditory receptor cell differentiation (GO:0042491)	0.249481	0.546274	0	0	4.08596	5.67284	SLC4A7
isoleucine metabolic process (GO:0006549)	0.249481	0.546274	0	0	4.08596	5.67284	ACAT1
leucine transport (GO:0015820)	0.249481	0.546274	0	0	4.08596	5.67284	SLC3A2
lipoxin metabolic process (GO:2001300)	0.249481	0.546274	0	0	4.08596	5.67284	ALOX5
lymphocyte apoptotic process (GO:0070227)	0.249481	0.546274	0	0	4.08596	5.67284	TNFRSF21
macrophage derived foam cell differentiation (GO:0010742)	0.249481	0.546274	0	0	4.08596	5.67284	SOAT1
maintenance of DNA methylation (GO:0010216)	0.249481	0.546274	0	0	4.08596	5.67284	USP7
melanosome assembly (GO:1903232)	0.249481	0.546274	0	0	4.08596	5.67284	HPS4
mesodermal cell fate commitment (GO:0001710)	0.249481	0.546274	0	0	4.08596	5.67284	KLF4
metaphase/anaphase transition of cell cycle (GO:0044784)	0.249481	0.546274	0	0	4.08596	5.67284	TACC3
metaphase/anaphase transition of mitotic cell cycle (GO:0007091)	0.249481	0.546274	0	0	4.08596	5.67284	TACC3
mitochondrial protein catabolic process (GO:0035694)	0.249481	0.546274	0	0	4.08596	5.67284	BNIP3L
mitotic DNA replication initiation (GO:1902975)	0.249481	0.546274	0	0	4.08596	5.67284	MCM4
monoubiquitinated protein deubiquitination (GO:0035520)	0.249481	0.546274	0	0	4.08596	5.67284	USP7
N-terminal peptidyl-methionine acetylation (GO:0017196)	0.249481	0.546274	0	0	4.08596	5.67284	NAA15
negative regulation of actin filament depolymerization (GO:0030835)	0.249481	0.546274	0	0	4.08596	5.67284	GSN
negative regulation of cardiac muscle cell apoptotic process (GO:0010667)	0.249481	0.546274	0	0	4.08596	5.67284	MDK
negative regulation of cytosolic calcium ion concentration (GO:0051481)	0.249481	0.546274	0	0	4.08596	5.67284	SLC8A1
negative regulation of erythrocyte differentiation (GO:0045647)	0.249481	0.546274	0	0	4.08596	5.67284	ZFP36
negative regulation of excitatory postsynaptic potential (GO:0090394)	0.249481	0.546274	0	0	4.08596	5.67284	MTMR2
negative regulation of fat cell proliferation (GO:0070345)	0.249481	0.546274	0	0	4.08596	5.67284	TFDP1
negative regulation of fibroblast migration (GO:0010764)	0.249481	0.546274	0	0	4.08596	5.67284	ITGB1BP1
negative regulation of lens fiber cell differentiation (GO:1902747)	0.249481	0.546274	0	0	4.08596	5.67284	SPRY1
negative regulation of monocyte chemotaxis (GO:0090027)	0.249481	0.546274	0	0	4.08596	5.67284	CCN3
negative regulation of morphogenesis of an epithelium (GO:1905331)	0.249481	0.546274	0	0	4.08596	5.67284	TACSTD2
negative regulation of protein targeting to membrane (GO:0090315)	0.249481	0.546274	0	0	4.08596	5.67284	ITGB1BP1
negative regulation of SMAD protein signal transduction (GO:0060392)	0.249481	0.546274	0	0	4.08596	5.67284	CCN3
negative regulation of triglyceride metabolic process (GO:0090209)	0.249481	0.546274	0	0	4.08596	5.67284	SIK1
negative regulation of vitamin metabolic process (GO:0046137)	0.249481	0.546274	0	0	4.08596	5.67284	PRMT3
neuroblast proliferation (GO:0007405)	0.249481	0.546274	0	0	4.08596	5.67284	RACGAP1
neuroepithelial cell differentiation (GO:0060563)	0.249481	0.546274	0	0	4.08596	5.67284	BCCIP
nuclear cell cycle DNA replication initiation (GO:1902315)	0.249481	0.546274	0	0	4.08596	5.67284	MCM4
nuclear polyadenylation-dependent ncRNA catabolic process (GO:0071046)	0.249481	0.546274	0	0	4.08596	5.67284	EXOSC3
nuclear polyadenylation-dependent rRNA catabolic process (GO:0071035)	0.249481	0.546274	0	0	4.08596	5.67284	EXOSC3
nuclear polyadenylation-dependent tRNA catabolic process (GO:0071038)	0.249481	0.546274	0	0	4.08596	5.67284	EXOSC3
pentose-phosphate shunt, non-oxidative branch (GO:0009052)	0.249481	0.546274	0	0	4.08596	5.67284	RPIA
peptide antigen assembly with MHC protein complex (GO:0002501)	0.249481	0.546274	0	0	4.08596	5.67284	HLA-DRA
piRNA biosynthetic process (GO:1990511)	0.249481	0.546274	0	0	4.08596	5.67284	MYBL1
plasma membrane raft assembly (GO:0044854)	0.249481	0.546274	0	0	4.08596	5.67284	CAV1
positive regulation of anion transport (GO:1903793)	0.249481	0.546274	0	0	4.08596	5.67284	CEBPB
positive regulation of autophagosome maturation (GO:1901098)	0.249481	0.546274	0	0	4.08596	5.67284	ADRB2
positive regulation of cell-cell adhesion mediated by integrin (GO:0033634)	0.249481	0.546274	0	0	4.08596	5.67284	PODXL
positive regulation of deacetylase activity (GO:0090045)	0.249481	0.546274	0	0	4.08596	5.67284	VEGFA
positive regulation of extrinsic apoptotic signaling pathway via death domain receptors (GO:1902043)	0.249481	0.546274	0	0	4.08596	5.67284	ATF3
positive regulation of fever generation (GO:0031622)	0.249481	0.546274	0	0	4.08596	5.67284	PTGS2
positive regulation of gap junction assembly (GO:1903598)	0.249481	0.546274	0	0	4.08596	5.67284	CAV1
positive regulation of gluconeogenesis (GO:0045722)	0.249481	0.546274	0	0	4.08596	5.67284	PPARGC1A
positive regulation of gonad development (GO:1905941)	0.249481	0.546274	0	0	4.08596	5.67284	CITED2
positive regulation of histone phosphorylation (GO:0033129)	0.249481	0.546274	0	0	4.08596	5.67284	RPS6KA5
positive regulation of immune response to tumor cell (GO:0002839)	0.249481	0.546274	0	0	4.08596	5.67284	HSPD1
positive regulation of male gonad development (GO:2000020)	0.249481	0.546274	0	0	4.08596	5.67284	CITED2
positive regulation of neurotransmitter secretion (GO:0001956)	0.249481	0.546274	0	0	4.08596	5.67284	BAIAP3
positive regulation of nuclear cell cycle DNA replication (GO:0010571)	0.249481	0.546274	0	0	4.08596	5.67284	DBF4
positive regulation of receptor binding (GO:1900122)	0.249481	0.546274	0	0	4.08596	5.67284	B2M
positive regulation of toll-like receptor 3 signaling pathway (GO:0034141)	0.249481	0.546274	0	0	4.08596	5.67284	CAV1
positive regulation of toll-like receptor 7 signaling pathway (GO:0034157)	0.249481	0.546274	0	0	4.08596	5.67284	RSAD2
positive regulation of vascular endothelial growth factor signaling pathway (GO:1900748)	0.249481	0.546274	0	0	4.08596	5.67284	JCAD
positive regulation of Wnt signaling pathway, planar cell polarity pathway (GO:2000096)	0.249481	0.546274	0	0	4.08596	5.67284	MLLT3
proline transport (GO:0015824)	0.249481	0.546274	0	0	4.08596	5.67284	SLC1A4
protein insertion into mitochondrial membrane involved in apoptotic signaling pathway (GO:0001844)	0.249481	0.546274	0	0	4.08596	5.67284	BCL2L11
protein K27-linked ubiquitination (GO:0044314)	0.249481	0.546274	0	0	4.08596	5.67284	UBE2T
protein K29-linked ubiquitination (GO:0035519)	0.249481	0.546274	0	0	4.08596	5.67284	UBE2T
protein localization to nucleolus (GO:1902570)	0.249481	0.546274	0	0	4.08596	5.67284	RAN
protein localization to perinuclear region of cytoplasm (GO:1905719)	0.249481	0.546274	0	0	4.08596	5.67284	SQSTM1
protein sulfation (GO:0006477)	0.249481	0.546274	0	0	4.08596	5.67284	UST
purine nucleobase biosynthetic process (GO:0009113)	0.249481	0.546274	0	0	4.08596	5.67284	PRPS1
purine nucleobase transport (GO:0006863)	0.249481	0.546274	0	0	4.08596	5.67284	VDAC3
regulation of adiponectin secretion (GO:0070163)	0.249481	0.546274	0	0	4.08596	5.67284	RAB11FIP1
regulation of adipose tissue development (GO:1904177)	0.249481	0.546274	0	0	4.08596	5.67284	PLAAT3
regulation of anion channel activity (GO:0010359)	0.249481	0.546274	0	0	4.08596	5.67284	GRM5
regulation of blood vessel remodeling (GO:0060312)	0.249481	0.546274	0	0	4.08596	5.67284	CEACAM1
regulation of cell cycle checkpoint (GO:1901976)	0.249481	0.546274	0	0	4.08596	5.67284	RFWD3
regulation of DNA demethylation (GO:1901535)	0.249481	0.546274	0	0	4.08596	5.67284	USP7
regulation of DNA-dependent DNA replication initiation (GO:0030174)	0.249481	0.546274	0	0	4.08596	5.67284	TICRR
regulation of endoplasmic reticulum tubular network organization (GO:1903371)	0.249481	0.546274	0	0	4.08596	5.67284	ARL6IP1
regulation of endothelial cell-matrix adhesion via fibronectin (GO:1904904)	0.249481	0.546274	0	0	4.08596	5.67284	CEACAM6
regulation of extracellular exosome assembly (GO:1903551)	0.249481	0.546274	0	0	4.08596	5.67284	SDC4
regulation of glucokinase activity (GO:0033131)	0.249481	0.546274	0	0	4.08596	5.67284	MIDN
regulation of hormone biosynthetic process (GO:0046885)	0.249481	0.546274	0	0	4.08596	5.67284	HIF1A
regulation of long-chain fatty acid import across plasma membrane (GO:0010746)	0.249481	0.546274	0	0	4.08596	5.67284	ACSL5
regulation of macromolecule biosynthetic process (GO:0010556)	0.249481	0.546274	0	0	4.08596	5.67284	IFNB1
regulation of mast cell chemotaxis (GO:0060753)	0.249481	0.546274	0	0	4.08596	5.67284	VEGFA
regulation of microtubule motor activity (GO:2000574)	0.249481	0.546274	0	0	4.08596	5.67284	MAP2
regulation of mitotic sister chromatid segregation (GO:0033047)	0.249481	0.546274	0	0	4.08596	5.67284	CCNB1
regulation of mitotic spindle checkpoint (GO:1903504)	0.249481	0.546274	0	0	4.08596	5.67284	CCNB1
regulation of neutrophil extravasation (GO:2000389)	0.249481	0.546274	0	0	4.08596	5.67284	MDK
regulation of nitric oxide mediated signal transduction (GO:0010749)	0.249481	0.546274	0	0	4.08596	5.67284	VEGFA
regulation of NK T cell activation (GO:0051133)	0.249481	0.546274	0	0	4.08596	5.67284	HSPH1
regulation of non-motile cilium assembly (GO:1902855)	0.249481	0.546274	0	0	4.08596	5.67284	SEPTIN7
regulation of nuclease activity (GO:0032069)	0.249481	0.546274	0	0	4.08596	5.67284	OASL
regulation of peptidyl-cysteine S-nitrosylation (GO:2000169)	0.249481	0.546274	0	0	4.08596	5.67284	SNTA1
regulation of protein depolymerization (GO:1901879)	0.249481	0.546274	0	0	4.08596	5.67284	MAP1B
regulation of protein localization to cilium (GO:1903564)	0.249481	0.546274	0	0	4.08596	5.67284	CCDC88A
regulation of sarcomere organization (GO:0060297)	0.249481	0.546274	0	0	4.08596	5.67284	EDN1
regulation of T cell activation via T cell receptor contact with antigen bound to MHC molecule on antigen presenting cell (GO:2001188)	0.249481	0.546274	0	0	4.08596	5.67284	LGALS3
regulation of t-circle formation (GO:1904429)	0.249481	0.546274	0	0	4.08596	5.67284	XRCC5
regulation of T-helper cell differentiation (GO:0045622)	0.249481	0.546274	0	0	4.08596	5.67284	HLA-DRA
regulation of translational elongation (GO:0006448)	0.249481	0.546274	0	0	4.08596	5.67284	GRM5
replication-born double-strand break repair via sister chromatid exchange (GO:1990414)	0.249481	0.546274	0	0	4.08596	5.67284	RAD21
response to granulocyte macrophage colony-stimulating factor (GO:0097012)	0.249481	0.546274	0	0	4.08596	5.67284	ZFP36
response to peptidoglycan (GO:0032494)	0.249481	0.546274	0	0	4.08596	5.67284	IRF5
succinate transmembrane transport (GO:0071422)	0.249481	0.546274	0	0	4.08596	5.67284	SLC25A30
transmembrane receptor protein tyrosine phosphatase signaling pathway (GO:0007185)	0.249481	0.546274	0	0	4.08596	5.67284	PTPRU
tRNA surveillance (GO:0106354)	0.249481	0.546274	0	0	4.08596	5.67284	EXOSC3
venous blood vessel morphogenesis (GO:0048845)	0.249481	0.546274	0	0	4.08596	5.67284	VEGFA
ventricular compact myocardium morphogenesis (GO:0003223)	0.249481	0.546274	0	0	4.08596	5.67284	TGFBR1
positive regulation of supramolecular fiber organization (GO:1902905)	0.251678	0.550446	0	0	1.44379	1.99185	EDN1;PSRC1;NAV3;CFL2;SNX9;MAPRE1
sensory perception of sound (GO:0007605)	0.251678	0.550446	0	0	1.44379	1.99185	CLIC5;CEMIP;BIRC5;MYH14;ROR1;ALDH7A1
response to tumor necrosis factor (GO:0034612)	0.254565	0.554105	0	0	1.39023	1.90212	ZFP36;ASAH1;CXCL8;CCL22;DHX9;GBP2;TNFRSF21
positive regulation of JNK cascade (GO:0046330)	0.254587	0.554105	0	0	1.50367	2.05719	EDAR;GADD45B;SEMA3A;TNFRSF19;HIPK2
ubiquitin-dependent ERAD pathway (GO:0030433)	0.254587	0.554105	0	0	1.50367	2.05719	HSPA5;DNAJC10;ERLIN1;HERPUD1;HSP90B1
protein targeting to mitochondrion (GO:0006626)	0.254707	0.554105	0	0	1.60363	2.19318	HSP90AA1;HSPA4;TOMM34;HSPD1
actin filament-based transport (GO:0099515)	0.256884	0.554105	0	0	2.15123	2.9238	MYO5B;SYNE2
actin nucleation (GO:0045010)	0.256884	0.554105	0	0	2.15123	2.9238	JMY;SPIRE2
aerobic respiration (GO:0009060)	0.256884	0.554105	0	0	2.15123	2.9238	MTFR2;SDHB
autonomic nervous system development (GO:0048483)	0.256884	0.554105	0	0	2.15123	2.9238	SEMA3A;FN1
cellular response to estradiol stimulus (GO:0071392)	0.256884	0.554105	0	0	2.15123	2.9238	H2AZ1;FAM210B
chondroitin sulfate biosynthetic process (GO:0030206)	0.256884	0.554105	0	0	2.15123	2.9238	UGDH;CHST15
error-prone translesion synthesis (GO:0042276)	0.256884	0.554105	0	0	2.15123	2.9238	RFC5;RFC3
hydrogen peroxide catabolic process (GO:0042744)	0.256884	0.554105	0	0	2.15123	2.9238	GPX3;PRDX1
intrinsic apoptotic signaling pathway in response to DNA damage by p53 class mediator (GO:0042771)	0.256884	0.554105	0	0	2.15123	2.9238	DDIT4;HIPK2
negative regulation of microtubule depolymerization (GO:0007026)	0.256884	0.554105	0	0	2.15123	2.9238	TPX2;NAV3
negative regulation of peptidyl-serine phosphorylation (GO:0033137)	0.256884	0.554105	0	0	2.15123	2.9238	CAV1;DDIT4
negative regulation of protein localization to cell periphery (GO:1904376)	0.256884	0.554105	0	0	2.15123	2.9238	TMEM59;SAPCD2
negative regulation of response to wounding (GO:1903035)	0.256884	0.554105	0	0	2.15123	2.9238	MDK;ALOX5
nucleotide-excision repair, DNA incision, 3'-to lesion (GO:0006295)	0.256884	0.554105	0	0	2.15123	2.9238	PARP1;CHD1L
nucleotide-excision repair, preincision complex stabilization (GO:0006293)	0.256884	0.554105	0	0	2.15123	2.9238	PARP1;CHD1L
positive regulation of phosphatase activity (GO:0010922)	0.256884	0.554105	0	0	2.15123	2.9238	PPP1R15A;HSP90AB1
purinergic nucleotide receptor signaling pathway (GO:0035590)	0.256884	0.554105	0	0	2.15123	2.9238	C3;HSP90AB1
regulation of dendritic spine development (GO:0060998)	0.256884	0.554105	0	0	2.15123	2.9238	CPEB3;TANC2
regulation of fibroblast migration (GO:0010762)	0.256884	0.554105	0	0	2.15123	2.9238	ITGB1BP1;CORO1C
stress granule assembly (GO:0034063)	0.256884	0.554105	0	0	2.15123	2.9238	GRB7;G3BP1
cellular response to fibroblast growth factor stimulus (GO:0044344)	0.259582	0.558962	0	0	1.42692	1.92447	ZFP36;CXCL8;ITGB1BP1;GTF2F2;SHCBP1;CD44
positive regulation of cellular component biogenesis (GO:0044089)	0.259582	0.558962	0	0	1.42692	1.92447	LGALS3;BCL2L11;SDC4;MMP1;WARS1;VEGFA
regulation of endothelial cell proliferation (GO:0001936)	0.259582	0.558962	0	0	1.42692	1.92447	ALOX5;CAV1;NR2F2;HIF1A;TGFBR1;VEGFA
lysosome organization (GO:0007040)	0.261002	0.559859	0	0	1.75213	2.3535	GRN;HPS4;TPP1
regulation of phosphoprotein phosphatase activity (GO:0043666)	0.261002	0.559859	0	0	1.75213	2.3535	PPP1R15A;HSP90AB1;HSP90B1
response to estradiol (GO:0032355)	0.261002	0.559859	0	0	1.75213	2.3535	H2AZ1;FAM210B;STRN3
spliceosomal snRNP assembly (GO:0000387)	0.261002	0.559859	0	0	1.75213	2.3535	SNRPG;GEMIN5;WDR77
positive regulation of multicellular organismal process (GO:0051240)	0.261667	0.559859	0	0	1.19367	1.60033	WWTR1;XBP1;CEBPB;BTN3A1;LRP1;FST;CAV1;ADRB2;PLAAT4;TGFBR1;EREG;VEGFA;KAT2A;FABP5;MDK;C1QBP;LCN2;PPARGC1A;OGT
cellular divalent inorganic cation homeostasis (GO:0072503)	0.261754	0.559859	0	0	1.37679	1.84539	MT2A;EDN1;CAV1;STC1;SLC8A1;TPT1;MT1E
regulation of stress fiber assembly (GO:0051492)	0.263516	0.559859	0	0	1.4818	1.9762	CCDC88A;TACSTD2;ITGB1BP1;NF2;TGFBR1
autophagosome organization (GO:1905037)	0.265095	0.559859	0	0	1.5727	2.08803	GABARAPL1;TP53INP2;TP53INP1;ULK1
chemokine-mediated signaling pathway (GO:0070098)	0.265095	0.559859	0	0	1.5727	2.08803	CXCL11;CXCL8;CCL22;CXCL1
telomere maintenance (GO:0000723)	0.265095	0.559859	0	0	1.5727	2.08803	PARP1;XRCC5;SMC6;DNA2
negative regulation of signal transduction (GO:0009968)	0.267299	0.559859	0	0	1.21859	1.60779	GRB7;NOTCH3;MTMR2;CXCL8;LRP1;GDF15;NXN;IGFBP3;ARRB1;UBASH3B;GRB14;ERBB3;DDIT4;SPRY1;CHAC1
positive regulation of peptidyl-serine phosphorylation (GO:0033138)	0.26755	0.559859	0	0	1.41045	1.85961	HSP90AA1;HSP90AB1;IFNB1;CAV1;CD44;VEGFA
regulation of cytokine production (GO:0001817)	0.267871	0.559859	0	0	1.30592	1.72023	IFIH1;KAT2A;RPS6KA5;BCL6;BTN3A1;ALOX5;HLA-B;ISG15;EREG
integrin-mediated signaling pathway (GO:0007229)	0.272514	0.559859	0	0	1.46056	1.89882	CEACAM1;FN1;NEDD9;ITGB1BP1;ISG15
DNA integrity checkpoint signaling (GO:0031570)	0.273811	0.559859	0	0	1.70337	2.2064	TIPIN;CLSPN;DNA2
DNA recombination (GO:0006310)	0.273811	0.559859	0	0	1.70337	2.2064	GEN1;RAD21;HMGB3
negative regulation of lymphocyte proliferation (GO:0050672)	0.273811	0.559859	0	0	1.70337	2.2064	CEBPB;SDC4;TNFRSF21
positive regulation of intracellular transport (GO:0032388)	0.273811	0.559859	0	0	1.70337	2.2064	BCAS3;SPAG5;KIF20B
regulation of nitric-oxide synthase activity (GO:0050999)	0.273811	0.559859	0	0	1.70337	2.2064	HSP90AA1;CAV1;HIF1A
regulation of peptidyl-threonine phosphorylation (GO:0010799)	0.273811	0.559859	0	0	1.70337	2.2064	CEMIP;PLK1;DDIT4
regulation of receptor-mediated endocytosis (GO:0048259)	0.273811	0.559859	0	0	1.70337	2.2064	C3;HIP1;B2M
vesicle cytoskeletal trafficking (GO:0099518)	0.273811	0.559859	0	0	1.70337	2.2064	MYO5B;BICDL2;TANC2
error-free translesion synthesis (GO:0070987)	0.274491	0.559859	0	0	2.04356	2.64199	RFC5;RFC3
negative regulation of interleukin-2 production (GO:0032703)	0.274491	0.559859	0	0	2.04356	2.64199	ZFP36;NAV3
neuronal action potential (GO:0019228)	0.274491	0.559859	0	0	2.04356	2.64199	SCN9A;MYH14
nucleotide-excision repair, DNA duplex unwinding (GO:0000717)	0.274491	0.559859	0	0	2.04356	2.64199	PARP1;CHD1L
positive regulation of lipid catabolic process (GO:0050996)	0.274491	0.559859	0	0	2.04356	2.64199	PPARA;PNPLA2
positive regulation of neural precursor cell proliferation (GO:2000179)	0.274491	0.559859	0	0	2.04356	2.64199	MDK;VEGFA
regulation of chromosome organization (GO:0033044)	0.274491	0.559859	0	0	2.04356	2.64199	XRCC5;BUB1
regulation of lipid storage (GO:0010883)	0.274491	0.559859	0	0	2.04356	2.64199	C3;NFKBIA
regulation of membrane protein ectodomain proteolysis (GO:0051043)	0.274491	0.559859	0	0	2.04356	2.64199	NRDC;SNX9
protein K48-linked ubiquitination (GO:0070936)	0.27556	0.559859	0	0	1.54295	1.98879	UBE2H;UBE2C;UBE2T;SKP2
regulation of bone mineralization (GO:0030500)	0.27556	0.559859	0	0	1.54295	1.98879	ALOX5;NBR1;ISG15;SLC8A1
regulation of reactive oxygen species metabolic process (GO:2000377)	0.27556	0.559859	0	0	1.54295	1.98879	CBR1;CDKN1A;ALOX5;FOXM1
negative regulation of cell death (GO:0060548)	0.275578	0.559859	0	0	1.39435	1.79715	BNIP3L;AMIGO2;CCN3;HLA-F;PPARGC1A;RAD18
negative regulation of cellular protein metabolic process (GO:0032269)	0.275578	0.559859	0	0	1.39435	1.79715	CSTB;GRB7;EDN1;NCL;RPL13A;CPEB3
sulfur compound biosynthetic process (GO:0044272)	0.276299	0.559859	0	0	1.35067	1.73733	UGDH;B4GALT1;CTH;UST;CHST15;CHAC1;GCLM
actin filament organization (GO:0007015)	0.280427	0.559859	0	0	1.28752	1.63701	GAS2L3;HIP1;GSN;MYO5B;FAT1;SPIRE2;NEDD9;PPP1R9A;CORO1C
chloride transport (GO:0006821)	0.281577	0.559859	0	0	1.43991	1.82487	CLIC5;CLIC4;FXYD3;APOL1;BEST1
regulation of epithelial to mesenchymal transition (GO:0010717)	0.281577	0.559859	0	0	1.43991	1.82487	EFNA1;WWTR1;MDK;SPRY1;TGFBR1
regulation of T cell proliferation (GO:0042129)	0.281577	0.559859	0	0	1.43991	1.82487	LGALS3;CEBPB;SDC4;TNFRSF21;IDO1
water-soluble vitamin metabolic process (GO:0006767)	0.281577	0.559859	0	0	1.43991	1.82487	PRSS1;PNPO;SLC2A3;SLC25A32;ALDH1L2
acylglycerol acyl-chain remodeling (GO:0036155)	0.28454	0.559859	0	0	3.40479	4.27941	PNPLA2
aldehyde biosynthetic process (GO:0046184)	0.28454	0.559859	0	0	3.40479	4.27941	PNPO
angiotensin-activated signaling pathway (GO:0038166)	0.28454	0.559859	0	0	3.40479	4.27941	CAV1
arginine catabolic process (GO:0006527)	0.28454	0.559859	0	0	3.40479	4.27941	ARG2
aspartate transmembrane transport (GO:0015810)	0.28454	0.559859	0	0	3.40479	4.27941	SLC25A13
bleb assembly (GO:0032060)	0.28454	0.559859	0	0	3.40479	4.27941	MYLK
cardiac muscle cell-cardiac muscle cell adhesion (GO:0086042)	0.28454	0.559859	0	0	3.40479	4.27941	JUP
catecholamine catabolic process (GO:0042424)	0.28454	0.559859	0	0	3.40479	4.27941	MAOA
cellular hypotonic response (GO:0071476)	0.28454	0.559859	0	0	3.40479	4.27941	MYLK
cellular nitrogen compound catabolic process (GO:0044270)	0.28454	0.559859	0	0	3.40479	4.27941	CYP3A5
cellular response to caffeine (GO:0071313)	0.28454	0.559859	0	0	3.40479	4.27941	SLC8A1
cellular response to interleukin-18 (GO:0071351)	0.28454	0.559859	0	0	3.40479	4.27941	ALOX5
cellular response to platelet-derived growth factor stimulus (GO:0036120)	0.28454	0.559859	0	0	3.40479	4.27941	MARS1
chemical homeostasis within a tissue (GO:0048875)	0.28454	0.559859	0	0	3.40479	4.27941	VEGFA
collagen-activated tyrosine kinase receptor signaling pathway (GO:0038063)	0.28454	0.559859	0	0	3.40479	4.27941	UBASH3B
dendrite arborization (GO:0140059)	0.28454	0.559859	0	0	3.40479	4.27941	SEMA3A
dense core granule cytoskeletal transport (GO:0099519)	0.28454	0.559859	0	0	3.40479	4.27941	TANC2
desmosome organization (GO:0002934)	0.28454	0.559859	0	0	3.40479	4.27941	JUP
DNA ligation (GO:0006266)	0.28454	0.559859	0	0	3.40479	4.27941	TOP2A
endothelial cell morphogenesis (GO:0001886)	0.28454	0.559859	0	0	3.40479	4.27941	STC1
establishment of centrosome localization (GO:0051660)	0.28454	0.559859	0	0	3.40479	4.27941	MAD2L1
G protein-coupled receptor internalization (GO:0002031)	0.28454	0.559859	0	0	3.40479	4.27941	ARRB1
ganglioside catabolic process (GO:0006689)	0.28454	0.559859	0	0	3.40479	4.27941	NEU3
glial cell migration (GO:0008347)	0.28454	0.559859	0	0	3.40479	4.27941	CD9
glomerular epithelial cell development (GO:0072310)	0.28454	0.559859	0	0	3.40479	4.27941	PODXL
glomerular visceral epithelial cell development (GO:0072015)	0.28454	0.559859	0	0	3.40479	4.27941	PODXL
glutathione catabolic process (GO:0006751)	0.28454	0.559859	0	0	3.40479	4.27941	CHAC1
Golgi disassembly (GO:0090166)	0.28454	0.559859	0	0	3.40479	4.27941	CDK1
hemostasis (GO:0007599)	0.28454	0.559859	0	0	3.40479	4.27941	HPS4
histone H3-K4 dimethylation (GO:0044648)	0.28454	0.559859	0	0	3.40479	4.27941	KMT2D
histone H3-K9 methylation (GO:0051567)	0.28454	0.559859	0	0	3.40479	4.27941	SUV39H2
hyaluronan biosynthetic process (GO:0030213)	0.28454	0.559859	0	0	3.40479	4.27941	CEMIP
hypotonic response (GO:0006971)	0.28454	0.559859	0	0	3.40479	4.27941	MYLK
interleukin-18-mediated signaling pathway (GO:0035655)	0.28454	0.559859	0	0	3.40479	4.27941	ALOX5
iron coordination entity transport (GO:1901678)	0.28454	0.559859	0	0	3.40479	4.27941	LCN2
L-alanine transport (GO:0015808)	0.28454	0.559859	0	0	3.40479	4.27941	SLC1A4
L-methionine salvage (GO:0071267)	0.28454	0.559859	0	0	3.40479	4.27941	MTAP
late nucleophagy (GO:0044805)	0.28454	0.559859	0	0	3.40479	4.27941	ULK1
left/right pattern formation (GO:0060972)	0.28454	0.559859	0	0	3.40479	4.27941	CITED2
leukotriene transport (GO:0071716)	0.28454	0.559859	0	0	3.40479	4.27941	ABCC4
lipid hydroxylation (GO:0002933)	0.28454	0.559859	0	0	3.40479	4.27941	CYP3A5
lipoxin biosynthetic process (GO:2001301)	0.28454	0.559859	0	0	3.40479	4.27941	ALOX5
lysosomal microautophagy (GO:0016237)	0.28454	0.559859	0	0	3.40479	4.27941	ULK1
membrane fission (GO:0090148)	0.28454	0.559859	0	0	3.40479	4.27941	CORO1C
mitral valve development (GO:0003174)	0.28454	0.559859	0	0	3.40479	4.27941	EFNA1
modulation by symbiont of host apoptotic process (GO:0052150)	0.28454	0.559859	0	0	3.40479	4.27941	RNF213
modulation by symbiont of host defense response (GO:0052031)	0.28454	0.559859	0	0	3.40479	4.27941	B2M
mRNA transcription by RNA polymerase II (GO:0042789)	0.28454	0.559859	0	0	3.40479	4.27941	ATF4
negative regulation of centriole replication (GO:0046600)	0.28454	0.559859	0	0	3.40479	4.27941	KAT2A
negative regulation of cytoplasmic translation (GO:2000766)	0.28454	0.559859	0	0	3.40479	4.27941	CPEB3
negative regulation of dendritic cell apoptotic process (GO:2000669)	0.28454	0.559859	0	0	3.40479	4.27941	AXL
negative regulation of dendritic spine development (GO:0061000)	0.28454	0.559859	0	0	3.40479	4.27941	EFNA1
negative regulation of interferon-gamma-mediated signaling pathway (GO:0060336)	0.28454	0.559859	0	0	3.40479	4.27941	PARP14
negative regulation of meiotic nuclear division (GO:0045835)	0.28454	0.559859	0	0	3.40479	4.27941	TRIP13
negative regulation of response to interferon-gamma (GO:0060331)	0.28454	0.559859	0	0	3.40479	4.27941	PARP14
negative regulation of RIG-I signaling pathway (GO:0039536)	0.28454	0.559859	0	0	3.40479	4.27941	C1QBP
negative regulation of ruffle assembly (GO:1900028)	0.28454	0.559859	0	0	3.40479	4.27941	TACSTD2
negative regulation of stress-activated protein kinase signaling cascade (GO:0070303)	0.28454	0.559859	0	0	3.40479	4.27941	FOXM1
nuclear-transcribed mRNA catabolic process, deadenylation-independent decay (GO:0031086)	0.28454	0.559859	0	0	3.40479	4.27941	ZFP36
parallel actin filament bundle assembly (GO:0030046)	0.28454	0.559859	0	0	3.40479	4.27941	SPIRE2
pentose metabolic process (GO:0019321)	0.28454	0.559859	0	0	3.40479	4.27941	RPIA
peptide transport (GO:0015833)	0.28454	0.559859	0	0	3.40479	4.27941	TAP1
piecemeal microautophagy of the nucleus (GO:0034727)	0.28454	0.559859	0	0	3.40479	4.27941	ULK1
polyadenylation-dependent snoRNA 3'-end processing (GO:0071051)	0.28454	0.559859	0	0	3.40479	4.27941	EXOSC3
positive regulation by symbiont of host autophagy (GO:0075044)	0.28454	0.559859	0	0	3.40479	4.27941	ULK1
positive regulation of amyloid-beta clearance (GO:1900223)	0.28454	0.559859	0	0	3.40479	4.27941	LRP1
positive regulation of aspartic-type endopeptidase activity involved in amyloid precursor protein catabolic process (GO:1902961)	0.28454	0.559859	0	0	3.40479	4.27941	EFNA1
positive regulation of cardiac epithelial to mesenchymal transition (GO:0062043)	0.28454	0.559859	0	0	3.40479	4.27941	TGFBR1
positive regulation of chemokine (C-X-C motif) ligand 2 production (GO:2000343)	0.28454	0.559859	0	0	3.40479	4.27941	CD74
positive regulation of cytoplasmic translation (GO:2000767)	0.28454	0.559859	0	0	3.40479	4.27941	DHX9
positive regulation of hormone metabolic process (GO:0032352)	0.28454	0.559859	0	0	3.40479	4.27941	HIF1A
positive regulation of intracellular estrogen receptor signaling pathway (GO:0033148)	0.28454	0.559859	0	0	3.40479	4.27941	KMT2D
positive regulation of IRE1-mediated unfolded protein response (GO:1903896)	0.28454	0.559859	0	0	3.40479	4.27941	BCL2L11
positive regulation of lamellipodium morphogenesis (GO:2000394)	0.28454	0.559859	0	0	3.40479	4.27941	CORO1C
positive regulation of lymphocyte apoptotic process (GO:0070230)	0.28454	0.559859	0	0	3.40479	4.27941	IDO1
positive regulation of microtubule nucleation (GO:0090063)	0.28454	0.559859	0	0	3.40479	4.27941	CKAP5
positive regulation of miRNA metabolic process (GO:2000630)	0.28454	0.559859	0	0	3.40479	4.27941	PNPT1
positive regulation of NK T cell activation (GO:0051135)	0.28454	0.559859	0	0	3.40479	4.27941	HSPH1
positive regulation of pinocytosis (GO:0048549)	0.28454	0.559859	0	0	3.40479	4.27941	AXL
positive regulation of protein deubiquitination (GO:1903003)	0.28454	0.559859	0	0	3.40479	4.27941	NOP53
positive regulation of RNA polymerase II transcription preinitiation complex assembly (GO:0045899)	0.28454	0.559859	0	0	3.40479	4.27941	PSMC2
positive regulation of synaptic plasticity (GO:0031915)	0.28454	0.559859	0	0	3.40479	4.27941	CDC20
posttranslational protein targeting to membrane, translocation (GO:0031204)	0.28454	0.559859	0	0	3.40479	4.27941	HSPA5
proline metabolic process (GO:0006560)	0.28454	0.559859	0	0	3.40479	4.27941	ALDH18A1
protein localization to basolateral plasma membrane (GO:1903361)	0.28454	0.559859	0	0	3.40479	4.27941	CAV1
purine-containing compound metabolic process (GO:0072521)	0.28454	0.559859	0	0	3.40479	4.27941	PRPS1
pyrimidine ribonucleotide biosynthetic process (GO:0009220)	0.28454	0.559859	0	0	3.40479	4.27941	AK5
pyrimidine-containing compound biosynthetic process (GO:0072528)	0.28454	0.559859	0	0	3.40479	4.27941	PRPS1
receptor-mediated endocytosis of virus by host cell (GO:0019065)	0.28454	0.559859	0	0	3.40479	4.27941	CAV1
regulation by virus of viral protein levels in host cell (GO:0046719)	0.28454	0.559859	0	0	3.40479	4.27941	IFIT1
regulation of bone remodeling (GO:0046850)	0.28454	0.559859	0	0	3.40479	4.27941	MDK
regulation of defense response to bacterium (GO:1900424)	0.28454	0.559859	0	0	3.40479	4.27941	GRN
regulation of fat cell proliferation (GO:0070344)	0.28454	0.559859	0	0	3.40479	4.27941	TFDP1
regulation of histone deacetylase activity (GO:1901725)	0.28454	0.559859	0	0	3.40479	4.27941	VEGFA
regulation of histone H3-K27 methylation (GO:0061085)	0.28454	0.559859	0	0	3.40479	4.27941	OGT
regulation of lens fiber cell differentiation (GO:1902746)	0.28454	0.559859	0	0	3.40479	4.27941	SPRY1
regulation of lysosomal protein catabolic process (GO:1905165)	0.28454	0.559859	0	0	3.40479	4.27941	LRP1
regulation of male gonad development (GO:2000018)	0.28454	0.559859	0	0	3.40479	4.27941	CITED2
regulation of metallopeptidase activity (GO:1905048)	0.28454	0.559859	0	0	3.40479	4.27941	LRP1
regulation of microtubule binding (GO:1904526)	0.28454	0.559859	0	0	3.40479	4.27941	MAP2
regulation of muscle organ development (GO:0048634)	0.28454	0.559859	0	0	3.40479	4.27941	CENPF
regulation of natural killer cell mediated cytotoxicity directed against tumor cell target (GO:0002858)	0.28454	0.559859	0	0	3.40479	4.27941	CEACAM1
regulation of natural killer cell proliferation (GO:0032817)	0.28454	0.559859	0	0	3.40479	4.27941	HLA-E
regulation of necrotic cell death (GO:0010939)	0.28454	0.559859	0	0	3.40479	4.27941	ASAH1
regulation of oxidative stress-induced neuron intrinsic apoptotic signaling pathway (GO:1903376)	0.28454	0.559859	0	0	3.40479	4.27941	HIF1A
regulation of smooth muscle cell differentiation (GO:0051150)	0.28454	0.559859	0	0	3.40479	4.27941	EREG
regulation of T cell mediated immune response to tumor cell (GO:0002840)	0.28454	0.559859	0	0	3.40479	4.27941	HSPD1
regulation of T cell tolerance induction (GO:0002664)	0.28454	0.559859	0	0	3.40479	4.27941	HLA-B
regulation of toll-like receptor 7 signaling pathway (GO:0034155)	0.28454	0.559859	0	0	3.40479	4.27941	RSAD2
regulation of transforming growth factor beta activation (GO:1901388)	0.28454	0.559859	0	0	3.40479	4.27941	HSP90AB1
regulation of transforming growth factor beta2 production (GO:0032909)	0.28454	0.559859	0	0	3.40479	4.27941	HIF1A
regulation of vascular associated smooth muscle cell differentiation (GO:1905063)	0.28454	0.559859	0	0	3.40479	4.27941	PDCD4
regulation of vesicle size (GO:0097494)	0.28454	0.559859	0	0	3.40479	4.27941	RAB3B
response to caffeine (GO:0031000)	0.28454	0.559859	0	0	3.40479	4.27941	SLC8A1
response to host defenses (GO:0052200)	0.28454	0.559859	0	0	3.40479	4.27941	B2M
ribose phosphate biosynthetic process (GO:0046390)	0.28454	0.559859	0	0	3.40479	4.27941	PRPS1
smooth muscle cell migration (GO:0014909)	0.28454	0.559859	0	0	3.40479	4.27941	CCN3
succinate transport (GO:0015744)	0.28454	0.559859	0	0	3.40479	4.27941	SLC25A30
surfactant homeostasis (GO:0043129)	0.28454	0.559859	0	0	3.40479	4.27941	VEGFA
synaptic vesicle budding from presynaptic endocytic zone membrane (GO:0016185)	0.28454	0.559859	0	0	3.40479	4.27941	MX2
tRNA transcription by RNA polymerase III (GO:0042797)	0.28454	0.559859	0	0	3.40479	4.27941	GTF3C6
vascular associated smooth muscle cell development (GO:0097084)	0.28454	0.559859	0	0	3.40479	4.27941	VEGFA
vascular wound healing (GO:0061042)	0.28454	0.559859	0	0	3.40479	4.27941	VEGFA
autophagosome assembly (GO:0000045)	0.28609	0.562017	0	0	1.5143	1.89507	GABARAPL1;TP53INP2;TP53INP1;ULK1
chordate embryonic development (GO:0043009)	0.28609	0.562017	0	0	1.5143	1.89507	FUT8;STIL;TGFBR1;VEGFA
negative regulation of hydrolase activity (GO:0051346)	0.28609	0.562017	0	0	1.5143	1.89507	BCAS3;CSTB;MAP2;RRP1B
autophagy of mitochondrion (GO:0000422)	0.286683	0.562017	0	0	1.65724	2.07052	GABARAPL1;ULK1;SQSTM1
positive regulation of catalytic activity (GO:0043085)	0.286683	0.562017	0	0	1.65724	2.07052	BCAS3;XRCC5;CAV1
positive regulation of ossification (GO:0045778)	0.286683	0.562017	0	0	1.65724	2.07052	ALOX5;ISG15;SLC8A1
positive regulation of wound healing (GO:0090303)	0.286683	0.562017	0	0	1.65724	2.07052	FERMT1;XBP1;MYLK
cellular response to UV (GO:0034644)	0.290697	0.564938	0	0	1.41984	1.75417	CDKN1A;NPM1;PARP1;MMP1;ATF4
positive regulation of endothelial cell proliferation (GO:0001938)	0.290697	0.564938	0	0	1.41984	1.75417	MDK;HIF1A;TGFBR1;JCAD;VEGFA
regulation of organelle assembly (GO:1902115)	0.290697	0.564938	0	0	1.41984	1.75417	NPM1;STIL;GSN;IFT140;CENPJ
cellular amide metabolic process (GO:0043603)	0.291044	0.564938	0	0	1.32552	1.63607	PLAAT3;SLC25A32;PLAAT5;ALDH1L2;PLAAT4;ATF4;FUT3
cellular response to molecule of bacterial origin (GO:0071219)	0.291044	0.564938	0	0	1.32552	1.63607	ZFP36;XBP1;CXCL11;CXCL8;AXL;PDCD4;CXCL1
acylglycerol biosynthetic process (GO:0046463)	0.292075	0.564938	0	0	1.94615	2.39521	GPAT3;PNPLA2
artery development (GO:0060840)	0.292075	0.564938	0	0	1.94615	2.39521	TGFBR1;VEGFA
hexose transmembrane transport (GO:0008645)	0.292075	0.564938	0	0	1.94615	2.39521	SLC2A12;SLC2A3
negative regulation of GTPase activity (GO:0034260)	0.292075	0.564938	0	0	1.94615	2.39521	BCAS3;RRP1B
negative regulation of phosphoprotein phosphatase activity (GO:0032515)	0.292075	0.564938	0	0	1.94615	2.39521	PPP1R15A;LGALS3
nucleotide metabolic process (GO:0009117)	0.292075	0.564938	0	0	1.94615	2.39521	ME1;AK5
positive regulation of epithelial cell apoptotic process (GO:1904037)	0.292075	0.564938	0	0	1.94615	2.39521	GSN;PDCD4
positive regulation of morphogenesis of an epithelium (GO:1905332)	0.292075	0.564938	0	0	1.94615	2.39521	MDK;VEGFA
positive regulation of mRNA processing (GO:0050685)	0.292075	0.564938	0	0	1.94615	2.39521	NCL;NUP98
positive regulation of natural killer cell mediated immunity (GO:0002717)	0.292075	0.564938	0	0	1.94615	2.39521	HLA-F;HLA-E
positive regulation of receptor internalization (GO:0002092)	0.292075	0.564938	0	0	1.94615	2.39521	ARRB1;VEGFA
protein alkylation (GO:0008213)	0.292075	0.564938	0	0	1.94615	2.39521	PRMT3;FAM98A
protein deacylation (GO:0035601)	0.292075	0.564938	0	0	1.94615	2.39521	HDAC5;ABHD10
regulation of interferon-gamma-mediated signaling pathway (GO:0060334)	0.292075	0.564938	0	0	1.94615	2.39521	HSP90AB1;PARP14
regulation of mononuclear cell migration (GO:0071675)	0.292075	0.564938	0	0	1.94615	2.39521	LGALS3;MDK
regulation of neural precursor cell proliferation (GO:2000177)	0.292075	0.564938	0	0	1.94615	2.39521	MDK;SHCBP1
regulation of protein export from nucleus (GO:0046825)	0.292075	0.564938	0	0	1.94615	2.39521	BAG3;GTSE1
regulation of steroid metabolic process (GO:0019218)	0.292075	0.564938	0	0	1.94615	2.39521	ASAH1;RORA
regulation of supramolecular fiber organization (GO:1902903)	0.292075	0.564938	0	0	1.94615	2.39521	MAP2;MAP1B
response to copper ion (GO:0046688)	0.292075	0.564938	0	0	1.94615	2.39521	MT2A;MT1E
response to nutrient levels (GO:0031667)	0.292075	0.564938	0	0	1.94615	2.39521	ULK1;ATF4
selective autophagy (GO:0061912)	0.296677	0.570314	0	0	1.48669	1.80649	NBR1;UBE2N;ULK1;SQSTM1
acylglycerol metabolic process (GO:0006639)	0.2996	0.570314	0	0	1.61355	1.94482	CAV1;PLAAT3;PNPLA2
import into cell (GO:0098657)	0.2996	0.570314	0	0	1.61355	1.94482	NEURL1B;SLC11A2;LRRC8C
regulation of protein dephosphorylation (GO:0035304)	0.2996	0.570314	0	0	1.61355	1.94482	PPP1R15A;CDCA2;HSP90B1
regulation of release of cytochrome c from mitochondria (GO:0090199)	0.2996	0.570314	0	0	1.61355	1.94482	BCL2L11;TNFSF10;BBC3
regulation of response to DNA damage stimulus (GO:2001020)	0.2996	0.570314	0	0	1.61355	1.94482	NSMCE4A;RFWD3;UBE2N
visual system development (GO:0150063)	0.2996	0.570314	0	0	1.61355	1.94482	C3;PBX1;HIPK2
mRNA splicing, via spliceosome (GO:0000398)	0.300368	0.570314	0	0	1.18521	1.42551	DHX9;DDX1;CPSF3;MAGOHB;WBP11;GTF2F2;LSM3;WDR77;SRPK1;PNN;PSPC1;FRG1;HNRNPA2B1;SNRPG;GEMIN5
mitochondrion organization (GO:0007005)	0.301939	0.570314	0	0	1.23974	1.48462	BNIP3L;PNPT1;PARP1;MX2;TOMM34;MYH14;MTFR2;PPARGC1A;IFIT2;HSPD1
cellular protein catabolic process (GO:0044257)	0.307311	0.570314	0	0	1.46006	1.72272	BNIP3L;CAPN2;VLDLR;AP2B1
cellular response to chemokine (GO:1990869)	0.307311	0.570314	0	0	1.46006	1.72272	CXCL11;CXCL8;CCL22;CXCL1
Notch signaling pathway (GO:0007219)	0.307311	0.570314	0	0	1.46006	1.72272	NOTCH3;MDK;DLGAP5;PBX1
regulation of peptidyl-serine phosphorylation (GO:0033135)	0.308203	0.570314	0	0	1.33344	1.56946	HSP90AA1;HSP90AB1;CAV1;DDIT4;CD44;VEGFA
RNA splicing (GO:0008380)	0.308203	0.570314	0	0	1.33344	1.56946	TCERG1;SNRPG;MPHOSPH10;MAGOHB;PPARGC1A;SRPK1
apoptotic nuclear changes (GO:0030262)	0.309601	0.570314	0	0	1.85759	2.17797	TOP2A;H1-0
cardiac muscle cell development (GO:0055013)	0.309601	0.570314	0	0	1.85759	2.17797	SLC8A1;VEGFA
DNA packaging (GO:0006323)	0.309601	0.570314	0	0	1.85759	2.17797	HAT1;H1-0
endocrine system development (GO:0035270)	0.309601	0.570314	0	0	1.85759	2.17797	MDK;TGFBR1
leukotriene metabolic process (GO:0006691)	0.309601	0.570314	0	0	1.85759	2.17797	ALOX5;LTA4H
mammary gland development (GO:0030879)	0.309601	0.570314	0	0	1.85759	2.17797	CAV1;VEGFA
negative regulation of NIK/NF-kappaB signaling (GO:1901223)	0.309601	0.570314	0	0	1.85759	2.17797	TMSB4X;CCN3
negative regulation of protein depolymerization (GO:1901880)	0.309601	0.570314	0	0	1.85759	2.17797	TPX2;NAV3
nucleotide-excision repair, DNA gap filling (GO:0006297)	0.309601	0.570314	0	0	1.85759	2.17797	RFC5;RFC3
positive regulation of p38MAPK cascade (GO:1900745)	0.309601	0.570314	0	0	1.85759	2.17797	GADD45B;VEGFA
positive regulation of protein targeting to membrane (GO:0090314)	0.309601	0.570314	0	0	1.85759	2.17797	CEMIP;ITGB1BP1
protein exit from endoplasmic reticulum (GO:0032527)	0.309601	0.570314	0	0	1.85759	2.17797	HERPUD1;HSP90B1
purine nucleotide metabolic process (GO:0006163)	0.309601	0.570314	0	0	1.85759	2.17797	PRPS1;ADSL
regulation of cardiac muscle hypertrophy (GO:0010611)	0.309601	0.570314	0	0	1.85759	2.17797	EDN1;PARP1
regulation of monooxygenase activity (GO:0032768)	0.309601	0.570314	0	0	1.85759	2.17797	HSP90AA1;CAV1
response to gamma radiation (GO:0010332)	0.309601	0.570314	0	0	1.85759	2.17797	XRCC5;FANCD2
sulfur amino acid metabolic process (GO:0000096)	0.309601	0.570314	0	0	1.85759	2.17797	CTH;SMS
wound healing, spreading of cells (GO:0044319)	0.309601	0.570314	0	0	1.85759	2.17797	CEACAM1;CD44
extracellular structure organization (GO:0043062)	0.310015	0.570314	0	0	1.20339	1.40934	COL17A1;MMP7;LAMB3;MMP1;LAMB2;FN1;ITGA6;LAMB1;LAMC1;CD44;TGFBR1;ICAM1
positive regulation of ATPase activity (GO:0032781)	0.312546	0.570314	0	0	1.57209	1.82835	DHX9;DNAJB11;DNAJC10
positive regulation of epithelial to mesenchymal transition (GO:0010718)	0.312546	0.570314	0	0	1.57209	1.82835	WWTR1;MDK;TGFBR1
regulation of DNA recombination (GO:0000018)	0.312546	0.570314	0	0	1.57209	1.82835	RAD51AP1;KPNA2;H1-0
regulation of double-strand break repair (GO:2000779)	0.312546	0.570314	0	0	1.57209	1.82835	RAD51AP1;SPIRE2;FOXM1
regulation of extrinsic apoptotic signaling pathway via death domain receptors (GO:1902041)	0.312546	0.570314	0	0	1.57209	1.82835	LGALS3;TNFSF10;ICAM1
negative regulation of response to external stimulus (GO:0032102)	0.313479	0.570314	0	0	1.28949	1.49584	C1QBP;ALOX5;RORA;CCN3;PPARA;KLF4;LYAR
positive regulation of stress-activated MAPK cascade (GO:0032874)	0.316466	0.570314	0	0	1.31904	1.5176	EDAR;GADD45B;SEMA3A;TNFRSF19;HIPK2;VEGFA
aspartate family amino acid biosynthetic process (GO:0009067)	0.317964	0.570314	0	0	2.91824	3.34376	ASNS
axon extension involved in axon guidance (GO:0048846)	0.317964	0.570314	0	0	2.91824	3.34376	SEMA3A
benzene-containing compound metabolic process (GO:0042537)	0.317964	0.570314	0	0	2.91824	3.34376	KYAT1
box C/D snoRNP assembly (GO:0000492)	0.317964	0.570314	0	0	2.91824	3.34376	NUFIP1
brown fat cell differentiation (GO:0050873)	0.317964	0.570314	0	0	2.91824	3.34376	PPARGC1A
carbohydrate phosphorylation (GO:0046835)	0.317964	0.570314	0	0	2.91824	3.34376	GNPTG
cellular response to interferon-alpha (GO:0035457)	0.317964	0.570314	0	0	2.91824	3.34376	AXL
cellular response to UV-B (GO:0071493)	0.317964	0.570314	0	0	2.91824	3.34376	CDKN1A
commissural neuron axon guidance (GO:0071679)	0.317964	0.570314	0	0	2.91824	3.34376	VEGFA
cysteine metabolic process (GO:0006534)	0.317964	0.570314	0	0	2.91824	3.34376	CTH
dendritic spine maintenance (GO:0097062)	0.317964	0.570314	0	0	2.91824	3.34376	MTMR2
diacylglycerol biosynthetic process (GO:0006651)	0.317964	0.570314	0	0	2.91824	3.34376	PNPLA2
dynamin family protein polymerization involved in membrane fission (GO:0003373)	0.317964	0.570314	0	0	2.91824	3.34376	MX2
[truncated: 1,765 more rows]
