# Supplementary material for: KCNQ potassium channels modulate Wnt activity in gastro-oesophageal adenocarcinomas
Source: Life Sci Alliance. 2023 Sep 25;6(12):e202302124. doi: 10.26508/lsa.202302124 (PMC10520261; doi:10.26508/lsa.202302124)
Supplement: Supplementary file 9 [file LSA-2023-02124_TableS9.xlsx]

## Sheet: Table S9
Term	P-value	Adjusted P-value	Old P-value	Old Adjusted P-value	Odds Ratio	Combined Score	Genes
skin development (GO:0043588)	1.88301e-09	9.52048e-06	0	0	4.246	85.3038	RYR1;FLG;SPRR2F;SPRR3;CSTA;SPRR2G;ALOX12;ALOX12B;DLL1;EVPL;TGM1;SCEL;SFN;SPRR2A;ALOXE3;SPRR2B;TGM3;TP63;DSP;ANXA1;JAG1;WNT5A;EREG;HRNR;ACER1;COL3A1;COL1A2;KRT16;TMEM79;COL5A2;ITGA6;SPRR1A;IVL;SPRR1B;S100A7
epidermis development (GO:0008544)	6.15778e-09	1.55669e-05	0	0	3.97992	75.2425	SPRR2E;SPRR2F;SPRR3;SPRR2G;CALML5;CRABP2;BNC1;DLL1;EVPL;PTHLH;SCEL;FGF7;STS;TGM5;SPRR2A;SPRR2B;SPRR2D;DSP;KRTAP5-9;SPINK5;EMP1;KRT34;GRHL3;KRT5;KRT31;GRHL1;FOXN1;ACER1;FABP5;COL7A1;KRT15;SPRR1A;SPRR1B;S100A7;ZNF750
keratinocyte differentiation (GO:0030216)	1.93459e-08	3.26042e-05	0	0	6.3043	111.969	FLG;DSP;SPRR2F;SPRR3;CSTA;SPRR2G;ANXA1;JAG1;WNT5A;EVPL;EREG;TGM1;SCEL;ACER1;KRT16;SPRR2A;SPRR2B;SPRR1A;TGM3;IVL;SPRR1B;S100A7
peptide cross-linking (GO:0018149)	5.34385e-07	0.000675463	0	0	6.60263	95.3562	FLG;SPRR2E;DSP;CSTA;ANXA1;KRT1;FN1;F13A1;EVPL;TGM1;COL3A1;PI3;TGM5;SPRR1A;TGM3;IVL;SPRR1B
negative regulation of peptidase activity (GO:0010466)	8.8931e-07	0.000899271	0	0	3.82681	53.3183	SERPINA11;CSTB;SERPINB11;ECM1;CSTA;SERPINB12;SERPINB13;SERPINE2;SERPINA6;VTN;NLRP7;TIMP2;SERPINH1;SPOCK1;TIMP1;SERPINB3;SERPINB4;SERPINB1;SERPINB2;SERPINF1;SPINK6;SPINK5;AGT;SERPINI2;FETUB;SERPING1
epidermal cell differentiation (GO:0009913)	1.31398e-06	0.00110725	0	0	4.17284	56.5104	DSP;FLG;SPRR2F;SPRR3;CSTA;SPRR2G;ANXA1;JAG1;SPINK5;WNT5A;EVPL;EREG;TGM1;SCEL;ACER1;KRT16;SPRR2A;SPRR2B;SPRR1A;TGM3;IVL;SPRR1B;S100A7
muscle contraction (GO:0006936)	3.22255e-06	0.0023276	0	0	2.54191	32.1434	RYR1;OXTR;ITGB5;SMPX;ROCK2;LMOD1;ACTG2;SLC8A1;MYL12A;LTB4R;MYOM2;MYLK;MYL12B;GJC1;EDNRA;SGCA;CALD1;GALR2;MYH11;ANKRD2;NOS1;MYBPC3;CHRNB1;MYBPC1;ACTN3;ACTN2;TPM2;TPM1;TACR2;TPCN2;TRDN;ACTA2;MYL6;DES;FXYD1;CASQ2;TCAP;VIM;MYL9;CRYAB;SNTB1
regulation of cardiac conduction (GO:1903779)	1.11125e-05	0.00702308	0	0	3.62674	41.3718	RYR1;RYR2;KCNJ11;TRPC1;ATP2B4;ATP1A2;ATP2B2;ATP1B2;ATP1B1;TBX5;RYR3;SLC8A1;AGT;TRDN;NPPC;FXYD2;FXYD1;CASQ2;FXYD7;FXYD6;NOS1;CASQ1
inorganic cation import across plasma membrane (GO:0098659)	2.09649e-05	0.0117776	0	0	2.93944	31.6656	SLC24A1;KCNE2;ATP1A2;SLC5A1;ATP12A;SLC6A1;SLC8A1;SLC39A6;SLC12A6;SLC12A7;TRPM4;SLC12A2;KCNJ10;KCNJ11;KCNJ13;ATP2B4;KCNJ15;KCNJ16;ATP1B2;ATP1B1;ATP4B;SLC9A3;ATP4A;SLC9A4;FXYD2;TRPV4;SLC9A9
cell-cell junction assembly (GO:0007043)	2.99266e-05	0.0151309	0	0	3.10898	32.3855	RAMP2;TBCD;CDH9;ACTB;CDH8;CDH6;CLDN11;GJC1;GJA1;ARVCF;GJB2;GJB6;TRPV4;GJA4;EPB41L3;ZNF703;CDH12;FSCN1;PKP2;DSG1;PKP1;TLN2;CDH18;JAM3
endoderm formation (GO:0001706)	3.74799e-05	0.0170653	0	0	4.34702	44.3035	DUSP5;DUSP2;ITGB5;DUSP1;MMP2;FN1;HMGA2;INHBA;VTN;SOX17;MMP15;COL7A1;TBX20;COL6A1;COL8A1;ITGA7
negative regulation of endopeptidase activity (GO:0010951)	4.05031e-05	0.0170653	0	0	3.12777	31.6347	SERPINA11;SERPINB3;SERPINB4;SERPINB11;ANXA8L1;SERPINB1;SERPINB12;SERPINB2;SERPINB13;SERPINE2;SERPINF1;SERPINA6;SORL1;AGT;VTN;TIMP2;SERPINH1;SERPINI2;FETUB;SERPING1;SPOCK1;ANXA8;TIMP1
negative regulation of lipase activity (GO:0060192)	5.99386e-05	0.0233115	0	0	18.9835	184.561	RGS2;APOC1;ANGPTL3;APOA2;APOC3;ANGPTL4;PLIN5
extracellular matrix organization (GO:0030198)	8.80161e-05	0.0317864	0	0	1.72591	16.1165	SPARC;ECM2;ITGB5;ELN;LOXL3;LOXL4;LAMC1;IBSP;CAPNS2;ADAMTSL4;CTSK;TIMP2;TIMP1;TPSAB1;ADAMTS6;MMP2;SPINK5;FGG;BGN;ADAM10;DCN;GREM1;BCAN;MMP11;COL2A1;MMP16;LOX;ITGAD;MMP15;MMP23B;COL6A2;COL6A1;GFOD2;COL8A2;PECAM1;COL8A1;COL21A1;COL6A3;ITGA7;ITGA6;MATN3;LAMA1;LAMA4;PAPLN;PDGFB;HTRA1;NOXO1;NID2;COL19A1;VTN;ADAMTS13;SCUBE1;SERPINH1;HAS3;HAS2;A2M;GPM6B;JAM3;TGFB2;TGFB1;VCAM1;COL24A1;LUM;FN1;COL3A1;COL1A…
phospholipid efflux (GO:0033700)	9.49271e-05	0.0319968	0	0	10.8499	100.496	ABCA1;APOC2;APOC1;APOA2;APOC3;APOA4;APOE;APOA5
negative regulation of proteolysis (GO:0045861)	0.000129626	0.0409617	0	0	3.55273	31.8	IL10;SERPINB3;CSTB;EPHA4;PRNP;SERPINB4;CSTA;ECM1;SERPINE2;LRRK2;PLAT;CST4;NLRP7;TIMP2;GAS1;TIMP1;PTPN3
metal ion export (GO:0070839)	0.00014086	0.0418935	0	0	4.22405	37.4578	KCNE2;SLC40A1;ATP2B4;ATP1A2;KCNA5;ATP1B2;ATP12A;ATP1B1;ATP4B;ATP4A;ATP7B;KCNT2;FXYD2;KCNQ1
cellular response to purine-containing compound (GO:0071415)	0.000172721	0.0485154	0	0	12.6549	109.64	RYR1;RYR2;P2RY6;P2RY1;CASQ2;RYR3;SLC8A1
cellular potassium ion homeostasis (GO:0030007)	0.000212951	0.0546684	0	0	8.6794	73.3795	SLC12A2;ATP4B;ATP4A;KCNMA1;ATP1A2;ATP1B2;ATP12A;ATP1B1
positive regulation of vasoconstriction (GO:0045907)	0.000216252	0.0546684	0	0	6.97593	58.8703	OXTR;AVPR1B;CAV1;AVPR2;F2R;FGG;ADRA1D;SMTNL2;TRPM4
external encapsulating structure organization (GO:0045229)	0.000244566	0.058685	0	0	1.80701	15.0271	SPARC;ECM2;ITGB5;ELN;LAMC1;TGM1;IBSP;ADAMTSL4;TGM3;ADAMTS6;MMP2;SPINK5;FGG;BGN;DCN;BCAN;MMP11;COL2A1;MMP16;LOX;ITGAD;MMP15;MMP23B;COL6A2;COL6A1;GFOD2;COL8A2;PECAM1;COL8A1;COL6A3;ITGA7;ITGA6;MATN3;LAMA1;LAMA4;PAPLN;PDGFB;NID2;COL19A1;VTN;ADAMTS13;JAM3;VCAM1;COL24A1;LUM;FN1;HRNR;COL3A1;COL1A2;COL7A1;COL5A2;MFAP2;COL9A2;FBN1
wound healing (GO:0042060)	0.000255354	0.058685	0	0	2.66083	22.0126	DSP;SPRR3;FER1L5;TGFB2;ODAM;FUT10;NOG;TPM1;WNT5A;ALOX15;WNT7A;PRCP;EVPLL;EVPL;PPL;EREG;EPB41L4B;COL3A1;ERBB2;HMOX1;MYOZ1;KRT6A;ARL8B
positive regulation of MAPK cascade (GO:0043410)	0.000267104	0.0587164	0	0	1.6978	13.9693	CD40;LRRK2;DIRAS2;DUSP19;PTPRJ;ADRA1D;HTR2A;ROBO1;GLIPR2;TNFAIP8L3;LGALS9;PDGFRB;GPR37;AVPR1B;F2R;FGG;OPRM1;ADRA2C;ADRA2A;ADCYAP1;RAPGEF2;S100A7;NOTCH2;CCL13;NDRG4;RAMP3;ROCK2;CHRNA7;ALOX15;PDGFB;ALOX12B;MST1R;PLA2G5;NOD2;P2RY6;RAP1A;CCL8;GPNMB;THPO;ERBB2;P2RY1;S100A12;CCL2;PTK2B;APOE;CCL19;CCL16;CCL25;CCL23;TGFB2;TGFB1;ANGPT1;CAV2;IL34;DAB2IP;LAPTM5;MFHAS1;EPGN;IL6;CD4;GPR183;FGFR3;FERMT2;CCL26;…
regulation of heart contraction (GO:0008016)	0.000308018	0.0639878	0	0	2.34352	18.9482	RYR1;RYR2;ATP1A2;RYR3;SLC8A1;NPPC;PLN;NOS1;TGFB2;KCNJ11;TRPC1;TPM1;ATP2B4;ATP2B2;ATP1B2;ATP1B1;AGT;TRDN;TBX2;DES;KCNQ1;FXYD2;FXYD1;CASQ2;FXYD7;FXYD6;CASQ1;ASB3
potassium ion import across plasma membrane (GO:1990573)	0.000336156	0.0639878	0	0	3.34267	26.7345	SLC12A2;KCNE2;KCNJ10;KCNJ11;KCNJ13;KCNJ15;KCNJ16;ATP1A2;ATP1B2;ATP12A;ATP1B1;ATP4B;ATP4A;FXYD2;SLC12A6;SLC12A7
alpha-amino acid metabolic process (GO:1901605)	0.000337589	0.0639878	0	0	3.18464	25.457	FOLH1B;GPT2;PYCR1;GPT;ASS1;GLS;GNMT;FOLH1;DDAH1;CBS;IYD;ASPG;NAALAD2;DPEP1;NOX4;ALDH18A1;RIMKLA
cellular monovalent inorganic cation homeostasis (GO:0030004)	0.000341707	0.0639878	0	0	5.4265	43.3119	SLC12A2;ATP4B;TFAP2B;ATP4A;KCNMA1;ATP1A2;ATP1B2;ATP12A;ATP1B1;SLC8A1
cell communication by electrical coupling involved in cardiac conduction (GO:0086064)	0.000395972	0.0704227	0	0	6.10358	47.8164	GJC1;RYR2;GJA1;PKP2;ATP1A2;ATP1B2;ATP1B1;TBX5;SLC8A1
cellular response to cytokine stimulus (GO:0071345)	0.000415735	0.0704227	0	0	1.48697	11.5768	CD86;CSF3;IL1RN;RORC;INPPL1;F13A1;AQP4;IL1RAP;CRHBP;ZFP36;TCL1A;DPYSL3;LEPR;PIM1;IL12A;LGALS9;JUNB;GBP6;IL1R2;WNT5A;LIFR;PRLR;EREG;SIGIRR;TXLNA;IL23A;FSCN1;NUMBL;PDE1B;ALOX15;IL20RB;TWIST1;NLRP7;INPP5D;HMOX1;NDN;EGR1;TGFB1;VCAM1;FN1;IL31RA;CRNN;CXCL10;FER;IL6;COL1A2;CXCL12;TDGF1;SLC26A6;CDKN1A;CD40;PTPRJ;TRIM6;HYAL1;ANKRD1;TIMP1;LDLRAP1;IL10;UPF1;ANXA1;EDN2;CHUK;SYK;DUSP1;MMP2;IL18;TYK2;OPRM1;IL1…
phospholipase C-activating G protein-coupled receptor signaling pathway (GO:0007200)	0.000417856	0.0704227	0	0	2.42765	18.8881	CX3CR1;PTGER3;ADRA1D;HTR2A;PTH1R;LPAR4;GRPR;LTB4R;GNA15;P2RY6;CCKAR;GALR2;GNA11;CXCR2;P2RY1;PLCE1;GPR157;ACTN2;F2R;OPRM1;ADRA2A;AGT;CCKBR;LPAR6;F2RL2
potassium ion homeostasis (GO:0055075)	0.000449067	0.0732414	0	0	4.59232	35.3991	SLC12A2;ATP4B;TFAP2B;ATP4A;KCNMA1;ATP1A2;ATP1B2;ATP12A;ATP1B1;SLC12A6;SLC12A7
potassium ion transmembrane transport (GO:0071805)	0.000571184	0.0902471	0	0	1.97485	14.7478	KCNG1;SLC24A1;KCNK7;KCNE2;SLC24A3;KCNC3;SLC1A3;ATP1A2;KCNA5;ATP12A;KCNT2;KCNN1;SLC12A6;SLC12A7;SLC12A2;KCNH3;KCNH5;KCND1;KCNJ10;KCNJ11;ABCC8;KCNB1;KCNK12;KCNJ13;KCNJ15;KCNJ16;ATP1B2;ATP1B1;ATP4B;SLC9A3;ATP4A;SLC9A4;KCNS1;KCNQ1;FXYD2;KCNQ2;SLC9A9
regulation of neuron projection development (GO:0010975)	0.000693596	0.106267	0	0	1.85968	13.5266	NDRG4;LRRK2;SEMA3A;PTPRO;CRMP1;KNDC1;PTN;ADCY6;SNX3;RAP1A;FUT9;DPYSL3;NCS1;CHN1;KIF13B;PTK2B;SPOCK1;APOE;CTNNA2;PPFIA2;ZNF365;NTNG1;EPHA4;CAMK1D;BDNF;WNT3A;PAQR3;WNT5A;DAB2IP;ZNF804A;ATP1B2;ZDHHC15;GAK;ABI3;TRPV4;PLXNB2;RAPGEF2;PTPN9;ITGA6;RAB17;S100A9;CDK5R1
chylomicron remodeling (GO:0034371)	0.000784208	0.107817	0	0	10.8436	77.5405	APOC2;APOA2;APOC3;APOA4;APOE;APOB
positive regulation of cholesterol esterification (GO:0010873)	0.000784208	0.107817	0	0	10.8436	77.5405	APOC1;APOA2;APOA4;APOE;APOA5;AGT
cellular sodium ion homeostasis (GO:0006883)	0.000793484	0.107817	0	0	6.19883	44.254	SLC12A2;ATP4B;ATP4A;ATP1A2;ATP1B2;ATP12A;ATP1B1;SLC8A1
regulation of endopeptidase activity (GO:0052548)	0.000852272	0.107817	0	0	2.44018	17.2462	SERPINA11;SERPINB3;SERPINB4;SERPINB11;SERPINB1;SERPINB12;SERPINB2;SERPINB13;SERPINE2;SERPINF1;A2ML1;SERPINA6;AGT;VTN;TIMP2;SERPINH1;SERPINI2;FETUB;SERPING1;SPOCK1;TIMP1;PICALM
regulation of amyloid precursor protein catabolic process (GO:1902991)	0.000852986	0.107817	0	0	7.59203	53.6511	ABCA2;PRNP;ROCK2;CHRNA7;RANBP9;APOE;PICALM
regulation of cholesterol esterification (GO:0010872)	0.000852986	0.107817	0	0	7.59203	53.6511	ABCA2;APOC1;APOA2;APOA4;APOE;APOA5;AGT
regulation of triglyceride catabolic process (GO:0010896)	0.000852986	0.107817	0	0	7.59203	53.6511	APOC2;APOC3;APOA4;ABHD5;APOA5;SORL1;PLIN5
supramolecular fiber organization (GO:0097435)	0.000970175	0.117469	0	0	1.53417	10.6441	INPPL1;LOXL3;LMOD1;TCHH;LOXL4;RND2;RND3;EFEMP2;CALB1;EMILIN1;PGM5;MYOZ1;DSP;TPM2;TPM1;RHOG;ADAM10;APOA4;WDR73;RHOD;TRDN;CLIP3;GREM1;CLIP2;CLIP1;COL2A1;LOX;MAP7D3;COL6A2;CLIP4;COL6A1;COL8A2;COL8A1;COL21A1;COL6A3;ITGA6;MAPT;MFGE8;TUBGCP2;FIGNL2;LTBP2;COL19A1;ARHGAP12;GGA1;DNAJB6;SERPINH1;MYH11;WHAMM;PLK3;TGFB2;COL24A1;ODAM;LUM;CRIPT;HIP1R;HOOK3;SNCAIP;SORL1;GFAP;CCDC88B;COL3A1;MARCKS;COL1A2;DES;MYO…
cellular metal ion homeostasis (GO:0006875)	0.000975814	0.117469	0	0	2.10302	14.5786	RYR2;CCL13;SLC24A1;CD40;SLC24A3;CHRNA7;SLC41A1;ATP1A2;HTR2A;PTH1R;ATP12A;SLC8A1;CCL8;CCL19;SLC12A2;CCL23;EDN2;CAV1;ATP2B4;ATP2B2;ATP1B2;ATP1B1;TPCN2;TRDN;ATP4B;ATP4A;CXCL12;TRPV4;KCNMA1
regulation of cytosolic calcium ion concentration (GO:0051480)	0.00102033	0.119972	0	0	1.88043	12.9517	RYR1;CX3CR1;RYR2;PTGER1;PTGER3;CXCR5;LPAR3;ADRA1D;ATP1A2;SPPL3;SLC8A1;ADCY5;CYSLTR1;EDNRA;CALB1;PLN;CXCR2;P2RY1;PLCE1;BDKRB1;S1PR3;TRPM4;CD52;EDN2;TRPC6;AVPR1B;TRPC3;CAV2;CAV1;TRPC1;F2R;WNT5A;ATP2B4;ATP2B2;ADCYAP1;CCKBR;TRPV4;GHRL
establishment of skin barrier (GO:0061436)	0.00111826	0.123442	0	0	4.88228	33.1799	FLG;KRT16;TMEM79;ALOX12;ALOX12B;SFN;ALOXE3;TP63;HRNR
regulation of water loss via skin (GO:0033561)	0.00111826	0.123442	0	0	4.88228	33.1799	FLG;KRT16;TMEM79;ALOX12;ALOX12B;SFN;ALOXE3;TP63;HRNR
positive regulation of epithelial to mesenchymal transition (GO:0010718)	0.00112309	0.123442	0	0	3.01654	20.4873	SERPINB3;TGFB2;JAG1;TGFB1;TGFB1I1;TWIST1;AXIN2;TIAM1;DAB2;IL6;GLIPR2;BAMBI;PDPN;ZNF703;FERMT2
extracellular structure organization (GO:0043062)	0.00128483	0.130341	0	0	1.68408	11.2111	SPARC;ECM2;ITGB5;ELN;LAMC1;IBSP;ADAMTSL4;ADAMTS6;MMP2;SPINK5;FGG;BGN;DCN;BCAN;MMP11;COL2A1;MMP16;LOX;ITGAD;MMP15;MMP23B;COL6A2;COL6A1;GFOD2;COL8A2;PECAM1;COL8A1;COL6A3;ITGA7;ITGA6;MATN3;LAMA1;LAMA4;PAPLN;PDGFB;NID2;COL19A1;VTN;ADAMTS13;JAM3;VCAM1;COL24A1;LUM;FN1;COL3A1;COL1A2;COL7A1;COL5A2;MFAP2;COL9A2;FBN1
cell-cell adhesion via plasma-membrane adhesion molecules (GO:0098742)	0.00131138	0.130341	0	0	1.78651	11.8565	ROBO2;CRB1;AMIGO2;LRRC4;NEXN;CDH9;CDH8;FGFRL1;ROBO1;CDH6;TRO;IGSF21;SLITRK1;SLITRK3;HMCN1;PCDHA7;LRRC4B;MPZL2;NTNG1;TGFB2;CXADR;VCAM1;CNTN6;PCDHGC3;PCDHB10;CLDN6;IGSF11;CLDN11;CLDN10;LRFN5;SELL;CD209;PALLD;CLDN8;CDH12;PECAM1;FAT2;PCDHB5;PLXNB2;CDH13;DSG1;CDH18
transepithelial transport (GO:0070633)	0.00137072	0.130341	0	0	5.42366	35.755	SLC12A2;CXADR;SLC1A1;SLC1A2;SLC1A3;RHCG;RHBG;SLC26A6
positive regulation of multicellular organismal process (GO:0051240)	0.0014538	0.130341	0	0	1.51582	9.90374	OXTR;THRA;TGFB1I1;ADRA1D;OXT;SYDE1;GJA1;CPT2;GLIPR2;LEPR;HADH;IL10;SERPINB3;PRKCH;AVPR1B;SYK;FST;NOG;F2R;WNT5A;AVPR2;FGG;IL18;DIO2;EBF2;AXIN2;PRKAB1;PRLR;APOA5;ADRA2A;EREG;TIAM1;IL1A;ADCYAP1;TMIGD2;SMO;IL23A;SMTNL2;PDGFB;TWIST1;ALOX12B;OMA1;PTN;ADIPOR2;PRDM16;ZNF703;PDPN;S100A13;ZBED2;APOE;TP53BP1;NKX6-1;TRPM4;ABCA1;TGFB2;TGFB1;CAV1;ESRRB;G0S2;ESRRG;INHBA;TBX5;SORL1;AGT;CCDC88B;BMP4;DAB2;IL6;FABP…
cellular response to caffeine (GO:0071313)	0.00146383	0.130341	0	0	13.5509	88.4427	RYR1;RYR2;CASQ2;RYR3;SLC8A1
chylomicron remnant clearance (GO:0034382)	0.00146383	0.130341	0	0	13.5509	88.4427	APOC2;APOC1;APOC3;APOE;APOB
positive regulation of cardiac muscle cell differentiation (GO:2000727)	0.00146383	0.130341	0	0	13.5509	88.4427	BMP4;GREM1;MEF2C;TGFB1;WNT3A
protein localization to endoplasmic reticulum exit site (GO:0070973)	0.00146383	0.130341	0	0	13.5509	88.4427	SEC16B;LRRK2;SEC16A;GBF1;BCAP29
response to caffeine (GO:0031000)	0.00146383	0.130341	0	0	13.5509	88.4427	RYR1;RYR2;CASQ2;RYR3;SLC8A1
regulation of MAP kinase activity (GO:0043405)	0.00147507	0.130341	0	0	2.0971	13.6711	CD40;LRRK2;DIRAS2;PDGFB;DUSP19;PTPRJ;MST1R;NOD2;ROBO1;RGS2;ERBB2;S100A12;APOE;PDGFRB;TGFB1;DUSP1;IL34;PAQR3;DAB2IP;SORL1;ADRA2A;AGT;DUSP7;BMP4;EPGN;TRIB1;TRIB2
regulation of blood coagulation (GO:0030193)	0.00149225	0.130341	0	0	3.73059	24.2767	VTN;PROC;SERPINE2;FAP;CAV1;F2R;ST3GAL4;ENPP4;APOE;EPHB2;CD34
regulation of cellular component biogenesis (GO:0044087)	0.00153864	0.130341	0	0	3.04005	19.69	ROCK2;DAB2IP;MSN;SNCAIP;AGT;GFAP;HCFC1;RAP1B;PARP10;NCLN;RAP1A;RAPGEF2;APOE;CCL19
peptidyl-tyrosine dephosphorylation (GO:0035335)	0.00156976	0.130341	0	0	3.20738	20.7096	DUSP5;PTPN18;DUSP2;PTPRQ;DUSP1;PTPRO;PTPRJ;DUSP8;PTPN13;DUSP16;DUSP9;DUSP7;PTPN9
positive regulation of steroid metabolic process (GO:0045940)	0.0015997	0.130341	0	0	6.32632	40.7285	APOC1;APOA2;APOA4;APOE;LDLRAP1;APOA5;AGT
sodium ion export across plasma membrane (GO:0036376)	0.0015997	0.130341	0	0	6.32632	40.7285	ATP4B;ATP4A;FXYD2;ATP1A2;ATP1B2;ATP12A;ATP1B1
triglyceride-rich lipoprotein particle remodeling (GO:0034370)	0.0015997	0.130341	0	0	6.32632	40.7285	APOC2;APOA2;APOC3;APOA4;APOE;APOB;APOA5
positive regulation of ERK1 and ERK2 cascade (GO:0070374)	0.00166962	0.130341	0	0	1.75881	11.2479	NOTCH2;CCL13;NDRG4;RAMP3;CHRNA7;ALOX15;PDGFB;PLA2G5;HTR2A;NOD2;P2RY6;RAP1A;CCL8;THPO;GPNMB;GLIPR2;P2RY1;CCL2;PTK2B;TNFAIP8L3;LGALS9;APOE;CCL19;CCL16;PDGFRB;CCL25;CCL23;TGFB1;ANGPT1;F2R;FGG;OPRM1;ADCYAP1;MFHAS1;CD4;GPR183;RAPGEF2;FGFR3;FERMT2;S100A7;MAP3K12;CCL26
epithelium development (GO:0060429)	0.00168522	0.130341	0	0	1.93396	12.35	TRIM71;KANK2;NDRG4;TAGLN;LOXL3;MEOX2;MEOX1;DLL1;UPK1B;UPK1A;DMBT1;SOX17;PTER;SOX18;CD34;KRT6A;WNT4;CTSB;FN3K;CPT1A;TGFB1;KRT4;KRT3;OSR1;SPINK5;TBX5;SOX10;TBX2;SMO;KRT16;SNAI2;RHCG
chylomicron assembly (GO:0034378)	0.00170144	0.130341	0	0	8.13219	51.8531	APOC2;APOA2;APOC3;APOA4;APOE;APOB
Rap protein signal transduction (GO:0032486)	0.00170144	0.130341	0	0	8.13219	51.8531	RAP1B;RAP2A;RAP1A;RAP2B;PLK2;RAPGEF2
positive regulation of potassium ion transmembrane transport (GO:1901381)	0.00192487	0.145256	0	0	2.80817	17.5592	KCNJ10;ACTN2;KCNJ15;KCNJ16;AKAP6;ATP1B2;ATP1B1;GNG2;KCNMB1;KCNQ1;WNK2;KCNMA1;NOS1AP;FLNA;KCNN1
aortic valve morphogenesis (GO:0003180)	0.00214516	0.158912	0	0	3.25607	20.007	ROBO2;BMP4;JAG1;TGFB1;ROCK2;ELN;TBX20;TWIST1;SNAI2;EMILIN1;SMAD6;ROBO1
heart development (GO:0007507)	0.0021687	0.158912	0	0	1.7556	10.7682	NDRG4;CDKN1A;RAMP2;PDGFB;LDB3;PDLIM3;ADAP2;SCUBE1;SGCD;PDLIM2;SOX17;SOX18;DVL2;PLCE1;PDLIM4;PDLIM7;MYBPC3;CFC1B;MEF2C;TGFB2;LEFTY1;CXADR;TGFB1;OSR1;FN1;TBX5;POU4F1;TBX19;PTK2;TBX2;WDR11;BMP4;RBP4;COL3A1;SYNPO2L;PKP2;TCAP;FGF12;TDGF1;FBN1
pulmonary valve morphogenesis (GO:0003184)	0.00223716	0.161587	0	0	4.82074	29.4188	NOTCH2;ROBO2;BMP4;TGFB2;JAG1;TBX20;SMAD6;ROBO1
negative regulation of cell projection organization (GO:0031345)	0.00229348	0.163321	0	0	2.63253	15.9997	EPHA4;PRNP;WNT3A;SEMA3A;PTPRO;PAQR3;CRMP1;ADCY6;GAK;TRPV4;DPYSL3;RAPGEF2;SPOCK1;PTPN9;APOE;ZNF365
negative regulation of neuron projection development (GO:0010977)	0.00238974	0.167813	0	0	2.44387	14.7526	EPHA4;NGFR;WNT3A;SEMA3A;PTPRO;PAQR3;CRMP1;LRP4;THY1;ADCY6;GAK;EFNB3;TRPV4;DPYSL3;SPOCK1;PTPN9;APOE;ZNF365
positive regulation of protein metabolic process (GO:0051247)	0.00252522	0.171944	0	0	1.91907	11.4788	CD86;ROCK2;CHRNA7;ASB11;IDE;MAPK7;APOE;MAP2K5;ABCA2;HACE1;TGFB1;PLK2;WNT5A;AXIN1;IL18;DAB2IP;RANBP9;WNT7A;WWP1;WWP2;INHBA;SORL1;AGT;NFKBIA;DDB1;IL23A;TFR2;HECW2;ASB5;IL17D
L-aspartate transmembrane transport (GO:0070778)	0.00258459	0.171944	0	0	21.6758	129.148	SLC1A1;SLC1A2;SLC1A3;SLC1A4
peptidyl-cysteine S-nitrosylation (GO:0018119)	0.00258459	0.171944	0	0	21.6758	129.148	NOS2;NOS1;S100A9;S100A8
regulation of microvillus assembly (GO:0032534)	0.00258459	0.171944	0	0	21.6758	129.148	ATP8B1;FSCN1;PLD1;RAP1GAP
positive regulation of cation transmembrane transport (GO:1904064)	0.00264863	0.173915	0	0	2.81453	16.7006	KCNJ10;ACTN2;STAC;KCNJ15;KCNJ16;AKAP6;GNG2;KCNMB1;KCNQ1;KCNMA1;NOS1AP;FLNA;KCNN1;NOS1
aorta development (GO:0035904)	0.00277053	0.177314	0	0	5.42224	31.93	PDGFRB;ROBO2;TFAP2B;EFEMP2;JAG1;ROBO1;TBX2
smooth muscle contraction (GO:0006939)	0.00277053	0.177314	0	0	5.42224	31.93	ACTA2;EDNRA;ROCK2;MYH11;SLC8A1;TPCN2;MYLK
regulation of epidermal cell differentiation (GO:0045604)	0.00286369	0.178929	0	0	3.6166	21.1775	BMP4;SULT2B1;ZFP36;SERPINB13;ROCK2;CTSK;SFN;GDF3;AQP3;DLL1
cellular response to metal ion (GO:0071248)	0.00293075	0.178929	0	0	1.83131	10.6811	CPNE9;RYR1;HVCN1;LRRK2;CPNE6;MT1M;ALOX15;GUCA1A;SLC41A1;RASGRP2;RYR3;CRHBP;NEUROD2;MAPK9;SLC13A5;SYT5;SLC12A2;PRNP;MEF2C;SYT3;CHUK;WNT5A;SYT15;SYT8;ACER1;TF;TFR2;MT1F;DPEP1;MT1G;MT1H;FBP1;MT1E
dicarboxylic acid transport (GO:0006835)	0.00293288	0.178929	0	0	3.31569	19.3363	GJA1;SLC13A3;PRAF2;SLC1A1;PDPN;SLC1A2;SLC1A3;SLC26A7;SLC13A5;FOLR2;SLC26A6
regulation of angiogenesis (GO:0045765)	0.00293732	0.178929	0	0	1.64028	9.56326	CD40;ECM1;RAMP2;SPARC;HSPB6;ROCK2;CHRNA7;ECSCR;TWIST1;HSPB1;ISM1;THBS4;AMOT;GPNMB;HYAL1;ERBB2;HMOX1;ZNF304;EMILIN1;CD34;SASH1;TGFB2;PRKCB;PDPK1;SERPINF1;SPHK1;KRT1;SPINK5;WNT5A;DAB2IP;ATP2B4;VEGFC;HMGA2;PGF;DCN;PML;IL1A;CXCL10;IL6;SFRP2;TMIGD2;ADM2;RHOJ;ANGPTL3;RLN2;GHRL;ANGPTL4
granulocyte chemotaxis (GO:0071621)	0.00307375	0.183323	0	0	2.19378	12.6907	CCL25;CCL13;CCL23;TGFB2;ANXA1;CXADR;EDN2;FCER1G;SYK;GBF1;CXCL10;CCL8;CXCR2;PDE4B;CCL2;S100A12;CCL19;S100A9;S100A8;CCL16;CCL26
positive regulation of smooth muscle cell proliferation (GO:0048661)	0.00315375	0.183323	0	0	2.62668	15.1275	IL10;PDGFRB;MMP2;PDGFB;IL18;AIF1;EREG;BMP4;ERN1;GJA1;P2RY6;IL6;HMOX1;CDH13;LDLRAP1
regulation of phospholipase activity (GO:0010517)	0.00325024	0.183323	0	0	6.50536	37.2694	RGS2;PDPK1;APOC2;ANGPTL3;PLA2G5;FGFR3
forebrain neuron development (GO:0021884)	0.00340128	0.183323	0	0	9.0334	51.3423	ROBO2;WNT5A;LHX6;RAPGEF2;LHX8
fructose metabolic process (GO:0006000)	0.00340128	0.183323	0	0	9.0334	51.3423	SORD;AKR1B1;ALDOB;FBP1;FBP2
negative regulation of phospholipase activity (GO:0010519)	0.00340128	0.183323	0	0	9.0334	51.3423	ANXA8L1;RGS2;ANXA1;ANGPTL3;ANXA8
postsynapse organization (GO:0099173)	0.00340128	0.183323	0	0	9.0334	51.3423	CHRNB1;CHRNA7;WNT5A;PICK1;WNT7A
pyrimidine nucleobase catabolic process (GO:0006208)	0.00340128	0.183323	0	0	9.0334	51.3423	ALDH6A1;DPYSL5;DPYS;DPYSL3;CRMP1
monocyte chemotaxis (GO:0002548)	0.0034114	0.183323	0	0	2.71385	15.4164	CCL25;CCL13;CCL23;ANXA1;PTPRO;PDGFB;IL6;CCL8;CCL2;S100A12;CCL19;FOLR2;CCL16;CCL26
inorganic cation transmembrane transport (GO:0098662)	0.00343826	0.183323	0	0	1.52762	8.66587	KCNG1;KCNK7;KCNC3;SLC40A1;SLC6A1;ATP12A;SLC6A2;RYR3;SLC8A1;SCN9A;SLC39A6;SLC39A2;KCNH3;SLC6A18;KCND1;KCNH5;SLC36A2;TRPC6;SLC30A3;TRPC3;ABCC8;KCNK12;SLC6A15;TRPC1;SLC6A11;ATP1B1;SLC9A3;SLC9A4;KCNQ1;KCNQ2;SLC9A9;RHCG;SLC24A1;KCNE2;SLC24A3;ABCB7;COX15;HVCN1;SLC1A3;SLC41A1;KCNA5;ATP1A2;CACNA1G;KCNN1;ATP6V0A4;TRPM7;RHBG;TRPM4;ATP6V1F;SLC12A2;KCNJ10;KCNJ11;KCNB1;ATP2B4;KCNJ16;OTOP2;OTOP3;ATP4A;KCNS1;TR…
positive regulation of MAP kinase activity (GO:0043406)	0.00346438	0.183323	0	0	2.21691	12.5593	PDGFRB;CD40;TGFB1;LRRK2;IL34;DIRAS2;DUSP19;PDGFB;DAB2IP;MST1R;NOD2;DKK1;ADRA2A;ROBO1;EPGN;ERBB2;DVL2;S100A12;TLR6;SASH1
intermediate filament organization (GO:0045109)	0.00348081	0.183323	0	0	4.33841	24.5575	DSP;DES;DNAJB6;TCHH;PKP2;PKP1;VIM;GFAP
sodium ion import across plasma membrane (GO:0098719)	0.00348081	0.183323	0	0	4.33841	24.5575	SLC12A2;SLC9A3;SLC9A4;SLC9A9;SLC5A1;SLC6A1;SLC8A1;TRPM4
positive regulation of potassium ion transport (GO:0043268)	0.0036513	0.189274	0	0	2.822	15.8389	KCNJ10;ACTN2;KCNJ15;KCNJ16;AKAP6;ADRA2A;GNG2;KCNMB1;KCNQ1;KCNMA1;NOS1AP;FLNA;KCNN1
negative regulation of cell population proliferation (GO:0008285)	0.00366868	0.189274	0	0	1.43629	8.05462	CDKN1A;RARG;ATP8A2;TGFB1I1;CHD5;PTPRJ;RERG;SPEG;IL12A;IL10;FGFBP1;MORC3;KRT4;NOG;F2R;WNT5A;AVPR2;LDOC1;WNT9A;AXIN2;OPRM1;EREG;SULT2B1;GREM1;IL1A;RBP4;SFRP2;DDAH1;RAPGEF2;CDH13;TRIB1;KANK2;NDRG4;CTBP2;PDS5B;AIF1;DLL1;PTHLH;GPNMB;FRZB;CLMN;PDPN;HMOX1;PTK2B;SH3BP4;IGFBP7;HES1;IGFBP6;TP53I11;S100A11;FKTN;TFAP2B;CCL23;CDKN2B;TGFB2;TGFB1;DAB2IP;CDC6;INHBA;MCC;SMAD6;TBX5;ALOX15B;GDF5;DHRS2;SLURP1;MYO16;…
synaptic vesicle recycling (GO:0036465)	0.00385305	0.193592	0	0	2.95971	16.4527	NLGN4Y;SYT5;NLGN4X;WNT3A;STON1;TBC1D24;WNT7A;AMPH;STON2;SYT8;RAB5A;PLD2
positive regulation of calcium ion transmembrane transporter activity (GO:1901021)	0.00386725	0.193592	0	0	3.75493	20.8595	RYR2;JPH2;P2RY6;STAC;STAC2;AKAP6;CASQ1;ATP1B1;TRDN
positive regulation of lipid catabolic process (GO:0050996)	0.00386725	0.193592	0	0	3.75493	20.8595	APOC2;APOA2;ANGPTL3;TWIST1;APOA4;ABHD5;PPARA;APOA5;PLIN5
heterotypic cell-cell adhesion (GO:0034113)	0.003987	0.194002	0	0	3.14099	17.3531	DSP;CD200R1;CXADR;VCAM1;ITGAD;RNASE10;PKP2;ITGA7;CD200;DSC2;JAM3
regulation of vasoconstriction (GO:0019229)	0.003987	0.194002	0	0	3.14099	17.3531	OXTR;AVPR1B;CAV1;AVPR2;F2R;FGG;ADM;ADRA1D;SMTNL2;AGT;TRPM4
response to lipopolysaccharide (GO:0032496)	0.00399055	0.194002	0	0	1.70836	9.43671	CD86;CX3CR1;NOD2;ZFP36;TRIM6;NLRP7;ANKRD1;PDE4B;CCL2;IL12A;LGALS9;S100A14;NOS1;GGT5;IL10;UPF1;MEF2C;TICAM2;NOS2;F2R;WNT5A;DAB2IP;LDOC1;PDCD1LG2;SMAD6;CXCL10;IL1A;FER;IL6;SLPI;AXL;CARD17;VIM;TRIB1;S100A9;S100A8;S100A7;CHMP5
neutrophil chemotaxis (GO:0030593)	0.00415255	0.199955	0	0	2.17244	11.9137	CCL25;CCL13;CCL23;TGFB2;CXADR;EDN2;FCER1G;SYK;GBF1;CXCL10;CCL8;CXCR2;PDE4B;CCL2;S100A12;CCL19;S100A9;S100A8;CCL16;CCL26
positive regulation of peptidyl-tyrosine phosphorylation (GO:0050731)	0.00428531	0.204401	0	0	1.7766	9.687	CSF3;CD40;SRC;PDGFB;PTPRJ;LRP8;THBS4;VTN;FGF7;PTK2B;IL12A;HES1;TNFSF18;EPHA4;PRNP;TGFB1;TSLP;ANGPT1;IL34;IL31RA;IL18;AGT;GREM1;IL6;ARL2BP;DLG3;IL23A;DGKQ;PECAM1;NOX4;FGFR3;TDGF1;CRLF1
response to lipid (GO:0033993)	0.0043662	0.206313	0	0	1.8545	10.0771	RARG;AQP3;STRN3;TRIM6;IL12A;LGALS9;S100A14;NOS1;GGT5;ABCA2;TGFB1;ANXA1;NOS2;GPX3;F2R;WNT9B;APOA4;SMAD6;ACER2;RBP4;FER;CYP24A1;SLPI;ALPL;TRIB1;PPARA;S100A9;S100A8;S100A7
positive regulation of cell killing (GO:0031343)	0.00450045	0.210688	0	0	4.74418	25.6355	NOS2;SYK;CLEC7A;WNT5A;NOXA1;DVL2;NOXO1
positive regulation of protein phosphorylation (GO:0001934)	0.00457471	0.2122	0	0	1.42808	7.69336	CD40;CDKN1A;CSF3;LRRK2;DUSP19;PTPRJ;KNDC1;FGF5;TCL1B;TCL1A;TRIM6;FGF7;RASSF2;LEPR;NOS1;LEFTY1;MMD;SPHK1;AKTIP;AXIN1;AXIN2;PGF;EREG;CLIP3;ADCYAP1;RAP2A;SFRP2;DGKQ;PECAM1;RAPGEF2;TERF2IP;PFN2;CX3CR1;RAMP3;ROCK2;SRC;CHRNA7;PDGFB;LRP8;THBS4;VTN;RAP1A;GPNMB;THPO;ERBB2;P2RY1;DVL2;PTK2B;CCL19;FNIP2;GDF10;PRNP;TGFB2;TGFB1;RBPMS;ANGPT1;ODAM;BDNF;WNT3A;IL34;CAV1;ATP2B4;VEGFC;GDF3;INHBA;GDF5;PTK2;AGT;GDF7;B…
regulation of receptor-mediated endocytosis (GO:0048259)	0.00470763	0.21638	0	0	2.7133	14.5394	HIP1R;APOC3;APOA5;DKK1;VTN;TF;APOC2;APOC1;BMP2K;CCL19;LDLRAP1;ARF6;PICALM
cell-matrix adhesion (GO:0007160)	0.00493796	0.224922	0	0	1.9092	10.1394	ECM2;ITGB5;SRC;LYPD3;THY1;LYPD5;NID2;VTN;ADAMTS13;EMILIN1;WHAMM;CD34;PPFIA2;VCAM1;ACTN3;ACTN2;FGG;FN1;RHOD;TIAM1;BCAM;COL3A1;ANGPTL3;ITGA7;VWA2;FERMT2
regulation of trans-synaptic signaling (GO:0099177)	0.00504433	0.227716	0	0	2.83086	14.9738	CX3CR1;NLGN4Y;PSMC5;NLGN4X;FABP5;BDNF;GRID1;GRIK3;LRRC4;EIF4EBP2;BTBD9;LRP8
cell morphogenesis involved in neuron differentiation (GO:0048667)	0.00516418	0.231063	0	0	2.07375	10.9204	NTNG1;MEF2C;SDC2;TBCD;LMTK2;LRP4;WNT7A;CCK;POU4F1;ACTB;RAB10;AFG3L2;MAP2;SLITRK1;CDHR1;BTBD3;MAP1A;SLITRK3;SLITRK6;MAP6;CTNNA2
regulation of calcium ion transmembrane transport (GO:1903169)	0.0054853	0.239948	0	0	3.48652	18.1497	CACNG6;PRNP;NOS1AP;CASQ2;PTK2B;ATP1A2;CASQ1;NOS1;TRDN
negative regulation of vascular permeability (GO:0043116)	0.00564751	0.239948	0	0	5.42082	28.0611	RAMP2;ANGPT1;DDAH1;PDE3A;PTPRJ;FERMT2
positive regulation of cardiocyte differentiation (GO:1905209)	0.00564751	0.239948	0	0	5.42082	28.0611	GREM1;MEF2C;TGFB2;TGFB1;WNT3A;TBX5
presynapse organization (GO:0099172)	0.00564751	0.239948	0	0	5.42082	28.0611	NLGN4Y;NLGN4X;LRRTM3;WNT3A;WNT5A;WNT7A
pyrimidine nucleobase metabolic process (GO:0006206)	0.00564751	0.239948	0	0	5.42082	28.0611	CDA;ALDH6A1;DPYSL5;DPYS;DPYSL3;CRMP1
regulation of ventricular cardiac muscle cell action potential (GO:0098911)	0.00564751	0.239948	0	0	5.42082	28.0611	DSP;RYR2;CAV1;PKP2;DSC2;TRPM4
cellular divalent inorganic cation homeostasis (GO:0072503)	0.00570086	0.240196	0	0	1.83332	9.47302	RYR2;CCL13;SLC24A1;CD40;SLC24A3;CHRNA7;MT1M;SLC41A1;HTR2A;PTH1R;SLC8A1;CCL8;SLC39A6;CCL19;CCL23;EDN2;CAV1;ATP2B4;ATP2B2;ATP1B1;TPCN2;TRDN;CXCL12;TRPV4;MT1F;MT1G;MT1H;MT1E
positive regulation of cytosolic calcium ion concentration (GO:0007204)	0.00591866	0.243591	0	0	1.69919	8.71626	CX3CR1;RYR2;PTGER1;PTGER3;CXCR5;LPAR3;ADRA1D;LPAR4;SPPL3;SLC8A1;ADCY5;CYSLTR1;EDNRA;JPH2;GNA15;JPH3;CXCR2;P2RY1;PLCE1;BDKRB1;S1PR3;TRPM4;GPR157;CD52;EDN2;AVPR1B;TRPC3;CAV1;F2R;ADCYAP1;CCKBR;LPAR6;TRPV4;GHRL;F2RL2
receptor metabolic process (GO:0043112)	0.00596543	0.243591	0	0	2.25095	11.5288	ARFGEF2;RAMP2;FCER1G;CALCRL;RAMP3;TGFB1;SYK;CAV1;LMTK2;ADM;DNM2;EHD3;RAB31;CXCR2;LDLRAP1;PLEKHJ1;PICALM
regulation of pathway-restricted SMAD protein phosphorylation (GO:0060393)	0.00596543	0.243591	0	0	2.25095	11.5288	GDF10;LEFTY1;TGFB2;TGFB1;RBPMS;NOG;GDF3;INHBA;SMAD6;DKK1;GDF5;GDF7;GREM1;BMP4;DAB2;EMILIN1;INHA
negative regulation of blood coagulation (GO:0030195)	0.00599603	0.243591	0	0	2.61265	13.368	SERPINB2;SERPINE2;FGG;KRT1;PDGFB;PLAT;VTN;PROC;PLAU;SERPING1;APOE;A2M;CD34
neutrophil migration (GO:1990266)	0.00607911	0.243591	0	0	2.0366	10.3925	CCL25;CCL13;CCL23;TGFB2;CXADR;EDN2;FCER1G;SYK;GBF1;CXCL10;CCL8;CXCR2;PDE4B;PECAM1;CCL2;S100A12;CCL19;S100A9;S100A8;CCL16;CCL26
cell-cell junction organization (GO:0045216)	0.00624193	0.243591	0	0	1.99151	10.1098	DSP;TGFB2;CXADR;NLGN4X;TGFB1;F2R;CDH9;CDH8;CDH6;GJC1;ARVCF;TRPV4;GJA4;CDH12;FSCN1;PKP2;CDH13;DSG1;PKP1;TLN2;CDH18;TJP3
regulation of ERK1 and ERK2 cascade (GO:0070372)	0.00640749	0.243591	0	0	1.52182	7.68563	HTR2A;GLIPR2;TNFAIP8L3;EMILIN1;LGALS9;EPHB2;PDGFRB;SYK;F2R;FGG;OPRM1;DUSP9;ADCYAP1;RAPGEF2;S100A7;NOTCH2;CCL13;NDRG4;RAMP3;CHRNA7;ALOX15;PDGFB;PLA2G5;NOD2;P2RY6;RAP1A;CCL8;GPNMB;THPO;ERBB2;P2RY1;CCL2;PTK2B;APOE;CCL19;FAM83D;CCL16;CCL25;CCL23;TGFB1;ANGPT1;FN1;DAB2IP;RANBP9;MFHAS1;CD4;GPR183;WNK2;FGFR3;FERMT2;CCL26;MAP3K12
aortic valve development (GO:0003176)	0.00651126	0.243591	0	0	2.71275	13.6566	ROBO2;BMP4;JAG1;TGFB1;ROCK2;ELN;TBX20;TWIST1;SNAI2;EMILIN1;SMAD6;ROBO1
regulation of ossification (GO:0030278)	0.00651126	0.243591	0	0	2.71275	13.6566	BMP4;ECM1;MEF2C;TGFB2;WNT5A;BMP2K;LRP4;TWIST1;PTN;NOTUM;SMAD6;DKK1
transition metal ion transport (GO:0000041)	0.00651126	0.243591	0	0	2.71275	13.6566	TF;ATP7B;TRPC6;HEPHL1;TRPC3;TTYH1;SLC31A1;TFR2;TRPC1;IREB2;SLC39A2;ATOX1
cell junction assembly (GO:0034329)	0.006522	0.243591	0	0	1.85874	9.35424	CDH9;ACTB;CDH8;CDH6;GJC1;ARVCF;SLITRK1;GJA4;DNER;SLITRK6;FLNA;BDNF;FN1;PCDHB10;POU4F1;TRPV4;FSCN1;PKP2;CDH12;PKP1;PCDHB5;DSG1;ITGA6;TLN2;FERMT2;CDH18
positive regulation of vasculature development (GO:1904018)	0.006522	0.243591	0	0	1.85874	9.35424	CD40;ECM1;RAMP2;HSPB6;CHRNA7;TWIST1;HSPB1;HYAL1;HMOX1;ZNF304;CD34;SASH1;PRKCB;PDPK1;SPHK1;WNT5A;HMGA2;VEGFC;PGF;IL1A;SFRP2;TMIGD2;ADM2;RLN2;ANGPTL3;ANGPTL4
hepoxilin biosynthetic process (GO:0051122)	0.00667263	0.243591	0	0	6.77465	33.9392	ALOX15;ALOX12;ALOX12B;ALOX15B;ALOXE3
hepoxilin metabolic process (GO:0051121)	0.00667263	0.243591	0	0	6.77465	33.9392	ALOX15;ALOX12;ALOX12B;ALOX15B;ALOXE3
negative regulation of pathway-restricted SMAD protein phosphorylation (GO:0060394)	0.00667263	0.243591	0	0	6.77465	33.9392	GREM1;NOG;EMILIN1;SMAD6;DKK1
cell junction disassembly (GO:0150146)	0.00679319	0.243591	0	0	10.8372	54.0977	C1QB;CX3CR1;C1QA;DKK1
embryonic skeletal joint development (GO:0072498)	0.00679319	0.243591	0	0	10.8372	54.0977	COL2A1;OSR1;NOG;WNT9A
glomerulus vasculature development (GO:0072012)	0.00679319	0.243591	0	0	10.8372	54.0977	ANGPT1;OSR1;PECAM1;CD34
negative regulation of lipoprotein lipase activity (GO:0051005)	0.00679319	0.243591	0	0	10.8372	54.0977	APOC1;ANGPTL3;APOC3;ANGPTL4
negative regulation of serine-type peptidase activity (GO:1902572)	0.00679319	0.243591	0	0	10.8372	54.0977	ANXA8L1;SPINK6;SPINK5;ANXA8
regulation of very-low-density lipoprotein particle remodeling (GO:0010901)	0.00679319	0.243591	0	0	10.8372	54.0977	APOC2;APOA2;APOC3;APOA5
protein localization to endoplasmic reticulum (GO:0070972)	0.0069347	0.246914	0	0	4.2168	20.9626	PPP1R15A;RYR2;SEC16B;LRRK2;SEC16A;GBF1;BCAP29
endodermal cell differentiation (GO:0035987)	0.00698623	0.24701	0	0	2.84151	14.1048	VTN;ITGB5;MMP15;MMP2;COL7A1;COL6A1;FN1;HMGA2;COL8A1;ITGA7;INHBA
positive regulation of protein kinase activity (GO:0045860)	0.0072089	0.2491	0	0	1.65882	8.18202	CDKN1A;SRC;NRK;PDGFB;DUSP19;LRP8;TTBK1;TCL1B;TCL1A;RASSF2;RAP1A;PTK2B;CCL19;MAP4K4;EPHA4;EGR1;PRNP;TGFB2;MMD;STRADB;IL34;AXIN1;DAB2IP;HMGA2;PARP16;DKK1;PTK2;ADRA2A;AGT;EREG;ADCYAP1;CD4;DLG3;IL23A;NOX4;RAPGEF2
negative regulation of cell differentiation (GO:0045596)	0.00724183	0.2491	0	0	1.5805	7.78851	TWIST2;TWIST1;GPS2;LIMD1;DLL1;PTHLH;EFEMP1;MYB;PTK2B;HES1;ANKRD2;TRPM4;RUNX1T1;ABCA1;GDF10;JAG1;TGFB1;OSR1;CAV1;WNT5A;ESRRB;NOG;DAB2IP;WNT9A;SMAD6;TBX5;GDF5;HOPX;VASN;BMP4;NFKBIA;GREM1;IL6;MEIS1;SFRP2;BAMBI;COL5A2;PKP2;SNAI2;PPARA;TRIB2;FERMT2;ZNF750
sarcomere organization (GO:0045214)	0.00736925	0.2491	0	0	3.01329	14.7966	FHOD3;CSRP2;SYNPO2L;ACTN2;TPM1;ANKRD1;TCAP;CASQ1;MYOZ1;MYOM2
metal ion transport (GO:0030001)	0.00737171	0.2491	0	0	1.92192	9.43685	RYR1;RYR2;SLC24A1;RAMP2;CALCRL;RAMP3;TRPC3;TUSC3;TRPC1;CHRNA7;CAV1;NIPA1;SLC41A1;ATP2B2;RYR3;SLC8A1;NIPAL4;CACNG6;CCL8;TRPV4;TRPM7;SLC39A2;CNNM4
positive regulation of heart contraction (GO:0045823)	0.00749598	0.2491	0	0	3.61491	17.6892	RYR2;TGFB2;RGS2;EDN2;KCNQ1;ADM;ATP1A2;TRPM4
regulation of smooth muscle cell migration (GO:0014910)	0.00749598	0.2491	0	0	3.61491	17.6892	PDGFRB;VTN;NDRG4;PLAU;PDGFB;TRIB1;SORL1;S100A11
iron ion transport (GO:0006826)	0.00753368	0.2491	0	0	2.32594	11.3701	STEAP3;ABCB7;TTYH1;IREB2;SLC40A1;LMTK2;DNM2;TF;HEPHL1;TFR2;ATP6V0A2;ATP6V0A4;ATP6V1E1;ATP6V1D;ATP6V1F
acylglycerol metabolic process (GO:0006639)	0.00755018	0.2491	0	0	2.51919	12.3092	DGKD;DGKB;ABHD2;DGKA;CAV1;APOA2;APOC3;APOA5;LIPF;DGKQ;APOC1;APOE;DGKI
cholesterol efflux (GO:0033344)	0.00758007	0.2491	0	0	3.25389	15.8863	ABCA1;APOC2;APOC1;APOA2;APOC3;APOA4;APOE;APOA5;ABCG4
extracellular matrix assembly (GO:0085029)	0.00758007	0.2491	0	0	3.25389	15.8863	NTNG1;RAMP2;EFEMP2;TGFB1;HAS3;HAS2;EMILIN1;MYH11;GPM6B
axonogenesis (GO:0007409)	0.00758729	0.2491	0	0	1.50545	7.34852	ROBO2;NRP2;PTPRO;ACTB;ROBO1;TUBB3;EPHB2;SPG11;EPHA4;SEMA6C;EPHA6;UNC5A;UNC5B;WNT5A;LMTK2;AFG3L2;DOK1;DOK5;PALLD;FEZ1;MAP1A;NOTCH2;NOTCH3;SPTBN5;EPHA10;LAMA1;SRC;SEMA3A;NRXN3;NEXN;RAP1GAP;NTN3;EFNB3;MAPK7;SLITRK1;SLITRK3;SLITRK6;CTNNA2;SPTBN1;PDLIM7;NTNG1;BDNF;CNTN6;RANBP9;WNT7A;CCK;POU4F1;PTK2;RAB10;CXCL12;LGR6;CDK5R1
cellular response to organic cyclic compound (GO:0071407)	0.0082163	0.267127	0	0	1.65457	7.94464	RAMP3;ROCK2;INSIG1;LRRK2;SLC1A1;RORC;PDGFB;PDXP;AKAP6;ATP1A2;ACTB;RYR3;ADCY6;ADCY5;RAP1B;CRHBP;CASP7;P2RY6;RAP1A;GNG2;P2RY2;ZNF703;P2RY1;CCL2;EGR1;MEF2C;TGFB1;IL18;MSN;POU4F1;KCNQ1;PDE3A;LCOR;RAPGEF2;SLC26A6
regulation of cell migration (GO:0030334)	0.00827825	0.267127	0	0	1.37114	6.5734	SERPINE2;PTPRJ;MYLK;ROBO1;AMOT;FGF5;FGF7;PLAU;PIP5KL1;DPYSL3;EPHB2;SERPINB3;PDGFRB;SEMA6C;EPHA4;ANXA1;SPHK1;F2R;TPM1;NOG;ADAM10;RHOD;ADRA2A;TIAM1;RAP2A;SFRP2;RAP2B;SMO;NAV3;TMSB15A;SPATA13;ANGPTL3;PECAM1;DPEP1;CDH13;ITGA6;SGK3;BEX4;ROCK2;SRC;SEMA3A;PDGFB;TWIST2;NEXN;THY1;AIF1;GPNMB;CLEC7A;MGAT5;ZNF703;PDPN;FLNA;HAS2;PTK2B;ZNF304;CTNNA2;SRGAP1;PLXNA4;SASH1;MAP4K4;NTNG1;NGFR;HACE1;JAG1;TGFB1;CAV1;T…
regulation of vascular associated smooth muscle cell proliferation (GO:1904705)	0.0082949	0.267127	0	0	2.60408	12.4791	IL10;ERN1;CNN1;CDKN1A;EFEMP2;GJA1;P2RY6;MEF2C;MMP2;TPM1;PDGFB;LDLRAP1
collagen fibril organization (GO:0030199)	0.00850728	0.272233	0	0	1.89269	9.02214	TGFB2;COL24A1;LUM;LOXL3;LOXL4;COL19A1;GREM1;COL3A1;COL2A1;COL1A2;LOX;COL6A2;COL7A1;P4HA3;COL6A1;COL5A2;COL8A2;SERPINH1;COL21A1;COL6A3;COL8A1;ITGA6;COL9A2
negative regulation of smooth muscle cell proliferation (GO:0048662)	0.00903001	0.284338	0	0	2.71219	12.7668	IL10;CNN1;CDKN1A;NDRG4;EFEMP2;MEF2C;TPM1;HMOX1;IL12A;TRIB1;AIF1
lipid oxidation (GO:0034440)	0.00911706	0.284338	0	0	4.64614	21.8257	ACSM1;ALOX15;ALOX12;ALOX12B;ADIPOR2;ALOX15B
sphingoid biosynthetic process (GO:0046520)	0.00911706	0.284338	0	0	4.64614	21.8257	ACER2;ABCA2;ACER1;ASAH2;SPTLC3;SPHK1
sphingosine biosynthetic process (GO:0046512)	0.00911706	0.284338	0	0	4.64614	21.8257	ACER2;ABCA2;ACER1;ASAH2;SPTLC3;SPHK1
mesenchymal cell differentiation (GO:0048762)	0.00916676	0.284338	0	0	2.2612	10.6099	DDX17;MEF2C;TGFB2;AKNA;TGFB1;FOXF2;ROCK2;NOG;WNT5A;LOXL3;HMGA2;TBX20;SNAI2;FAM83D;WNT4
positive regulation of protein tyrosine kinase activity (GO:0061098)	0.0094055	0.288207	0	0	2.43218	11.3497	EPHA4;PRNP;SRC;BDNF;IL34;PDGFB;LRP8;ADRA2A;AGT;EREG;EPGN;DLG3;NOX4
regulation of chemokine production (GO:0032642)	0.0094055	0.288207	0	0	2.43218	11.3497	EGR1;CHIA;TSLP;WNT5A;IL18;AIF1;ALOX15B;SIGIRR;IL6;HMOX1;SNAI2;TLR7;LGALS9
transition metal ion homeostasis (GO:0055076)	0.00970418	0.293803	0	0	2.85453	13.2313	TF;HEPHL1;ABCB7;TFR2;IREB2;SLC40A1;HMOX1;COMMD1;NEO1;PICALM
blood vessel morphogenesis (GO:0048514)	0.00976244	0.293803	0	0	2.17093	10.0497	EGFL7;RAMP2;TGFB1;SYK;LAMA1;CAV1;SLC1A1;ADM;SOX17;LOX;SOX18;TBX20;ANGPTL3;HAS2;HOXA1;HES1
peptidyl-tyrosine modification (GO:0018212)	0.00976244	0.293803	0	0	2.17093	10.0497	PDGFRB;EPHA4;SRMS;SYK;SRC;PDGFB;TTBK1;PTK2;TPST1;FER;EFEMP1;ABI3;ERBB2;PTK2B;EPHB2;FGFR3
diol biosynthetic process (GO:0034312)	0.010223	0.294003	0	0	3.79489	17.3924	ACER2;ABCA2;ACER1;ASAH2;SPR;SPTLC3;SPHK1
positive regulation of heart rate (GO:0010460)	0.010223	0.294003	0	0	3.79489	17.3924	RYR2;EDN2;KCNQ1;TPM1;ADM;ADRA1D;TRPM4
regulation of cell killing (GO:0031341)	0.010223	0.294003	0	0	3.79489	17.3924	IL10;TGFB2;CFH;WNT5A;NOXA1;DVL2;NOXO1
response to purine-containing compound (GO:0014074)	0.010223	0.294003	0	0	3.79489	17.3924	RYR1;RYR2;P2RY6;KCNJ11;TRPC3;DGKQ;P2RY1
acylglycerol homeostasis (GO:0055090)	0.010233	0.294003	0	0	3.05034	13.9771	APOC2;IL18;ANGPTL3;ACSM2A;APOC3;APOA4;APOE;ANGPTL4;APOA5
cAMP-mediated signaling (GO:0019933)	0.010233	0.294003	0	0	3.05034	13.9771	RIMS2;ADCYAP1;MAPK7;DGKQ;PDE3A;RAPGEF2;AKAP6;DEFB1;CAP2
sodium ion homeostasis (GO:0055078)	0.010233	0.294003	0	0	3.05034	13.9771	SLC12A2;ATP4B;TFAP2B;ATP4A;ATP1A2;ATP1B2;ATP12A;ATP1B1;SLC8A1
regulation of endocytosis (GO:0030100)	0.0102343	0.294003	0	0	2.0971	9.60894	SRC;SPHK1;STON1;HIP1R;STON2;DLL1;CLIP3;DAB2;TFR2;AP2S1;PACSIN2;CDH13;APOE;CCL19;RAB17;RAB5A;PICALM
regulation of synapse assembly (GO:0051963)	0.0103245	0.29492	0	0	2.30198	10.5275	ROBO2;MEF2C;BDNF;WNT3A;WNT7A;IL1RAP;LRFN5;SRPX2;SLITRK1;SLITRK3;GHRL;RAB17;EPHB2;LRRC4B
ion transport (GO:0006811)	0.0106439	0.300605	0	0	1.72864	7.85282	SLC24A1;SLC26A2;SLC24A3;CHRNA7;SLC1A1;SLC1A2;SLC1A3;SLC4A2;SLC8A1;LASP1;KCNN1;SLC17A7;SLC12A6;SLC12A7;PANX3;SLC12A2;CHRNB1;SLC15A2;SLC36A2;TRPC6;SLC9A3;SLC5A8;SLC9A4;SLC9A9;SLC26A7;SLC26A9;PLP2;SLC26A6
cholesterol homeostasis (GO:0042632)	0.0108631	0.300605	0	0	1.98357	8.97045	ABCA1;ABCA2;ACSM3;ACSM1;INSIG1;CAV1;APOA2;IL18;APOC3;APOA4;APOA5;CYP7A1;APOC2;MALL;ANGPTL3;APOE;LDLRAP1;APOB;ABCG4
actomyosin structure organization (GO:0031032)	0.0110464	0.300605	0	0	1.93899	8.73641	FHOD3;ITGB5;ACTN2;EPB41;ROCK2;SRC;TPM1;LMOD1;MYOM2;EPB41L4B;CSRP2;FRMD6;SYNPO2L;EPB41L3;ANKRD1;TCAP;PGM5;CASQ1;MYOZ1;MYH10
chloride transport (GO:0006821)	0.0110464	0.300605	0	0	1.93899	8.73641	GABRA2;SLC12A2;CLIC3;TTYH1;GABRA5;GABRA4;SLC1A1;ANO9;CLCNKA;SLC1A3;SLC5A1;SLC6A1;GABRG1;FXYD1;SLC26A7;SLC26A9;SLC12A6;GABRE;SLC12A7;SLC26A6
regulation of epithelial to mesenchymal transition (GO:0010717)	0.0110464	0.300605	0	0	1.93899	8.73641	SERPINB3;TGFB2;TGFB1;TGFB1I1;DAB2IP;TWIST1;AXIN2;TBX5;VASN;GREM1;TIAM1;DAB2;IL6;SFRP2;GLIPR2;BAMBI;PDPN;ZNF703;FERMT2;ZNF750
transport across blood-brain barrier (GO:0150104)	0.0112078	0.300605	0	0	1.86659	8.38315	SLC12A2;ABCA2;SLC13A3;SLC15A2;SLC22A5;SLC24A3;ATP8A1;AVPR1B;SLC22A2;SLC1A1;SLC1A2;ATP2B4;SLC1A3;ATP1A2;SLC1A4;ATP1B2;SLC5A1;SLC6A1;SLCO1C1;FABP5;LEPR;SLC29A2
cell-substrate junction assembly (GO:0007044)	0.011506	0.300605	0	0	2.59412	11.5825	ACTN3;SRC;ACTN2;FN1;ITGA6;LAMC1;THY1;WHAMM;KRT5;RHOD;FERMT2
lipid modification (GO:0030258)	0.0115987	0.300605	0	0	2.35097	10.4779	DGKD;DGKB;DGKA;ALOX15;MBOAT2;ALOX12;ALOX12B;MBOAT4;ALOX15B;PORCN;CYP2C8;DGKQ;DGKI
myofibril assembly (GO:0030239)	0.0115987	0.300605	0	0	2.35097	10.4779	FHOD3;PDGFRB;ACTN2;TPM1;LMOD1;MYOM2;CSRP2;SYNPO2L;ANKRD1;TCAP;PGM5;CASQ1;MYOZ1
adherens junction assembly (GO:0034333)	0.0116438	0.300605	0	0	5.4194	24.1325	RAMP2;ZNF703;TBCD;ACTB;JAM3
arginine metabolic process (GO:0006525)	0.0116438	0.300605	0	0	5.4194	24.1325	DDAH1;NOS2;ARG1;NOS1;ASS1
endothelium development (GO:0003158)	0.0116438	0.300605	0	0	5.4194	24.1325	JAG1;SCUBE1;PECAM1;CD34;FSTL1
lipid phosphorylation (GO:0046834)	0.0116438	0.300605	0	0	5.4194	24.1325	DGKD;DGKB;DGKA;DGKQ;DGKI
positive regulation of lipase activity (GO:0060193)	0.0116438	0.300605	0	0	5.4194	24.1325	PDPK1;APOC2;PLA2G5;FGFR3;PLIN5
receptor recycling (GO:0001881)	0.0116438	0.300605	0	0	5.4194	24.1325	ARFGEF2;EHD3;LMTK2;SORL1;PLEKHJ1
regulation of leukocyte tethering or rolling (GO:1903236)	0.0116438	0.300605	0	0	5.4194	24.1325	CCL25;CXCL12;FUT9;ST3GAL4;FUT4
regulation of macrophage migration (GO:1905521)	0.0116438	0.300605	0	0	5.4194	24.1325	CX3CR1;CD200R1;PTK2B;EMILIN1;CD200
response to laminar fluid shear stress (GO:0034616)	0.0116438	0.300605	0	0	5.4194	24.1325	ABCA1;MAPK7;SMAD6;ASS1;MAP2K5
regulation of bone mineralization (GO:0030500)	0.0116532	0.300605	0	0	2.11786	9.42906	KL;ECM1;MEF2C;TGFB1;OSR1;TWIST1;PTN;SLC8A1;GREM1;BMP4;BMP2K;PTK2B;NOTUM;GPM6B;TRPM4;WNT4
potassium ion transport (GO:0006813)	0.0117275	0.300987	0	0	1.69416	7.53194	KCNG1;SLC24A1;KCNK7;KCNE2;SLC24A3;KCNC3;SLC1A3;ATP1A2;KCNA5;KCNMB1;KCNN1;KCNH3;KCNH5;KCND1;KCNJ10;KCNJ11;ABCC8;KCNB1;KCNK12;KCNJ13;KCNJ15;KCNJ16;SLC9A3;SLC9A4;KCNS1;KCNQ1;KCNQ2;SLC9A9;KCNMA1
response to calcium ion (GO:0051592)	0.012378	0.303189	0	0	1.74348	7.65709	CPNE9;RYR1;RYR2;CPNE6;ALOX15;GUCA1A;RASGRP2;AQP3;RYR3;CRHBP;NEUROD2;KCNMB1;SYT5;MEF2C;SYT3;TRPC3;CAV1;TRPC1;WNT5A;FGG;SYT15;SYT8;ACER1;KCNMA1;CASQ2;DPEP1
artery morphogenesis (GO:0048844)	0.0125628	0.303189	0	0	2.71164	11.8689	PDGFRB;BMP4;TFAP2B;TGFB2;JAG1;NOG;ANGPTL3;HES1;HOXA1;TBX2
maintenance of blood-brain barrier (GO:0035633)	0.0125628	0.303189	0	0	2.71164	11.8689	SLC12A2;GJA1;IL6;GJB6;SLC1A1;PECAM1;LAMC1;ACTB;TJP3;JAM3
sterol homeostasis (GO:0055092)	0.0126531	0.303189	0	0	1.94603	8.50384	ABCA1;ABCA2;ACSM3;ACSM1;INSIG1;CAV1;APOA2;IL18;APOC3;APOA4;APOA5;CYP7A1;APOC2;MALL;ANGPTL3;APOE;LDLRAP1;APOB;ABCG4
calcium ion homeostasis (GO:0055074)	0.0126889	0.303189	0	0	1.78543	7.79704	TFAP2B;RYR2;CCL13;SLC24A1;CD40;CCL23;EDN2;SLC24A3;CHRNA7;CAV1;ATP2B4;ATP2B2;HTR2A;PTH1R;ATP1B1;SLC8A1;TPCN2;TRDN;JPH2;CXCL12;CCL8;TRPV4;S100A14;CCL19
positive regulation of cold-induced thermogenesis (GO:0120162)	0.0126889	0.303189	0	0	1.78543	7.79704	OXTR;THRA;SYK;CAV1;DIO2;IL18;EBF2;G0S2;ESRRG;OXT;OMA1;PRKAB1;PRLR;ADIPOR2;ADCYAP1;GJA1;CPT2;FABP5;PRDM16;ALMS1;MFAP2;LEPR;GHRL;HADH
inflammatory response (GO:0006954)	0.0127603	0.303189	0	0	1.47264	6.42279	IL1RN;CD40;TNFAIP6;LOXL3;LY75;ADM;LTB4R;CRHBP;HYAL1;LGALS9;ANXA1;PARP4;CHUK;F2R;IL18;IL1A;TPST1;LTB4R2;CARD18;TLR6;S100A9;S100A8;CCL13;PTGER1;PTGER3;ALOX15;NLRC4;AIF1;SCUBE1;CCL8;CXCR2;CCL2;CCL19;CCL16;AOC3;CCL25;GGT5;CCL23;TGFB1;NOS2;ODAM;CXCL10;MFHAS1;IL6;KRT16;NOX4;IL17D;FOLR2;CCL26
sodium ion transmembrane transport (GO:0035725)	0.0128475	0.303189	0	0	1.83777	8.00276	SLC12A2;SLC24A1;SLC6A18;SLC24A3;SLC6A15;SLC6A11;ATP1A2;ATP1B2;SLC5A1;ATP12A;SLC6A1;ATP1B1;SLC6A2;SLC8A1;ATP4B;SLC9A3;ATP4A;SLC9A4;FXYD2;SCN9A;SLC9A9;TRPM4
ephrin receptor signaling pathway (GO:0048013)	0.0128503	0.303189	0	0	1.86911	8.13881	ACTR3;EPHA4;EPHA6;EPHA10;ROCK2;SRC;MMP2;SDC2;AP2A2;ACTB;PTK2;VAV2;TIAM1;EFNB3;ARPC2;ARPC3;CHN1;AP2S1;EPHB2;ANKS1B;CDK5R1
regulation of dendrite development (GO:0050773)	0.012985	0.303189	0	0	2.4109	10.4729	RAP2A;CAMK1D;SDC2;HECW2;DAB2IP;SARM1;COBL;KNDC1;PTN;RAB17;LRP8;ZDHHC15
cellular response to organic substance (GO:0071310)	0.0131178	0.303189	0	0	1.67604	7.2636	ROBO2;CSF3;RAMP2;ASAH2;RAMP3;LRRK2;SLC1A1;PDGFB;AKAP6;MAPK7;IBSP;DPYSL3;ERBB2;CCL2;NOS1;LDLRAP1;MAP2K5;PTPN18;TGFB1;SPHK1;IL18;PTPN13;POU4F1;ADRA2A;SIGIRR;CRNN;NLRP12;PTPN9;PTPN4
positive regulation of chemokine production (GO:0032722)	0.0132638	0.303189	0	0	2.14193	9.25895	EGR1;CHIA;SYK;TSLP;WNT5A;IL18;TWIST1;AIF1;ALOX15B;ADCYAP1;IL6;CLEC7A;HMOX1;TLR7;LGALS9
cellular response to drug (GO:0035690)	0.013527	0.303189	0	0	2.87074	12.353	ACER2;CRHBP;MEF2C;RAP2A;KCNE2;KCNQ1;PDE4B;DPEP1;FBP1
negative regulation of hydrolase activity (GO:0051346)	0.01382	0.303189	0	0	2.06731	8.85147	SERPINB3;ARFGEF1;SERPINB4;CSTB;ECM1;CSTA;SH2D4A;LRRK2;ZCCHC9;APOA2;DAB2IP;MAPK7;MAP2;SH3BP4;NOS1;PLIN5
positive regulation of protein binding (GO:0032092)	0.01382	0.303189	0	0	2.06731	8.85147	CSF3;EPB41;BDNF;WNT3A;LRRK2;AKTIP;CAV1;HIP1R;IDE;SPPL3;BMP4;TIAM1;VTN;BAMBI;RAPGEF2;APOE
positive regulation of cell population proliferation (GO:0008284)	0.013851	0.303189	0	0	1.31271	5.61762	CD86;CDKN1A;CSF3;BNC1;REG1B;ADRA1D;LAMC1;FGF5;GJA1;FGF7;TCL1A;HYAL1;SOX15;PIM1;TIMP1;KRT6A;SERPINB3;PDGFRB;MEF2C;PRKCH;EDN2;SPHK1;OSR1;CLEC11A;F2R;WNT5A;IL18;RHOG;ADAM10;LIFR;NCCRP1;PRLR;PGF;ADRA2A;EREG;GREM1;TIAM1;SFRP2;CCKBR;CDH13;CHRNA7;PDGFB;NOD2;MST1R;PTN;AIF1;DLL1;PTHLH;THPO;CLEC7A;ZNF703;CXCR2;ERBB2;TBX20;S100A13;HMOX1;HAS2;PTK2B;ZNF304;HES1;S1PR3;IL12RB2;TRPM4;MAP3K3;TFAP2B;TGFB2;TGFB1;TS…
detection of bacterium (GO:0016045)	0.013877	0.303189	0	0	4.06513	17.3887	PGLYRP4;PGLYRP3;PGLYRP2;DMBT1;NLRC4;NOD2
microvillus organization (GO:0032528)	0.013877	0.303189	0	0	4.06513	17.3887	RAP1B;RAP2A;RAP1A;RAP2B;RAPGEF2;MAP4K4
negative regulation of cartilage development (GO:0061037)	0.013877	0.303189	0	0	4.06513	17.3887	GREM1;EFEMP1;SNAI2;WNT9A;GDF5;PTHLH
synaptic membrane adhesion (GO:0099560)	0.013877	0.303189	0	0	4.06513	17.3887	NTNG1;LRFN5;SLITRK1;SLITRK3;LRRC4;LRRC4B
amino-acid betaine metabolic process (GO:0006577)	0.013899	0.303189	0	0	7.2244	30.8911	CPT1A;CPT2;BHMT2;CPT1C
arginine catabolic process (GO:0006527)	0.013899	0.303189	0	0	7.2244	30.8911	DDAH1;NOS2;ARG1;NOS1
calcitonin family receptor signaling pathway (GO:0097646)	0.013899	0.303189	0	0	7.2244	30.8911	RAMP2;CALCRL;RAMP3;ADM
cardiac muscle cell-cardiac muscle cell adhesion (GO:0086042)	0.013899	0.303189	0	0	7.2244	30.8911	DSP;CXADR;PKP2;DSC2
dendrite arborization (GO:0140059)	0.013899	0.303189	0	0	7.2244	30.8911	CHRNA7;SEMA3A;PTN;ZNF365
gap junction assembly (GO:0016264)	0.013899	0.303189	0	0	7.2244	30.8911	GJC1;GJA1;GJB2;GJB6
hindlimb morphogenesis (GO:0035137)	0.013899	0.303189	0	0	7.2244	30.8911	TFAP2B;RARG;OSR1;WNT7A
lipoxin biosynthetic process (GO:2001301)	0.013899	0.303189	0	0	7.2244	30.8911	ALOX15;ALOX12;LTC4S;ALOX15B
long-term synaptic depression (GO:0060292)	0.013899	0.303189	0	0	7.2244	30.8911	PRRT1;SLC24A1;PLK2;PICK1
negative regulation of membrane protein ectodomain proteolysis (GO:0051045)	0.013899	0.303189	0	0	7.2244	30.8911	IL10;TIMP2;TIMP1;PTPN3
nucleobase catabolic process (GO:0046113)	0.013899	0.303189	0	0	7.2244	30.8911	DPYSL5;DPYS;DPYSL3;CRMP1
pharyngeal arch artery morphogenesis (GO:0061626)	0.013899	0.303189	0	0	7.2244	30.8911	BMP4;TGFB2;NOG;HES1
protein localization to basolateral plasma membrane (GO:1903361)	0.013899	0.303189	0	0	7.2244	30.8911	RAB10;PDZD11;CAV1;LIN7B
regulation of cardiac muscle cell membrane potential (GO:0086036)	0.013899	0.303189	0	0	7.2244	30.8911	EHD3;PLN;FXYD1;TRDN
positive regulation of cellular process (GO:0048522)	0.0139121	0.303189	0	0	1.26988	5.42873	CD86;CSF3;REG1B;FGF5;TGM1;FGF7;ZFP36;TCL1A;IBSP;RPS6KA1;IL12A;IER5;KRT6A;PDGFRB;EPHA4;CLEC11A;F2R;TPM1;WNT5A;ADAM10;LIFR;NCCRP1;DKK1;PRLR;PGF;HCFC1;EREG;TIAM1;SFRP2;MAP1A;S100A9;S100A8;CHRNA7;PDGFB;PLA2G5;MST1R;THPO;CLEC7A;ZNF703;S100A13;DVL2;TRPM4;TNFSF18;TFAP2B;TGFB2;TGFB1;TSLP;WNT3A;CAV1;TNFSF13;FN1;IL31RA;CIDEB;HMGA2;CDC6;INO80;PTK2;FOSL1;ACER2;BMP4;FER;IL6;CXCL12;BAMBI;NOXA1;ECHDC3;TDGF1;FGF…
negative regulation of neurogenesis (GO:0050768)	0.0144675	0.304482	0	0	2.48588	10.5298	NGFR;IL6;EFNB3;WNT3A;LRP4;WNT7A;RAPGEF2;PTN;THY1;HOOK3;SORL1
cellular response to alkaloid (GO:0071312)	0.0145135	0.304482	0	0	3.4497	14.6015	RYR1;RYR2;CRHBP;CASP7;CASQ2;RYR3;SLC8A1
embryonic heart tube development (GO:0035050)	0.0145135	0.304482	0	0	3.4497	14.6015	RYR2;NDRG4;SOX17;SOX18;TBX20;HES1;TBX2
high-density lipoprotein particle remodeling (GO:0034375)	0.0145135	0.304482	0	0	3.4497	14.6015	APOC2;ALB;APOC1;APOA2;APOC3;APOA4;APOE
negative regulation of lipid catabolic process (GO:0050995)	0.0145135	0.304482	0	0	3.4497	14.6015	APOC1;APOA2;CIDEA;APOC3;SORL1;ADRA2A;PLIN5
positive regulation of cell migration involved in sprouting angiogenesis (GO:0090050)	0.0145135	0.304482	0	0	3.4497	14.6015	MAP3K3;FGFBP1;ANXA1;SRPX2;AKT3;RHOJ;HMOX1
positive regulation of macrophage derived foam cell differentiation (GO:0010744)	0.0145135	0.304482	0	0	3.4497	14.6015	MAPK9;PRKCH;IL18;PLA2G5;APOB;ALOX15B;AGT
presynapse assembly (GO:0099054)	0.0145135	0.304482	0	0	3.4497	14.6015	NLGN4Y;NLGN4X;LRRTM3;WNT3A;WNT5A;LRP4;WNT7A
pulmonary valve development (GO:0003177)	0.0145135	0.304482	0	0	3.4497	14.6015	NOTCH2;ROBO2;BMP4;TGFB2;JAG1;SMAD6;ROBO1
negative regulation of cell adhesion (GO:0007162)	0.0146685	0.306463	0	0	1.90987	8.06359	JAG1;TGFB1;ANGPT1;DUSP1;PTPRO;TBCD;ADAM10;PTK2;ACER2;MUC1;ARHGDIB;CDH13;SPOCK1;PLXNB2;SNAI2;EPHB2;PLXNA4;MUC21;JAM3
regulation of interleukin-1 beta production (GO:0032651)	0.0147405	0.3067	0	0	1.83885	7.75472	CX3CR1;EGR1;SERPINB1;F2R;WNT5A;HSPB1;NLRC4;NOD2;IL6;NLRP12;TYROBP;CLEC7A;NLRP7;CARD17;NLRP2;CARD18;GHRL;MNDA;LGALS9;TLR6;CCL19
cytoplasmic microtubule organization (GO:0031122)	0.0157841	0.327067	0	0	2.08689	8.65797	PLK3;TUBGCP2;CRIPT;FIGNL2;WDR73;HOOK3;TRDN;CLIP3;CCDC88B;CLIP2;CLIP1;TRPV4;CLIP4;MAPT;TUBGCP4
cellular protein modification process (GO:0006464)	0.0158877	0.327734	0	0	1.2041	4.98765	GMFG;FBXO27;NRK;F13A1;PLAT;CDC14B;TGM1;PPP4R1;LGALS1;AKT3;PSMD3;PIM1;PIM3;NEK3;TGM5;TGM3;MORC3;PRKCH;CISH;PRKCB;DAPK2;FBXO17;ALG5;COG3;KRT1;UBE2E1;UBE2E2;ADAM10;LMTK2;ALG1;PRKAB1;ERN1;LOX;MXRA8;RAB38;TSSK3;PADI4;SIK2;TRIB1;PPEF1;TRIB2;FLG;SPRR2E;UBA7;SDC2;FUT10;PDGFB;DAPP1;KLHL11;KLHL13;EVPL;TTBK1;FUT4;TGOLN2;FBXO40;PORCN;BTBD1;MAN2A2;FUT9;ST8SIA4;ST3GAL4;ST3GAL5;IGFBP7;APOE;PI3;APOB;PRRT1;UBE2F;…
cellular nitrogen compound biosynthetic process (GO:0044271)	0.0160107	0.327734	0	0	2.58236	10.6768	ACER2;PM20D1;ABCA2;ACER1;ASAH2;SPR;NOS2;SPTLC3;SPHK1;NOS1
regulation of macrophage derived foam cell differentiation (GO:0010743)	0.0160107	0.327734	0	0	2.58236	10.6768	ABCA1;NFKBIA;MAPK9;PRKCH;IL18;PLA2G5;APOB;PPARA;ALOX15B;AGT
regulation of cell population proliferation (GO:0042127)	0.0163962	0.33427	0	0	1.23559	5.07914	CD86;CSF3;ATP8A2;REG1B;FGF5;FGF7;TCL1A;ZNF609;IER5;JUNB;KRT6A;PDGFRB;CLEC11A;F2R;ADAM10;LDOC1;LIFR;NCCRP1;PRLR;PGF;EREG;SULT2B1;TIAM1;EID2;SFRP2;BEX4;CTBP2;CHRNA7;PDGFB;MST1R;PDS5B;THPO;CLEC7A;ZNF703;S100A13;IGFBP7;IGFBP6;S100A11;TRPM4;TFAP2B;TGFB2;JAG1;TGFB1;TSLP;WNT3A;TNFSF13;FN1;IL31RA;CDC6;INHBA;SMAD6;ALOX15B;PTK2;FOSL1;ACER2;BMP4;CXCL10;FER;IL6;DLG3;BAMBI;WNK2;NOX4;SCGB3A1;COPS8;TDGF1;FGFR3;…
vascular transport (GO:0010232)	0.0168434	0.342009	0	0	1.80955	7.38985	SLC12A2;ABCA2;SLC13A3;SLC15A2;SLC22A5;SLC24A3;ATP8A1;AVPR1B;SLC22A2;SLC1A1;SLC1A2;ATP2B4;SLC1A3;ATP1A2;SLC1A4;ATP1B2;SLC5A1;SLC6A1;SLCO1C1;LEPR;SLC29A2
regulation of peptide hormone secretion (GO:0090276)	0.0169273	0.342339	0	0	1.87504	7.64795	TFAP2B;CELA2A;KCNJ11;NOS2;ABCC8;KCNB1;FGG;SLC2A2;KCNA5;ADRA2C;ADRA2A;GIP;CRHBP;G6PC2;IL6;RAP1A;TFR2;PICK1;HADH
cellular calcium ion homeostasis (GO:0006874)	0.0170658	0.343764	0	0	1.60392	6.52906	RYR1;RYR2;CCL13;SLC24A1;CD40;SLC24A3;CHRNA7;HTR2A;PTH1R;SLC8A1;CALB1;CCL8;PLN;CCL19;PDZD8;CCL23;EDN2;TRPC6;TRPC3;CAV2;CAV1;TRPC1;ATP2B4;ATP2B2;ATP1B1;PML;TPCN2;TRDN;AFG3L2;CXCL12;TRPV4
calcium-dependent cell-cell adhesion via plasma membrane cell adhesion molecules (GO:0016339)	0.0179683	0.350321	0	0	2.38631	9.59091	CDH6;SELL;PCDHGC3;CDH12;CDH13;DSG1;PCDHB5;CDH9;PCDHB10;CDH8;CDH18
dendrite morphogenesis (GO:0048813)	0.0179683	0.350321	0	0	2.38631	9.59091	MAP2;CHRNA7;SDC2;BTBD3;LRP4;MAP6;WNT7A;PTN;CTNNA2;EPHB2;ZNF365
negative regulation of cellular protein localization (GO:1903828)	0.0179683	0.350321	0	0	2.38631	9.59091	MFHAS1;SPI1;ROCK2;SIN3A;ACTN2;MAP1A;TAX1BP3;COMMD1;MAPT;GPM6B;PICALM
circulatory system development (GO:0072359)	0.0181011	0.350321	0	0	1.62391	6.51479	CDKN1A;RAMP2;PDGFB;LDB3;PDLIM3;ADAP2;PDLIM2;SOX17;SOX18;DVL2;PLCE1;PDLIM4;PDLIM7;CFC1B;MEF2C;TGFB2;CXADR;TGFB1;OSR1;FN1;TBX5;POU4F1;WDR11;RBP4;COL3A1;PKP2;FGF12;TDGF1;FBN1
aminoglycan metabolic process (GO:0006022)	0.0186385	0.350321	0	0	4.5159	17.9847	CHST9;CHIA;B3GAT1;XYLT2;CLN6
cell proliferation in forebrain (GO:0021846)	0.0186385	0.350321	0	0	4.5159	17.9847	NUMBL;AKNA;WNT3A;WNT7A;HOOK3
copper ion transport (GO:0006825)	0.0186385	0.350321	0	0	4.5159	17.9847	STEAP3;ATP7B;STEAP4;SLC31A1;ATOX1
embryonic eye morphogenesis (GO:0048048)	0.0186385	0.350321	0	0	4.5159	17.9847	RARG;EFEMP1;MFAP2;FBN1;TBX2
negative regulation of cholesterol transport (GO:0032375)	0.0186385	0.350321	0	0	4.5159	17.9847	ABCA2;APOC2;APOC1;APOA2;APOC3
negative regulation of protein localization to cell surface (GO:2000009)	0.0186385	0.350321	0	0	4.5159	17.9847	ACTN2;TAX1BP3;COMMD1;GPM6B;PICALM
negative regulation of protein maturation (GO:1903318)	0.0186385	0.350321	0	0	4.5159	17.9847	PRNP;SERPINE2;NLRP7;LRRK2;GAS1
positive regulation of dendrite development (GO:1900006)	0.0186385	0.350321	0	0	4.5159	17.9847	DAB2IP;COBL;PTN;LRP8;ZDHHC15
postsynapse assembly (GO:0099068)	0.0186385	0.350321	0	0	4.5159	17.9847	NLGN4Y;NLGN4X;WNT5A;LRP4;WNT7A
regulation of cardiac muscle cell differentiation (GO:2000725)	0.0186385	0.350321	0	0	4.5159	17.9847	GREM1;MEF2C;TGFB1;WNT3A;DKK1
regulation of dendritic cell apoptotic process (GO:2000668)	0.0186385	0.350321	0	0	4.5159	17.9847	CXCL12;AXL;RAPGEF2;CCL19;LGALS9
somite development (GO:0061053)	0.0186385	0.350321	0	0	4.5159	17.9847	SFRP2;SMO;LOXL3;MEOX2;MEOX1
synaptic transmission, GABAergic (GO:0051932)	0.0186385	0.350321	0	0	4.5159	17.9847	GABRA2;GABRA5;GABRA4;GABRE;GABRG1
vasoconstriction (GO:0042310)	0.0186385	0.350321	0	0	4.5159	17.9847	ACTA2;EDNRA;EDN2;KEL;SLC8A1
diacylglycerol metabolic process (GO:0046339)	0.0189367	0.353299	0	0	2.89142	11.4692	DGKD;DGKB;MOGAT2;DGKA;DGKQ;APOA2;PLCE1;DGKI
response to copper ion (GO:0046688)	0.0189367	0.353299	0	0	2.89142	11.4692	PRNP;IL1A;ATP7B;MT1M;MT1F;MT1G;MT1H;MT1E
homophilic cell adhesion via plasma membrane adhesion molecules (GO:0007156)	0.0190821	0.354204	0	0	1.97311	7.81153	ROBO2;CNTN6;AMIGO2;NEXN;ROBO1;TRO;IGSF11;IGSF21;PALLD;PECAM1;CDH13;FAT2;PLXNB2;HMCN1;PCDHA7;MPZL2
positive regulation of angiogenesis (GO:0045766)	0.0191253	0.354204	0	0	1.64754	6.5189	CD40;ECM1;RAMP2;HSPB6;CHRNA7;TWIST1;HSPB1;DLL1;HYAL1;HMOX1;ZNF304;CD34;SASH1;PRKCB;PDPK1;SPHK1;WNT5A;HMGA2;VEGFC;PGF;IL1A;SFRP2;TMIGD2;ADM2;RLN2;ANGPTL3;ANGPTL4
positive regulation of cell migration (GO:0030335)	0.0194243	0.355829	0	0	1.39803	5.50997	MYLK;SYDE1;ZNF609;GLIPR2;HYAL1;PLAU;EPHB2;SERPINB3;PDGFRB;SEMA6C;SPHK1;F2R;ADAM10;RHOD;ADRA2A;TIAM1;SMO;ANGPTL3;PECAM1;RAPGEF2;CDH13;ITGA6;PFN1;ROCK2;SRC;SEMA3A;PDGFB;TWIST2;AIF1;VTN;GPNMB;CLEC7A;MGAT5;ZNF703;PDPN;HAS2;PTK2B;ZNF304;S100A11;MAP4K4;TNFSF18;TGFB2;TGFB1;CAV1;FN1;DAB2IP;PTK2;DAB2;FER;CXCL12;SNAI2;LGR6;TDGF1;FERMT2;CCL26
negative regulation of cell-cell adhesion (GO:0022408)	0.0194685	0.355829	0	0	2.24436	8.84045	IL10;IL1RN;AKNA;MAPK7;JAG1;TGFB1;ZNF703;PPARA;MAP2K5;ASS1;PTK2;MUC21
positive regulation of cell differentiation (GO:0045597)	0.019696	0.355829	0	0	1.40618	5.52255	CSF3;TGFB1I1;GJA1;ZFP36;GLIPR2;PPP1R13L;SIN3A;RPS6KA1;BOC;CD34;TP63;ZNF385A;SERPINB3;MEF2C;PRKCH;TCF15;MMD;IL18;AXIN2;ADRA2C;TIAM1;SFRP2;RAPGEF2;KCTD11;RBM24;TACSTD2;TWIST1;PLA2G5;PTN;NEUROD2;MAPK9;RAP1A;FRZB;ZNF703;PDPN;CTNNA2;APOB;TRPM4;WNT4;BEND6;TGFB2;TGFB1;GDF3;ALOX15B;GDF5;FOXN1;AGT;BMP4;DAB2;IL6;BAMBI;TCF4;FERMT2
postsynaptic membrane organization (GO:0001941)	0.0199469	0.355829	0	0	3.16203	12.3784	NLGN4Y;CHRNB1;NLGN4X;LRRC4;LRP4;APOE;GPHN
Rac protein signal transduction (GO:0016601)	0.0199469	0.355829	0	0	3.16203	12.3784	FARP2;TIAM1;HACE1;RHOG;CDH13;WASF1;AIF1
regulation of collagen biosynthetic process (GO:0032965)	0.0199469	0.355829	0	0	3.16203	12.3784	BMP4;IL6;TGFB1;F2R;EMILIN1;VIM;WNT4
response to ATP (GO:0033198)	0.0199469	0.355829	0	0	3.16203	12.3784	KCNJ11;TRPC3;DGKQ;P2RY2;P2RY1;PDXP;RYR3
receptor-mediated endocytosis (GO:0006898)	0.020104	0.355829	0	0	1.56611	6.11855	COLEC12;RAMP2;SPARC;CALCRL;RAMP3;ADM;AP2A2;DLL1;CXCR2;AP2S1;APOE;APOB;LDLRAP1;WASF1;PDLIM7;FCER1G;SYK;CAV2;CAV1;HIP1R;SORL1;TPCN2;DNM2;GAK;DAB2;RAB31;TFR2;ALB;CD207;GPR107;MASP1;PICALM
regulation of cell migration involved in sprouting angiogenesis (GO:0090049)	0.0201128	0.355829	0	0	2.46484	9.62864	CARD10;MAP3K3;FGFBP1;SRPX2;ANXA1;AKT3;RHOJ;HMOX1;MEOX2;MAP2K5
endoderm development (GO:0007492)	0.020128	0.355829	0	0	3.61323	14.112	DUSP5;DUSP2;SOX17;DUSP1;TBX20;LAMC1
lipoxygenase pathway (GO:0019372)	0.020128	0.355829	0	0	3.61323	14.112	ALOX15;ALOX12;ALOX12B;LTC4S;ALOX15B;ALOXE3
microvillus assembly (GO:0030033)	0.020128	0.355829	0	0	3.61323	14.112	RAP1B;RAP2A;RAP1A;RAP2B;RAPGEF2;MAP4K4
negative regulation of chondrocyte differentiation (GO:0032331)	0.020128	0.355829	0	0	3.61323	14.112	GREM1;EFEMP1;SNAI2;WNT9A;GDF5;PTHLH
axon guidance (GO:0007411)	0.0204732	0.360671	0	0	1.46091	5.68096	ROBO2;NOTCH2;NOTCH3;SPTBN5;NRP2;EPHA10;LAMA1;SRC;SEMA3A;PTPRO;NRXN3;NEXN;RAP1GAP;ROBO1;NTN3;EFNB3;MAPK7;TUBB3;CHN1;EPHB2;SPTBN1;PLXNA4;PDLIM7;EPHA4;SEMA6C;EPHA6;UNC5A;UNC5B;BDNF;CNTN6;WNT5A;RHOG;RANBP9;PTK2;DOK1;CXCL12;SMO;DOK5;PALLD;FEZ1;PLXNB2;LGR6;CDK5R1
regulation of vesicle-mediated transport (GO:0060627)	0.0210032	0.368723	0	0	1.71049	6.60775	RAB3B;RALA;SYK;SRC;LRRK2;SPHK1;LGI3;STON1;HIP1R;STON2;CPLX2;PLD1;BET1L;RIMS2;RAB10;RAB12;AP2S1;PACSIN2;CDH13;GAS1;RAB17;RAB5A;PICALM
cholesterol transport (GO:0030301)	0.0213788	0.371806	0	0	2.05263	7.89308	ABCA1;STARD3;CAV1;APOA2;APOC3;APOA4;APOA5;APOC2;OSBP;APOC1;APOE;LDLRAP1;APOB;ABCG4
regulation of axonogenesis (GO:0050770)	0.0213788	0.371806	0	0	2.05263	7.89308	ROBO2;EPHA4;NGFR;LRP4;THY1;ROBO1;TIAM1;EFNB3;SLITRK1;CHN1;KIF13B;MAP6;PLXNB2;PLXNA4
positive regulation of supramolecular fiber organization (GO:1902905)	0.0213994	0.371806	0	0	1.73082	6.65395	CSF3;SYNPO2;ALOX15;LMOD1;PDXP;EFEMP2;CLIP1;FER;NAV3;SYNPO2L;CFL2;TRPV4;CDC42EP1;PTK2B;MAPT;APOE;PFN1;CDK5RAP2;ARF6;PFN2;CCL26;CDK5R1
regulation of neuron death (GO:1901214)	0.0217479	0.376566	0	0	1.75367	6.71346	C1QA;EGR1;PRNP;MEF2C;LRRK2;CHRNA7;WNT5A;NENF;DKK1;SORL1;PM20D1;CD200R1;TYROBP;GPNMB;RILPL1;TRIM2;SARM1;MAPT;CD34;CD200;PICALM
negative regulation of cell migration (GO:0030336)	0.0220937	0.379522	0	0	1.55204	5.91709	NDRG4;TACSTD2;PTPRJ;THY1;ROBO1;GJA1;PIP5KL1;ARHGDIB;DPYSL3;HMOX1;TIMP1;SRGAP1;EPHA4;NGFR;JAG1;TPM1;NOG;DAB2IP;ATP1B2;MCC;TBX5;ALOX15B;SLURP1;RAP2A;COL3A1;SFRP2;RAP2B;NAV3;KRT16;DPEP1;TRIB1;PFN2
negative regulation of cytokine production (GO:0001818)	0.0221241	0.379522	0	0	1.48211	5.64847	NLRX1;UBA7;DLL1;ZFP36;GPNMB;NLRP7;HOMER3;IL12A;LGALS9;LGALS7;CD34;MAP2K5;CHID1;IL10;PRNP;ANXA1;CIDEA;FN1;APOA2;LAPTM5;INHBA;PDCD1LG2;CLEC4A;SIGIRR;IL6;CD200R1;NLRP12;TYROBP;NAV3;IL23A;AXL;BPI;GHRL;TLR6;PPARA;INHA;TRIB2;CD200;LGR4
negative regulation of response to stimulus (GO:0048585)	0.022228	0.379522	0	0	1.92914	7.3431	MAP3K3;SRMS;VPS13C;SPINK5;TWIST1;HMGA2;THY1;ADRA2A;COL3A1;NLRP12;MAPK7;DDAH1;AKT3;PIM3;CD34;MAP2K5
positive regulation of phosphatidylinositol 3-kinase activity (GO:0043552)	0.0223639	0.379522	0	0	2.56825	9.76014	PDGFRB;TGFB1;PDGFB;PTK2B;TNFAIP8L3;NOD2;CCL19;FGFR3;PTK2
regulation of sodium ion transmembrane transport (GO:1902305)	0.0223639	0.379522	0	0	2.56825	9.76014	FXYD2;FXYD1;ATP2B4;FXYD7;FXYD6;NOS1;COMMD1;FGF12;PTPN3
positive regulation of cell death (GO:0010942)	0.022369	0.379522	0	0	1.88255	7.15384	C1QA;EGR1;PRNP;RARG;RAMP3;LRRK2;WNT5A;CIDEB;AXIN2;DKK1;ACER2;BMP4;HEBP2;TYROBP;SARM1;MAPT;PICALM
adenylate cyclase-activating G protein-coupled receptor signaling pathway (GO:0007189)	0.0236072	0.386502	0	0	1.61114	6.03566	RAMP2;CALCRL;GPR26;RAMP3;PTGER1;PTGER3;LPAR3;ADM;ADRA1D;PTH1R;ADCY6;PTHLH;ADCY5;GNG2;UCN2;S1PR3;S1PR5;GPHA2;ABCA1;GPR78;ADRA2C;ADRA2A;ADCYAP1;CXCL10;RAPGEF2;LGR5;LGR4
cellular component assembly (GO:0022607)	0.0241822	0.386502	0	0	1.38565	5.15759	DET1;SPAG17;CD40;WIPF1;IL1RAP;LAMC1;ACTB;ZFYVE27;LRRTM3;DPYSL3;PLS3;KIFAP3;CARD10;WNT5A;RHOG;RHOD;AFG3L2;RHOJ;FSCN1;PKP2;PKP1;RHOU;RHOV;RHOQ;TUBGCP2;AIF1;VCPIP1;ESPNL;CALD1;TSPAN4;HAS3;REPS2;FLNA;HAS2;PTK2B;HES1;WASF1;GPM6B;SPTBN1;NLGN4Y;TGFB1;NLGN4X;WNT3A;RANBP9;WNT7A;FANCC;PML;AIF1L;CDAN1;TCAP;TUBGCP4;FERMT2;PICALM
positive regulation of metabolic process (GO:0009893)	0.0243207	0.386502	0	0	1.62266	6.03051	OXTR;THRA;OXT;OMA1;ADIPOR2;GJA1;CPT2;CLEC7A;PRDM16;LEPR;HADH;CAMK1D;SYK;CAV1;DIO2;IL18;EBF2;G0S2;ESRRG;PRKAB1;PRLR;ADCYAP1;FABP5;ALMS1;MFAP2;GHRL
ammonium transmembrane transport (GO:0072488)	0.0243968	0.386502	0	0	5.41798	20.1186	RHCG;SLC12A6;RHBG;SLC12A7
atrial cardiac muscle cell to AV node cell signaling (GO:0086026)	0.0243968	0.386502	0	0	5.41798	20.1186	GJC1;GJA1;KCNQ1;KCNA5
cellular response to epinephrine stimulus (GO:0071872)	0.0243968	0.386502	0	0	5.41798	20.1186	RYR2;KCNQ1;ATP2B4;PDE4B
excitatory synapse assembly (GO:1904861)	0.0243968	0.386502	0	0	5.41798	20.1186	WNT5A;LRRC4;PLXNB2;WNT7A
forebrain neuron differentiation (GO:0021879)	0.0243968	0.386502	0	0	5.41798	20.1186	LHX6;RAPGEF2;INHBA;LHX8
negative regulation of long-term synaptic potentiation (GO:1900272)	0.0243968	0.386502	0	0	5.41798	20.1186	EPHA4;TYROBP;APOE;PTN
positive regulation of monocyte chemotactic protein-1 production (GO:0071639)	0.0243968	0.386502	0	0	5.41798	20.1186	SYK;CLEC7A;TWIST1;LGALS9
positive regulation of triglyceride catabolic process (GO:0010898)	0.0243968	0.386502	0	0	5.41798	20.1186	APOC2;APOA4;ABHD5;APOA5
regulation of phospholipase A2 activity (GO:0032429)	0.0243968	0.386502	0	0	5.41798	20.1186	ANXA8L1;ANXA1;AVPR1B;ANXA8
regulation of protein K63-linked ubiquitination (GO:1900044)	0.0243968	0.386502	0	0	5.41798	20.1186	PARP10;GPS2;NOD2;SASH1
response to epinephrine (GO:0071871)	0.0243968	0.386502	0	0	5.41798	20.1186	RYR2;KCNQ1;ATP2B4;PDE4B
vascular associated smooth muscle contraction (GO:0014829)	0.0243968	0.386502	0	0	5.41798	20.1186	ACTA2;EDNRA;EDN2;SLC8A1
embryonic heart tube morphogenesis (GO:0003143)	0.024506	0.386502	0	0	2.07389	7.69172	RYR2;NDRG4;MEF2C;SETDB2;TBX6;DLL1;TBX2;SOX17;SMO;SOX18;ZIC3;TBX20;HES1
epidermal growth factor receptor signaling pathway (GO:0007173)	0.024506	0.386502	0	0	2.07389	7.69172	DGKD;TGFB1;SRC;PDPK1;PTK2;EREG;EPGN;EFEMP1;REPS2;PLCE1;PTK2B;TDGF1;FAM83A
epithelial to mesenchymal transition (GO:0001837)	0.024506	0.386502	0	0	2.07389	7.69172	DDX17;TGFB2;AKNA;TGFB1;FOXF2;ROCK2;NOG;WNT5A;LOXL3;HMGA2;SNAI2;FAM83D;WNT4
polyol metabolic process (GO:0019751)	0.024506	0.386502	0	0	2.07389	7.69172	IPPK;MIOX;ISYNA1;INPPL1;PLD4;ITPKC;PPIP5K1;INPP5D;INPP5J;PLCE1;PLCH1;PLCD4;PLCD1
positive regulation of neuron death (GO:1901216)	0.024506	0.386502	0	0	2.07389	7.69172	C1QA;EGR1;PRNP;TFAP2B;TGFB2;WNT5A;DKK1;TYROBP;SARM1;MAPT;TLR6;CDK5R1;PICALM
regulation of wound healing (GO:0061041)	0.024506	0.386502	0	0	2.07389	7.69172	ARFGEF1;ANXA1;CAV1;F2R;ADRA2A;PTK2;MYLK;AJAP1;VTN;CLEC7A;PLAU;CD109;EPHB2
leukotriene metabolic process (GO:0006691)	0.024615	0.386502	0	0	2.71054	10.0409	GGT5;ALOX15;PLA2G4A;DPEP1;ALOX12;PLA2G5;LTA4H;LTC4S
negative regulation of ossification (GO:0030279)	0.024615	0.386502	0	0	2.71054	10.0409	GREM1;ECM1;MEF2C;LRP4;PTK2B;SMAD6;DKK1;TRPM4
positive regulation of viral life cycle (GO:1903902)	0.024615	0.386502	0	0	2.71054	10.0409	DDB1;CD4;LGALS1;AXL;CD209;TMPRSS2;LGALS9;CLEC4G
regulation of protein localization to cell surface (GO:2000008)	0.0249314	0.388697	0	0	2.35753	8.70313	ABCA2;TYROBP;ACTN2;BDNF;GBF1;MAP1A;TAX1BP3;COMMD1;GPM6B;PICALM
vasculogenesis (GO:0001570)	0.0249314	0.388697	0	0	2.35753	8.70313	PDGFRB;RAMP2;EGFL7;TGFB1;SOX17;SOX18;CAV1;TBX20;HAS2;ADM
endocytic recycling (GO:0032456)	0.0251777	0.388697	0	0	1.99849	7.35804	VPS29;DENND1A;CMTM6;LMTK2;SNX31;ARL4C;SNX3;EHD2;EHD3;RAB17;CCDC93;VPS39;RAB11FIP4;ARF6
positive regulation of catabolic process (GO:0009896)	0.0257487	0.388697	0	0	1.84479	6.75077	HACE1;ACTN3;PLK2;WNT5A;APOA2;AXIN1;DAB2IP;WWP1;ASB11;WWP2;IDE;APOA5;SORL1;DDB1;HECW2;ANGPTL3;ASB5
positive regulation of interleukin-1 production (GO:0032732)	0.0257505	0.388697	0	0	1.88709	6.90545	EGR1;WNT5A;HSPB1;NLRC4;NOD2;IL6;NLRP12;TYROBP;NLRP10;CLEC7A;NLRP2;S100A13;MNDA;LGALS9;TLR6;CCL19
branched-chain amino acid catabolic process (GO:0009083)	0.0266512	0.388697	0	0	2.91863	10.5798	MCCC2;ALDH6A1;ECHS1;AUH;IVD;BCKDHB;DBT
branched-chain amino acid metabolic process (GO:0009081)	0.0266512	0.388697	0	0	2.91863	10.5798	MCCC2;ALDH6A1;ECHS1;AUH;IVD;BCKDHB;DBT
positive regulation of neuron projection development (GO:0010976)	0.027685	0.388697	0	0	1.70112	6.10168	NDRG4;CAMK1D;BDNF;WNT5A;DAB2IP;ZNF804A;COBL;ATP1B2;PTN;LRP8;ZDHHC15;SNX3;RAP1A;FUT9;DPYSL3;RAPGEF2;PTK2B;PLXNB2;ITGA6;APOE;S100A9
carnitine metabolic process (GO:0009437)	0.0279178	0.388697	0	0	3.87054	13.8507	CPT1A;TMLHE;CPT2;BBOX1;CPT1C
cellular response to fluid shear stress (GO:0071498)	0.0279178	0.388697	0	0	3.87054	13.8507	MEF2C;MAPK7;HAS2;ASS1;MAP2K5
glomerular visceral epithelial cell differentiation (GO:0072112)	0.0279178	0.388697	0	0	3.87054	13.8507	JAG1;NPHS1;BASP1;PTPRO;PROM1
magnesium ion transport (GO:0015693)	0.0279178	0.388697	0	0	3.87054	13.8507	NIPAL4;TUSC3;NIPA1;SLC41A1;CNNM4
negative regulation of calcineurin-mediated signaling (GO:0106057)	0.0279178	0.388697	0	0	3.87054	13.8507	PRNP;ACTN3;ATP2B4;HOMER3;MYOZ1
negative regulation of calcineurin-NFAT signaling cascade (GO:0070885)	0.0279178	0.388697	0	0	3.87054	13.8507	PRNP;ACTN3;ATP2B4;HOMER3;MYOZ1
negative regulation of hemostasis (GO:1900047)	0.0279178	0.388697	0	0	3.87054	13.8507	VTN;PROC;SERPINE2;APOE;CD34
positive regulation of sodium ion transmembrane transport (GO:1902307)	0.0279178	0.388697	0	0	3.87054	13.8507	WNK2;FXYD1;ATP1B2;NOS1;ATP1B1
positive regulation of vascular permeability (GO:0043117)	0.0279178	0.388697	0	0	3.87054	13.8507	TGFB1;ANGPT1;TRPV4;PDE3A;TJP3
regulation of astrocyte differentiation (GO:0048710)	0.0279178	0.388697	0	0	3.87054	13.8507	EPHA4;IL6;SERPINE2;NOG;HES1
regulation of hemopoiesis (GO:1903706)	0.0279178	0.388697	0	0	3.87054	13.8507	MAFB;PRKCB;PTN;IL17D;MYSM1
regulation of sequestering of calcium ion (GO:0051282)	0.0279178	0.388697	0	0	3.87054	13.8507	RYR2;CASQ2;PTK2B;CASQ1;TRDN
negative regulation of anoikis (GO:2000811)	0.028044	0.388697	0	0	3.25172	11.6216	TLE1;SRC;CAV1;SNAI2;ZNF304;PTK2
negative regulation of wound healing (GO:0061045)	0.0280608	0.388697	0	0	2.43969	8.71796	SLC12A2;VTN;PROC;SERPINE2;CD109;APOE;MYOZ1;CD34;AJAP1
cytoskeleton organization (GO:0007010)	0.0288649	0.388697	0	0	1.57631	5.5882	CCL13;MAST4;MAST3;THY1;LIMD1;RND2;RND3;PLD2;CECR2;FGD4;EPB41L3;PACSIN2;PLCE1;CCL2;APOE;PDZD8;KRT4;TPM1;RHOG;KRT13;RANBP9;RHOD;ARHGAP10;DES;PALLD;KRT16;RHOU
inositol phosphate metabolic process (GO:0043647)	0.0289535	0.388697	0	0	2.01452	7.13555	IPPK;MIOX;ISYNA1;INPPL1;PLD4;ITPKC;PPIP5K1;INPP5D;INPP5J;PLCE1;PLCH1;PLCD4;PLCD1
positive regulation of blood vessel endothelial cell migration (GO:0043536)	0.0289535	0.388697	0	0	2.01452	7.13555	MAP3K3;CD40;FGFBP1;ANXA1;TGFB1;ANGPT1;PDPK1;PDGFB;HSPB1;SRPX2;AKT3;RHOJ;HMOX1
regulation of interleukin-10 production (GO:0032653)	0.0289535	0.388697	0	0	2.01452	7.13555	SYK;TSLP;NOD2;PDCD1LG2;DLL1;IL6;TYROBP;CLEC7A;IL23A;LGALS9;CD46;CD34;TRIB2
regulation of interleukin-2 production (GO:0032663)	0.0289535	0.388697	0	0	2.01452	7.13555	CD86;PRNP;ANXA1;LAPTM5;IL1A;ZFP36;CD4;NAV3;CLEC7A;PDE4B;HOMER3;CD34;SPTBN1
response to molecule of bacterial origin (GO:0002237)	0.0291838	0.388697	0	0	1.77578	6.27585	IL10;GGT5;NOS2;F2R;SMAD6;TRIM6;FER;IL6;SLPI;IL12A;IRF5;LGALS9;NOS1;S100A14;TRIB1;S100A9;S100A8;S100A7
cellular response to growth factor stimulus (GO:0071363)	0.0292548	0.388697	0	0	1.48936	5.25997	RAMP2;PDGFB;HSPB1;ZFP36;RAP1A;MAPK7;IBSP;HYAL1;ERBB2;ANKRD1;CCL2;HAS2;NOS1;MAP2K5;WNT4;MEF2C;TGFB1;ANXA1;PDPK1;SPHK1;WNT5A;DAB2IP;WNT7A;ERN1;BMP4;CILP;PDE3A;MT1G;SNAI2;GAS1;RAPGEF2;MAPT;VSTM2A;TDGF1
heart morphogenesis (GO:0003007)	0.0294544	0.388697	0	0	1.94713	6.86347	MYBPC3;RYR2;LEFTY1;TGFB2;NOG;TBX19;PTK2;TBX2;SOX17;SYNPO2L;TBX20;ANKRD1;TCAP;HES1
canonical Wnt signaling pathway (GO:0060070)	0.0294978	0.388697	0	0	1.80851	6.37218	RARG;TCF7L1;FZD2;WNT3A;LRRK2;CAV1;WNT5A;AXIN1;WNT9B;WNT7A;WNT9A;PORCN;SFRP2;FRZB;DVL2;RAB5A;WNT4
negative regulation of transforming growth factor beta receptor signaling pathway (GO:0030512)	0.0294978	0.388697	0	0	1.80851	6.37218	TGFB1;PDPK1;TGFB1I1;CAV1;CIDEA;SMAD6;ASPN;VASN;PBLD;EID2;BAMBI;PEG10;CD109;PRDM16;EMILIN1;PPARA;FBN1
antigen processing and presentation of lipid antigen via MHC class Ib (GO:0048003)	0.0295908	0.388697	0	0	8.12532	28.6035	CD1E;CD1C;CD1A
antigen processing and presentation, endogenous lipid antigen via MHC class Ib (GO:0048006)	0.0295908	0.388697	0	0	8.12532	28.6035	CD1E;CD1C;CD1A
antigen processing and presentation, exogenous lipid antigen via MHC class Ib (GO:0048007)	0.0295908	0.388697	0	0	8.12532	28.6035	CD1E;CD1C;CD1A
caveola assembly (GO:0070836)	0.0295908	0.388697	0	0	8.12532	28.6035	CAV2;CAV1;PACSIN2
copper ion import (GO:0015677)	0.0295908	0.388697	0	0	8.12532	28.6035	STEAP3;ATP7B;STEAP4
embryonic skeletal joint morphogenesis (GO:0060272)	0.0295908	0.388697	0	0	8.12532	28.6035	COL2A1;OSR1;NOG
hemoglobin metabolic process (GO:0020027)	0.0295908	0.388697	0	0	8.12532	28.6035	ALAS2;INHBA;INHA
histone citrullination (GO:0036414)	0.0295908	0.388697	0	0	8.12532	28.6035	PADI2;PADI4;PADI1
insulin metabolic process (GO:1901142)	0.0295908	0.388697	0	0	8.12532	28.6035	ERN1;CELA2A;IDE
leucine catabolic process (GO:0006552)	0.0295908	0.388697	0	0	8.12532	28.6035	MCCC2;HMGCL;IVD
negative regulation of cardiac muscle cell proliferation (GO:0060044)	0.0295908	0.388697	0	0	8.12532	28.6035	RBP4;NOG;TBX5
negative regulation of gonadotropin secretion (GO:0032277)	0.0295908	0.388697	0	0	8.12532	28.6035	GJA1;INHBA;INHA
negative regulation of mast cell activation involved in immune response (GO:0033007)	0.0295908	0.388697	0	0	8.12532	28.6035	FER;ENPP3;LGALS9
negative regulation of protein polyubiquitination (GO:1902915)	0.0295908	0.388697	0	0	8.12532	28.6035	PARP10;GPS2;TRIM44
negative regulation of sphingolipid biosynthetic process (GO:0090155)	0.0295908	0.388697	0	0	8.12532	28.6035	ABCA2;SPHK1;ORMDL3
peptidyl-lysine oxidation (GO:0018057)	0.0295908	0.388697	0	0	8.12532	28.6035	LOX;LOXL3;LOXL4
positive regulation of 3'-UTR-mediated mRNA stabilization (GO:1905870)	0.0295908	0.388697	0	0	8.12532	28.6035	ELAVL4;LARP4B;RBM24
positive regulation of membrane permeability (GO:1905710)	0.0295908	0.388697	0	0	8.12532	28.6035	HEBP2;LAPTM5;JAM3
positive regulation of protein localization to synapse (GO:1902474)	0.0295908	0.388697	0	0	8.12532	28.6035	WNT5A;WNT7A;MAPT
positive regulation of the force of heart contraction (GO:0098735)	0.0295908	0.388697	0	0	8.12532	28.6035	RYR2;NOS1;SLC8A1
protein citrullination (GO:0018101)	0.0295908	0.388697	0	0	8.12532	28.6035	PADI2;PADI4;PADI1
regulation of chloride transport (GO:2001225)	0.0295908	0.388697	0	0	8.12532	28.6035	PRNP;ATP8B1;GABRE
regulation of glial cell migration (GO:1903975)	0.0295908	0.388697	0	0	8.12532	28.6035	CX3CR1;GPR183;ATP1B2
regulation of growth rate (GO:0040009)	0.0295908	0.388697	0	0	8.12532	28.6035	NOTCH2;RFTN1;BNIPL
regulation of guanylate cyclase activity (GO:0031282)	0.0295908	0.388697	0	0	8.12532	28.6035	NOS2;GUCA1A;NOS1
regulation of microglial cell mediated cytotoxicity (GO:1904149)	0.0295908	0.388697	0	0	8.12532	28.6035	CX3CR1;SPI1;TYROBP
regulation of postsynaptic density organization (GO:1905874)	0.0295908	0.388697	0	0	8.12532	28.6035	ABI3;CRIPT;LRRC4B
regulation of sterol transport (GO:0032371)	0.0295908	0.388697	0	0	8.12532	28.6035	OSBPL6;APOC1;APOA4
response to acetylcholine (GO:1905144)	0.0295908	0.388697	0	0	8.12532	28.6035	ROCK2;CHRNA7;ATP2B4
tonic smooth muscle contraction (GO:0014820)	0.0295908	0.388697	0	0	8.12532	28.6035	EDNRA;EDN2;MYLK
actin cytoskeleton reorganization (GO:0031532)	0.029674	0.388697	0	0	1.84683	6.49621	FARP2;RALA;ANXA1;CXADR;NRK;ANTXR1;SYDE1;FGF7;RAP2A;FER;EFS;TRPV4;FLNA;THSD7A;WHAMM;PDLIM4
muscle organ development (GO:0007517)	0.0296751	0.388697	0	0	1.89231	6.65609	MEF2C;TAGLN;TCF12;FHL3;ZBTB42;CXCL10;SGCD;SGCA;SPEG;COL6A3;ITGA7;ANKRD2;MKX;VAMP5;FKTN
Ras protein signal transduction (GO:0007265)	0.0301247	0.393567	0	0	1.51668	5.31204	CDKN1A;RALA;ROCK2;PLD1;RASGRP2;AIF1;RERG;RAP1B;RAP1A;ARHGDIB;PDPN;PLCE1;ZNF304;WASF1;FARP2;USP8;NGFR;HACE1;PLK2;RHOG;RHOD;ADRA2A;TIAM1;RAP2A;COL1A2;RAP2B;CDC42EP1;CDH13;RAPGEF2;TAX1BP3;KRAS
cellular response to vascular endothelial growth factor stimulus (GO:0035924)	0.0305253	0.395733	0	0	2.25917	7.88268	ERN1;RAMP2;ANXA1;SPHK1;DAB2IP;HSPB1;VEGFC;GAS1;MT1G;PGF
positive regulation of calcium ion transport into cytosol (GO:0010524)	0.0305253	0.395733	0	0	2.25917	7.88268	CXCL10;RAMP3;TRPC3;PDPK1;CAV1;TRPC1;F2R;AKAP6;THY1;CASQ1
positive regulation of release of sequestered calcium ion into cytosol (GO:0051281)	0.0305253	0.395733	0	0	2.25917	7.88268	CXCL10;JPH2;P2RY6;PDPK1;TRPC1;F2R;AKAP6;THY1;CASQ1;TRDN
negative regulation of growth (GO:0045926)	0.0307009	0.396991	0	0	1.55132	5.40398	NOTCH2;CDA;CDKN1A;MT1M;WFDC1;PTPRJ;RERG;GJA1;SOX17;HYAL1;FRZB;GNG4;SERTAD2;DACT3;SH3BP4;TGFB2;TGFB1;INHBA;ALOX15B;PML;SFRP2;MT1F;MT1G;SCGB3A1;MT1H;FGFR3;FBP1;MT1E
negative regulation of multicellular organismal process (GO:0051241)	0.0307967	0.397214	0	0	1.40657	4.89535	SPI1;ROCK2;LAMA4;PTPRO;TACSTD2;LRP4;ADM;BRCA2;ROBO1;CRHBP;GJA1;RGS2;GPNMB;ARHGDIB;TIMP1;IL10;MEF2C;TGFB1;ACTN3;SFMBT1;F2R;CIDEA;WNT9B;DAB2IP;APOA2;ATP2B4;APOC3;APOA4;MCC;SMAD6;TBX5;DKK1;VASN;CLEC4A;BMP4;NLRP12;SFRP2;PROC;NOVA2;ALDH1A1;IL17D;LGR4;PFN2;ZNF750
negative regulation of ion transport (GO:0043271)	0.0313831	0.401703	0	0	2.55095	8.83007	PLN;ACTN2;WNK2;CASQ2;PTK2B;NOS1;GPM6B;ADRA2A
outflow tract septum morphogenesis (GO:0003148)	0.0313831	0.401703	0	0	2.55095	8.83007	ROBO2;BMP4;NRP2;TGFB2;TBX20;SMAD6;ROBO1;TBX2
regulation of cardiac muscle cell action potential (GO:0098901)	0.0313831	0.401703	0	0	2.55095	8.83007	DSP;RYR2;CXADR;CAV1;NOS1AP;PKP2;DSC2;TRPM4
regulation of protein tyrosine kinase activity (GO:0061097)	0.032222	0.4114	0	0	2.13025	7.31764	EPHA4;PRNP;RAP2B;DLG3;CAV1;IL34;PDGFB;NOX4;THY1;LRP8;AGT
defense response to bacterium (GO:0042742)	0.0330474	0.420876	0	0	1.44598	4.93051	WFDC12;COLEC12;PGLYRP4;PGLYRP3;PGLYRP2;DEFB1;NLRC4;NOD2;WFDC5;DMBT1;RNASE7;S100A12;IL12A;PI3;S100A14;RPL39;KRT6A;MBL2;GBP6;GSDMC;GSDMB;GSDMA;FCER1G;SYK;NOS2;RNASE6;IL6;TF;SLPI;NLRP10;IL23A;SEMG1;BPI;TLR6;S100A9;S100A8;S100A7
cellular response to calcium ion (GO:0071277)	0.0336375	0.423207	0	0	1.77363	6.01634	CPNE9;RYR1;SYT5;MEF2C;SYT3;CPNE6;WNT5A;ALOX15;GUCA1A;SYT15;RASGRP2;SYT8;RYR3;CRHBP;NEUROD2;ACER1;DPEP1
peptidyl-tyrosine phosphorylation (GO:0018108)	0.0336375	0.423207	0	0	1.77363	6.01634	PDGFRB;EPHA4;SRMS;SYK;SRC;PDGFB;AATK;PRLR;TTBK1;PTK2;FER;EFEMP1;ABI3;ERBB2;PTK2B;EPHB2;FGFR3
synapse assembly (GO:0007416)	0.0336375	0.423207	0	0	1.77363	6.01634	GABRA2;NLGN4Y;NLGN4X;BDNF;WNT3A;WNT5A;LGI2;LRRC4;WNT7A;PCDHB10;POU4F1;LRRTM3;SLITRK1;DNER;SLITRK6;PCDHB5;PLXNB2
receptor internalization (GO:0031623)	0.0339603	0.423207	0	0	1.95844	6.62455	RAMP2;FCER1G;CALCRL;RAMP3;SYK;CAV1;ADM;DNM2;RAB31;CXCR2;LDLRAP1;RAB5A;PICALM
regulation of smooth muscle cell proliferation (GO:0048660)	0.0339603	0.423207	0	0	1.95844	6.62455	PDGFRB;NDRG4;ELN;IL18;PDGFB;AIF1;EREG;BMP4;IL6;CDH13;HMOX1;IL12A;TRIB1
secondary alcohol metabolic process (GO:1902652)	0.0339603	0.423207	0	0	1.95844	6.62455	ABCA1;STARD3;IDH2;APOA2;APOA4;CLN6;SULT2B1;CYP11A1;ANGPTL3;APOF;APOE;LDLRAP1;APOB
positive regulation of leukocyte chemotaxis (GO:0002690)	0.0342391	0.423207	0	0	1.89834	6.40574	EDN2;IL34;VEGFC;PTN;AIF1;PGF;PTK2;CXCL10;IL6;CXCL12;IL12A;LGALS9;S100A14;S100A7
regulation of potassium ion transmembrane transport (GO:1901379)	0.0342391	0.423207	0	0	1.89834	6.40574	KCNE2;KCNJ10;CAV1;KCNJ15;KCNJ16;AKAP6;WWP2;GNG2;KCNQ1;KCNMB1;KCNMA1;NOS1AP;FLNA;KCNN1
long-chain fatty acid biosynthetic process (GO:0042759)	0.0347028	0.423207	0	0	2.32338	7.80873	CYP2C8;ASAH2;ALOX15;ALOX12;ALOX12B;LTA4H;LTC4S;ALOXE3;ALOX15B
positive regulation of lipid kinase activity (GO:0090218)	0.0347028	0.423207	0	0	2.32338	7.80873	PDGFRB;TGFB1;PDGFB;PTK2B;TNFAIP8L3;NOD2;CCL19;FGFR3;PTK2
regulation of macrophage activation (GO:0043030)	0.0347028	0.423207	0	0	2.32338	7.80873	MFHAS1;IL6;LRFN5;SPHK1;WNT5A;IL31RA;BPI;TLR6;CD200
focal adhesion assembly (GO:0048041)	0.0347371	0.423207	0	0	2.70999	9.10543	ACTN3;ACTN2;SRC;THY1;WHAMM;RHOD;FERMT2
negative regulation of reproductive process (GO:2000242)	0.0347371	0.423207	0	0	2.70999	9.10543	NPPC;GJA1;ASTL;DUSP1;ARHGDIB;SEMG1;TIMP1
positive regulation of vascular associated smooth muscle cell proliferation (GO:1904707)	0.0347371	0.423207	0	0	2.70999	9.10543	IL10;ERN1;GJA1;P2RY6;MMP2;PDGFB;LDLRAP1
regulation of cardiac muscle cell proliferation (GO:0060043)	0.0347371	0.423207	0	0	2.70999	9.10543	MEF2C;RBP4;NOG;TBX20;PIM1;TBX5;TBX2
regulation of cholesterol metabolic process (GO:0090181)	0.0347371	0.423207	0	0	2.70999	9.10543	SEC14L2;ABCA2;SREBF1;DGKQ;APOE;LDLRAP1;FMO5
regulation of lipid catabolic process (GO:0050994)	0.0347371	0.423207	0	0	2.70999	9.10543	APOC1;APOA2;CIDEA;ANGPTL3;APOC3;APOA5;ADRA2A
regulation of lipoprotein lipase activity (GO:0051004)	0.0347371	0.423207	0	0	2.70999	9.10543	APOC2;APOC1;ANGPTL3;APOC3;APOA4;ANGPTL4;APOA5
positive regulation of protein serine/threonine kinase activity (GO:0071902)	0.0352552	0.428487	0	0	1.58862	5.31416	PDGFRB;CD40;TGFB1;SRC;LRRK2;IL34;WNT5A;DIRAS2;PDGFB;ATP2B4;DAB2IP;HMGA2;PARP16;MST1R;NOD2;ADRA2A;ROBO1;TCL1B;TCL1A;EPGN;ERBB2;S100A12;RAPGEF2;FERMT2
positive regulation of cell projection organization (GO:0031346)	0.0362721	0.431318	0	0	1.55097	5.1441	ROBO2;NDRG4;PTN;ROBO1;SNX3;RAP1A;FUT9;SLITRK1;DPYSL3;DVL2;MAP6;PTK2B;APOE;PLXNA4;NGFR;CAMK1D;BDNF;WNT5A;DAB2IP;ZNF804A;ATP1B2;TIAM1;PLXNB2;RAPGEF2;ITGA6;S100A9
epithelial cell differentiation (GO:0030855)	0.0364315	0.431318	0	0	1.60037	5.30093	FN3K;CPT1A;TAGLN;JAG1;ANXA1;KRT4;KRT3;SPINK5;FSTL1;BMP4;RAB10;DAB2;UPK1B;MAF;SCUBE1;UPK1A;DMBT1;PTER;BASP1;ZNF703;RHCG;CCNO;CTSB
regulation of protein localization to plasma membrane (GO:1903076)	0.0366092	0.431318	0	0	1.69001	5.58962	PRKCH;RAMP3;TGFB1;PDPK1;STAC;RHOG;ATP2B4;ACTB;CLIP3;DAB2;ABI3;STAC2;PTPN9;EPHB2;LDLRAP1;RHOQ;SPTBN1;ARF6;PICALM
regulation of ion transmembrane transport (GO:0034765)	0.0369484	0.431318	0	0	2.16867	7.15278	KCNE2;KCNJ10;KCNJ11;KCNJ13;KCNQ1;KCNJ15;CASQ2;KCNJ16;AKAP6;WWP2
regulation of phosphatidylinositol 3-kinase activity (GO:0043551)	0.0369484	0.431318	0	0	2.16867	7.15278	PDGFRB;TGFB1;PDGFB;DAB2IP;PTK2B;TNFAIP8L3;NOD2;CCL19;FGFR3;PTK2
regulation of cellular component organization (GO:0051128)	0.0373179	0.431318	0	0	1.49438	4.91395	ROCK2;STON1;WFDC1;STON2;RASGRP2;RAP1B;RAP1A;NCLN;PACSIN2;MUC12;AP2S1;PLCE1;SPOCK1;APOE;CISH;WNT3A;SPHK1;WNT5A;DAB2IP;HIP1R;SNCAIP;AGT;HCFC1;GFAP;CDH13;RAPGEF2;SGK3;RAB17;RAB5A;PICALM
positive regulation of lymphocyte proliferation (GO:0050671)	0.037442	0.431318	0	0	1.71327	5.62802	CD86;CD40;MEF2C;ANXA1;VCAM1;CD70;IL18;PDCD1LG2;AIF1;CCDC88B;IL6;IL23A;CD209;GPR183;IL12A;CCL19;EPHB2;CD46
cellular transition metal ion homeostasis (GO:0046916)	0.0376114	0.431318	0	0	1.61339	5.29265	PRNP;ALAS2;ABCB7;SLC31A1;MT1M;IREB2;SLC40A1;NEDD8;ATOX1;TF;ATP7B;HEPHL1;TFR2;BOLA2;SLC39A6;MT1F;ATP6V0A2;MT1G;HMOX1;MT1H;PRND;MT1E
aorta morphogenesis (GO:0035909)	0.0377646	0.431318	0	0	2.95593	9.68477	PDGFRB;TFAP2B;EFEMP2;JAG1;MYLK;TBX2
cell surface receptor signaling pathway involved in heart development (GO:0061311)	0.0377646	0.431318	0	0	2.95593	9.68477	NOTCH2;BMP4;JAG1;TGFB1;NOG;SNAI2
copper ion homeostasis (GO:0055070)	0.0377646	0.431318	0	0	2.95593	9.68477	PRNP;ATP7B;SLC31A1;COMMD1;PRND;ATOX1
muscle tissue morphogenesis (GO:0060415)	0.0377646	0.431318	0	0	2.95593	9.68477	BMP4;EFEMP2;TBX20;ANKRD1;TCAP;MYLK
negative regulation of vascular associated smooth muscle cell proliferation (GO:1904706)	0.0377646	0.431318	0	0	2.95593	9.68477	IL10;CNN1;CDKN1A;MEF2C;EFEMP2;TPM1
positive regulation of stem cell differentiation (GO:2000738)	0.0377646	0.431318	0	0	2.95593	9.68477	TGFB2;TCF15;TACSTD2;PTN;TBX5;RBM24
reverse cholesterol transport (GO:0043691)	0.0377646	0.431318	0	0	2.95593	9.68477	ABCA1;APOC2;APOA2;APOC3;APOA4;APOE
regulation of GTPase activity (GO:0043087)	0.0380883	0.431318	0	0	1.41236	4.61537	CCL13;CD40;LRRK2;RGS16;THY1;RASGRP2;RAP1GAP;ARHGAP12;FGD4;RAP1A;CCL8;CHN1;ERBB2;CCL2;SH3BP4;CCL19;RAB11FIP2;PLXNA4;CCL16;MAP4K4;ARFGEF1;CCL25;EPHA4;CCL23;CAV2;ODAM;F2R;DAB2IP;ADAP1;PTK2;VAV2;ADCYAP1;RGS10;PLXNB2;RAPGEF2;ITGA6;FERMT2;PICALM;CCL26
positive regulation of epithelial cell proliferation (GO:0050679)	0.0383728	0.431318	0	0	1.52677	4.9779	NOTCH2;ECM1;NRP2;PDGFB;LAMC1;NOD2;PTN;THBS4;TGM1;FGF7;HYAL1;AKT3;ZNF703;ERBB2;ZNF304;EGFL7;ODAM;OSR1;WNT5A;VEGFC;WNT7A;PGF;BMP4;CRNN;EPGN;CDH13;CCL26
positive regulation of cation channel activity (GO:2001259)	0.0383826	0.431318	0	0	2.05667	6.70506	JPH2;P2RY6;GALR2;ACTN2;STAC;STAC2;CCL2;AKAP6;CASQ1;EPHB2;TRDN
positive regulation of ossification (GO:0045778)	0.0383826	0.431318	0	0	2.05667	6.70506	BMP4;KL;MEF2C;TGFB2;TGFB1;OSR1;WNT5A;PTN;SLC8A1;GPM6B;WNT4
positive regulation of wound healing (GO:0090303)	0.0383826	0.431318	0	0	2.05667	6.70506	ARFGEF1;VTN;ANXA1;CLEC7A;F2R;ST3GAL4;ENPP4;ADRA2A;PTK2;FERMT2;MYLK
bundle of His cell to Purkinje myocyte communication (GO:0086069)	0.0385762	0.431318	0	0	4.33413	14.1081	DSP;PKP2;TBX5;DSC2
cellular response to muramyl dipeptide (GO:0071225)	0.0385762	0.431318	0	0	4.33413	14.1081	LDOC1;NOD2;VIM;CHMP5
complement activation, classical pathway (GO:0006958)	0.0385762	0.431318	0	0	4.33413	14.1081	C1QB;C1QA;C1S;C1R
endochondral ossification (GO:0001958)	0.0385762	0.431318	0	0	4.33413	14.1081	BMP4;MEF2C;INPPL1;FGFR3
glomerular filtration (GO:0003094)	0.0385762	0.431318	0	0	4.33413	14.1081	TBC1D8B;MCAM;XPNPEP3;CD34
inositol metabolic process (GO:0006020)	0.0385762	0.431318	0	0	4.33413	14.1081	IPPK;MIOX;ISYNA1;PPIP5K1
lipoprotein metabolic process (GO:0042157)	0.0385762	0.431318	0	0	4.33413	14.1081	APOA2;APOA4;APOE;APOA5
negative regulation of nitric oxide biosynthetic process (GO:0045019)	0.0385762	0.431318	0	0	4.33413	14.1081	ROCK2;CAV1;ATP2B4;CD34
negative regulation of nitric oxide metabolic process (GO:1904406)	0.0385762	0.431318	0	0	4.33413	14.1081	ROCK2;CAV1;ATP2B4;CD34
peptidyl-cysteine modification (GO:0018198)	0.0385762	0.431318	0	0	4.33413	14.1081	NOS2;NOS1;S100A9;S100A8
regulation of aspartic-type endopeptidase activity involved in amyloid precursor protein catabolic process (GO:1902959)	0.0385762	0.431318	0	0	4.33413	14.1081	EPHA4;ROCK2;SORL1;PICALM
regulation of respiratory burst (GO:0060263)	0.0385762	0.431318	0	0	4.33413	14.1081	CAMK1D;CLEC7A;NOXA1;NOXO1
response to vitamin (GO:0033273)	0.0385762	0.431318	0	0	4.33413	14.1081	CYP24A1;KYNU;ALPL;AQP3
synapse pruning (GO:0098883)	0.0385762	0.431318	0	0	4.33413	14.1081	C1QB;CX3CR1;C1QA;DKK1
very-low-density lipoprotein particle remodeling (GO:0034372)	0.0385762	0.431318	0	0	4.33413	14.1081	APOC2;APOA4;APOE;APOA5
regulation of chondrocyte differentiation (GO:0032330)	0.0393191	0.431318	0	0	2.40909	7.79591	GREM1;EFEMP1;TRPS1;MBOAT2;SNAI2;WNT9A;GDF5;PTHLH
regulation of potassium ion transmembrane transporter activity (GO:1901016)	0.0393191	0.431318	0	0	2.40909	7.79591	KCNG1;KCNE2;KCNS1;ACTN2;CASQ2;WWP2;ATP1B2;ATP1B1
chloride transmembrane transport (GO:1902476)	0.0395586	0.431318	0	0	1.9054	6.15438	GABRA2;SLC12A2;GABRA5;GABRA4;SLC1A1;ANO9;SLC1A3;SLC5A1;SLC6A1;GABRG1;SLC12A6;GABRE;SLC12A7
negative regulation of inflammatory response (GO:0050728)	0.0396172	0.431318	0	0	1.38237	4.46296	RAMP2;RAMP3;CALCRL;TNFAIP6;SRC;GPS2;ADM;PTH1R;ADCY6;PTHLH;ADCY5;CYSLTR1;GNG2;MAPK7;PRKAR2B;HRH2;GPR150;APOE;TNFAIP8L2;ENPP3;GPHA2;IL10;GGT5;SYK;PLK2;AVPR2;TAAR1;GIP;POMC;ADCYAP1;MFHAS1;CD200R1;NLRP12;IL6;LRFN5;FNDC4;PROC;ADM2;RLN2;DPEP1;GHRL;PPARA;CD200
cardiac cell development (GO:0055006)	0.0396683	0.431318	0	0	3.38652	10.929	CXADR;JAG1;TCAP;MYH11;SLC8A1
endochondral bone morphogenesis (GO:0060350)	0.0396683	0.431318	0	0	3.38652	10.929	BMP4;MEF2C;TRPV4;INPPL1;FGFR3
high-density lipoprotein particle assembly (GO:0034380)	0.0396683	0.431318	0	0	3.38652	10.929	ABCA1;APOA2;APOA4;APOE;APOA5
mature B cell differentiation involved in immune response (GO:0002313)	0.0396683	0.431318	0	0	3.38652	10.929	NOTCH2;IL6;GPR183;PTK2B;DLL1
negative regulation of myoblast differentiation (GO:0045662)	0.0396683	0.431318	0	0	3.38652	10.929	BMP4;TGFB1;PRICKLE1;ANKRD2;DLL1
negative regulation of potassium ion transport (GO:0043267)	0.0396683	0.431318	0	0	3.38652	10.929	ACTN2;CAV1;CASQ2;PTK2B;NOS1
positive regulation of calcium ion import (GO:0090280)	0.0396683	0.431318	0	0	3.38652	10.929	PDGFRB;RAMP3;CXCL12;PDGFB;CCL2
regulation of membrane repolarization (GO:0060306)	0.0396683	0.431318	0	0	3.38652	10.929	KCNE2;CAV1;KCNQ1;CASQ2;AKAP6
relaxation of cardiac muscle (GO:0055119)	0.0396683	0.431318	0	0	3.38652	10.929	RGS2;PLN;ATP1A2;ATP1B1;SLC8A1
response to muramyl dipeptide (GO:0032495)	0.0396683	0.431318	0	0	3.38652	10.929	LDOC1;IRF5;NOD2;VIM;CHMP5
glycosaminoglycan biosynthetic process (GO:0006024)	0.0417251	0.452708	0	0	1.59179	5.05655	CHST9;CHST6;HS3ST3A1;ANGPT1;LUM;SDC2;XYLT2;BGN;HS3ST6;HS6ST2;DCN;NDST1;BCAN;HYAL1;DSE;B3GNT4;ST3GAL4;HAS3;CHST1;HAS2;CHSY3;B4GALT4
proteolysis (GO:0006508)	0.0421191	0.454606	0	0	1.31778	4.17375	MIPEP;CPXM2;SPPL2B;SPPL2A;PLAT;IDE;PCSK7;APEH;CPZ;SPPL3;CNDP1;ENDOU;NPEPPS;CASP7;PLAU;ANPEP;CTSK;LONP1;CPXM1;TPSAB1;PGPEP1;CTSB;CPA2;CELA2A;MMP2;ADAM10;TMPRSS11D;AFG3L2;KEL;FOLH1;MMP16;MMP15;MMP23B;CELA3A;CELA3B;HTRA1;TMPRSS2;NEDD8;PRCP;AEBP1;LRP8;ADAMTS13;PRSS50;DPP8;NAALAD2;CPA4;GGT5;KLK13;KLK12;CAPN13;CAPN14;PROC;FAP;XPNPEP3;FBXL2;METAP2
positive regulation of interleukin-6 production (GO:0032755)	0.0421572	0.454606	0	0	1.68363	5.33096	SYK;NOS2;TSLP;F2R;WNT5A;TWIST1;NOD2;AIF1;EREG;IL1A;IL6;TYROBP;NLRP10;CLEC7A;TLR7;LGALS9;TLR6;IL17D
cardiac muscle cell action potential involved in contraction (GO:0086002)	0.0423496	0.454606	0	0	2.21764	7.01173	GJC1;RYR2;GJA1;KCNE2;KCNQ1;PKP2;KCNA5;FGF12;CACNA1G
negative regulation of osteoblast differentiation (GO:0045668)	0.0423496	0.454606	0	0	2.21764	7.01173	GDF10;GREM1;BAMBI;NOG;TWIST2;TWIST1;LIMD1;SMAD6;TRPM4
triglyceride homeostasis (GO:0070328)	0.0423496	0.454606	0	0	2.21764	7.01173	APOC2;IL18;ANGPTL3;ACSM2A;APOC3;APOA4;APOE;ANGPTL4;APOA5
myeloid leukocyte differentiation (GO:0002573)	0.0431689	0.462419	0	0	1.70773	5.36678	FARP2;BATF2;CDKN1A;CSF3;SPI1;PDE1B;IL31RA;DHRS2;PML;BMP4;CD4;TYROBP;OSTM1;GPR183;MT1G;LGALS9;CCL19
ERBB signaling pathway (GO:0038127)	0.0440809	0.467538	0	0	1.73571	5.41843	PTPN18;DGKD;TGFB1;PDPK1;SRC;NRG2;PTK2;EREG;EPGN;EFEMP1;ERBB2;REPS2;PLCE1;PTK2B;TDGF1;FAM83A
cyclic-nucleotide-mediated signaling (GO:0019935)	0.0442484	0.467538	0	0	2.08514	6.50132	RIMS2;ADCYAP1;MAPK7;DGKQ;PDE3A;RAPGEF2;AKAP6;DEFB1;APOE;CAP2
transferrin transport (GO:0033572)	0.0442484	0.467538	0	0	2.08514	6.50132	STEAP3;TF;TFR2;ATP6V0A2;LMTK2;ATP6V0A4;ATP6V1E1;ATP6V1D;ATP6V1F;DNM2
negative regulation of biomineral tissue development (GO:0070168)	0.0442941	0.467538	0	0	2.52918	7.8832	GREM1;ECM1;TGFB1;ROCK2;PTK2B;ASPN;TRPM4
negative regulation of phosphate metabolic process (GO:0045936)	0.0442941	0.467538	0	0	2.52918	7.8832	BMP4;CDA;CDKN1A;CDKN2B;INHBA;DYNLL1;INHA
peptidyl-threonine dephosphorylation (GO:0035970)	0.0442941	0.467538	0	0	2.52918	7.8832	DUSP5;DUSP2;DUSP1;DUSP8;DUSP16;DUSP9;DUSP7
positive regulation of amyloid precursor protein catabolic process (GO:1902993)	0.0442941	0.467538	0	0	2.52918	7.8832	ABCA2;EPHA4;LRRTM3;ROCK2;CHRNA7;RANBP9;PICALM
heart contraction (GO:0060047)	0.0453178	0.476677	0	0	1.988	6.15098	MYBPC3;RYR2;SGCD;KCNQ1;TPM1;CASQ2;TCAP;ATP1A2;ATP1B1;SLC8A1;TRDN
positive regulation of interleukin-1 beta production (GO:0032731)	0.0454427	0.476677	0	0	1.80773	5.58824	EGR1;WNT5A;HSPB1;NLRC4;NOD2;IL6;NLRP12;TYROBP;CLEC7A;NLRP2;MNDA;LGALS9;TLR6;CCL19
Rho protein signal transduction (GO:0007266)	0.0454427	0.476677	0	0	1.80773	5.58824	NGFR;ROCK2;RHOG;RHOD;ADRA2A;COL1A2;ARHGDIB;RHOJ;PDPN;CDC42EP1;CDH13;RHOU;TAX1BP3;RHOV
regulation of epithelial cell migration (GO:0010632)	0.0457781	0.4792	0	0	1.85514	5.72117	TGFB2;SRC;TACSTD2;DAB2IP;PTN;MCC;PTK2;GLIPR2;HYAL1;RHOJ;PFN1;SASH1;PFN2
modulation of chemical synaptic transmission (GO:0050804)	0.0472006	0.490188	0	0	1.53228	4.67858	CX3CR1;NLGN4Y;SLC12A2;MEF2C;NLGN4X;BDNF;GRID1;CHRNA7;LRRK2;GRIK3;LRRC4;ATP1A2;CPLX2;BTBD9;SNCAIP;LRP8;RIMS2;GRM3;PSMC5;GRM7;EIF4EBP2;NPTX1;DLGAP3;DGKI
cellular response to lipopolysaccharide (GO:0071222)	0.0477857	0.490188	0	0	1.5012	4.56519	CD86;CX3CR1;NOD2;ZFP36;NLRP7;ANKRD1;PDE4B;CCL2;IL10;UPF1;MEF2C;TICAM2;TGFB1;WNT5A;IL18;DAB2IP;LDOC1;PDCD1LG2;CXCL10;IL1A;IL6;AXL;CARD17;BPI;VIM;CHMP5
regulation of epithelial cell proliferation (GO:0050678)	0.0478141	0.490188	0	0	1.58251	4.81153	CDKN2B;TGFB2;TGFB1;KRT4;ANGPT1;OSR1;DAB2IP;LAMC1;NOD2;MCC;GDF5;EREG;BMP4;EPB41L4B;FGF7;ZFP36;EPGN;SFRP2;HYAL1;ERBB2;ZNF304
positive regulation of calcium ion transmembrane transport (GO:1904427)	0.0484875	0.490188	0	0	2.28216	6.90683	CXCL10;RAMP3;PDPK1;TRPC1;F2R;AKAP6;THY1;CASQ1
regulation of cardiac muscle cell contraction (GO:0086004)	0.0484875	0.490188	0	0	2.28216	6.90683	DSP;RYR2;PLN;CAV1;PDE4B;PKP2;DSC2;TRPM4
regulation of cell junction assembly (GO:1901888)	0.0484875	0.490188	0	0	2.28216	6.90683	RAP1B;MEF2C;RAP1A;PRKCH;ROCK2;RAPGEF2;SNAI2;RAB17
negative regulation of epithelial cell proliferation (GO:0050680)	0.0485978	0.490188	0	0	1.67658	5.07029	CDKN2B;TGFB2;SPARC;TGFB1;KRT4;CAV2;CAV1;DAB2IP;BRCA2;MCC;GDF5;ROBO1;EREG;SFRP2;SNAI2;GHRL;APOE
positive regulation of cell motility (GO:2000147)	0.0493622	0.490188	0	0	1.35038	4.0627	ROCK2;SEMA3A;PDGFB;TWIST2;TWIST1;AIF1;MYLK;GPNMB;PLAU;CLEC7A;MGAT5;ZNF703;PDPN;HAS2;PTK2B;ZNF304;CCL19;EPHB2;MAP4K4;SERPINB3;PDGFRB;SEMA6C;TGFB1;SPHK1;CAV1;F2R;ADAM10;RHOD;PTK2;ADRA2A;TIAM1;DAB2;FER;CXCL12;SMO;ANGPTL3;PECAM1;SNAI2;CDH13;ITGA6;LGR6;TDGF1;FERMT2;CCL26
acidic amino acid transport (GO:0015800)	0.0493901	0.490188	0	0	2.70944	8.15002	GJA1;PRAF2;SLC1A1;SLC1A2;SLC1A3;SLC6A1
cellular response to zinc ion (GO:0071294)	0.0493901	0.490188	0	0	2.70944	8.15002	HVCN1;MT1M;MT1F;MT1G;MT1H;MT1E
embryonic digit morphogenesis (GO:0042733)	0.0493901	0.490188	0	0	2.70944	8.15002	OSR1;NOG;TWIST1;WNT7A;GLI3;TBX2
fluid transport (GO:0042044)	0.0493901	0.490188	0	0	2.70944	8.15002	AQP10;PDPN;AQP6;AQP4;AQP3;SLC26A6
positive regulation of amyloid-beta formation (GO:1902004)	0.0493901	0.490188	0	0	2.70944	8.15002	ABCA2;EPHA4;LRRTM3;ROCK2;CHRNA7;PICALM
positive regulation of extracellular matrix organization (GO:1903055)	0.0493901	0.490188	0	0	2.70944	8.15002	EFEMP2;IL6;TGFB1;PDPN;FSCN1;EMILIN1
positive regulation of glial cell differentiation (GO:0045687)	0.0493901	0.490188	0	0	2.70944	8.15002	TGFB1;SERPINE2;IL34;HES1;PTN;ZNF365
regulation of presynapse assembly (GO:1905606)	0.0493901	0.490188	0	0	2.70944	8.15002	LRFN5;WNT3A;SLITRK1;SLITRK3;WNT7A;LRRC4B
regulation of presynapse organization (GO:0099174)	0.0493901	0.490188	0	0	2.70944	8.15002	LRFN5;WNT3A;SLITRK1;SLITRK3;WNT7A;LRRC4B
regulation of transforming growth factor beta production (GO:0071634)	0.0493901	0.490188	0	0	2.70944	8.15002	TGFB2;FN1;LGALS9;CD46;CD34;CD200
water transport (GO:0006833)	0.0493901	0.490188	0	0	2.70944	8.15002	AQP10;PDPN;AQP6;AQP4;SLC5A1;AQP3
positive regulation of interleukin-10 production (GO:0032733)	0.051051	0.490188	0	0	2.1211	6.31011	IL6;SYK;TSLP;CLEC7A;IL23A;NOD2;LGALS9;CD46;CD34
regulation of chemotaxis (GO:0050920)	0.051051	0.490188	0	0	2.1211	6.31011	PDGFRB;TGFB1;GPR183;PDGFB;CCL19;ZSWIM4;AIF1;ZSWIM5;CCL26
regulation of NMDA receptor activity (GO:2000310)	0.051051	0.490188	0	0	2.1211	6.31011	CRHBP;MEF2C;DLG3;ACTN2;CCL2;PTK2B;OPRM1;EPHB2;GRIA4
regulation of interleukin-6 production (GO:0032675)	0.0517687	0.490188	0	0	1.51437	4.48401	IL10;TSLP;SYK;NOS2;F2R;WNT5A;TWIST1;NOD2;AIF1;EREG;IL1A;IL6;CD200R1;NLRP12;TYROBP;NLRP10;CLEC7A;BPI;TLR7;GHRL;LGALS9;TLR6;IL17D;CD200
positive regulation of cell junction assembly (GO:1901890)	0.0519113	0.490188	0	0	1.76558	5.22298	BDNF;CAV1;WNT7A;PTPRJ;IL1RAP;THY1;TBX5;AGT;SRPX2;GHRL;EPHB2;FERMT2;LRRC4B;MAP4K4
amylin receptor signaling pathway (GO:0097647)	0.0523884	0.490188	0	0	5.41656	15.9738	RAMP2;RAMP3;ADM
bundle of His cell-Purkinje myocyte adhesion involved in cell communication (GO:0086073)	0.0523884	0.490188	0	0	5.41656	15.9738	DSP;PKP2;DSC2
cellular response to granulocyte macrophage colony-stimulating factor stimulus (GO:0097011)	0.0523884	0.490188	0	0	5.41656	15.9738	CD4;ZFP36;PDE1B
cellular response to magnesium ion (GO:0071286)	0.0523884	0.490188	0	0	5.41656	15.9738	SLC41A1;FBP1;RYR3
contact inhibition (GO:0060242)	0.0523884	0.490188	0	0	5.41656	15.9738	FAP;SMO;PTPRJ
embryonic hindlimb morphogenesis (GO:0035116)	0.0523884	0.490188	0	0	5.41656	15.9738	RARG;OSR1;WNT7A
glomerular epithelial cell differentiation (GO:0072311)	0.0523884	0.490188	0	0	5.41656	15.9738	BASP1;PTPRO;PROM1
ISG15-protein conjugation (GO:0032020)	0.0523884	0.490188	0	0	5.41656	15.9738	UBA7;UBE2E1;UBE2E2
magnesium ion homeostasis (GO:0010960)	0.0523884	0.490188	0	0	5.41656	15.9738	TFAP2B;SLC41A1;CNNM4
negative regulation of Arp2/3 complex-mediated actin nucleation (GO:0034316)	0.0523884	0.490188	0	0	5.41656	15.9738	GMFG;PICK1;CTNNA2
negative regulation of cardiac muscle tissue growth (GO:0055022)	0.0523884	0.490188	0	0	5.41656	15.9738	RBP4;NOG;TBX5
negative regulation of establishment of protein localization to mitochondrion (GO:1903748)	0.0523884	0.490188	0	0	5.41656	15.9738	SIAH3;LRRK2;MAPT
negative regulation of lipoprotein particle clearance (GO:0010985)	0.0523884	0.490188	0	0	5.41656	15.9738	APOC2;APOC1;APOC3
negative regulation of morphogenesis of an epithelium (GO:1905331)	0.0523884	0.490188	0	0	5.41656	15.9738	BMP4;TACSTD2;TBX2
negative regulation of myeloid leukocyte mediated immunity (GO:0002887)	0.0523884	0.490188	0	0	5.41656	15.9738	CX3CR1;SPI1;LGALS9
negative regulation of triglyceride metabolic process (GO:0090209)	0.0523884	0.490188	0	0	5.41656	15.9738	APOC3;SORL1;PLIN5
negative regulation of trophoblast cell migration (GO:1901164)	0.0523884	0.490188	0	0	5.41656	15.9738	GJA1;ARHGDIB;TIMP1
nephron tubule development (GO:0072080)	0.0523884	0.490188	0	0	5.41656	15.9738	TFAP2B;MEF2C;OSR1
plasma membrane raft assembly (GO:0044854)	0.0523884	0.490188	0	0	5.41656	15.9738	CAV2;CAV1;PACSIN2
positive regulation of gap junction assembly (GO:1903598)	0.0523884	0.490188	0	0	5.41656	15.9738	CAV1;TBX5;AGT
positive regulation of killing of cells of other organism (GO:0051712)	0.0523884	0.490188	0	0	5.41656	15.9738	NOS2;SYK;CLEC7A
regulation of 3'-UTR-mediated mRNA stabilization (GO:1905868)	0.0523884	0.490188	0	0	5.41656	15.9738	ELAVL4;LARP4B;RBM24
regulation of adipose tissue development (GO:1904177)	0.0523884	0.490188	0	0	5.41656	15.9738	SPI1;SORL1;TRPM4
regulation of cellular response to hypoxia (GO:1900037)	0.0523884	0.490188	0	0	5.41656	15.9738	DDAH1;ROCK2;CD34
regulation of collagen fibril organization (GO:1904026)	0.0523884	0.490188	0	0	5.41656	15.9738	EFEMP2;EMILIN1;AEBP1
regulation of excitatory synapse assembly (GO:1904889)	0.0523884	0.490188	0	0	5.41656	15.9738	ABI3;WNT7A;LRRC4B
regulation of glomerular filtration (GO:0003093)	0.0523884	0.490188	0	0	5.41656	15.9738	F2R;PTPRO;PDGFB
regulation of serine-type endopeptidase activity (GO:1900003)	0.0523884	0.490188	0	0	5.41656	15.9738	ANXA8L1;SEMG1;ANXA8
release of sequestered calcium ion into cytosol by sarcoplasmic reticulum (GO:0014808)	0.0523884	0.490188	0	0	5.41656	15.9738	RYR1;RYR2;TRDN
renal filtration cell differentiation (GO:0061318)	0.0523884	0.490188	0	0	5.41656	15.9738	BASP1;PTPRO;PROM1
response to granulocyte macrophage colony-stimulating factor (GO:0097012)	0.0523884	0.490188	0	0	5.41656	15.9738	CD4;ZFP36;PDE1B
ruffle assembly (GO:0097178)	0.0523884	0.490188	0	0	5.41656	15.9738	AIF1;AIF1L;ARF6
phagosome maturation (GO:0090382)	0.052466	0.490188	0	0	2.00779	5.91814	RAB20;MREG;RAB31;RAB34;ATP6V0A2;ATP6V0A4;RAB38;ATP6V1E1;ATP6V1D;ATP6V1F
proton transmembrane transport (GO:1902600)	0.052466	0.490188	0	0	2.00779	5.91814	ATP4A;SLC36A2;COX15;HVCN1;ATP1A2;ATP6V0A4;ATP12A;OTOP2;OTOP3;ATP6V1F
positive regulation of protein localization to cell periphery (GO:1904377)	0.0526448	0.490188	0	0	1.80747	5.32153	PRKCH;RAMP3;PDPK1;EPB41;STAC;RHOG;ATP2B4;CLIP3;STAC2;PTPN9;EPHB2;SPTBN1;ARF6
regulation of release of sequestered calcium ion into cytosol (GO:0051279)	0.0526448	0.490188	0	0	1.80747	5.32153	PDPK1;TRPC1;F2R;AKAP6;THY1;TRDN;CXCL10;JPH2;JPH3;CASQ2;PTK2B;NOS1;CASQ1
positive regulation of ATPase activity (GO:0032781)	0.0530618	0.491022	0	0	1.92376	5.64872	MYBPC3;RYR2;DNAJB1;FXYD2;TPM1;ATP1B2;ALDOB;ATP1B1;DYNLL1;PFN1;PFN2
positive regulation of pathway-restricted SMAD protein phosphorylation (GO:0010862)	0.0530674	0.491022	0	0	1.85895	5.45825	GDF10;BMP4;LEFTY1;TGFB2;DAB2;TGFB1;RBPMS;GDF3;INHBA;INHA;GDF5;GDF7
carbohydrate transport (GO:0008643)	0.0539968	0.491022	0	0	3.01006	8.78586	AQP10;SLC2A2;SLC5A1;AQP3;SLC26A6
cellular copper ion homeostasis (GO:0006878)	0.0539968	0.491022	0	0	3.01006	8.78586	PRNP;ATP7B;SLC31A1;PRND;ATOX1
intestinal absorption (GO:0050892)	0.0539968	0.491022	0	0	3.01006	8.78586	KCNQ1;SLC2A2;SLC5A1;ADRA2A;SLC26A6
negative regulation of coagulation (GO:0050819)	0.0539968	0.491022	0	0	3.01006	8.78586	VTN;PROC;SERPINE2;APOE;CD34
negative regulation of smooth muscle cell migration (GO:0014912)	0.0539968	0.491022	0	0	3.01006	8.78586	MEF2C;NDRG4;TPM1;TRIB1;AIF1
positive regulation of potassium ion transmembrane transporter activity (GO:1901018)	0.0539968	0.491022	0	0	3.01006	8.78586	ACTN2;GALR2;FXYD2;ATP1B2;ATP1B1
positive regulation of superoxide anion generation (GO:0032930)	0.0539968	0.491022	0	0	3.01006	8.78586	TGFB1;TYROBP;SYK;CLEC7A;MAPT
positive regulation of T-helper cell differentiation (GO:0045624)	0.0539968	0.491022	0	0	3.01006	8.78586	CD86;ANXA1;MYB;IL18;CCL19
regulation of cAMP-dependent protein kinase activity (GO:2000479)	0.0539968	0.491022	0	0	3.01006	8.78586	PRKAR2B;PKIA;ATP2B4;RAPGEF2;PKIG
relaxation of muscle (GO:0090075)	0.0539968	0.491022	0	0	3.01006	8.78586	RGS2;PLN;ATP1A2;ATP1B1;SLC8A1
sequestering of extracellular ligand from receptor (GO:0035581)	0.0539968	0.491022	0	0	3.01006	8.78586	GREM1;NOG;CD46;FSTL1;FBN1
positive regulation of interleukin-17 production (GO:0032740)	0.0553879	0.491102	0	0	2.37096	6.86013	IL6;TGFB1;IL23A;SPHK1;RFTN1;IL18;NOD2
regulation of peptidase activity (GO:0052547)	0.0553879	0.491102	0	0	2.37096	6.86013	SERPINB3;CSTB;SERPINB4;CSTA;ECM1;CAV1;A2ML1
regulation of release of sequestered calcium ion into cytosol by sarcoplasmic reticulum (GO:0010880)	0.0553879	0.491102	0	0	2.37096	6.86013	RYR2;CASQ2;AKAP6;ATP1A2;CASQ1;SLC8A1;TRDN
regulation of SMAD protein signal transduction (GO:0060390)	0.0553879	0.491102	0	0	2.37096	6.86013	BMP4;DAB2;TGFB1;RBPMS;CILP;GDF5;PBLD
regulation of supramolecular fiber organization (GO:1902903)	0.0553879	0.491102	0	0	2.37096	6.86013	EFEMP2;MAP2;CHRNA7;MAP1A;AEBP1;APOE;MAPT
apical protein localization (GO:0045176)	0.0565311	0.491102	0	0	3.61156	10.3759	ATP8B1;MAL;ACTB;JAM3
cellular response to acetylcholine (GO:1905145)	0.0565311	0.491102	0	0	3.61156	10.3759	ROCK2;CHRNA7;ATP2B4;LYPD1
forelimb morphogenesis (GO:0035136)	0.0565311	0.491102	0	0	3.61156	10.3759	TFAP2B;OSR1;WNT7A;TBX5
L-glutamate transmembrane transport (GO:0015813)	0.0565311	0.491102	0	0	3.61156	10.3759	PRAF2;SLC1A1;SLC1A2;SLC1A3
negative regulation of cell adhesion mediated by integrin (GO:0033629)	0.0565311	0.491102	0	0	3.61156	10.3759	ACER2;MUC1;SNAI2;JAM3
negative regulation of heterotypic cell-cell adhesion (GO:0034115)	0.0565311	0.491102	0	0	3.61156	10.3759	IL10;IL1RN;MAPK7;MAP2K5
negative regulation of inclusion body assembly (GO:0090084)	0.0565311	0.491102	0	0	3.61156	10.3759	DNAJB1;DNAJB6;HSPA2;SORL1
negative regulation of leukocyte migration (GO:0002686)	0.0565311	0.491102	0	0	3.61156	10.3759	CD200R1;HMOX1;EMILIN1;CD200
phagosome-lysosome fusion (GO:0090385)	0.0565311	0.491102	0	0	3.61156	10.3759	RAB20;RAB34;PLA2G5;ARL8B
positive regulation by symbiont of entry into host (GO:0075294)	0.0565311	0.491102	0	0	3.61156	10.3759	CD4;LGALS1;TMPRSS2;LGALS9
positive regulation of cell activation (GO:0050867)	0.0565311	0.491102	0	0	3.61156	10.3759	SOX15;RPS6KA1;PLA2G4A;TTBK1
positive regulation of epidermis development (GO:0045684)	0.0565311	0.491102	0	0	3.61156	10.3759	BMP4;SULT2B1;TMEM79;SFN
positive regulation of keratinocyte migration (GO:0051549)	0.0565311	0.491102	0	0	3.61156	10.3759	EPB41L4B;FGF7;ARF6;MAP4K4
positive regulation of viral entry into host cell (GO:0046598)	0.0565311	0.491102	0	0	3.61156	10.3759	CD4;LGALS1;TMPRSS2;LGALS9
regulation of actin filament-based movement (GO:1903115)	0.0565311	0.491102	0	0	3.61156	10.3759	MYBPC3;PLN;PDPN;PDE4B
regulation of cell activation (GO:0050865)	0.0565311	0.491102	0	0	3.61156	10.3759	IL6;FCER1G;SYK;EMILIN1
regulation of cell-cell adhesion involved in gastrulation (GO:0070587)	0.0565311	0.491102	0	0	3.61156	10.3759	IL10;IL1RN;MAPK7;MAP2K5
regulation of glycoprotein biosynthetic process (GO:0010559)	0.0565311	0.491102	0	0	3.61156	10.3759	ABCA2;NECAB3;CCL19;FKTN
regulation of urine volume (GO:0035809)	0.0565311	0.491102	0	0	3.61156	10.3759	TFAP2B;HAS2;ADM;ADCY6
renal filtration (GO:0097205)	0.0565311	0.491102	0	0	3.61156	10.3759	TBC1D8B;MCAM;XPNPEP3;CD34
smooth muscle tissue development (GO:0048745)	0.0565311	0.491102	0	0	3.61156	10.3759	BMP4;EFEMP2;SMO;MYLK
protein localization to membrane (GO:0072657)	0.057713	0.50051	0	0	1.35755	3.8721	RAB3B;RAMP2;RAMP3;ROCK2;LRRC4;THY1;PTN;LIN7B;TM9SF3;ZFYVE27;RAP1A;TMEM88;PDZD11;EPB41L3;P2RY1;FLNA;SPTBN1;ACTN2;KCNB1;CAV1;SEC16A;RFTN1;HPS6;ATP1B1;ZDHHC15;GAK;TM9SF2;RAB10;EHD2;EHD3;RAP2A;DLG3;RAB34;RAB12;PKP2;PICK1;RAPGEF2;RAB38;FERMT2
positive regulation of response to wounding (GO:1903036)	0.0589369	0.506777	0	0	2.16792	6.13801	ARFGEF1;VTN;ANXA1;CLEC7A;PTN;ADRA2A;PTK2;MYLK
regulation of calcineurin-NFAT signaling cascade (GO:0070884)	0.0589369	0.506777	0	0	2.16792	6.13801	PRNP;ACTN3;CLEC7A;ATP2B4;AKAP6;HOMER3;MYOZ1;SPPL3
regulation of muscle contraction (GO:0006937)	0.0589369	0.506777	0	0	2.16792	6.13801	MYBPC3;CNN1;CAV1;TPM1;PLCE1;ATP1A2;PPP1R12B;MYL9
regulation of neuron migration (GO:2001222)	0.0589369	0.506777	0	0	2.16792	6.13801	NTNG1;ZNF609;COL3A1;SEMA3A;DAB2IP;PLXNB2;RAPGEF2;CTNNA2
regulation of postsynapse organization (GO:0099175)	0.0589369	0.506777	0	0	2.16792	6.13801	ARHGAP22;EPHA4;ABI3;LRRK2;WNT5A;PPFIA2;ZDHHC15;CDK5R1
cellular macromolecule catabolic process (GO:0044265)	0.0601817	0.516602	0	0	1.76218	4.9524	FBXO27;FBXO17;RNASE6;DAB2IP;UBE2G1;IDE;NCCRP1;SND1;SUPV3L1;NEU4;RAB12;DNASE1L3;SIDT2
cellular amino acid catabolic process (GO:0009063)	0.0605523	0.51772	0	0	1.5499	4.34631	MCCC2;ECHS1;NOS2;ARG1;HDC;BCKDHB;FTCD;GLS;HMGCL;ALDH6A1;HAL;AUH;TDO2;DDAH1;CBS;KYNU;IVD;DBT;OGDH;NOS1
actin filament bundle assembly (GO:0051017)	0.0608459	0.51772	0	0	2.0326	5.69007	ESPNL;CALD1;DPYSL3;FSCN1;PDXP;PLS3;AIF1;RHOD;AIF1L
muscle cell development (GO:0055001)	0.0608459	0.51772	0	0	2.0326	5.69007	CHRNB1;RAMP2;EFEMP2;FER1L5;CXADR;TCAP;HES1;MYH11;SLC8A1
regulation of interleukin-17 production (GO:0032660)	0.0608459	0.51772	0	0	2.0326	5.69007	PRNP;IL6;TGFB1;IL23A;SPHK1;RFTN1;IL18;IL12A;NOD2
negative regulation of MAP kinase activity (GO:0043407)	0.0611053	0.51772	0	0	1.80721	5.05143	SERPINB3;BMP4;RGS2;DUSP1;PAQR3;DUSP19;DAB2IP;PTPRJ;APOE;SORL1;AGT;DUSP7
positive regulation of endocytosis (GO:0045807)	0.0611053	0.51772	0	0	1.80721	5.05143	CLIP3;VTN;DAB2;TF;RAB31;AXL;TFR2;APOE;CCL19;LDLRAP1;DLL1;APOA5
cellular response to oxygen-containing compound (GO:1901701)	0.0613232	0.51772	0	0	1.26531	3.53223	CD86;RORC;ACTB;RYR3;CRHBP;ZFP36;ANKRD1;PDE4B;IL10;UPF1;MEF2C;TICAM2;CHUK;TPM1;WNT5A;WNT9B;LDOC1;PDCD1LG2;WNT9A;IL1A;KCNQ1;RRAGD;CARD17;RAPGEF2;DPEP1;LCOR;MAPT;CHMP5;CX3CR1;RAMP3;ROCK2;INSIG1;PDGFB;PDXP;AKAP6;NOD2;ADCY6;RAP1B;MAPK9;P2RY6;RAP1A;GNG2;NLRP7;P2RY2;ZNF703;P2RY1;CCL2;PTK2B;SH3BP4;EGR1;WNT3A;DAB2IP;ATP2B4;POU4F1;CXCL10;FER;IL6;AXL;PDE3A;VIM;SLC26A6
actin-myosin filament sliding (GO:0033275)	0.0616339	0.51772	0	0	1.93597	5.39466	MYBPC3;MYBPC1;MYL6;DES;ACTN3;ACTN2;TPM2;TPM1;TCAP;VIM
muscle filament sliding (GO:0030049)	0.0616339	0.51772	0	0	1.93597	5.39466	MYBPC3;MYBPC1;MYL6;DES;ACTN3;ACTN2;TPM2;TPM1;TCAP;VIM
regulation of cell communication (GO:0010646)	0.0616339	0.51772	0	0	1.93597	5.39466	RYR2;CCKAR;NCLN;ANXA1;CXADR;CASQ2;IGFBP7;TDGF1;SLC8A1;TRDN
synaptic vesicle endocytosis (GO:0048488)	0.0616339	0.51772	0	0	1.93597	5.39466	NLGN4Y;SYT5;GAK;NLGN4X;STON1;AMPH;STON2;SYT8;DNM2;PICALM
heart looping (GO:0001947)	0.0616431	0.51772	0	0	1.86353	5.19252	NDRG4;MEF2C;SOX17;SMO;SOX18;ZIC3;TBX20;SETDB2;TBX6;DLL1;TBX2
positive regulation of axonogenesis (GO:0050772)	0.0616431	0.51772	0	0	1.86353	5.19252	ROBO2;NGFR;TIAM1;ZFYVE27;SLITRK1;BDNF;MAP6;PLXNB2;MAPT;PLXNA4;ROBO1
regulation of anatomical structure morphogenesis (GO:0022603)	0.0617548	0.517798	0	0	1.45451	4.05021	SPARC;SDC2;LRRK2;KNDC1;DLL1;GPNMB;CHN1;ERBB2;KIF13B;HMOX1;PDZD8;PPFIA2;EPHA4;MEF2C;TGFB1;KRT1;ZDHHC15;IL6;RAP2A;INF2;ABI3;HECW2;SARM1;MAPT;FERMT2;CDK5R1
positive regulation of protein polymerization (GO:0032273)	0.0628666	0.5203	0	0	1.63717	4.52963	CSF3;ALOX15;LMOD1;TTBK1;CLIP1;FER;NAV3;CDC42EP1;PTK2B;MAPT;PFN1;CDK5RAP2;ARF6;PFN2;CCL26;CDK5R1
aspartate family amino acid metabolic process (GO:0009066)	0.0629793	0.5203	0	0	2.50088	6.9148	FOLH1;ADI1;FOLH1B;ASPG;NAALAD2;ASS1
cellular response to copper ion (GO:0071280)	0.0629793	0.5203	0	0	2.50088	6.9148	PRNP;MT1M;MT1F;MT1G;MT1H;MT1E
leukotriene biosynthetic process (GO:0019370)	0.0629793	0.5203	0	0	2.50088	6.9148	GGT5;PLA2G4A;PLA2G5;LTA4H;LTC4S;GGTA1
myeloid cell activation involved in immune response (GO:0002275)	0.0629793	0.5203	0	0	2.50088	6.9148	FER1L5;FCER1G;TYROBP;SYK;ENPP3;DNASE1L3
negative regulation of nervous system development (GO:0051961)	0.0629793	0.5203	0	0	2.50088	6.9148	ROBO2;IL6;WNT3A;WNT7A;HOOK3;SORL1
positive regulation of triglyceride metabolic process (GO:0090208)	0.0629793	0.5203	0	0	2.50088	6.9148	SREBF1;APOC2;APOA4;ABHD5;APOA5;PLIN5
regulation of epithelial cell differentiation (GO:0030856)	0.0629793	0.5203	0	0	2.50088	6.9148	CAV1;OSR1;ALOX15B;DLL1;FOXN1;AJAP1
sphingosine metabolic process (GO:0006670)	0.0629793	0.5203	0	0	2.50088	6.9148	ACER2;ABCA2;ACER1;ASAH2;SPTLC3;SPHK1
neuron projection morphogenesis (GO:0048812)	0.0634186	0.523074	0	0	1.41791	3.9106	NRK;SDC2;LRRK2;LRP4;ACTB;MAP2;SLITRK1;BTBD3;EPB41L3;SLITRK3;SLITRK6;MAP6;CTNNA2;EPHB2;ZNF365;MAP4K4;NTNG1;BDNF;DAB2IP;LMTK2;WNT7A;CCK;POU4F1;MYO16;DNM2;RAB10;AFG3L2;MAP1A;GAS7
regulation of protein binding (GO:0043393)	0.0644942	0.531079	0	0	1.4586	3.99828	CSF3;CDKN1A;EPB41;LRRK2;PDGFB;IDE;SPPL3;ACTB;TTBK1;VTN;BTBD1;LDLRAP1;WNT3A;CAV1;AKTIP;HIP1R;DKK1;SORL1;BMP4;TIAM1;DAB2;SLPI;BAMBI;CARD18;RAPGEF2
positive regulation of cell adhesion (GO:0045785)	0.0652978	0.536822	0	0	1.57463	4.29685	TNFSF18;EPHA4;TGFB2;ECM2;SYK;RNASE10;TPM1;ALOX15;PDGFB;PTPRJ;RHOD;EPB41L4B;SFRP2;CXCL12;IBSP;HYAL1;ERBB2;IL12A
fatty acid metabolic process (GO:0006631)	0.0669928	0.548972	0	0	1.43958	3.89144	FAAH;ACSM3;ACSM1;ALOX15;ACSM2A;ALOX12;ALOX12B;LTC4S;ADIPOR2;CPT2;LIPI;ALOXE3;GGT5;CPT1A;ACBD5;ELOVL4;ACSL5;CYP4B1;CPT1C;ACSF3;ALOX15B;ANGPTL3;SLC27A6;ECHDC3;ACOT6;PPARA
regulation of tumor necrosis factor production (GO:0032680)	0.0669928	0.548972	0	0	1.43958	3.89144	CX3CR1;CHRNA7;TWIST1;HSPB1;PTPRJ;NOD2;LILRA4;ZFP36;CLEC7A;LGALS9;CCL19;EPHB2;CD34;IL10;ARFGEF2;SYK;WNT5A;CIDEA;CLEC4A;POMC;IL1A;IL6;TYROBP;IL23A;BPI;GHRL
cellular response to catecholamine stimulus (GO:0071870)	0.0680591	0.552219	0	0	2.23136	5.99652	RYR2;GNG2;LRRK2;KCNQ1;ATP2B4;PDE4B;ADCY6
defense response to fungus (GO:0050832)	0.0680591	0.552219	0	0	2.23136	5.99652	CX3CR1;NLRP10;CLEC7A;RNASE7;S100A12;S100A9;S100A8
negative regulation of lipid metabolic process (GO:0045833)	0.0680591	0.552219	0	0	2.23136	5.99652	APOC2;APOC1;APOA2;CIDEA;APOC3;CCDC3;ADRA2A
negative regulation of synaptic transmission (GO:0050805)	0.0680591	0.552219	0	0	2.23136	5.99652	PRRT1;SLC24A1;NLGN4X;LRRK2;PLK2;GRIK3;PICK1
regulation of cytokine production involved in immune response (GO:0002718)	0.0680591	0.552219	0	0	2.23136	5.99652	IL10;TRIM6;WNT5A;APOA2;LAPTM5;NOD2;TRPM4
regulation of keratinocyte proliferation (GO:0010837)	0.0680591	0.552219	0	0	2.23136	5.99652	NOTCH2;CRNN;TGM1;EPB41L4B;FGF7;ZFP36;SNAI2
positive regulation of macromolecule metabolic process (GO:0010604)	0.0681536	0.552219	0	0	1.23302	3.31187	ACTG2;ROBO1;FGF5;RIMS2;EPB41L4B;GJA1;FGF7;EMILIN1;LGALS9;EPHB2;LGALS7;CD34;MEF2C;TLE1;OSR1;NOG;WNT5A;AVPR2;POU3F1;DKK1;PRKAB1;HCFC1;ACTA2;GREM1;IL1A;TYROBP;SMO;DGKQ;NOS1AP;PICK1;PKP1;TLR6;CD46;VSTM2A;RAMP2;RAMP3;SLC24A3;ROCK2;SLC22A2;CHRNA7;PDGFB;TWIST1;ALOX12B;TTBK1;MAPK9;NWD1;MAPK7;CLEC7A;ZNF304;MAP2K5;EGR1;SEC16B;TGFB1;ANGPT1;ODAM;WNT3A;SETDB2;FN1;LAPTM5;ZNF804A;HMGA2;MSN;INHBA;POU4F1;CTCFL;BM…
regulation of proteolysis (GO:0030162)	0.0684075	0.552505	0	0	1.7191	4.61109	CYFIP2;SERPINB3;SERPINB4;CSTB;CSTA;SERPINB13;SERPINE2;CAV1;PLAT;NEDD8;CLN6;CST4;PERP
striated muscle contraction (GO:0006941)	0.0684075	0.552505	0	0	1.7191	4.61109	MYBPC3;RYR2;SMPX;STAC;TPM1;ATP1A2;ATP1B1;SLC8A1;KCNQ1;STAC2;CASQ2;TCAP;NOS1
negative regulation of phosphorylation (GO:0042326)	0.069411	0.5532	0	0	1.53811	4.10324	PRNP;CDKN1A;CDKN2B;TGFB1;ACTN3;LRRK2;PAQR3;DAB2IP;INHBA;DYNLL1;PTPN13;BMP4;PIP5KL1;TERF2IP;MAPT;EPHB2;PPARA;INHA;FBP1
adherens junction organization (GO:0034332)	0.0699091	0.5532	0	0	1.75826	4.67796	CDH6;RAMP2;ZNF703;CDH12;TBCD;CDH13;CDH9;ACTB;CDH8;CDH18;FERMT2;JAM3
negative regulation of catabolic process (GO:0009895)	0.0699091	0.5532	0	0	1.75826	4.67796	SNX3;SERPINB12;ACTN3;APOC1;APOA2;CIDEA;FLNA;APOC3;FMN2;PPARA;FBP1;ADRA2A
response to unfolded protein (GO:0006986)	0.0699091	0.5532	0	0	1.75826	4.67796	ERN1;DNAJB1;DNAJB5;HSPB8;DNAJB4;HSPA6;HSPB2;SERPINH1;DAB2IP;HSPB1;HSPB3;HSPA2
negative regulation of transmembrane receptor protein serine/threonine kinase signaling pathway (GO:0090101)	0.0703567	0.5532	0	0	1.46796	3.89622	TGFB1;PDPK1;FST;CAV1;TGFB1I1;NOG;CIDEA;GDF3;SMAD6;DKK1;SORL1;VASN;ASPN;PBLD;GREM1;EID2;BAMBI;CILP;PEG10;CD109;PRDM16;EMILIN1;PPARA
establishment of endothelial barrier (GO:0061028)	0.0706992	0.5532	0	0	2.06456	5.46969	RAP1B;RAP1A;RAP2B;SOX18;PECAM1;MSN;RAPGEF2;TJP3
negative regulation of interferon-gamma production (GO:0032689)	0.0706992	0.5532	0	0	2.06456	5.46969	PRNP;AXL;LAPTM5;LGALS9;INHBA;PDCD1LG2;INHA;LGALS7
central nervous system neuron development (GO:0021954)	0.0709313	0.5532	0	0	2.7089	7.16786	MAP2;LHX6;RAPGEF2;MAPT;LHX8
fibrinolysis (GO:0042730)	0.0709313	0.5532	0	0	2.7089	7.16786	SERPINB2;PLAU;FGG;KRT1;PLAT
glucosamine-containing compound metabolic process (GO:1901071)	0.0709313	0.5532	0	0	2.7089	7.16786	CHIA;CHST6;EXTL2;NAGK;CHST1
icosanoid biosynthetic process (GO:0046456)	0.0709313	0.5532	0	0	2.7089	7.16786	CYP2C8;PLA2G4A;PLA2G5;LTA4H;LTC4S
negative regulation of protein processing (GO:0010955)	0.0709313	0.5532	0	0	2.7089	7.16786	PRNP;SERPINE2;NLRP7;LRRK2;GAS1
positive regulation of natural killer cell activation (GO:0032816)	0.0709313	0.5532	0	0	2.7089	7.16786	TYROBP;AXL;IL23A;IL18;IL12A
regulation of branching involved in ureteric bud morphogenesis (GO:0090189)	0.0709313	0.5532	0	0	2.7089	7.16786	BMP4;SMO;NOG;TACSTD2;AGT
regulation of extracellular matrix disassembly (GO:0010715)	0.0709313	0.5532	0	0	2.7089	7.16786	IL6;TGFB1;FAP;PDPN;FSCN1
regulation of integrin activation (GO:0033623)	0.0709313	0.5532	0	0	2.7089	7.16786	FARP2;RAP1B;SRC;FERMT2;JAM3
regulation of superoxide anion generation (GO:0032928)	0.0709313	0.5532	0	0	2.7089	7.16786	TGFB1;TYROBP;SYK;CLEC7A;MAPT
response to muscle stretch (GO:0035994)	0.0709313	0.5532	0	0	2.7089	7.16786	RYR2;ANKRD1;TCAP;PTK2;SLC8A1
antibacterial humoral response (GO:0019731)	0.0710833	0.5532	0	0	1.80695	4.7774	WFDC12;TF;DMBT1;SLPI;RNASE7;SEMG1;RNASE6;DEFB1;PI3;WFDC5;RPL39
cardiac ventricle morphogenesis (GO:0003208)	0.0710833	0.5532	0	0	1.80695	4.7774	MYBPC3;BMP4;MEF2C;TGFB2;JAG1;TGFB1;SFRP2;NPY2R;TBX20;TPM1;PKP2
embryonic organ morphogenesis (GO:0048562)	0.0710833	0.5532	0	0	1.80695	4.7774	RYR2;RARG;RBP4;EFEMP1;FOXE1;SOX17;TBX20;MFAP2;HES1;HOXA4;FBN1
lymphocyte chemotaxis (GO:0048247)	0.0710833	0.5532	0	0	1.80695	4.7774	CCL25;SLC12A2;CCL13;CXCL10;CCL23;CCL8;GPR183;CCL2;CCL19;CCL16;CCL26
positive regulation of receptor-mediated endocytosis (GO:0048260)	0.0710833	0.5532	0	0	1.80695	4.7774	GREM1;VTN;DAB2;TF;DGKD;ANGPT1;WNT3A;PICK1;CCL19;LDLRAP1;APOA5
negative regulation of inflammatory response to antigenic stimulus (GO:0002862)	0.0715595	0.5532	0	0	1.40684	3.71017	RAMP2;CALCRL;RAMP3;SRC;ADM;PTH1R;ADCY6;PTHLH;ADCY5;CYSLTR1;GNG2;HRH2;PRKAR2B;GPR150;GPHA2;GGT5;IL10;SYK;PLK2;AVPR2;TAAR1;GIP;POMC;ADCYAP1;IL6;ADM2;RLN2;DPEP1
cardiac muscle contraction (GO:0060048)	0.0717613	0.5532	0	0	1.95118	5.1402	MYBPC3;RYR2;KCNQ1;TPM1;CASQ2;TCAP;ATP1A2;ATP1B1;SLC8A1
regulation of amyloid-beta formation (GO:1902003)	0.0717613	0.5532	0	0	1.95118	5.1402	ABCA2;EPHA4;PRNP;LRRTM3;ROCK2;CHRNA7;APOE;SORL1;PICALM
regulation of cell adhesion mediated by integrin (GO:0033628)	0.0717613	0.5532	0	0	1.95118	5.1402	ACER2;MUC1;TGFB2;SFRP2;SYK;PLAU;SNAI2;PTK2;JAM3
regulation of transmembrane transport (GO:0034762)	0.0717613	0.5532	0	0	1.95118	5.1402	KCNJ10;KCNJ11;PRKCB;KCNJ13;PIM1;KCNJ15;KCNJ16;WWP2;ACTB
striated muscle tissue development (GO:0014706)	0.0717613	0.5532	0	0	1.95118	5.1402	MEF2C;MYL6;RBP4;SGCD;CAV1;PGM5;MSC;MYOZ1;TBX2
response to peptide (GO:1901652)	0.0717759	0.5532	0	0	1.8691	4.9236	PRNP;RAMP3;ANXA1;EIF2B2;CHRNA7;REG1B;MMP2;IRF5;NOD2;EIF2B1
regulation of protein secretion (GO:0050708)	0.0725327	0.558015	0	0	1.42496	3.73869	SLC2A2;KCNA5;RAP1A;ANKRD1;IL12A;APOE;HADH;MYH10;SLC12A2;TFAP2B;TGFB2;CELA2A;TGFB1;KCNJ11;NOS2;ABCC8;KCNB1;FGG;ADRA2C;ADRA2A;GIP;IL1A;G6PC2;IL6;PICK1;ARF6
inorganic anion transmembrane transport (GO:0098661)	0.0726214	0.558015	0	0	1.62671	4.26603	GABRA2;SLC12A2;SLC26A2;SLC37A2;GABRA5;GABRA4;SLC1A1;ANO9;SLC1A3;SLC5A1;SLC6A1;GABRG1;SLC12A6;GABRE;SLC12A7
regulation of peptidyl-tyrosine phosphorylation (GO:0050730)	0.0732265	0.559925	0	0	1.50667	3.93873	PRNP;CSF3;TGFB1;ANGPT1;SRC;PDGFB;PTPRJ;LRP8;THBS4;AGT;VTN;FGF7;IL6;RAP2B;SFRP2;IL23A;DGKQ;PECAM1;PTK2B;TDGF1
adenylate cyclase-modulating G protein-coupled receptor signaling pathway (GO:0007188)	0.0756455	0.559925	0	0	1.35685	3.50299	RAMP2;CALCRL;GPR26;RAMP3;PTGER1;PTGER3;GNAI3;LPAR3;ADM;ADRA1D;PTH1R;ADCY6;PTHLH;ADCY5;GNA15;GALR2;UCN2;GNA11;S1PR3;S1PR5;GPHA2;ABCA1;PSAPL1;GPR37;GPR78;HTR1F;AVPR2;ADRA2A;ADCYAP1;CXCL10;MTNR1A;LGR5;LGR4
regulation of peptidyl-serine phosphorylation (GO:0033135)	0.0767662	0.559925	0	0	1.47931	3.79738	CSF3;TGFB1;RAMP3;BDNF;WNT3A;CAV1;PAQR3;AXIN1;ATP2B4;DKK1;TCL1B;TCL1A;IL6;TRIM6;RASSF2;SFRP2;INPP5J;TERF2IP;NOS1;FNIP2;PFN2
regulation of inflammatory response to antigenic stimulus (GO:0002861)	0.0770903	0.559925	0	0	1.39385	3.57214	RAMP2;CALCRL;RAMP3;SRC;ADM;PTH1R;ADCY6;PTHLH;ADCY5;CYSLTR1;GNG2;HRH2;PRKAR2B;GPR150;GPHA2;GGT5;IL10;SYK;PLK2;AVPR2;TAAR1;GIP;POMC;ADCYAP1;IL6;ADM2;RLN2;DPEP1
triglyceride metabolic process (GO:0006641)	0.0773365	0.559925	0	0	1.67807	4.29516	MOGAT2;CAV1;APOA2;APOC3;FABP12;APOA5;LIPF;FABP5;LIPI;APOC1;APOE;APOB;PNPLA1
angiogenesis involved in wound healing (GO:0060055)	0.0781841	0.559925	0	0	3.09544	7.88931	MCAM;PRCP;ADIPOR2;CD34
glutamine family amino acid biosynthetic process (GO:0009084)	0.0781841	0.559925	0	0	3.09544	7.88931	PYCR1;ALDH18A1;ASS1;GLS
glycerolipid metabolic process (GO:0046486)	0.0781841	0.559925	0	0	3.09544	7.88931	DGKB;DGKA;DGKQ;PDXP
humoral immune response mediated by circulating immunoglobulin (GO:0002455)	0.0781841	0.559925	0	0	3.09544	7.88931	C1QB;C1QA;C1S;C1R
monocyte differentiation (GO:0030224)	0.0781841	0.559925	0	0	3.09544	7.88931	BMP4;PDE1B;IL31RA;MT1G
positive regulation of keratinocyte proliferation (GO:0010838)	0.0781841	0.559925	0	0	3.09544	7.88931	CRNN;NOTCH2;TGM1;FGF7
positive regulation of leukocyte apoptotic process (GO:2000108)	0.0781841	0.559925	0	0	3.09544	7.88931	MEF2C;ANXA1;RAPGEF2;LGALS9
positive regulation of production of miRNAs involved in gene silencing by miRNA (GO:1903800)	0.0781841	0.559925	0	0	3.09544	7.88931	BMP4;IL6;LIN28A;TGFB1
positive regulation of transforming growth factor beta production (GO:0071636)	0.0781841	0.559925	0	0	3.09544	7.88931	LGALS9;CD46;CD34;CD200
protein oxidation (GO:0018158)	0.0781841	0.559925	0	0	3.09544	7.88931	LOX;APOA2;LOXL3;LOXL4
regulation of coagulation (GO:0050818)	0.0781841	0.559925	0	0	3.09544	7.88931	PROC;CAV1;F2R;EPHB2
regulation of inclusion body assembly (GO:0090083)	0.0781841	0.559925	0	0	3.09544	7.88931	DNAJB1;DNAJB6;HSPA2;SNCAIP
regulation of mitochondrial depolarization (GO:0051900)	0.0781841	0.559925	0	0	3.09544	7.88931	MLLT11;SRC;LRRK2;DCN
regulation of monocyte chemotactic protein-1 production (GO:0071637)	0.0781841	0.559925	0	0	3.09544	7.88931	SYK;CLEC7A;TWIST1;LGALS9
response to sterol (GO:0036314)	0.0781841	0.559925	0	0	3.09544	7.88931	ABCA2;TGFB1;INSIG1;RORC
T cell chemotaxis (GO:0010818)	0.0781841	0.559925	0	0	3.09544	7.88931	SLC12A2;CXCL10;GPR183;CCL26
synapse organization (GO:0050808)	0.0783799	0.559925	0	0	1.41062	3.59171	C1QB;CX3CR1;C1QA;CHRNA7;LRRK2;LRRC4;LRP4;SLC6A1;GPHN;SLITRK1;DNER;SLITRK3;SLITRK6;PPFIA2;LRRC4B;CAST;NTNG1;NLGN4X;BDNF;F2R;DKK1;PCDHB10;POU4F1;LRFN5;PCDHB5;MAPT
early endosome to late endosome transport (GO:0045022)	0.0785485	0.559925	0	0	2.32211	5.90753	EEA1;SNX16;AKTIP;LMTK2;HOOK3;RAB5A
ganglioside metabolic process (GO:0001573)	0.0785485	0.559925	0	0	2.32211	5.90753	ABCA2;NEU4;GM2A;ST8SIA4;ST3GAL5;CLN6
regulation of granulocyte chemotaxis (GO:0071622)	0.0785485	0.559925	0	0	2.32211	5.90753	CAMK1D;IL34;S100A14;PTK2;JAM3;S100A7
regulation of tissue remodeling (GO:0034103)	0.0785485	0.559925	0	0	2.32211	5.90753	TGFB1;GPNMB;IL23A;IL18;LEPR;THBS4
regulation of G protein-coupled receptor signaling pathway (GO:0008277)	0.0796139	0.559925	0	0	1.52524	3.85973	RAMP3;MGRN1;ROCK2;RGS16;GUCA1A;GUCA1C;RGS4;RGS5;ADCYAP1;RGS2;GNG4;DGKQ;PLCE1;RGS20;PDE6B;PDE6A;PPEF1;METAP2
cellular component disassembly (GO:0022411)	0.0810157	0.559925	0	0	1.59472	4.0077	MMP2;HTRA1;ADAM10;NOXO1;LAMC1;MMP11;SCUBE1;MMP16;CAPNS2;MMP15;CTSK;TIMP2;TIMP1;TPSAB1;A2M
extracellular matrix disassembly (GO:0022617)	0.0810157	0.559925	0	0	1.59472	4.0077	MMP2;HTRA1;ADAM10;NOXO1;LAMC1;MMP11;SCUBE1;MMP16;CAPNS2;MMP15;CTSK;TIMP2;TIMP1;TPSAB1;A2M
positive regulation of T cell proliferation (GO:0042102)	0.0810157	0.559925	0	0	1.59472	4.0077	CD86;ANXA1;VCAM1;SYK;CD70;IL18;PDCD1LG2;AIF1;CCDC88B;IL6;TMIGD2;IL23A;CD209;CCL19;CD46
ammonium transport (GO:0015696)	0.0812555	0.559925	0	0	4.06218	10.1967	SLC12A2;RHCG;RHBG
angiotensin-activated signaling pathway (GO:0038166)	0.0812555	0.559925	0	0	4.06218	10.1967	ACTN2;SRC;CAV1
AV node cell to bundle of His cell communication (GO:0086067)	0.0812555	0.559925	0	0	4.06218	10.1967	GJC1;CXADR;CACNA1G
bleb assembly (GO:0032060)	0.0812555	0.559925	0	0	4.06218	10.1967	EMP1;EMP3;MYLK
Cdc42 protein signal transduction (GO:0032488)	0.0812555	0.559925	0	0	4.06218	10.1967	RHOJ;RHOU;RHOV
cellular amino acid biosynthetic process (GO:0008652)	0.0812555	0.559925	0	0	4.06218	10.1967	ILVBL;PAH;ALDH1A1
cellular hypotonic response (GO:0071476)	0.0812555	0.559925	0	0	4.06218	10.1967	TRPV4;SLC12A6;MYLK
cellular response to laminar fluid shear stress (GO:0071499)	0.0812555	0.559925	0	0	4.06218	10.1967	MAPK7;ASS1;MAP2K5
citrulline metabolic process (GO:0000052)	0.0812555	0.559925	0	0	4.06218	10.1967	DDAH1;ALDH18A1;ASS1
delamination (GO:0060232)	0.0812555	0.559925	0	0	4.06218	10.1967	AKNA;SPI1;TRPV4
desmosome organization (GO:0002934)	0.0812555	0.559925	0	0	4.06218	10.1967	DSP;PKP2;SNAI2
gland morphogenesis (GO:0022612)	0.0812555	0.559925	0	0	4.06218	10.1967	TGFB2;TGFB1;MSN
hyaluronan biosynthetic process (GO:0030213)	0.0812555	0.559925	0	0	4.06218	10.1967	HYAL1;HAS3;HAS2
leucine metabolic process (GO:0006551)	0.0812555	0.559925	0	0	4.06218	10.1967	MCCC2;HMGCL;IVD
marginal zone B cell differentiation (GO:0002315)	0.0812555	0.559925	0	0	4.06218	10.1967	NOTCH2;PTK2B;DLL1
miRNA catabolic process (GO:0010587)	0.0812555	0.559925	0	0	4.06218	10.1967	LIN28B;LIN28A;SND1
negative regulation of dendritic cell apoptotic process (GO:2000669)	0.0812555	0.559925	0	0	4.06218	10.1967	CXCL12;AXL;CCL19
negative regulation of intracellular transport (GO:0032387)	0.0812555	0.559925	0	0	4.06218	10.1967	PLN;INSIG1;CRYAB
negative regulation of protein import (GO:1904590)	0.0812555	0.559925	0	0	4.06218	10.1967	MDFIC;RAB23;CABP1
negative regulation of protein import into nucleus (GO:0042308)	0.0812555	0.559925	0	0	4.06218	10.1967	MDFIC;RAB23;CABP1
negative regulation of ruffle assembly (GO:1900028)	0.0812555	0.559925	0	0	4.06218	10.1967	ABI3;TACSTD2;PFN2
negative regulation of striated muscle tissue development (GO:0045843)	0.0812555	0.559925	0	0	4.06218	10.1967	BMP4;TGFB1;SOX15
neuron projection arborization (GO:0140058)	0.0812555	0.559925	0	0	4.06218	10.1967	CHRNA7;PTN;ZNF365
parallel actin filament bundle assembly (GO:0030046)	0.0812555	0.559925	0	0	4.06218	10.1967	FSCN1;FMN2;AIF1
positive regulation of aspartic-type endopeptidase activity involved in amyloid precursor protein catabolic process (GO:1902961)	0.0812555	0.559925	0	0	4.06218	10.1967	EPHA4;ROCK2;PICALM
positive regulation of histone H3-K9 methylation (GO:0051574)	0.0812555	0.559925	0	0	4.06218	10.1967	MYB;ZNF304;JARID2
positive regulation of membrane depolarization (GO:1904181)	0.0812555	0.559925	0	0	4.06218	10.1967	MLLT11;DCN;TRPM4
positive regulation of NK T cell activation (GO:0051135)	0.0812555	0.559925	0	0	4.06218	10.1967	IL23A;IL18;IL12A
positive regulation of potassium ion import across plasma membrane (GO:1903288)	0.0812555	0.559925	0	0	4.06218	10.1967	WNK2;ATP1B2;ATP1B1
positive regulation of receptor catabolic process (GO:2000646)	0.0812555	0.559925	0	0	4.06218	10.1967	ABCA2;LAPTM5;APOE
positive regulation of synaptic plasticity (GO:0031915)	0.0812555	0.559925	0	0	4.06218	10.1967	NEUROD2;CPLX2;EPHB2
receptor-mediated endocytosis of virus by host cell (GO:0019065)	0.0812555	0.559925	0	0	4.06218	10.1967	CAV2;CAV1;TPCN2
regulation of atrial cardiac muscle cell membrane repolarization (GO:0060372)	0.0812555	0.559925	0	0	4.06218	10.1967	KCNQ1;FLNA;KCNA5
regulation of cortisol biosynthetic process (GO:2000064)	0.0812555	0.559925	0	0	4.06218	10.1967	DGKQ;DKK3;WNT4
regulation of extracellular matrix assembly (GO:1901201)	0.0812555	0.559925	0	0	4.06218	10.1967	TGFB1;EMILIN1;AGT
regulation of glial cell apoptotic process (GO:0034350)	0.0812555	0.559925	0	0	4.06218	10.1967	PRKCH;CCL2;DLL1
regulation of inositol phosphate biosynthetic process (GO:0010919)	0.0812555	0.559925	0	0	4.06218	10.1967	AVPR1B;PTK2B;PTH1R
regulation of norepinephrine secretion (GO:0014061)	0.0812555	0.559925	0	0	4.06218	10.1967	KCNB1;ADRA2C;ADRA2A
regulation of Rab protein signal transduction (GO:0032483)	0.0812555	0.559925	0	0	4.06218	10.1967	DENND4A;DENND1A;MADD
regulation of vesicle size (GO:0097494)	0.0812555	0.559925	0	0	4.06218	10.1967	RAB3B;RAB5A;PICALM
release of sequestered calcium ion into cytosol by endoplasmic reticulum (GO:1903514)	0.0812555	0.559925	0	0	4.06218	10.1967	RYR1;RYR2;TRDN
sinoatrial node development (GO:0003163)	0.0812555	0.559925	0	0	4.06218	10.1967	BMP4;GJB6;CACNA1G
type B pancreatic cell development (GO:0003323)	0.0812555	0.559925	0	0	4.06218	10.1967	BMP4;NKX6-1;DLL1
vascular associated smooth muscle cell development (GO:0097084)	0.0812555	0.559925	0	0	4.06218	10.1967	EFEMP2;RAMP2;HES1
vascular wound healing (GO:0061042)	0.0812555	0.559925	0	0	4.06218	10.1967	MCAM;ADIPOR2;CD34
positive regulation of chemotaxis (GO:0050921)	0.0813974	0.559925	0	0	1.7537	4.399	PDGFRB;IL6;EDN2;TGFB1;PDGFB;HSPB1;CDH13;PTN;CCL19;AIF1;CCL26
positive regulation of nervous system development (GO:0051962)	0.0813974	0.559925	0	0	1.7537	4.399	CX3CR1;NUMBL;SRPX2;BDNF;SERPINF1;WNT7A;GHRL;IL1RAP;OPRM1;EPHB2;LRRC4B
cellular polysaccharide biosynthetic process (GO:0033692)	0.0823221	0.561701	0	0	2.10727	5.26211	NDST1;FUT9;B3GALT2;B3GALT1;B3GNT4;HAS3;HAS2
divalent inorganic cation homeostasis (GO:0072507)	0.0823221	0.561701	0	0	2.10727	5.26211	TFAP2B;JPH2;CAV1;TRPM7;S100A14;SLC8A1;CNNM4
peptide catabolic process (GO:0043171)	0.0823221	0.561701	0	0	2.10727	5.26211	GGT5;NPEPPS;ADAMTS13;ANPEP;DPEP1;IDE;LTA4H
regulation of calcium ion import (GO:0090279)	0.0823221	0.561701	0	0	2.10727	5.26211	PDGFRB;PRNP;PLN;CXCL12;SEMG1;PDGFB;CCL2
regulation of cholesterol transport (GO:0032374)	0.0823221	0.561701	0	0	2.10727	5.26211	ABCA2;OSBPL6;APOC2;APOC1;APOA2;APOA4;APOA5
regulation of protein processing (GO:0070613)	0.0823221	0.561701	0	0	2.10727	5.26211	PRNP;SERPINE2;ASTL;NLRP7;LRRK2;GAS1;NLRC4
regulation of nitric oxide biosynthetic process (GO:0045428)	0.082907	0.563892	0	0	1.80669	4.49872	CX3CR1;DDAH1;ROCK2;CLEC7A;CAV1;NOS1AP;ATP2B4;TLR6;CD34;ASS1
regulation of sodium ion transmembrane transporter activity (GO:2000649)	0.082907	0.563892	0	0	1.80669	4.49872	OSR1;FXYD2;HECW2;WNK2;FXYD1;FXYD7;FXYD6;FGF12;FGF11;PTPN3
negative regulation of developmental process (GO:0051093)	0.0829777	0.563892	0	0	1.53641	3.82441	VAT1;SPI1;TGFB1;SFMBT1;ROCK2;WNT9B;OMA1;THY1;DLL1;HOPX;TBX2;GREM1;BMP4;NEUROD2;MAPT;IL17D;FGFR3
cardiac muscle cell action potential (GO:0086001)	0.0837888	0.565758	0	0	1.9706	4.88602	KCNE2;KCNQ1;PKP2;ATP1A2;ATP1B1;FGF12;SLC8A1;CACNA1G
Golgi to plasma membrane protein transport (GO:0043001)	0.0837888	0.565758	0	0	1.9706	4.88602	RAB10;GGA1;RAB31;SEC16A;RAB34;VAMP5;SPTBN1;BLZF1
negative regulation of interleukin-1 production (GO:0032692)	0.0837888	0.565758	0	0	1.9706	4.88602	CX3CR1;IL10;SERPINB1;NLRP12;NLRP7;CARD17;CARD18;GHRL
acylglycerol catabolic process (GO:0046464)	0.0838119	0.565758	0	0	1.87602	4.65099	FAAH;FABP5;LIPI;ABHD2;APOA2;APOC3;FABP12;APOA5;PNPLA1
positive regulation of lymphocyte activation (GO:0051251)	0.0838119	0.565758	0	0	1.87602	4.65099	CCDC88B;IL6;TYROBP;CLEC7A;IL23A;CCL2;IL12A;NOD2;THY1
O-glycan processing (GO:0016266)	0.0840095	0.566336	0	0	1.61494	3.99992	GALNT14;GALNT13;MUCL1;MUC17;GALNT1;POMGNT1;GALNT10;MUC1;B3GNT4;MUC12;ST3GAL4;MUC15;GALNT9;MUC21
regulation of cell adhesion (GO:0030155)	0.086853	0.584725	0	0	1.38191	3.37676	ROCK2;SRC;PTPRJ;DLL1;EPB41L4B;IBSP;PLAU;HYAL1;ARHGDIB;ERBB2;PTK2B;IL12A;EPHB2;PLXNA4;TNFSF18;EPHA4;PPP1R12A;ANGPT1;DUSP1;TPM1;IL18;ADAM10;RHOD;PTK2;CXCL12;PLXNB2;CDH13
chemokine-mediated signaling pathway (GO:0070098)	0.0869789	0.584794	0	0	1.63894	4.00245	CCL25;CCL13;CCL23;RBM15;CXCL10;CCL8;CXCL12;THPO;CCL2;PTK2B;CCL19;CCL16;CCL26
protein dephosphorylation (GO:0006470)	0.0890128	0.597674	0	0	1.36858	3.31055	PPP1R15A;PTPRO;PPM1H;DAPP1;PDXP;PTPRJ;DUSP16;DUSP13;CDC14B;DUSP11;PPP4R1;DUSP5;PTPN18;DUSP2;PTPRN2;PPP1R12A;EYA1;DUSP1;DUSP8;PTPN13;DUSP9;DUSP7;PPP2R2C;PPP2R2B;PTPN9;PPEF1;PTPN4;PTPN3
3'-UTR-mediated mRNA destabilization (GO:0061158)	0.0904255	0.599202	0	0	2.46249	5.91792	TRIM71;UPF1;ZFP36;PLEKHN1;RBM24
ceramide catabolic process (GO:0046514)	0.0904255	0.599202	0	0	2.46249	5.91792	ACER2;ACER1;NEU4;ASAH2;GM2A
glutamine family amino acid catabolic process (GO:0009065)	0.0904255	0.599202	0	0	2.46249	5.91792	NOS2;DDAH1;ARG1;NOS1;GLS
membrane repolarization (GO:0086009)	0.0904255	0.599202	0	0	2.46249	5.91792	KCNE2;KCNQ1;ATP1A2;ATP1B2;ATP1B1
motor neuron axon guidance (GO:0008045)	0.0904255	0.599202	0	0	2.46249	5.91792	EPHA4;SEMA3A;CHN1;RHOG;NTN3
neuron cell-cell adhesion (GO:0007158)	0.0904255	0.599202	0	0	2.46249	5.91792	NLGN4Y;NLGN4X;NRXN3;ASTN2;CDK5R1
neutrophil activation (GO:0042119)	0.0904255	0.599202	0	0	2.46249	5.91792	FCER1G;TYROBP;SYK;CXCR2;DNASE1L3
platelet-derived growth factor receptor signaling pathway (GO:0048008)	0.0904255	0.599202	0	0	2.46249	5.91792	PDGFRB;FER;PDGFB;PLAT;PTPRJ
positive regulation of collagen biosynthetic process (GO:0032967)	0.0904255	0.599202	0	0	2.46249	5.91792	BMP4;TGFB1;F2R;VIM;WNT4
sphingolipid catabolic process (GO:0030149)	0.0904255	0.599202	0	0	2.46249	5.91792	ACER2;ACER1;ASAH2;PDXDC1;SPHK1
negative regulation of blood vessel morphogenesis (GO:2000181)	0.0913759	0.604708	0	0	1.51114	3.6158	TGFB2;SPARC;ROCK2;SERPINF1;SPINK5;ECSCR;ATP2B4;DAB2IP;ISM1;DCN;THBS4;PML;AMOT;CXCL10;EMILIN1;GHRL;WNT4
vesicle organization (GO:0016050)	0.092593	0.611961	0	0	1.70349	4.05353	PI4K2B;ARFGEF2;USP8;ANXA8L1;CAV2;AKTIP;CAV1;ANXA8;HOOK3;CD34;PLEKHJ1
cation transport (GO:0006812)	0.0934181	0.616608	0	0	1.31788	3.12427	KCNG1;KCNK7;SLC47A1;SLC22A2;SLC1A1;SLC41A1;ATP1A2;KCNA5;SLC5A1;SLC8A1;SLC22A16;KCNMB1;SLC22A18;SCN9A;KCNN1;TRPM7;RHBG;PANX3;TRPM4;SLC12A2;CHRNB1;KCNH3;SLC36A2;TRPC6;KCNJ10;ABCC8;KCNJ13;KCNJ15;KCNJ16;ATP1B1;SLC5A8;KCNS1;KCNMA1;RHCG
cortical cytoskeleton organization (GO:0030865)	0.0950325	0.625631	0	0	1.74831	4.1147	FHOD3;ROCK2;TRPV4;EPB41L3;RHOG;RND2;RND3;RHOD;RHOQ;ARF6
endosome organization (GO:0007032)	0.0950325	0.625631	0	0	1.74831	4.1147	EEA1;SNX3;PI4K2B;ARFGEF2;USP8;ANXA8L1;AKTIP;ANXA8;HOOK3;PLEKHJ1
calcium ion transport into cytosol (GO:0060402)	0.096073	0.629204	0	0	2.16717	5.07691	RYR2;JPH2;JPH3;TRPV4;ATP2B4;SLC8A1
negative regulation of ion transmembrane transporter activity (GO:0032413)	0.096073	0.629204	0	0	2.16717	5.07691	PLN;ACTN2;OSR1;HECW2;CASQ2;ADRA2A
regulation of anoikis (GO:2000209)	0.096073	0.629204	0	0	2.16717	5.07691	TLE1;SRC;CAV1;SNAI2;ZNF304;PTK2
sterol transport (GO:0015918)	0.096073	0.629204	0	0	2.16717	5.07691	STARD3;CAV1;OSBP;APOA2;APOB;LDLRAP1
embryonic limb morphogenesis (GO:0030326)	0.0969997	0.630091	0	0	1.80643	4.21449	RARG;TGFB2;OSR1;NOG;TWIST1;WNT7A;TBX5;GLI3;TBX2
negative regulation of toll-like receptor signaling pathway (GO:0034122)	0.0969997	0.630091	0	0	1.80643	4.21449	MFHAS1;TICAM2;DAB2IP;SARM1;GPS2;TLR6;GRAMD4;LILRA4;LGR4
positive regulation of bone mineralization (GO:0030501)	0.0969997	0.630091	0	0	1.80643	4.21449	BMP4;KL;MEF2C;TGFB1;OSR1;PTN;SLC8A1;GPM6B;WNT4
regulation of cardiac muscle contraction (GO:0055117)	0.0969997	0.630091	0	0	1.80643	4.21449	RYR2;RGS2;PLN;KCNQ1;PDE4B;NOS1;ATP1B1;ASB3;SLC8A1
retina homeostasis (GO:0001895)	0.0969997	0.630091	0	0	1.80643	4.21449	PRR4;TF;KRT1;ALB;HSPB1;TULP1;ATP1B2;ACTB;CST4
regulation of cytoskeleton organization (GO:0051493)	0.0972965	0.630091	0	0	1.40165	3.26583	PDGFRB;ROCK2;ODAM;RHOG;HIP1R;ARHGAP18;NEXN;GRHL3;RND2;RND3;RHOD;PTK2;BICD2;SYDE1;FSCN1;MAP6;TRIM36;MAPT;S100A9;OR2A4;S100A8;GPM6B;RHOQ
cellular response to peptide (GO:1901653)	0.0973397	0.630091	0	0	1.6016	3.731	EPHA4;NGFR;PRNP;VCAM1;SRC;CAV1;LDOC1;NOD2;GJA1;CYP11A1;TLR6;VIM;CHMP5
icosanoid metabolic process (GO:0006690)	0.0973397	0.630091	0	0	1.6016	3.731	GGT5;FAAH;ALOX15;PLA2G4A;ALOX12;ALOX12B;CYP4F22;LTC4S;ALOX15B;CYP2C8;DPEP1;LTA4H;ALOXE3
glial cell development (GO:0021782)	0.0981653	0.630091	0	0	1.99625	4.63349	EIF2B2;MXRA8;PICK1;EIF2B1;DLL1;SOX10;S100A9
negative regulation of cell development (GO:0010721)	0.0981653	0.630091	0	0	1.99625	4.63349	IL6;WNT3A;WNT7A;HOOK3;SORL1;PTHLH;FBN1
positive regulation of interleukin-2 production (GO:0032743)	0.0981653	0.630091	0	0	1.99625	4.63349	CD86;IL1A;CD4;ANXA1;CLEC7A;PDE4B;SPTBN1
regulation of monocyte chemotaxis (GO:0090025)	0.0981653	0.630091	0	0	1.99625	4.63349	GREM1;CXCL10;CXCL12;DUSP1;S100A14;AIF1;S100A7
regulation of synapse organization (GO:0050807)	0.0981653	0.630091	0	0	1.99625	4.63349	ARHGAP22;EPHA4;MEF2C;WNT3A;WNT5A;CTNNA2;RAB17
positive regulation of proteolysis involved in cellular protein catabolic process (GO:1903052)	0.0982024	0.630091	0	0	1.88481	4.37413	PSMC5;KCNE2;ECSCR;TMTC3;AXIN1;DAB2IP;LAPTM5;PTK2
regulation of cellular component size (GO:0032535)	0.0982024	0.630091	0	0	1.88481	4.37413	PPP1R15A;RAB3B;RAP1GAP2;RARG;MSN;PEX11G;VAV2;PICALM
renal water homeostasis (GO:0003091)	0.0982024	0.630091	0	0	1.88481	4.37413	TFAP2B;PRKAR2B;AVPR2;AQP4;RAB11FIP2;AQP3;ADCY6;ADCY5
axon development (GO:0061564)	0.100296	0.64271	0	0	1.48667	3.41879	NTNG1;LMTK2;WNT7A;CCK;POU4F1;ACTB;RAB10;AFG3L2;GRM7;SLITRK1;MAP1A;SLITRK3;SLITRK6;MAPT;CTNNA2;EPHB2;CDK5R1
skeletal system development (GO:0001501)	0.100935	0.644173	0	0	1.32434	3.03708	TNFRSF11B;PTH1R;ETS2;COL19A1;PTHLH;DLL3;GJA1;HYAL1;FRZB;TRPS1;PLS3;PITX1;GDF10;TGFB2;WNT5A;NOG;GDF3;PAX1;BCAN;RBP4;COL1A2;COL2A1;MMP16;ALPL;GHRL;COL9A2;NOTUM;INHA;FGFR3;MATN3;FBN1
cartilage development (GO:0051216)	0.101034	0.644173	0	0	1.6261	3.72751	BMP4;MEF2C;COL2A1;TGFB1;HYAL1;OSR1;TRPV4;HMGA2;WNT7A;GHRL;GDF5;FGFR3
positive regulation of protein localization to plasma membrane (GO:1903078)	0.101034	0.644173	0	0	1.6261	3.72751	CLIP3;PRKCH;RAMP3;PDPK1;STAC;STAC2;RHOG;ATP2B4;PTPN9;EPHB2;SPTBN1;ARF6
regulation of exocytosis (GO:0017157)	0.101034	0.644173	0	0	1.6261	3.72751	RAB3B;RIMS2;RAB10;RAB2B;RALA;ANXA1;LGI3;RAB12;FGG;RAB9A;CPLX2;RAB5A
dermatan sulfate biosynthetic process (GO:0030208)	0.103317	0.645701	0	0	2.70835	6.14781	BCAN;DSE;BGN;DCN
negative regulation of cellular response to vascular endothelial growth factor stimulus (GO:1902548)	0.103317	0.645701	0	0	2.70835	6.14781	ATP2B4;DAB2IP;IL12A;DCN
negative regulation of leukocyte apoptotic process (GO:2000107)	0.103317	0.645701	0	0	2.70835	6.14781	CXCL12;AXL;CCL19;NOD2
negative regulation of production of miRNAs involved in gene silencing by miRNA (GO:1903799)	0.103317	0.645701	0	0	2.70835	6.14781	NCOR2;IL6;LIN28B;TGFB1
neurotransmitter uptake (GO:0001504)	0.103317	0.645701	0	0	2.70835	6.14781	SLC22A2;SLC1A3;ATP1A2;SLC29A2
phagolysosome assembly (GO:0001845)	0.103317	0.645701	0	0	2.70835	6.14781	RAB20;RAB34;PLA2G5;ARL8B
polyol transport (GO:0015791)	0.103317	0.645701	0	0	2.70835	6.14781	AQP10;SLC5A1;AQP3;SLC26A6
regulation of alcohol biosynthetic process (GO:1902930)	0.103317	0.645701	0	0	2.70835	6.14781	SEC14L2;ABCA2;SREBF1;DGKQ
regulation of dendritic cell differentiation (GO:2001198)	0.103317	0.645701	0	0	2.70835	6.14781	LGALS1;TMEM176B;TMEM176A;LGALS9
regulation of keratinocyte migration (GO:0051547)	0.103317	0.645701	0	0	2.70835	6.14781	EPB41L4B;FGF7;ARF6;MAP4K4
regulation of leukocyte cell-cell adhesion (GO:1903037)	0.103317	0.645701	0	0	2.70835	6.14781	FUT9;PPARA;ASS1;FUT4
regulation of muscle system process (GO:0090257)	0.103317	0.645701	0	0	2.70835	6.14781	TPM1;ATP1A2;PPP1R12B;MYL9
regulation of natural killer cell activation (GO:0032814)	0.103317	0.645701	0	0	2.70835	6.14781	TYROBP;IL23A;IL12A;PRDM1
thyroid hormone generation (GO:0006590)	0.103317	0.645701	0	0	2.70835	6.14781	FOXE1;IYD;CTSK;DIO2
tricarboxylic acid metabolic process (GO:0072350)	0.103317	0.645701	0	0	2.70835	6.14781	IDH2;IREB2;ACO2;ASS1
urogenital system development (GO:0001655)	0.103317	0.645701	0	0	2.70835	6.14781	ANXA1;OSR1;EPHB2;ALOX15B
determination of heart left/right asymmetry (GO:0061371)	0.10467	0.653349	0	0	1.65608	3.73766	NDRG4;MEF2C;SOX17;SMO;SOX18;ZIC3;TBX20;SETDB2;TBX6;DLL1;TBX2
calcium ion transmembrane import into cytosol (GO:0097553)	0.108148	0.658662	0	0	1.69357	3.76693	RYR1;RYR2;SLC24A1;TRPV4;F2R;ATP2B4;HTR2A;CCL19;RYR3;SLC8A1
response to interferon-gamma (GO:0034341)	0.10974	0.658662	0	0	1.46299	3.23268	GBP6;CCL25;CCL13;CD40;CCL23;WNT5A;AQP4;AIF1;CCL8;KYNU;CCL2;LGALS9;CCL19;TDGF1;CCL16;SLC26A6;CCL26
glutamate receptor signaling pathway (GO:0007215)	0.111314	0.658662	0	0	1.74181	3.82397	GRM3;GRIN3B;GRM7;KCNB1;GRIK3;PTK2B;HOMER3;GRIA4;CDK5R1
negative regulation of endothelial cell proliferation (GO:0001937)	0.111314	0.658662	0	0	1.74181	3.82397	NGFR;MEF2C;SPARC;CAV2;CAV1;CCL2;IL12A;GHRL;APOE
negative regulation of epithelial cell apoptotic process (GO:1904036)	0.111314	0.658662	0	0	1.74181	3.82397	CAST;IL10;RAMP2;SERPINB13;MAPK7;ANGPT1;PDPK1;FGG;PPARA
positive regulation of calcium ion transport (GO:0051928)	0.111314	0.658662	0	0	1.74181	3.82397	PDGFRB;TRPC6;CXCL12;TRPC3;CAV1;F2R;PDGFB;CCL2;MYLK
negative regulation of chemokine production (GO:0032682)	0.112368	0.658662	0	0	2.25715	4.93407	IL10;SIGIRR;IL6;LGALS9;MAP2K5
negative regulation of interleukin-10 production (GO:0032693)	0.112368	0.658662	0	0	2.25715	4.93407	TYROBP;IL23A;PDCD1LG2;DLL1;TRIB2
positive regulation of cardiac muscle tissue growth (GO:0055023)	0.112368	0.658662	0	0	2.25715	4.93407	MEF2C;TBX20;PIM1;AKAP6;TBX2
positive regulation of collagen metabolic process (GO:0010714)	0.112368	0.658662	0	0	2.25715	4.93407	BMP4;TGFB1;F2R;VIM;WNT4
positive regulation of cytokine production involved in inflammatory response (GO:1900017)	0.112368	0.658662	0	0	2.25715	4.93407	IL6;CLEC7A;NOD2;TLR6;IL17D
positive regulation of smooth muscle cell migration (GO:0014911)	0.112368	0.658662	0	0	2.25715	4.93407	PDGFRB;VTN;PDGFB;AIF1;S100A11
pyrimidine-containing compound catabolic process (GO:0072529)	0.112368	0.658662	0	0	2.25715	4.93407	DPYSL5;DPYS;DPYSL3;CRMP1;UPP1
regulation of cellular respiration (GO:0043457)	0.112368	0.658662	0	0	2.25715	4.93407	TRAP1;ACTN3;NOS2;PRDM16;IDE
regulation of cholesterol biosynthetic process (GO:0045540)	0.112368	0.658662	0	0	2.25715	4.93407	SEC14L2;ABCA2;SREBF1;ERLIN2;APOE
cellular response to transforming growth factor beta stimulus (GO:0071560)	0.112968	0.658662	0	0	1.37068	2.98897	GDF10;MEF2C;TGFB2;LEFTY1;TGFB1;ITGB5;SRC;WNT5A;TGFBRAP1;WNT7A;LTBP2;SMAD6;GDF5;PTK2;COL3A1;COL1A2;MAPK7;BAMBI;CILP;PDE3A;ANKRD1;FERMT2;WNT4
positive regulation of kinase activity (GO:0033674)	0.112968	0.658662	0	0	1.37068	2.98897	PDGFRB;EPHA4;CDKN1A;EPHA6;EPHA10;MMD;DUSP19;LMTK2;MST1R;PTK2;EREG;ADCYAP1;CD4;RASSF2;RAP1A;AXL;ERBB2;RAPGEF2;PTK2B;MAPT;CCL19;EPHB2;FGFR3
cardiac muscle tissue development (GO:0048738)	0.112991	0.658662	0	0	1.58635	3.45894	NOTCH2;BMP4;GJA1;RBP4;SGCD;GJB6;TBX20;ANKRD1;TCAP;MSC;CACNA1G;TBX2
positive regulation of NIK/NF-kappaB signaling (GO:1901224)	0.112991	0.658662	0	0	1.58635	3.45894	CD86;NLRP12;IL23A;SPHK1;LAPTM5;TERF2IP;TLR7;LGALS9;NOD2;CCL19;SASH1;TRIM44
cardiac muscle tissue morphogenesis (GO:0055008)	0.11392	0.658662	0	0	1.80617	3.92348	MYBPC3;TGFB1;TBX20;NOG;TPM1;ANKRD1;PKP2;TCAP
positive regulation of immune effector process (GO:0002699)	0.11392	0.658662	0	0	1.80617	3.92348	IL10;IL23A;MYB;PTPRJ;PLA2G5;LGALS9;DDX60;CD46
response to interleukin-1 (GO:0070555)	0.114051	0.658662	0	0	1.43518	3.11594	CCL25;UPF1;CCL13;CD40;CCL23;ANXA1;SRC;DAB2IP;CCL8;HYAL1;NLRP7;ANKRD1;CCL2;HAS2;LGALS9;CCL19;CCL16;CCL26
antimicrobial humoral immune response mediated by antimicrobial peptide (GO:0061844)	0.114907	0.658662	0	0	1.51777	3.28389	PGLYRP4;CCL13;PGLYRP3;REG1B;RNASE6;DEFB1;CXCL10;RNASE7;SEMG1;S100A12;RPL39;S100A9;KRT6A;S100A7
integrin-mediated signaling pathway (GO:0007229)	0.115043	0.658662	0	0	1.47016	3.17915	ITGB5;SYK;SRC;ADAM11;FN1;ADAM10;PTN;THY1;PTK2;COL3A1;DAB2;ADAMTS13;ANGPTL3;PTK2B;ZNF304;FERMT2
positive regulation of T cell activation (GO:0050870)	0.115043	0.658662	0	0	1.47016	3.17915	CD86;ANXA1;VCAM1;CD70;PDCD1LG2;NOD2;THY1;AIF1;CCDC88B;IL6;IL23A;CD209;CCL2;LGALS9;CCL19;CD46
amine metabolic process (GO:0009308)	0.115371	0.658662	0	0	3.24955	7.01774	AOC3;VCAM1;INMT
cell migration involved in heart development (GO:0060973)	0.115371	0.658662	0	0	3.24955	7.01774	PDGFRB;SNAI2;TBX5
elastic fiber assembly (GO:0048251)	0.115371	0.658662	0	0	3.24955	7.01774	EFEMP2;EMILIN1;MYH11
histidine catabolic process (GO:0006548)	0.115371	0.658662	0	0	3.24955	7.01774	HAL;HDC;FTCD
histidine metabolic process (GO:0006547)	0.115371	0.658662	0	0	3.24955	7.01774	HAL;HDC;FTCD
integrin activation (GO:0033622)	0.115371	0.658662	0	0	3.24955	7.01774	CXCL12;FN1;FERMT2
negative regulation of actin nucleation (GO:0051126)	0.115371	0.658662	0	0	3.24955	7.01774	GMFG;PICK1;CTNNA2
negative regulation of cAMP-dependent protein kinase activity (GO:2000480)	0.115371	0.658662	0	0	3.24955	7.01774	PRKAR2B;PKIA;PKIG
negative regulation of glial cell apoptotic process (GO:0034351)	0.115371	0.658662	0	0	3.24955	7.01774	PRKCH;CCL2;DLL1
negative regulation of macrophage migration (GO:1905522)	0.115371	0.658662	0	0	3.24955	7.01774	CD200R1;EMILIN1;CD200
negative regulation of mitochondrial membrane potential (GO:0010917)	0.115371	0.658662	0	0	3.24955	7.01774	HEBP2;PIP5KL1;MAPT
negative regulation of regulated secretory pathway (GO:1903306)	0.115371	0.658662	0	0	3.24955	7.01774	RAP1B;RAP1A;ADRA2A
negative regulation of response to reactive oxygen species (GO:1901032)	0.115371	0.658662	0	0	3.24955	7.01774	GPR37;LRRK2;PYCR1
positive regulation of aspartic-type peptidase activity (GO:1905247)	0.115371	0.658662	0	0	3.24955	7.01774	EPHA4;ROCK2;PICALM
positive regulation of astrocyte differentiation (GO:0048711)	0.115371	0.658662	0	0	3.24955	7.01774	SERPINE2;HES1;TTBK1
positive regulation of endocytic recycling (GO:2001137)	0.115371	0.658662	0	0	3.24955	7.01774	EHD2;ACTN2;SORL1
positive regulation of extracellular matrix disassembly (GO:0090091)	0.115371	0.658662	0	0	3.24955	7.01774	IL6;PDPN;FSCN1
positive regulation of lipoprotein lipase activity (GO:0051006)	0.115371	0.658662	0	0	3.24955	7.01774	APOC2;APOA4;APOA5
positive regulation of oligodendrocyte differentiation (GO:0048714)	0.115371	0.658662	0	0	3.24955	7.01774	IL34;PTN;ZNF365
positive regulation of protein localization to early endosome (GO:1902966)	0.115371	0.658662	0	0	3.24955	7.01774	ROCK2;MSN;SORL1
positive regulation of protein localization to endosome (GO:1905668)	0.115371	0.658662	0	0	3.24955	7.01774	ROCK2;MSN;SORL1
positive regulation of ryanodine-sensitive calcium-release channel activity (GO:0060316)	0.115371	0.658662	0	0	3.24955	7.01774	JPH2;AKAP6;TRDN
regulation of alpha-beta T cell differentiation (GO:0046637)	0.115371	0.658662	0	0	3.24955	7.01774	PRDM1;GLI3;SH3RF1
regulation of Cdc42 protein signal transduction (GO:0032489)	0.115371	0.658662	0	0	3.24955	7.01774	ABCA1;APOC3;APOE
regulation of dopamine receptor signaling pathway (GO:0060159)	0.115371	0.658662	0	0	3.24955	7.01774	CAV2;LRRK2;PALM
regulation of epithelial to mesenchymal transition involved in endocardial cushion formation (GO:1905005)	0.115371	0.658662	0	0	3.24955	7.01774	TGFB2;TGFB1;NOG
regulation of extent of cell growth (GO:0061387)	0.115371	0.658662	0	0	3.24955	7.01774	SIN3A;APOE;DNM2
regulation of intestinal cholesterol absorption (GO:0030300)	0.115371	0.658662	0	0	3.24955	7.01774	APOA4;APOA5;CYP8B1
regulation of microvillus organization (GO:0032530)	0.115371	0.658662	0	0	3.24955	7.01774	ATP8B1;FSCN1;PLD1
regulation of osteoclast development (GO:2001204)	0.115371	0.658662	0	0	3.24955	7.01774	NOTCH2;TYROBP;FBN1
regulation of potassium ion import (GO:1903286)	0.115371	0.658662	0	0	3.24955	7.01774	WNK2;ATP1B2;ATP1B1
regulation of protein localization to early endosome (GO:1902965)	0.115371	0.658662	0	0	3.24955	7.01774	ROCK2;MSN;SORL1
regulation of striated muscle tissue development (GO:0016202)	0.115371	0.658662	0	0	3.24955	7.01774	BMP4;TGFB1;SOX15
regulation of T-helper 2 cell differentiation (GO:0045628)	0.115371	0.658662	0	0	3.24955	7.01774	CD86;ANXA1;IL18
regulation of translational termination (GO:0006449)	0.115371	0.658662	0	0	3.24955	7.01774	GLE1;UPF1;MTRF1
sequestering of BMP from receptor via BMP binding (GO:0038098)	0.115371	0.658662	0	0	3.24955	7.01774	GREM1;NOG;FSTL1
short-chain fatty acid catabolic process (GO:0019626)	0.115371	0.658662	0	0	3.24955	7.01774	MMAA;PCCA;ACADS
SREBP signaling pathway (GO:0032933)	0.115371	0.658662	0	0	3.24955	7.01774	SREBF1;INSIG1;ERLIN2
vascular associated smooth muscle cell differentiation (GO:0035886)	0.115371	0.658662	0	0	3.24955	7.01774	EFEMP2;RAMP2;HES1
amino acid import (GO:0043090)	0.11549	0.658662	0	0	2.0316	4.38535	SLC47A1;SLC22A2;SLC1A1;SLC1A3;SH3BP4;SLC6A1
negative regulation of B cell activation (GO:0050869)	0.11549	0.658662	0	0	2.0316	4.38535	IL10;TYROBP;LAPTM5;MNDA;INHBA;INHA
negative regulation of interleukin-2 production (GO:0032703)	0.11549	0.658662	0	0	2.0316	4.38535	PRNP;ZFP36;NAV3;LAPTM5;HOMER3;CD34
positive regulation of granulocyte chemotaxis (GO:0071624)	0.11549	0.658662	0	0	2.0316	4.38535	CAMK1D;DAPK2;CCL19;S100A14;THBS4;S100A7
protein localization to cell junction (GO:1902414)	0.11549	0.658662	0	0	2.0316	4.38535	DSP;MPP4;NPHS1;FERMT2;TJP3;JAM3
regulation of membrane protein ectodomain proteolysis (GO:0051043)	0.11549	0.658662	0	0	2.0316	4.38535	IL10;TIMP2;APOE;TIMP1;ADRA2A;PTPN3
regulation of platelet activation (GO:0010543)	0.11549	0.658662	0	0	2.0316	4.38535	CELA2A;FCER1G;SYK;PDGFB;PLA2G4A;APOE
cellular response to cadmium ion (GO:0071276)	0.115553	0.658662	0	0	1.89632	4.09232	MAPK9;CHUK;MT1M;MT1F;MT1G;MT1H;MT1E
chondroitin sulfate proteoglycan biosynthetic process (GO:0050650)	0.115553	0.658662	0	0	1.89632	4.09232	CHST9;BCAN;B3GAT1;XYLT2;BGN;CHSY3;DCN
L-alpha-amino acid transmembrane transport (GO:1902475)	0.115553	0.658662	0	0	1.89632	4.09232	SLC47A1;SLC22A2;PRAF2;SLC1A1;SLC1A2;SLC1A3;SLC1A4
negative regulation of protein polymerization (GO:0032272)	0.115553	0.658662	0	0	1.89632	4.09232	ARFGEF1;CLIP3;MAP2;HIP1R;TBCD;PFN1;PFN2
positive regulation of gene silencing by miRNA (GO:2000637)	0.115553	0.658662	0	0	1.89632	4.09232	BMP4;ZFP36;IL6;TGFB1;LIN28A;LIMD1;PUM1
presynaptic endocytosis (GO:0140238)	0.115553	0.658662	0	0	1.89632	4.09232	NLGN4Y;SYT5;NLGN4X;STON1;AMPH;STON2;SYT8
positive regulation of hydrolase activity (GO:0051345)	0.118161	0.672771	0	0	1.31087	2.79963	CCL13;CD40;RGS16;MTMR9;THY1;RASGRP2;RAP1GAP;RAP1A;CCL8;ERBB2;CCL2;CCL19;RAB11FIP2;CCL16;MAP4K4;CCL25;CCL23;CAV2;ODAM;F2R;ADCYAP1;RGS10;RAPGEF2;ITGA6;CD200;FERMT2;PICALM;PLIN5;CCL26
negative regulation of immune response (GO:0050777)	0.118345	0.673063	0	0	1.28097	2.73378	RAMP2;SPI1;CALCRL;RAMP3;SRC;ALOX15;ADM;PTH1R;ADCY6;PTHLH;ADCY5;CYSLTR1;GNG2;HRH2;PRKAR2B;GPR150;ENPP3;GPHA2;GGT5;IL10;SYK;PLK2;SPINK5;AVPR2;TAAR1;GIP;POMC;ADCYAP1;FER;IL6;COL3A1;ADM2;RLN2;DPEP1
phospholipid transport (GO:0015914)	0.120214	0.682156	0	0	1.53178	3.24506	ABCA1;ATP8A2;ATP8A1;ATP8B1;APOA2;ATP10B;APOC3;APOA4;APOA5;APOC2;APOC1;TNFAIP8L3;APOE
protein polymerization (GO:0051258)	0.120214	0.682156	0	0	1.53178	3.24506	FGG;COBL;AIF1;TTC17;TRIM6;MAP7D3;TRPV4;CASQ2;CASQ1;MAPT;CORO7;WASF1;GAS7
sterol metabolic process (GO:0016125)	0.120629	0.683747	0	0	1.47839	3.12683	ABCA1;STARD3;INSIG1;APOA2;APOA4;CYP7A1;CYP8B1;CLN6;SULT2B1;CYP11A1;ANGPTL3;APOF;APOE;LDLRAP1;APOB
positive regulation of protein kinase B signaling (GO:0051897)	0.121312	0.686349	0	0	1.29355	2.72859	CD86;KLB;CX3CR1;CSF3;RAMP3;SRC;PDGFB;PTPRJ;MST1R;FGF5;FGF7;THPO;ERBB2;TNFAIP8L3;CCL19;PDGFRB;KL;TGFB1;ANGPT1;PDPK1;IL18;RHOG;NRG2;PTK2;EREG;MFHAS1;EPGN;LIN28A;AXL;FGFR3;FERMT2
cellular response to molecule of bacterial origin (GO:0071219)	0.12136	0.686349	0	0	1.3557	2.85916	CD86;IL10;CX3CR1;UPF1;MEF2C;TICAM2;WNT5A;DAB2IP;LDOC1;PDCD1LG2;NOD2;CXCL10;IL1A;ZFP36;IL6;NLRP7;AXL;CARD17;ANKRD1;PDE4B;CCL2;VIM;CHMP5
regulation of cytokine production involved in inflammatory response (GO:1900015)	0.122241	0.690559	0	0	1.64215	3.45141	CHID1;IL6;NOS2;CLEC7A;NLRP7;PLD4;NOD2;TLR6;IL17D;PPARA
generation of neurons (GO:0048699)	0.122507	0.691289	0	0	1.25721	2.63961	CX3CR1;TUBGCP2;SEMA3A;BHLHE22;ASCL2;DLL1;SH3RF1;NEUROD2;FUT9;DNER;ERBB2;SPOCK1;HES1;WNT4;IRX1;MEF2C;TGFB2;EMX2;FZD2;NLGN4X;WNT3A;IRX6;WNT5A;WNT9B;WNT7A;ATP2B2;CCK;BHLHA15;WNT9A;BHLHE40;RAPGEF2;LHX6;PLXNB2;MAPT;ASTN2;LHX9;CDK5R1;LHX8
negative regulation of signal transduction (GO:0009968)	0.123129	0.694024	0	0	1.21998	2.55529	LRRK2;PTPRJ;GLI3;CRHBP;RGS2;PALM;DACT3;IL12A;EMILIN1;IL10;RNF43;EGFL7;TLE1;PRKCB;NOG;DKK1;DCN;DKK3;EPN2;SIGIRR;SFRP2;TAX1BP3;TRIB1;PLIN5;KANK2;CX3CR1;NOTCH3;NDRG4;ASAH2;MGRN1;GPS2;DLL1;FRZB;ERBB2;BEND6;PTPN18;SRMS;NLGN4X;BDNF;DAB2IP;WWP2;AGT;DLK1;DLK2;NLRP12;CILP;SNAI2;NOTUM;LGR4
negative regulation of angiogenesis (GO:0016525)	0.123883	0.697498	0	0	1.4143	2.95364	SLC12A2;TGFB2;SPARC;ROCK2;SERPINF1;SPINK5;ECSCR;ATP2B4;DAB2IP;ISM1;DCN;THBS4;PML;AMOT;EPN2;CXCL10;EMILIN1;GHRL
regulation of T cell proliferation (GO:0042129)	0.125695	0.70691	0	0	1.44557	2.99797	CD86;IL10;TNFSF18;ANXA1;VCAM1;ARG1;CD70;PDCD1LG2;AIF1;CCDC88B;IL6;GPNMB;IL23A;CD209;CCL19;CD46
lysosome organization (GO:0007040)	0.126732	0.709588	0	0	1.68165	3.47375	ABCA1;LRRK2;AKTIP;HPS1;ATP10B;HOOK3;CLN6;TPCN2;CLVS1
positive regulation of cell development (GO:0010720)	0.126732	0.709588	0	0	1.68165	3.47375	CX3CR1;BMP4;NUMBL;TYROBP;CLEC7A;SERPINF1;PDE3A;OPRM1;NKX6-1
positive regulation of production of molecular mediator of immune response (GO:0002702)	0.126732	0.709588	0	0	1.68165	3.47375	CD86;IL10;TRIM6;IL6;RBP4;WNT5A;LAPTM5;NOD2;EPHB2
response to estradiol (GO:0032355)	0.126732	0.709588	0	0	1.68165	3.47375	GGT5;CRHBP;RAMP3;ANXA1;TGFB1;ZNF703;LCOR;POU4F1;STRN3
actin filament bundle organization (GO:0061572)	0.130903	0.719349	0	0	1.73382	3.52538	ESPNL;CALD1;DPYSL3;FSCN1;PLS3;AIF1;RHOD;AIF1L
lytic vacuole organization (GO:0080171)	0.130903	0.719349	0	0	1.73382	3.52538	ABCA1;LRRK2;AKTIP;HPS1;HOOK3;CLN6;TPCN2;CLVS1
positive regulation of actin filament polymerization (GO:0030838)	0.131434	0.719349	0	0	1.56873	3.18335	CSF3;FER;ALOX15;LMOD1;CDC42EP1;PTK2B;WHAMM;PFN1;ARF6;PFN2;CCL26
atrial cardiac muscle cell action potential (GO:0086014)	0.131606	0.719349	0	0	2.40728	4.88183	GJC1;GJA1;KCNQ1;KCNA5
cardiac right ventricle morphogenesis (GO:0003215)	0.131606	0.719349	0	0	2.40728	4.88183	BMP4;TGFB2;JAG1;TBX20
chondroitin sulfate catabolic process (GO:0030207)	0.131606	0.719349	0	0	2.40728	4.88183	BCAN;HYAL1;BGN;DCN
dermatan sulfate metabolic process (GO:0030205)	0.131606	0.719349	0	0	2.40728	4.88183	BCAN;DSE;BGN;DCN
macrophage activation involved in immune response (GO:0002281)	0.131606	0.719349	0	0	2.40728	4.88183	CX3CR1;FER1L5;TYROBP;SYK
muscle tissue development (GO:0060537)	0.131606	0.719349	0	0	2.40728	4.88183	BMP4;CSRP2;SMO;PGM5
negative regulation of adenylate cyclase activity (GO:0007194)	0.131606	0.719349	0	0	2.40728	4.88183	GRM3;LTB4R2;PALM;GNAI3
negative regulation of cellular senescence (GO:2000773)	0.131606	0.719349	0	0	2.40728	4.88183	MAP3K3;AKT3;HMGA2;TWIST1
negative regulation of hydrogen peroxide-induced cell death (GO:1903206)	0.131606	0.719349	0	0	2.40728	4.88183	IL10;GPR37;LRRK2;PYCR1
negative regulation of stem cell differentiation (GO:2000737)	0.131606	0.719349	0	0	2.40728	4.88183	JAG1;TCF15;ESRRB;HES1
positive regulation of neuron migration (GO:2001224)	0.131606	0.719349	0	0	2.40728	4.88183	ZNF609;SEMA3A;DAB2IP;RAPGEF2
positive regulation of purine nucleotide biosynthetic process (GO:1900373)	0.131606	0.719349	0	0	2.40728	4.88183	NOS2;GUCA1A;NOS1;PPARA
purine ribonucleoside triphosphate metabolic process (GO:0009205)	0.131606	0.719349	0	0	2.40728	4.88183	LRRK2;RAB23;GNAI3;RHOQ
regulation of cell communication by electrical coupling (GO:0010649)	0.131606	0.719349	0	0	2.40728	4.88183	CAV1;CASQ2;SLC8A1;TRDN
regulation of nucleocytoplasmic transport (GO:0046822)	0.131606	0.719349	0	0	2.40728	4.88183	NUP214;BMP4;TGFB1;UHMK1
regulation of protein exit from endoplasmic reticulum (GO:0070861)	0.131606	0.719349	0	0	2.40728	4.88183	SEC16B;INSIG1;SEC16A;SORL1
regulation of receptor signaling pathway via STAT (GO:1904892)	0.131606	0.719349	0	0	2.40728	4.88183	IL6;TSLP;MGAT5;HES1
response to UV-B (GO:0010224)	0.131606	0.719349	0	0	2.40728	4.88183	CDKN1A;HYAL1;IL12A;IVL
semaphorin-plexin signaling pathway involved in neuron projection guidance (GO:1902285)	0.131606	0.719349	0	0	2.40728	4.88183	NRP2;SEMA3A;PLXNB2;PLXNA4
regulated exocytosis (GO:0045055)	0.132251	0.722094	0	0	1.26327	2.55567	ECM1;SPARC;PDGFB;F13A1;A1BG;CPLX2;RIMS2;CRHBP;ISLR;FLNA;TIMP1;A2M;RAB11FIP2;CHID1;SYT5;SYT3;TGFB2;TGFB1;ACTN2;BRPF3;FGG;FN1;SYT15;VEGFC;SYT8;RAB10;TF;RAB31;CD109;TMEM79;ALB;PECAM1;SERPING1;NHLRC2
cellular response to chemokine (GO:1990869)	0.132713	0.723059	0	0	1.4991	3.02753	CCL25;SLC12A2;CCL13;CCL23;DUSP1;CXCL10;CCL8;CXCL12;CCL2;PTK2B;CCL19;CCL16;CCL26
response to organic cyclic compound (GO:0014070)	0.132713	0.723059	0	0	1.4991	3.02753	GGT5;ABCA2;ANXA1;TGFB1;LRRK2;SLC1A1;IL18;AQP3;STRN3;CYP24A1;KYNU;CCL2;ALPL
positive regulation of cellular metabolic process (GO:0031325)	0.134036	0.725256	0	0	1.35547	2.72401	PDGFRB;CDKN1A;TGFB1;RAMP3;ANGPT1;WNT3A;PDGFB;APOA2;WNT7A;APOA4;GHITM;INHBA;APOA5;AGT;NFKBIA;GREM1;SLCO1C1;APOC1;PICK1;APOE;PPARA
leukocyte cell-cell adhesion (GO:0007159)	0.134424	0.725256	0	0	1.80591	3.62402	VCAM1;SYK;CD209;CERCAM;PECAM1;MSN;APOA4
phagosome acidification (GO:0090383)	0.134424	0.725256	0	0	1.80591	3.62402	RAB20;ATP6V0A2;ATP6V0A4;RAB38;ATP6V1E1;ATP6V1D;ATP6V1F
positive regulation of fibroblast proliferation (GO:0048146)	0.134424	0.725256	0	0	1.80591	3.62402	CDKN1A;SPHK1;WNT5A;PDGFB;FN1;AGT;EREG
positive regulation of synapse assembly (GO:0051965)	0.134424	0.725256	0	0	1.80591	3.62402	SRPX2;BDNF;WNT7A;GHRL;IL1RAP;EPHB2;LRRC4B
protein localization to cell surface (GO:0034394)	0.134424	0.725256	0	0	1.80591	3.62402	PRRT1;GGA1;FGF7;ANGPT1;FLNA;JAM3;ARF6
protein localization to Golgi apparatus (GO:0034067)	0.134424	0.725256	0	0	1.80591	3.62402	GAK;VPS13C;GBF1;PAQR3;SORL1;BICD2;ZDHHC15
regulation of extrinsic apoptotic signaling pathway in absence of ligand (GO:2001239)	0.134424	0.725256	0	0	1.80591	3.62402	IL1A;MAPK7;EYA1;UNC5B;SNAI2;INHBA;MAP2K5
embryonic axis specification (GO:0000578)	0.13659	0.725256	0	0	2.0834	4.14757	COBL;WNT7A;SMAD6;TDGF1;HOXD8
G protein-coupled acetylcholine receptor signaling pathway (GO:0007213)	0.13659	0.725256	0	0	2.0834	4.14757	GNA15;GNA11;RGS10;OPRM1;CDK5R1
negative regulation of biosynthetic process (GO:0009890)	0.13659	0.725256	0	0	2.0834	4.14757	TRAP1;IL6;ABCB7;EMILIN1;PPARA
negative regulation of interleukin-8 production (GO:0032717)	0.13659	0.725256	0	0	2.0834	4.14757	IL10;ANXA1;BPI;TLR6;MAP2K5
negative regulation of leukocyte cell-cell adhesion (GO:1903038)	0.13659	0.725256	0	0	2.0834	4.14757	GPNMB;LAPTM5;TNFAIP8L2;PPARA;ASS1
nitric oxide mediated signal transduction (GO:0007263)	0.13659	0.725256	0	0	2.0834	4.14757	NOS2;DDAH1;APOE;NOS1;AGT
regulation of delayed rectifier potassium channel activity (GO:1902259)	0.13659	0.725256	0	0	2.0834	4.14757	KCNG1;KCNE2;KCNS1;NOS1AP;AKAP6
regulation of platelet aggregation (GO:0090330)	0.13659	0.725256	0	0	2.0834	4.14757	CELA2A;SERPINE2;SYK;PDPN;ALOX12
regulation of production of miRNAs involved in gene silencing by miRNA (GO:1903798)	0.13659	0.725256	0	0	2.0834	4.14757	BMP4;NCOR2;IL6;TGFB1;LIN28A
synaptic transmission, glutamatergic (GO:0035249)	0.13659	0.725256	0	0	2.0834	4.14757	GRID1;GRIK3;SLC1A4;SLC17A7;CDH8
T cell migration (GO:0072678)	0.13659	0.725256	0	0	2.0834	4.14757	SLC12A2;CXCL10;GPR183;MSN;CCL26
artery development (GO:0060840)	0.136703	0.725256	0	0	1.91198	3.80474	ROBO2;EFEMP2;ANGPTL3;HES1;HOXA1;ROBO1
negative regulation of extrinsic apoptotic signaling pathway in absence of ligand (GO:2001240)	0.136703	0.725256	0	0	1.91198	3.80474	IL1A;MAPK7;EYA1;UNC5B;SNAI2;MAP2K5
negative regulation of intracellular protein transport (GO:0090317)	0.136703	0.725256	0	0	1.91198	3.80474	MDFIC;SIAH3;INSIG1;LRRK2;RAB23;CABP1
negative regulation of signal transduction in absence of ligand (GO:1901099)	0.136703	0.725256	0	0	1.91198	3.80474	IL1A;MAPK7;EYA1;UNC5B;SNAI2;MAP2K5
positive regulation of JUN kinase activity (GO:0043507)	0.136703	0.725256	0	0	1.91198	3.80474	DAB2IP;DUSP19;DVL2;TLR6;DKK1;SASH1
triglyceride catabolic process (GO:0019433)	0.136703	0.725256	0	0	1.91198	3.80474	FABP5;LIPI;APOC3;FABP12;APOA5;PNPLA1
positive regulation of biosynthetic process (GO:0009891)	0.137287	0.727594	0	0	1.59376	3.1647	BMP4;TGFB1;F2R;APOA4;APOE;TLR6;VIM;PPARA;APOA5;WNT4
positive regulation of epithelial cell migration (GO:0010634)	0.137778	0.729428	0	0	1.37339	2.72222	NRP2;TGFB2;SPARC;ANGPT1;ROCK2;SRC;WNT5A;AGT;BMP4;EPB41L4B;FGF7;GLIPR2;HYAL1;PTK2B;PFN1;TDGF1;SASH1;ARF6;MAP4K4
protein localization to cell periphery (GO:1990778)	0.138404	0.73198	0	0	1.29577	2.56248	RAB3B;RAMP2;RAMP3;ROCK2;LIN7B;ZFYVE27;RAP1A;TMEM88;PDZD11;EPB41L3;P2RY1;FLNA;SPTBN1;ACTN2;KCNB1;CAV1;SEC16A;ATP1B1;GAK;RAB10;EHD2;EHD3;RAP2A;RAB34;RAB12;PKP2;RAPGEF2
regulation of transforming growth factor beta receptor signaling pathway (GO:0017015)	0.140979	0.744818	0	0	1.35536	2.65534	CDKN2B;TGFB1;PDPK1;CAV1;TGFB1I1;CIDEA;SMAD6;VASN;ASPN;DKK3;PBLD;EID2;DAB2;BAMBI;PEG10;CD109;PRDM16;ZNF703;EMILIN1;PPARA
regulation of osteoblast differentiation (GO:0045667)	0.141192	0.745164	0	0	1.39624	2.73333	GDF10;MEF2C;NOG;TWIST2;TWIST1;LIMD1;SMAD6;PTK2;GREM1;BMP4;IL6;BAMBI;SNAI2;TP63;FERMT2;TRPM4;WNT4
odontogenesis (GO:0042476)	0.143219	0.747722	0	0	1.6255	3.15896	BMP4;TGFB2;COL1A2;ODAM;OSR1;AQP6;AXIN2;INHBA;AQP3
regulation of heart rate by cardiac conduction (GO:0086091)	0.143219	0.747722	0	0	1.6255	3.15896	DSP;KCNE2;CAV1;KCNQ1;PKP2;KCNA5;DSC2;CACNA1G;TRPM4
regulation of cation channel activity (GO:2001257)	0.144995	0.747722	0	0	1.3743	2.65384	KCNG1;PRRT1;MEF2C;KCNE2;ACTN2;STAC;OPRM1;CRHBP;JPH2;JPH3;DLG3;KCNS1;PTK2B;NOS1;CNIH2;FGF12;FGF11;GRIA4
second-messenger-mediated signaling (GO:0019932)	0.144995	0.747722	0	0	1.3743	2.65384	CX3CR1;RYR2;DGKD;EDN2;NOS2;PDPK1;LRRK2;SPHK1;CXCR5;AGT;TPCN2;LAT2;DDAH1;CXCR2;PLCE1;NOS1;APOE;TRPM4
iron ion homeostasis (GO:0055072)	0.145904	0.747722	0	0	1.46778	2.8252	ALAS2;ABCB7;IREB2;SLC40A1;NEDD8;TF;HEPHL1;TFR2;BOLA2;ATP6V0A2;HMOX1;NEO1;PICALM
positive regulation of interleukin-12 production (GO:0032735)	0.149101	0.747722	0	0	1.66704	3.1726	CD40;SYK;CLEC7A;IL23A;LAPTM5;IRF5;CCL19;LGALS9
positive regulation of pri-miRNA transcription by RNA polymerase II (GO:1902895)	0.149101	0.747722	0	0	1.66704	3.1726	IL10;FOSL1;EGR1;NGFR;TGFB2;SPI1;TGFB1;PDGFB
ventricular cardiac muscle tissue morphogenesis (GO:0055010)	0.149101	0.747722	0	0	1.66704	3.1726	DSP;MYBPC3;RYR2;TGFB2;TGFB1;NOG;TPM1;PKP2
negative regulation of canonical Wnt signaling pathway (GO:0090090)	0.152197	0.747722	0	0	1.25463	2.36195	PTPRO;LRP4;PRICKLE1;LIMD1;GLI3;PSMB6;ZNRF3;SOX17;TMEM88;FRZB;PSMD3;DVL2;DACT3;APOE;IGFBP6;TLE1;CAV1;WNT5A;NOG;AXIN1;DAB2IP;AXIN2;MCC;DKK1;DKK3;GREM1;DAB2;PSMC5;SFRP2;SNAI2;NOTUM
positive regulation of Notch signaling pathway (GO:0045747)	0.153256	0.747722	0	0	1.54813	2.90375	ROBO2;TGFB2;JAG1;SRC;BMP2K;NOD2;DLL1;TP63;ROBO1;EPN2
regulation of pri-miRNA transcription by RNA polymerase II (GO:1902893)	0.153256	0.747722	0	0	1.54813	2.90375	IL10;BMP4;FOSL1;EGR1;NGFR;TGFB2;SPI1;TGFB1;PDGFB;PPARA
acid secretion (GO:0046717)	0.153768	0.747722	0	0	2.7078	5.06984	SLC22A16;GHRL;SLC26A6
alpha-amino acid biosynthetic process (GO:1901607)	0.153768	0.747722	0	0	2.7078	5.06984	ILVBL;PAH;ALDH18A1
biotin metabolic process (GO:0006768)	0.153768	0.747722	0	0	2.7078	5.06984	MCCC2;PCCA;PDZD11
bone cell development (GO:0098751)	0.153768	0.747722	0	0	2.7078	5.06984	THPO;SRC;ZNF385A
cellular response to sterol depletion (GO:0071501)	0.153768	0.747722	0	0	2.7078	5.06984	SREBF1;INSIG1;ERLIN2
embryonic forelimb morphogenesis (GO:0035115)	0.153768	0.747722	0	0	2.7078	5.06984	OSR1;WNT7A;TBX5
epithelial cell apoptotic process (GO:1904019)	0.153768	0.747722	0	0	2.7078	5.06984	IL10;RYR2;DAB2IP
fructose 1,6-bisphosphate metabolic process (GO:0030388)	0.153768	0.747722	0	0	2.7078	5.06984	ALDOB;FBP1;FBP2
fucose catabolic process (GO:0019317)	0.153768	0.747722	0	0	2.7078	5.06984	FUT9;FUT10;FUT4
L-fucose catabolic process (GO:0042355)	0.153768	0.747722	0	0	2.7078	5.06984	FUT9;FUT10;FUT4
L-fucose metabolic process (GO:0042354)	0.153768	0.747722	0	0	2.7078	5.06984	FUT9;FUT10;FUT4
negative regulation of glial cell differentiation (GO:0045686)	0.153768	0.747722	0	0	2.7078	5.06984	DAAM2;NOG;HES1
negative regulation of membrane potential (GO:0045837)	0.153768	0.747722	0	0	2.7078	5.06984	HEBP2;PIP5KL1;MAPT
nucleoside diphosphate catabolic process (GO:0009134)	0.153768	0.747722	0	0	2.7078	5.06984	ENTPD2;ENTPD3;ENTPD6
oligosaccharide catabolic process (GO:0009313)	0.153768	0.747722	0	0	2.7078	5.06984	NEU4;MAN2B2;MAN2C1
plasminogen activation (GO:0031639)	0.153768	0.747722	0	0	2.7078	5.06984	PLAU;FGG;PLAT
positive regulation of fatty acid beta-oxidation (GO:0032000)	0.153768	0.747722	0	0	2.7078	5.06984	TWIST1;PPARA;PLIN5
positive regulation of inositol phosphate biosynthetic process (GO:0060732)	0.153768	0.747722	0	0	2.7078	5.06984	P2RY6;AVPR1B;PTH1R
positive regulation of triglyceride lipase activity (GO:0061365)	0.153768	0.747722	0	0	2.7078	5.06984	APOC2;APOA4;APOA5
postsynaptic membrane assembly (GO:0097104)	0.153768	0.747722	0	0	2.7078	5.06984	NLGN4Y;NLGN4X;LRP4
regulation of cellular extravasation (GO:0002691)	0.153768	0.747722	0	0	2.7078	5.06984	FUT9;THY1;JAM3
regulation of complement-dependent cytotoxicity (GO:1903659)	0.153768	0.747722	0	0	2.7078	5.06984	IL10;TGFB2;CFH
regulation of DNA-templated transcription in response to stress (GO:0043620)	0.153768	0.747722	0	0	2.7078	5.06984	MUC1;RPS6KA1;INO80
regulation of ER to Golgi vesicle-mediated transport (GO:0060628)	0.153768	0.747722	0	0	2.7078	5.06984	LRRK2;GAS1;SORL1
regulation of gap junction assembly (GO:1903596)	0.153768	0.747722	0	0	2.7078	5.06984	CAV1;TBX5;AGT
regulation of glial cell proliferation (GO:0060251)	0.153768	0.747722	0	0	2.7078	5.06984	IL6;PRKCH;HES1
regulation of glucan biosynthetic process (GO:0010962)	0.153768	0.747722	0	0	2.7078	5.06984	PPP1R3G;PPP1R3C;PPP1R3B
regulation of mammary gland epithelial cell proliferation (GO:0033599)	0.153768	0.747722	0	0	2.7078	5.06984	ZNF703;BRCA2;ROBO1
regulation of peroxisome proliferator activated receptor signaling pathway (GO:0035358)	0.153768	0.747722	0	0	2.7078	5.06984	ALOX15;GPS2;PLIN5
regulation of sterol biosynthetic process (GO:0106118)	0.153768	0.747722	0	0	2.7078	5.06984	SEC14L2;ABCA2;SREBF1
response to magnesium ion (GO:0032026)	0.153768	0.747722	0	0	2.7078	5.06984	SLC41A1;FBP1;RYR3
response to vitamin D (GO:0033280)	0.153768	0.747722	0	0	2.7078	5.06984	CYP24A1;ALPL;AQP3
short-chain fatty acid metabolic process (GO:0046459)	0.153768	0.747722	0	0	2.7078	5.06984	MMAA;PCCA;ACSM1
unsaturated fatty acid biosynthetic process (GO:0006636)	0.153768	0.747722	0	0	2.7078	5.06984	ALOX15;ALOX12;ALOX15B
lamellipodium organization (GO:0097581)	0.154701	0.747722	0	0	1.72372	3.21692	ABLIM3;PTPRO;SPATA13;CDH13;WHAMM;WASF1;RHOD
limb development (GO:0060173)	0.154701	0.747722	0	0	1.72372	3.21692	GREM1;ZNRF3;NOG;RSPO2;LRP4;DKK1;GLI3
positive regulation of leukocyte migration (GO:0002687)	0.154701	0.747722	0	0	1.72372	3.21692	TNFSF18;IL6;EDN2;PTN;THY1;AIF1;JAM3
regulation of fatty acid biosynthetic process (GO:0042304)	0.154701	0.747722	0	0	1.72372	3.21692	APOC2;APOC1;APOC3;APOA4;ERLIN2;ADIPOR2;APOA5
response to cadmium ion (GO:0046686)	0.154701	0.747722	0	0	1.72372	3.21692	MAPK9;CHUK;MT1M;MT1F;MT1G;MT1H;MT1E
response to zinc ion (GO:0010043)	0.154701	0.747722	0	0	1.72372	3.21692	SLC30A3;HVCN1;MT1M;MT1F;MT1G;MT1H;MT1E
neurotransmitter transport (GO:0006836)	0.15661	0.747722	0	0	1.40167	2.59869	GABRA2;PTPRN2;SLC6A15;SLC22A2;SLC1A1;SLC1A2;SLC1A3;ATP1A2;SLC6A2;LIN7B;GLS;PDZD11;SLC17A7;PPFIA2;SLC29A2
positive regulation of intracellular signal transduction (GO:1902533)	0.158869	0.747722	0	0	1.12947	2.07786	CD86;KLB;CSF3;CD40;ECM1;SCHIP1;DUSP19;CHD5;ADRA1D;PTPRJ;FGF5;GJA1;TRIM6;FGF7;LGALS1;TRIM68;TNFAIP8L3;RPL37;LGALS9;PDGFRB;GPR37;TICAM2;CHUK;AVPR1B;PRKCB;UNC5B;PDPK1;SPHK1;F2R;WNT5A;IL18;RHOG;NRG2;ADRA2C;FRMD1;ADRA2A;DCN;EREG;IL23A;NOS1AP;TRAF5;RRAGD;RAPGEF2;CDH13;TERF2IP;TLR7;TLR6;S100A9;S100A8;CX3CR1;CANT1;RAMP3;ROCK2;SRC;PDGFB;ALOX12B;NOD2;MST1R;DDX60;NEUROD2;THPO;CLEC7A;ERBB2;S100A13;HMOX1;S100…
amino acid import across plasma membrane (GO:0089718)	0.159584	0.747722	0	0	1.80565	3.31371	SLC47A1;SLC22A2;SLC1A1;SLC1A2;SLC1A3;SLC1A4
cardiac muscle cell development (GO:0055013)	0.159584	0.747722	0	0	1.80565	3.31371	FHOD3;PDGFRB;CXADR;TCAP;MYH11;SLC8A1
positive regulation of phospholipase activity (GO:0010518)	0.159584	0.747722	0	0	1.80565	3.31371	PDGFRB;AVPR1B;PDPK1;APOC2;PLA2G5;FGFR3
regulation of monooxygenase activity (GO:0032768)	0.159584	0.747722	0	0	1.80565	3.31371	IL1A;DDAH1;SPR;CAV1;NOS1AP;DNM2
regulation of neurogenesis (GO:0050767)	0.159767	0.747722	0	0	1.43774	2.63688	CX3CR1;NUMBL;WNT3A;SERPINF1;WNT7A;OPRM1;HOOK3;ASCL2;DLL1;SORL1;IL6;BHLHE40;HES1
lymphocyte migration (GO:0072676)	0.160729	0.747722	0	0	1.57297	2.87545	CCL25;CCL13;CCL23;CCL8;CCL2;MSN;CCL19;CCL16;CCL26
regulation of neuron differentiation (GO:0045664)	0.160926	0.747722	0	0	1.37649	2.51458	MEF2C;MMD;BDNF;LRRK2;ADRA2C;DKK1;DLL1;TIAM1;NEUROD2;SIN3A;KCTD11;HES1;TCF4;CDK5RAP2;BEND6;CDK5R1
activation of cysteine-type endopeptidase activity (GO:0097202)	0.162649	0.747722	0	0	2.16642	3.93457	CYFIP2;PERP;CIDEB;NLRC4
calcium ion import across plasma membrane (GO:0098703)	0.162649	0.747722	0	0	2.16642	3.93457	SLC24A1;TRPV4;ATP2B4;SLC8A1
cardiac left ventricle morphogenesis (GO:0003214)	0.162649	0.747722	0	0	2.16642	3.93457	RYR2;SFRP2;NPY2R;TBX5
cellular response to low-density lipoprotein particle stimulus (GO:0071404)	0.162649	0.747722	0	0	2.16642	3.93457	ABCA1;FCER1G;SYK;CDH13
defense response to protozoan (GO:0042832)	0.162649	0.747722	0	0	2.16642	3.93457	GBP6;BATF2;CD40;CLEC7A
endothelial cell differentiation (GO:0045446)	0.162649	0.747722	0	0	2.16642	3.93457	JAG1;SCUBE1;SOX18;FSTL1
heart process (GO:0003015)	0.162649	0.747722	0	0	2.16642	3.93457	RAMP3;SGCD;NOX4;TRDN
heterochromatin organization (GO:0070828)	0.162649	0.747722	0	0	2.16642	3.93457	BAHD1;SETDB2;PRDM16;HMGA2
low-density lipoprotein particle remodeling (GO:0034374)	0.162649	0.747722	0	0	2.16642	3.93457	APOA2;PLA2G5;APOB;AGT
negative regulation of bone mineralization (GO:0030502)	0.162649	0.747722	0	0	2.16642	3.93457	GREM1;ECM1;PTK2B;TRPM4
negative regulation of cell activation (GO:0050866)	0.162649	0.747722	0	0	2.16642	3.93457	PDGFB;EMILIN1;APOE;CD200
negative regulation of cyclase activity (GO:0031280)	0.162649	0.747722	0	0	2.16642	3.93457	GRM3;LTB4R2;PALM;GNAI3
neurotransmitter biosynthetic process (GO:0042136)	0.162649	0.747722	0	0	2.16642	3.93457	MOXD1;SLC22A2;PAH;NOS1
nucleoside phosphate catabolic process (GO:1901292)	0.162649	0.747722	0	0	2.16642	3.93457	ENTPD2;ENTPD3;ENTPD6;ENPP3
ovarian follicle development (GO:0001541)	0.162649	0.747722	0	0	2.16642	3.93457	EIF2B2;FOXL2;INHBA;INHA
positive regulation of cardiac muscle cell proliferation (GO:0060045)	0.162649	0.747722	0	0	2.16642	3.93457	MEF2C;TBX20;PIM1;TBX2
positive regulation of SMAD protein signal transduction (GO:0060391)	0.162649	0.747722	0	0	2.16642	3.93457	BMP4;DAB2;TGFB1;RBPMS
positive regulation of type 2 immune response (GO:0002830)	0.162649	0.747722	0	0	2.16642	3.93457	CD86;IL6;IL18;NOD2
potassium ion export across plasma membrane (GO:0097623)	0.162649	0.747722	0	0	2.16642	3.93457	KCNE2;KCNT2;KCNQ1;KCNA5
regulation of macrophage cytokine production (GO:0010935)	0.162649	0.747722	0	0	2.16642	3.93457	TGFB2;TGFB1;WNT5A;LAPTM5
regulation of trophoblast cell migration (GO:1901163)	0.162649	0.747722	0	0	2.16642	3.93457	SYDE1;GJA1;ARHGDIB;TIMP1
secondary palate development (GO:0062009)	0.162649	0.747722	0	0	2.16642	3.93457	TGFB2;WNT3A;WNT5A;WNT7A
sulfate transport (GO:0008272)	0.162649	0.747722	0	0	2.16642	3.93457	SLC26A2;SLC13A4;SLC26A7;SLC26A6
carbohydrate derivative catabolic process (GO:1901136)	0.162879	0.747722	0	0	1.93447	3.51057	NEU4;FBXO27;FBXO17;BPGM;NCCRP1
endocardial cushion morphogenesis (GO:0003203)	0.162879	0.747722	0	0	1.93447	3.51057	BMP4;TGFB2;NOG;TBX20;TBX2
negative regulation of amyloid precursor protein catabolic process (GO:1902992)	0.162879	0.747722	0	0	1.93447	3.51057	PRNP;CHRNA7;APOE;SORL1;PICALM
negative regulation of calcium ion transport (GO:0051926)	0.162879	0.747722	0	0	1.93447	3.51057	PLN;SEMG1;ATP1A2;NOS1;ADRA2A
negative regulation of immune system process (GO:0002683)	0.162879	0.747722	0	0	1.93447	3.51057	COL3A1;SPINK5;HMOX1;IL17D;CD200
negative regulation of protein localization to nucleus (GO:1900181)	0.162879	0.747722	0	0	1.93447	3.51057	MFHAS1;MDFIC;SIN3A;RAB23;CABP1
positive regulation of monocyte chemotaxis (GO:0090026)	0.162879	0.747722	0	0	1.93447	3.51057	CXCL10;CXCL12;S100A14;AIF1;S100A7
regulation of leukocyte chemotaxis (GO:0002688)	0.162879	0.747722	0	0	1.93447	3.51057	IL6;CAMK1D;EDN2;PTK2B;PTN
regulation of neuroinflammatory response (GO:0150077)	0.162879	0.747722	0	0	1.93447	3.51057	CD200R1;IL6;SPHK1;IL18;CD200
regulation of oligodendrocyte differentiation (GO:0048713)	0.162879	0.747722	0	0	1.93447	3.51057	DAAM2;IL34;HES1;PTN;ZNF365
regulation of synaptic vesicle exocytosis (GO:2000300)	0.162879	0.747722	0	0	1.93447	3.51057	RAP1B;RIMS2;RAP1A;LRRK2;RAB5A
regulation of vascular endothelial growth factor signaling pathway (GO:1900746)	0.162879	0.747722	0	0	1.93447	3.51057	DAB2IP;IL12A;DLL1;DCN;ROBO1
positive regulation of protein catabolic process (GO:0045732)	0.164692	0.747722	0	0	1.35501	2.444	PLK3;HACE1;PLK2;WNT5A;AXIN1;DAB2IP;MSN;WWP1;ASB11;WWP2;IDE;SORL1;ADRA2A;DDB1;HECW2;APOE;ASB5
activation of protein kinase activity (GO:0032147)	0.166852	0.747722	0	0	1.29634	2.32128	CD86;PRR5;CARD10;TGFB2;ANGPT1;PDPK1;NRK;STRADB;WNT5A;PDGFB;AXIN1;IL18;ADRA2C;PRLR;ADRA2A;ADCY6;ADCY5;PRKAR2B;PTK2B;TLR6;COPS8;MAP4K4
positive regulation of cellular component organization (GO:0051130)	0.166852	0.747722	0	0	1.29634	2.32128	PPP1R15A;TGFB2;TGFB1;SYK;ABCB7;SURF4;DAB2IP;LRP4;APOA5;DLL1;CLIP3;NEUROD2;TCL1A;DAB2;TFR2;CLEC7A;HYAL1;APOC2;HAS3;APOE;CCL19;FNIP2
positive regulation of NF-kappaB transcription factor activity (GO:0051092)	0.167395	0.747722	0	0	1.248	2.23067	CX3CR1;CD40;IL1RAP;NLRC4;NOD2;TRIM6;CLEC7A;TRIM68;S100A12;LGALS9;TNFSF18;PRKCH;CHUK;PRKCB;CAV1;SPHK1;WNT5A;IL18;AGT;CRNN;NFKBIA;FER;IL6;TRAF5;UBE2N;TERF2IP;TLR6;S100A9;S100A8
regulation of actin cytoskeleton organization (GO:0032956)	0.167988	0.747722	0	0	1.33648	2.38411	PDGFRB;NOTCH2;ROCK2;ODAM;RHOG;HIP1R;ARHGAP18;GRHL3;RND2;RND3;RHOD;ABI3;ARHGDIB;FSCN1;PTK2B;OR2A4;RHOQ;GPM6B
establishment of protein localization to extracellular region (GO:0035592)	0.170107	0.747722	0	0	1.50504	2.66592	RAB3B;ABCA1;RAB10;ARL4D;STEAP3;NECAB3;RAB12;FGG;AFM;LTBP2
negative regulation of tumor necrosis factor production (GO:0032720)	0.170107	0.747722	0	0	1.50504	2.66592	IL10;CLEC4A;POMC;CHRNA7;CIDEA;BPI;GHRL;LGALS9;CD34;LILRA4
regulation of fibroblast proliferation (GO:0048145)	0.170107	0.747722	0	0	1.50504	2.66592	PARP10;CDKN1A;MORC3;SPHK1;WNT5A;PDGFB;DAB2IP;FN1;AGT;EREG
regulation of synaptic transmission, glutamatergic (GO:0051966)	0.170107	0.747722	0	0	1.50504	2.66592	GRM3;MEF2C;TSHZ3;GRM7;LRRK2;GRIK3;CCL2;PTK2B;ATP1A2;DGKI
regulation of NIK/NF-kappaB signaling (GO:1901222)	0.173723	0.747722	0	0	1.3549	2.37147	CD86;SPI1;SPHK1;LAPTM5;NOD2;NFKBIA;TRIM6;NLRP12;RASSF2;IL23A;TERF2IP;TLR7;LGALS9;CCL19;SASH1;TRIM44
neuropeptide signaling pathway (GO:0007218)	0.174279	0.747722	0	0	1.40891	2.46149	GPR37;NXPH3;OPRM1;NTS;SORCS2;SORL1;LTB4R;ADCYAP1;PYY;CYSLTR1;LTB4R2;GALR2;RAPGEF2
positive regulation of gene expression (GO:0010628)	0.175194	0.747722	0	0	1.12931	1.9671	ELAVL4;ACTB;ACTG2;ROBO1;FGF5;RIMS2;EPB41L4B;GJA1;FGF7;EMILIN1;LGALS9;EPHB2;LGALS7;CD34;IL10;MEF2C;TLE1;OSR1;AVPR2;NOG;WNT5A;LARP4B;POU3F1;DKK1;PRKAB1;ADRA2A;HCFC1;EREG;ERN1;ACTA2;IL1A;TYROBP;TMIGD2;SMO;TFR2;DGKQ;NOS1AP;PRR16;PKP1;TLR6;VSTM2A;CD46;RBM24;RAMP2;SLC24A3;RAMP3;ROCK2;POLDIP3;SLC22A2;PDGFB;TWIST1;ALOX12B;PLD1;TTBK1;MAPK9;NWD1;CLEC7A;ERBB2;S100A13;SEC16B;EGR1;TGFB1;ANGPT1;ODAM;WNT3A;FN1;…
amine transport (GO:0015837)	0.175834	0.747722	0	0	3.60988	6.27475	SLC22A2;RHCG
amino-acid betaine biosynthetic process (GO:0006578)	0.175834	0.747722	0	0	3.60988	6.27475	TMLHE;BBOX1
atrial cardiac muscle cell membrane repolarization (GO:0099624)	0.175834	0.747722	0	0	3.60988	6.27475	KCNQ1;KCNA5
axon choice point recognition (GO:0016198)	0.175834	0.747722	0	0	3.60988	6.27475	ROBO2;ROBO1
BMP signaling pathway involved in heart development (GO:0061312)	0.175834	0.747722	0	0	3.60988	6.27475	BMP4;NOG
bundle of His cell action potential (GO:0086043)	0.175834	0.747722	0	0	3.60988	6.27475	KCNA5;TRPM4
C-terminal protein deglutamylation (GO:0035609)	0.175834	0.747722	0	0	3.60988	6.27475	FOLH1;FOLH1B
cardiac endothelial cell differentiation (GO:0003348)	0.175834	0.747722	0	0	3.60988	6.27475	SOX17;SOX18
cardiac muscle cell proliferation (GO:0060038)	0.175834	0.747722	0	0	3.60988	6.27475	NDRG4;TGFB2
carnitine biosynthetic process (GO:0045329)	0.175834	0.747722	0	0	3.60988	6.27475	TMLHE;BBOX1
caveolin-mediated endocytosis (GO:0072584)	0.175834	0.747722	0	0	3.60988	6.27475	CAV1;PACSIN2
cellular response to brain-derived neurotrophic factor stimulus (GO:1990416)	0.175834	0.747722	0	0	3.60988	6.27475	MAPT;WASF1
cellular response to cGMP (GO:0071321)	0.175834	0.747722	0	0	3.60988	6.27475	PDE3A;RAPGEF2
cellular response to macrophage colony-stimulating factor stimulus (GO:0036006)	0.175834	0.747722	0	0	3.60988	6.27475	FER;PDE1B
cellular response to salt stress (GO:0071472)	0.175834	0.747722	0	0	3.60988	6.27475	AKR1B1;SLC12A6
cellular response to testosterone stimulus (GO:0071394)	0.175834	0.747722	0	0	3.60988	6.27475	ROCK2;MSN
cellular response to vitamin D (GO:0071305)	0.175834	0.747722	0	0	3.60988	6.27475	CYP24A1;PIM1
cerebral cortex neuron differentiation (GO:0021895)	0.175834	0.747722	0	0	3.60988	6.27475	SIN3A;CHD5
disaccharide biosynthetic process (GO:0046351)	0.175834	0.747722	0	0	3.60988	6.27475	FBP1;FBP2
endocardial cell differentiation (GO:0060956)	0.175834	0.747722	0	0	3.60988	6.27475	SOX17;SOX18
endothelial cell apoptotic process (GO:0072577)	0.175834	0.747722	0	0	3.60988	6.27475	IL10;DAB2IP
establishment of monopolar cell polarity (GO:0061162)	0.175834	0.747722	0	0	3.60988	6.27475	GBF1;FSCN1
fructose catabolic process (GO:0006001)	0.175834	0.747722	0	0	3.60988	6.27475	ALDH1A1;ALDOB
fructose catabolic process to hydroxyacetone phosphate and glyceraldehyde-3-phosphate (GO:0061624)	0.175834	0.747722	0	0	3.60988	6.27475	ALDH1A1;ALDOB
fructose transmembrane transport (GO:0015755)	0.175834	0.747722	0	0	3.60988	6.27475	SLC2A2;SLC2A8
glucuronate catabolic process (GO:0006064)	0.175834	0.747722	0	0	3.60988	6.27475	SORD;CRYL1
glucuronate catabolic process to xylulose 5-phosphate (GO:0019640)	0.175834	0.747722	0	0	3.60988	6.27475	SORD;CRYL1
heart field specification (GO:0003128)	0.175834	0.747722	0	0	3.60988	6.27475	BMP4;MEF2C
His-Purkinje system development (GO:0003164)	0.175834	0.747722	0	0	3.60988	6.27475	TBX5;HOPX
intracellular distribution of mitochondria (GO:0048312)	0.175834	0.747722	0	0	3.60988	6.27475	LRRK2;MAPT
L-arginine import across plasma membrane (GO:0097638)	0.175834	0.747722	0	0	3.60988	6.27475	SLC47A1;SLC22A2
late endosome to lysosome transport (GO:1902774)	0.175834	0.747722	0	0	3.60988	6.27475	VPS39;ARL8B
long-chain fatty acid catabolic process (GO:0042758)	0.175834	0.747722	0	0	3.60988	6.27475	GLYATL2;AIG1
lymph node development (GO:0048535)	0.175834	0.747722	0	0	3.60988	6.27475	TGFB1;PDPN
mature conventional dendritic cell differentiation (GO:0097029)	0.175834	0.747722	0	0	3.60988	6.27475	CCL19;LGALS9
medium-chain fatty acid catabolic process (GO:0051793)	0.175834	0.747722	0	0	3.60988	6.27475	GLYATL2;ABHD2
membrane depolarization during AV node cell action potential (GO:0086045)	0.175834	0.747722	0	0	3.60988	6.27475	CACNA1G;TRPM4
membrane repolarization during atrial cardiac muscle cell action potential (GO:0098914)	0.175834	0.747722	0	0	3.60988	6.27475	KCNQ1;KCNA5
membrane repolarization during ventricular cardiac muscle cell action potential (GO:0098915)	0.175834	0.747722	0	0	3.60988	6.27475	KCNE2;KCNQ1
metanephric mesenchymal cell differentiation (GO:0072162)	0.175834	0.747722	0	0	3.60988	6.27475	OSR1;WNT4
middle ear morphogenesis (GO:0042474)	0.175834	0.747722	0	0	3.60988	6.27475	OSR1;NOG
negative regulation of B cell differentiation (GO:0045578)	0.175834	0.747722	0	0	3.60988	6.27475	INHBA;INHA
negative regulation of blood coagulation, intrinsic pathway (GO:2000267)	0.175834	0.747722	0	0	3.60988	6.27475	SERPING1;A2M
negative regulation of cellular respiration (GO:1901856)	0.175834	0.747722	0	0	3.60988	6.27475	TRAP1;ACTN3
negative regulation of ceramide biosynthetic process (GO:1900060)	0.175834	0.747722	0	0	3.60988	6.27475	SPHK1;ORMDL3
negative regulation of cholesterol biosynthetic process (GO:0045541)	0.175834	0.747722	0	0	3.60988	6.27475	APOE;ERLIN2
negative regulation of cholesterol metabolic process (GO:0090206)	0.175834	0.747722	0	0	3.60988	6.27475	APOE;ERLIN2
negative regulation of dendritic cell differentiation (GO:2001199)	0.175834	0.747722	0	0	3.60988	6.27475	TMEM176B;TMEM176A
negative regulation of interferon-alpha production (GO:0032687)	0.175834	0.747722	0	0	3.60988	6.27475	IL10;LILRA4
negative regulation of leukocyte adhesion to vascular endothelial cell (GO:1904995)	0.175834	0.747722	0	0	3.60988	6.27475	CCL25;CXCL12
negative regulation of leukocyte differentiation (GO:1902106)	0.175834	0.747722	0	0	3.60988	6.27475	TMEM176B;TMEM176A
negative regulation of macrophage cytokine production (GO:0010936)	0.175834	0.747722	0	0	3.60988	6.27475	TGFB2;TGFB1
negative regulation of macrophage differentiation (GO:0045650)	0.175834	0.747722	0	0	3.60988	6.27475	INHBA;INHA
negative regulation of metallopeptidase activity (GO:1905049)	0.175834	0.747722	0	0	3.60988	6.27475	TIMP2;TIMP1
negative regulation of response to food (GO:0032096)	0.175834	0.747722	0	0	3.60988	6.27475	NENF;PPARA
negative regulation of sterol biosynthetic process (GO:0106119)	0.175834	0.747722	0	0	3.60988	6.27475	APOE;ERLIN2
negative regulation of synapse organization (GO:1905809)	0.175834	0.747722	0	0	3.60988	6.27475	ROBO2;NEUROD2
negative regulation of T cell migration (GO:2000405)	0.175834	0.747722	0	0	3.60988	6.27475	CD200R1;CD200
negative regulation of tubulin deacetylation (GO:1904428)	0.175834	0.747722	0	0	3.60988	6.27475	BEX4;MAPT
negative regulation of vascular endothelial cell proliferation (GO:1905563)	0.175834	0.747722	0	0	3.60988	6.27475	MEF2C;CCL2
p38MAPK cascade (GO:0038066)	0.175834	0.747722	0	0	3.60988	6.27475	ZFP36;LGALS9
polyphosphate catabolic process (GO:0006798)	0.175834	0.747722	0	0	3.60988	6.27475	PRUNE2;BNIPL
positive regulation of blood-brain barrier permeability (GO:1905605)	0.175834	0.747722	0	0	3.60988	6.27475	ANGPT1;TJP3
positive regulation of cAMP-dependent protein kinase activity (GO:2000481)	0.175834	0.747722	0	0	3.60988	6.27475	ATP2B4;RAPGEF2
positive regulation of cardiac muscle contraction (GO:0060452)	0.175834	0.747722	0	0	3.60988	6.27475	RGS2;KCNQ1
positive regulation of cardioblast differentiation (GO:0051891)	0.175834	0.747722	0	0	3.60988	6.27475	TGFB2;TBX5
positive regulation of cell proliferation involved in heart morphogenesis (GO:2000138)	0.175834	0.747722	0	0	3.60988	6.27475	BMP4;PIM1
positive regulation of dendritic cell differentiation (GO:2001200)	0.175834	0.747722	0	0	3.60988	6.27475	LGALS1;LGALS9
positive regulation of dopamine receptor signaling pathway (GO:0060161)	0.175834	0.747722	0	0	3.60988	6.27475	CAV2;LRRK2
positive regulation of glial cell proliferation (GO:0060252)	0.175834	0.747722	0	0	3.60988	6.27475	IL6;PRKCH
positive regulation of hippo signaling (GO:0035332)	0.175834	0.747722	0	0	3.60988	6.27475	SCHIP1;FRMD1
positive regulation of leukocyte mediated immunity (GO:0002705)	0.175834	0.747722	0	0	3.60988	6.27475	NOS2;CLEC7A
positive regulation of leukocyte tethering or rolling (GO:1903238)	0.175834	0.747722	0	0	3.60988	6.27475	ST3GAL4;FUT4
positive regulation of macrophage proliferation (GO:0120041)	0.175834	0.747722	0	0	3.60988	6.27475	IL34;PTK2
positive regulation of mast cell chemotaxis (GO:0060754)	0.175834	0.747722	0	0	3.60988	6.27475	VEGFC;PGF
positive regulation of mitochondrial depolarization (GO:0051901)	0.175834	0.747722	0	0	3.60988	6.27475	MLLT11;DCN
positive regulation of natural killer cell proliferation (GO:0032819)	0.175834	0.747722	0	0	3.60988	6.27475	IL23A;IL18
proline biosynthetic process (GO:0006561)	0.175834	0.747722	0	0	3.60988	6.27475	PYCR1;ALDH18A1
protein localization to membrane raft (GO:1903044)	0.175834	0.747722	0	0	3.60988	6.27475	CAV1;RFTN1
protein retention in Golgi apparatus (GO:0045053)	0.175834	0.747722	0	0	3.60988	6.27475	VPS13C;SORL1
pulmonary artery morphogenesis (GO:0061156)	0.175834	0.747722	0	0	3.60988	6.27475	BMP4;JAG1
pyrimidine nucleotide metabolic process (GO:0006220)	0.175834	0.747722	0	0	3.60988	6.27475	DCTD;ENPP3
receptor transactivation (GO:0035624)	0.175834	0.747722	0	0	3.60988	6.27475	ADRA2C;ADRA2A
regulation of antifungal innate immune response (GO:1905034)	0.175834	0.747722	0	0	3.60988	6.27475	SPI1;PLA2G5
regulation of astrocyte activation (GO:0061888)	0.175834	0.747722	0	0	3.60988	6.27475	IL6;TTBK1
regulation of blood coagulation, intrinsic pathway (GO:2000266)	0.175834	0.747722	0	0	3.60988	6.27475	SERPING1;A2M
regulation of cardioblast differentiation (GO:0051890)	0.175834	0.747722	0	0	3.60988	6.27475	TGFB2;TBX5
regulation of cell maturation (GO:1903429)	0.175834	0.747722	0	0	3.60988	6.27475	CLEC7A;LRRK2
regulation of cellular response to vascular endothelial growth factor stimulus (GO:1902547)	0.175834	0.747722	0	0	3.60988	6.27475	ATP2B4;DLL1
regulation of glomerular mesangial cell proliferation (GO:0072124)	0.175834	0.747722	0	0	3.60988	6.27475	BMP4;PDGFB
regulation of granulocyte colony-stimulating factor production (GO:0071655)	0.175834	0.747722	0	0	3.60988	6.27475	TSLP;CD34
regulation of heart growth (GO:0060420)	0.175834	0.747722	0	0	3.60988	6.27475	BASP1;DUSP9
regulation of hippocampal neuron apoptotic process (GO:0110089)	0.175834	0.747722	0	0	3.60988	6.27475	CX3CR1;TYROBP
regulation of inositol trisphosphate biosynthetic process (GO:0032960)	0.175834	0.747722	0	0	3.60988	6.27475	P2RY6;PTK2B
regulation of integrin biosynthetic process (GO:0045113)	0.175834	0.747722	0	0	3.60988	6.27475	TGFB2;S100A9
regulation of interleukin-1 alpha production (GO:0032650)	0.175834	0.747722	0	0	3.60988	6.27475	NLRP10;S100A13
regulation of intestinal lipid absorption (GO:1904729)	0.175834	0.747722	0	0	3.60988	6.27475	APOA4;APOA5
regulation of inward rectifier potassium channel activity (GO:1901979)	0.175834	0.747722	0	0	3.60988	6.27475	KCNE2;CAV1
regulation of low-density lipoprotein particle receptor catabolic process (GO:0032803)	0.175834	0.747722	0	0	3.60988	6.27475	ABCA2;APOE
regulation of myoblast proliferation (GO:2000291)	0.175834	0.747722	0	0	3.60988	6.27475	ZNF609;SOX15
regulation of natural killer cell differentiation (GO:0032823)	0.175834	0.747722	0	0	3.60988	6.27475	AXL;PRDM1
regulation of neutrophil degranulation (GO:0043313)	0.175834	0.747722	0	0	3.60988	6.27475	SPI1;SYK
regulation of NK T cell proliferation (GO:0051140)	0.175834	0.747722	0	0	3.60988	6.27475	IL23A;IL18
regulation of phosphatidylinositol biosynthetic process (GO:0010511)	0.175834	0.747722	0	0	3.60988	6.27475	PDGFB;HTR2A
regulation of protein import (GO:1904589)	0.175834	0.747722	0	0	3.60988	6.27475	BMP4;TGFB1
regulation of respiratory gaseous exchange by nervous system process (GO:0002087)	0.175834	0.747722	0	0	3.60988	6.27475	TSHZ3;ATP1A2
regulation of skeletal muscle tissue development (GO:0048641)	0.175834	0.747722	0	0	3.60988	6.27475	MEF2C;TGFB1
regulation of type B pancreatic cell apoptotic process (GO:2000674)	0.175834	0.747722	0	0	3.60988	6.27475	CAST;IL6
regulation of vitamin D receptor signaling pathway (GO:0070562)	0.175834	0.747722	0	0	3.60988	6.27475	KANK2;SNAI2
regulation of voltage-gated sodium channel activity (GO:1905150)	0.175834	0.747722	0	0	3.60988	6.27475	FGF12;FGF11
response to cGMP (GO:0070305)	0.175834	0.747722	0	0	3.60988	6.27475	PDE3A;RAPGEF2
response to denervation involved in regulation of muscle adaptation (GO:0014894)	0.175834	0.747722	0	0	3.60988	6.27475	ACTN3;FBXO32
response to macrophage colony-stimulating factor (GO:0036005)	0.175834	0.747722	0	0	3.60988	6.27475	FER;PDE1B
salivary gland development (GO:0007431)	0.175834	0.747722	0	0	3.60988	6.27475	TGFB2;TGFB1
salivary gland morphogenesis (GO:0007435)	0.175834	0.747722	0	0	3.60988	6.27475	TGFB2;TGFB1
secondary heart field specification (GO:0003139)	0.175834	0.747722	0	0	3.60988	6.27475	BMP4;MEF2C
short-term memory (GO:0007614)	0.175834	0.747722	0	0	3.60988	6.27475	CALB1;CHRNA7
striated muscle cell proliferation (GO:0014855)	0.175834	0.747722	0	0	3.60988	6.27475	NDRG4;TGFB2
succinyl-CoA metabolic process (GO:0006104)	0.175834	0.747722	0	0	3.60988	6.27475	OGDH;SUCLG2
tryptophan catabolic process to kynurenine (GO:0019441)	0.175834	0.747722	0	0	3.60988	6.27475	TDO2;KYNU
xylulose 5-phosphate biosynthetic process (GO:1901159)	0.175834	0.747722	0	0	3.60988	6.27475	SORD;CRYL1
zymogen inhibition (GO:0097341)	0.175834	0.747722	0	0	3.60988	6.27475	CAST;CARD18
cell projection organization (GO:0030030)	0.176283	0.747722	0	0	1.64868	2.86156	RHOJ;PACSIN2;RHOG;RHOU;ATP1B2;RHOV;RHOQ
chondroitin sulfate metabolic process (GO:0030204)	0.176283	0.747722	0	0	1.64868	2.86156	CHST9;BCAN;HYAL1;DSE;BGN;CHSY3;DCN
negative regulation of Notch signaling pathway (GO:0045746)	0.176283	0.747722	0	0	1.64868	2.86156	NOTCH3;EGFL7;WWP2;DLL1;DLK1;BEND6;DLK2
primary neural tube formation (GO:0014020)	0.176283	0.747722	0	0	1.64868	2.86156	TGFB2;TGFB1;DVL2;COBL;PLXNB2;GRHL3;PRICKLE1
regulation of long-term synaptic potentiation (GO:1900271)	0.176283	0.747722	0	0	1.64868	2.86156	EPHA4;CALB1;TYROBP;CHRNA7;PTN;APOE;EPHB2
calcium ion transport (GO:0006816)	0.177614	0.752166	0	0	1.28232	2.21604	RYR1;RYR2;SLC24A1;RAMP2;CALCRL;TRPC6;RAMP3;SLC24A3;TRPC3;CHRNA7;CAV1;TRPC1;ATP2B4;ATP2B2;SLC8A1;RYR3;CACNA1G;CACNG6;CCL8;TRPV4;TRPM7;TRPM4
negative regulation of cellular biosynthetic process (GO:0031327)	0.177777	0.752166	0	0	1.45368	2.51084	ABCA2;ROCK2;CAV1;APOC1;ATP2B4;RAPGEF2;APOC3;SNAI2;ERLIN2;CD34;WNT4
sprouting angiogenesis (GO:0002040)	0.177777	0.752166	0	0	1.45368	2.51084	GREM1;BMP4;RAMP2;ANGPT1;CDH13;PTK2B;VEGFC;DLL1;TDGF1;PGF;ROBO1
hexose metabolic process (GO:0019318)	0.179206	0.756347	0	0	1.52372	2.61962	TFAP2B;KCNJ11;SORD;CHST1;GHRL;OMA1;ALDOB;FBP1;FBP2
positive regulation of biomineral tissue development (GO:0070169)	0.179206	0.756347	0	0	1.52372	2.61962	BMP4;KL;MEF2C;TGFB1;OSR1;PTN;SLC8A1;GPM6B;WNT4
negative regulation of cellular catabolic process (GO:0031330)	0.179213	0.756347	0	0	1.37938	2.3714	IL10;KDM4A;DAPL1;DAB2IP;MTMR9;APOC3;SORL1;APOC1;LEPR;TIMP2;TBC1D14;TIMP1;PLIN5;PTPN3
regulation of endothelial cell proliferation (GO:0001936)	0.180162	0.759083	0	0	1.31835	2.25951	ECM1;NRP2;EGFL7;SPARC;ANGPT1;CAV2;CAV1;WNT5A;PDGFB;VEGFC;PGF;THBS4;BMP4;AKT3;CDH13;GHRL;APOE;CCL26
Wnt signaling pathway (GO:0016055)	0.180162	0.759083	0	0	1.31835	2.25951	VPS29;RARG;TCF7L1;FZD2;WNT3A;LRRK2;WNT5A;AXIN1;WNT9B;WNT7A;WNT9A;SNX3;PORCN;SFRP2;FRZB;DVL2;FERMT2;WNT4
cardiac conduction system development (GO:0003161)	0.183982	0.768203	0	0	1.71052	2.89576	NOTCH2;BMP4;GJA1;GJB6;MSC;CACNA1G
negative regulation of endocytosis (GO:0045806)	0.183982	0.768203	0	0	1.71052	2.89576	CAV1;APOC2;APOC1;APOC3;ARF6;PICALM
negative regulation of sequestering of calcium ion (GO:0051283)	0.183982	0.768203	0	0	1.71052	2.89576	RYR1;RYR2;F2R;HTR2A;CCL19;RYR3
positive regulation of lipid metabolic process (GO:0045834)	0.183982	0.768203	0	0	1.71052	2.89576	APOA2;ANGPTL3;APOA4;APOE;PPARA;APOA5
positive regulation of T cell migration (GO:2000406)	0.183982	0.768203	0	0	1.71052	2.89576	CXCL10;CXCL12;WNT5A;ADAM10;AIF1;S100A7
receptor catabolic process (GO:0032801)	0.183982	0.768203	0	0	1.71052	2.89576	RNF43;ZNRF3;TGFB1;AP2S1;GPRASP1;AP2A2
regulation of heterotypic cell-cell adhesion (GO:0034114)	0.183982	0.768203	0	0	1.71052	2.89576	IL10;IL1RN;MAPK7;FGG;THY1;MAP2K5
regulation of rhodopsin mediated signaling pathway (GO:0022400)	0.183982	0.768203	0	0	1.71052	2.89576	GUCA1A;PDE6B;GUCA1C;PDE6A;PPEF1;METAP2
regulation of ryanodine-sensitive calcium-release channel activity (GO:0060314)	0.183982	0.768203	0	0	1.71052	2.89576	JPH2;JPH3;CASQ2;AKAP6;NOS1;TRDN
ventricular cardiac muscle tissue development (GO:0003229)	0.183982	0.768203	0	0	1.71052	2.89576	MYBPC3;TGFB1;TPM1;PKP2;TBX5;HOPX
regulation of neurotransmitter receptor activity (GO:0099601)	0.18412	0.768203	0	0	1.4135	2.39187	PRRT1;CRHBP;LYNX1;MEF2C;DLG3;ACTN2;PTK2B;OPRM1;NPTX1;DLGAP3;CNIH2;GRIA4
regulation of insulin secretion (GO:0050796)	0.185034	0.768203	0	0	1.29051	2.17737	TFAP2B;CELA2A;KCNJ11;NOS2;ABCC8;KCNB1;SLC2A2;KCNA5;MYRIP;ADRA2C;ADRA2A;GIP;ADCY5;RBP4;G6PC2;IL6;RAP1A;PICK1;GHRL;HADH
response to tumor necrosis factor (GO:0034612)	0.187009	0.768203	0	0	1.27894	2.14427	GGT5;CCL25;CCL13;CD40;CCL23;CHUK;SPHK1;DAB2IP;ADAM10;CRHBP;TCL1A;ZFP36;CCL8;HYAL1;ANKRD1;CCL2;HAS2;CCL19;TDGF1;CCL16;CCL26
positive regulation of tumor necrosis factor superfamily cytokine production (GO:1903557)	0.187019	0.768203	0	0	1.33397	2.23647	CD86;ARFGEF2;SYK;WNT5A;HSPB1;TWIST1;PTPRJ;NOD2;IL1A;IL6;TYROBP;IL23A;CLEC7A;LGALS9;CCL19;EPHB2
regulation of interleukin-8 production (GO:0032677)	0.187019	0.768203	0	0	1.33397	2.23647	IL10;ANXA1;SYK;NOS2;F2R;APOA2;NOD2;IL6;NLRP10;CLEC7A;BPI;TLR7;LGALS9;TLR6;IL17D;MAP2K5
regulation of T cell activation (GO:0050863)	0.187792	0.768203	0	0	1.46428	2.44888	TNFSF18;CCDC88B;CD4;GPNMB;CD209;SPINK5;LAPTM5;CCL2;THY1;TNFAIP8L2
regulation of canonical Wnt signaling pathway (GO:0060828)	0.188231	0.768203	0	0	1.17344	1.95974	LRRK2;PTPRO;LRP4;PRICKLE1;LIMD1;GLI3;PSMB6;SCEL;ZNRF3;SOX17;TMEM88;FRZB;PSMD3;ZNF703;DVL2;DACT3;APOE;IGFBP6;TRPM4;USP8;TLE1;TGFB1;UBE2B;WNT3A;CAV1;NOG;WNT5A;DAB2IP;AXIN1;AXIN2;MCC;DKK1;DKK3;GREM1;PSMC5;DAB2;SFRP2;DAAM2;BAMBI;WNK2;SNAI2;NOTUM;LGR6;LGR5;LGR4
activation of adenylate cyclase activity (GO:0007190)	0.188859	0.768203	0	0	1.54778	2.57977	ADCYAP1;EDNRA;AVPR2;LGR5;ADCY6;LGR4;ADCY5;CAP2
establishment of protein localization to plasma membrane (GO:0061951)	0.188859	0.768203	0	0	1.54778	2.57977	RAB10;GGA1;RAB31;RILPL1;RAB34;VAMP5;SPTBN1;BLZF1
membrane assembly (GO:0071709)	0.188859	0.768203	0	0	1.54778	2.57977	NLGN4Y;GAK;NLGN4X;RFTN1;LRP4;DMKN;SPTBN1;PICALM
platelet aggregation (GO:0070527)	0.188859	0.768203	0	0	1.54778	2.57977	RAP2B;FGG;FN1;HSPB1;FLNA;MYL9;ACTB;MYL12A
protein catabolic process (GO:0030163)	0.189413	0.768203	0	0	1.3812	2.29807	ATE1;CELA2A;FBXO27;FBXO17;DAB2IP;UBE2G1;IDE;NCCRP1;CLN6;DDB1;NEU4;RAB12;APOE
protein secretion (GO:0009306)	0.189413	0.768203	0	0	1.3812	2.29807	RAB3B;ABCA1;STEAP3;ANXA1;NECAB3;FGG;LTBP2;RIMS2;RAB10;ADCYAP1;ARL4D;PORCN;RAB12
eye morphogenesis (GO:0048592)	0.190989	0.768203	0	0	1.80539	2.9889	RARG;EFEMP1;COL5A2;MFAP2;FBN1
fatty acid transport (GO:0015908)	0.190989	0.768203	0	0	1.80539	2.9889	SLC5A8;FABP5;LCN12;SLC27A6;APOE
insulin secretion (GO:0030073)	0.190989	0.768203	0	0	1.80539	2.9889	RIMS2;ADCYAP1;ANXA1;PTPRN2;RAB11FIP2
miRNA metabolic process (GO:0010586)	0.190989	0.768203	0	0	1.80539	2.9889	DDX17;TRIM71;LIN28B;LIN28A;SND1
negative regulation of lipid storage (GO:0010888)	0.190989	0.768203	0	0	1.80539	2.9889	ABCA1;NFKBIA;IL6;ABHD5;PPARA
organic cation transport (GO:0015695)	0.190989	0.768203	0	0	1.80539	2.9889	SLC22A5;SLC47A1;SLC22A16;SLC22A2;SLC22A18
positive regulation of epidermal cell differentiation (GO:0045606)	0.190989	0.768203	0	0	1.80539	2.9889	BMP4;SULT2B1;PRKCH;ZBED2;SFN
positive regulation of epithelial cell differentiation (GO:0030858)	0.190989	0.768203	0	0	1.80539	2.9889	BMP4;SULT2B1;SFN;NKX6-1;FOXN1
positive regulation of nitrogen compound metabolic process (GO:0051173)	0.190989	0.768203	0	0	1.80539	2.9889	SLCO1C1;MAPK7;CHRNA7;PDGFB;MAP2K5
regulation of smooth muscle contraction (GO:0006940)	0.190989	0.768203	0	0	1.80539	2.9889	CNN1;CAV1;SPHK1;F2R;PLCE1
regulation of T cell migration (GO:2000404)	0.190989	0.768203	0	0	1.80539	2.9889	CXCL10;CD200R1;CXCL12;AIF1;CD200
xenobiotic transport (GO:0042908)	0.190989	0.768203	0	0	1.80539	2.9889	GJA1;SLC15A2;SLC47A1;SLC22A2;SLC22A18
enzyme linked receptor protein signaling pathway (GO:0007167)	0.193607	0.768203	0	0	1.23636	2.03	SHC4;EPHA10;SRC;MST1R;PTN;NPPC;EFS;ERBB2;PTK2B;EPHB2;PDGFRB;EPHA4;EPHA6;SRMS;SYK;BDNF;IL31RA;LMTK2;LIFR;PTK2;FER;CD4;AXL;FGFR3;ANGPTL1;FRK
negative regulation of protein phosphorylation (GO:0001933)	0.19513	0.768203	0	0	1.22415	2.00037	LRRK2;DUSP19;TWIST1;HSPB1;THY1;RASSF2;PIP5KL1;INPP5J;SFN;EMILIN1;EPHB2;PRNP;TGFB1;PDPK1;CAV1;PAQR3;NOG;DAB2IP;SMAD6;PTPN13;DKK1;GREM1;NLRP12;SFRP2;DGKQ;TERF2IP;TRIB1;TRIB2
regulation of protein phosphorylation (GO:0001932)	0.195176	0.768203	0	0	1.16402	1.90184	CD40;ROCK2;CHRNA7;LRRK2;AKAP8;HSPB1;KNDC1;FGF5;FGF7;GPNMB;THPO;PIP5KL1;ERBB2;P2RY1;LEPR;DVL2;PLCE1;EPHB2;FNIP2;PRNP;TGFB1;ANGPT1;ODAM;WNT3A;IL34;AKTIP;PAQR3;FN1;DAB2IP;AXIN1;VEGFC;AXIN2;PTPN13;PTK2;PGF;PML;CLIP3;BMP4;RAP2A;DAB2;FER;CD4;PECAM1;PLXNB2;TERF2IP;CDK2AP1;KRAS
alanine transport (GO:0032328)	0.195441	0.768203	0	0	2.32083	3.78875	SLC36A2;SLC1A4;SLC7A10
aromatic amino acid family metabolic process (GO:0009072)	0.195441	0.768203	0	0	2.32083	3.78875	IYD;KYNU;PAH
cell differentiation involved in metanephros development (GO:0072202)	0.195441	0.768203	0	0	2.32083	3.78875	BMP4;OSR1;WNT4
chloride ion homeostasis (GO:0055064)	0.195441	0.768203	0	0	2.32083	3.78875	SLC12A2;SLC12A6;SLC12A7
chondroitin sulfate proteoglycan metabolic process (GO:0050654)	0.195441	0.768203	0	0	2.32083	3.78875	B3GAT1;DSE;XYLT2
complement activation, lectin pathway (GO:0001867)	0.195441	0.768203	0	0	2.32083	3.78875	KRT1;MASP1;MBL2
defense response to tumor cell (GO:0002357)	0.195441	0.768203	0	0	2.32083	3.78875	SPI1;ABI3;LAPTM5
ether lipid biosynthetic process (GO:0008611)	0.195441	0.768203	0	0	2.32083	3.78875	PEX7;LPCAT2;PLA2G4A
I-kappaB phosphorylation (GO:0007252)	0.195441	0.768203	0	0	2.32083	3.78875	CHUK;DAB2IP;TLR7
ionotropic glutamate receptor signaling pathway (GO:0035235)	0.195441	0.768203	0	0	2.32083	3.78875	GRIN3B;PTK2B;CDK5R1
monocyte activation (GO:0042117)	0.195441	0.768203	0	0	2.32083	3.78875	FER1L5;ADAM10;MT1G
monovalent inorganic anion homeostasis (GO:0055083)	0.195441	0.768203	0	0	2.32083	3.78875	SLC12A2;SLC12A6;SLC12A7
negative regulation of cAMP-mediated signaling (GO:0043951)	0.195441	0.768203	0	0	2.32083	3.78875	UBE2B;MGRN1;PDE3A
negative regulation of establishment of protein localization (GO:1904950)	0.195441	0.768203	0	0	2.32083	3.78875	SNX3;WWP2;MAPT
negative regulation of extracellular matrix organization (GO:1903054)	0.195441	0.768203	0	0	2.32083	3.78875	TGFB1;FAP;EMILIN1
negative regulation of glycolytic process (GO:0045820)	0.195441	0.768203	0	0	2.32083	3.78875	ACTN3;PPARA;FBP1
negative regulation of purine nucleotide metabolic process (GO:1900543)	0.195441	0.768203	0	0	2.32083	3.78875	ACTN3;PPARA;FBP1
negative regulation of sodium ion transmembrane transport (GO:1902306)	0.195441	0.768203	0	0	2.32083	3.78875	HECW2;OSR1;COMMD1
negative regulation of sodium ion transmembrane transporter activity (GO:2000650)	0.195441	0.768203	0	0	2.32083	3.78875	HECW2;OSR1;ATP1A2
negative regulation of vascular endothelial growth factor signaling pathway (GO:1900747)	0.195441	0.768203	0	0	2.32083	3.78875	DAB2IP;IL12A;DCN
nerve growth factor signaling pathway (GO:0038180)	0.195441	0.768203	0	0	2.32083	3.78875	RAP1A;BDNF;RAPGEF2
neuron projection fasciculation (GO:0106030)	0.195441	0.768203	0	0	2.32083	3.78875	EPHA4;EPHB2;CDK5R1
peptidyl-amino acid modification (GO:0018193)	0.195441	0.768203	0	0	2.32083	3.78875	APOA2;FKBP7;METAP2
positive regulation of coagulation (GO:0050820)	0.195441	0.768203	0	0	2.32083	3.78875	F2R;ST3GAL4;ENPP4
positive regulation of hemostasis (GO:1900048)	0.195441	0.768203	0	0	2.32083	3.78875	F2R;ST3GAL4;ENPP4
positive regulation of skeletal muscle tissue development (GO:0048643)	0.195441	0.768203	0	0	2.32083	3.78875	MEF2C;ACTN3;DLL1
positive regulation of tissue remodeling (GO:0034105)	0.195441	0.768203	0	0	2.32083	3.78875	IL23A;ROCK2;IL18
positive regulation of vasculogenesis (GO:2001214)	0.195441	0.768203	0	0	2.32083	3.78875	RAP1A;RAPGEF2;CD34
presynaptic membrane assembly (GO:0097105)	0.195441	0.768203	0	0	2.32083	3.78875	NLGN4Y;NLGN4X;LRP4
regulation of carbohydrate biosynthetic process (GO:0043255)	0.195441	0.768203	0	0	2.32083	3.78875	DGKQ;FBP1;GNMT
regulation of hydrogen peroxide-induced cell death (GO:1903205)	0.195441	0.768203	0	0	2.32083	3.78875	GPR37;LRRK2;PYCR1
regulation of T-helper 17 type immune response (GO:2000316)	0.195441	0.768203	0	0	2.32083	3.78875	NLRP10;CLEC7A;IL23A
regulation of tau-protein kinase activity (GO:1902947)	0.195441	0.768203	0	0	2.32083	3.78875	EGR1;DKK1;SORL1
sarcoplasmic reticulum calcium ion transport (GO:0070296)	0.195441	0.768203	0	0	2.32083	3.78875	RYR1;RYR2;TRDN
telomere maintenance in response to DNA damage (GO:0043247)	0.195441	0.768203	0	0	2.32083	3.78875	DCLRE1A;RTEL1;TERF2IP
toxin transport (GO:1901998)	0.195441	0.768203	0	0	2.32083	3.78875	SLC22A2;ADAM10;ANTXR1
Wnt signaling pathway involved in midbrain dopaminergic neuron differentiation (GO:1904953)	0.195441	0.768203	0	0	2.32083	3.78875	WNT3A;WNT5A;WNT9B
post-translational protein modification (GO:0043687)	0.195584	0.768203	0	0	1.14217	1.86375	FBXO27;LAMC1;LGALS1;PSMD3;TIMP1;CISH;FBXO17;FGG;APOA2;ADAM10;COMMD1;APOA5;DDB1;ENAM;MXRA8;RAB38;MFGE8;MATN3;SDC2;ASB13;TULP4;KLHL11;NEDD8;ASB11;KLHL13;FSTL1;TGOLN2;PSMB6;FBXO40;BTBD1;RBBP5;IGFBP7;APOE;CHML;APOB;FN3K;UBE2F;FN1;FBXO32;FBXL13;FBXO30;BMP4;TF;PSMC5;SPSB1;IL6;PROC;KLHL5;CCDC8;ALB;NOTUM;ASB5;KBTBD7;COPS8;ASB2;FBXL4;RAB5A;ASB3;FBXL7;FBN1
Arp2/3 complex-mediated actin nucleation (GO:0034314)	0.196001	0.768203	0	0	1.96936	3.20933	ACTR3;ARPC2;ARPC3;WHAMM
calcium ion import into cytosol (GO:1902656)	0.196001	0.768203	0	0	1.96936	3.20933	SLC24A1;TRPV4;ATP2B4;SLC8A1
cellular response to ATP (GO:0071318)	0.196001	0.768203	0	0	1.96936	3.20933	P2RY2;P2RY1;PDXP;RYR3
dermatan sulfate proteoglycan biosynthetic process (GO:0050651)	0.196001	0.768203	0	0	1.96936	3.20933	BCAN;DSE;BGN;DCN
G protein-coupled glutamate receptor signaling pathway (GO:0007216)	0.196001	0.768203	0	0	1.96936	3.20933	GRM3;GRM7;GRIK3;HOMER3
GTP metabolic process (GO:0046039)	0.196001	0.768203	0	0	1.96936	3.20933	LRRK2;RAB23;GNAI3;RHOQ
membrane repolarization during cardiac muscle cell action potential (GO:0086013)	0.196001	0.768203	0	0	1.96936	3.20933	KCNE2;KCNQ1;KCNA5;ATP1B1
negative regulation of leukocyte activation (GO:0002695)	0.196001	0.768203	0	0	1.96936	3.20933	LRFN5;IL31RA;BPI;CD200
positive regulation of response to cytokine stimulus (GO:0060760)	0.196001	0.768203	0	0	1.96936	3.20933	TSLP;AXL;WNT5A;TRIM44
regulation of amyloid fibril formation (GO:1905906)	0.196001	0.768203	0	0	1.96936	3.20933	CHRNA7;APOE;PFDN4;CRYAB
regulation of clathrin-dependent endocytosis (GO:2000369)	0.196001	0.768203	0	0	1.96936	3.20933	DAB2;DGKD;HIP1R;BMP2K
regulation of extracellular matrix organization (GO:1903053)	0.196001	0.768203	0	0	1.96936	3.20933	EFEMP2;FAP;AEBP1;AGT
regulation of sequestering of triglyceride (GO:0010889)	0.196001	0.768203	0	0	1.96936	3.20933	CIDEA;ABHD5;PPARA;PLIN5
regulation of T cell chemotaxis (GO:0010819)	0.196001	0.768203	0	0	1.96936	3.20933	CXCL10;WNT5A;ADAM10;S100A7
membrane organization (GO:0061024)	0.196453	0.769376	0	0	1.17186	1.90701	GLTP;RTP1;ATP10B;STON2;AP2A2;ACTB;STX11;SLC2A8;SNX3;TGOLN2;AP2S1;DVL2;PACSIN2;REPS2;APOB;LDLRAP1;SPTBN1;ACTR3;CHRNB1;FER1L5;HACE1;WNT5A;AVPR2;HIP1R;EREG;DNM2;EPN2;TRDN;GAK;GRIN3B;TF;EPGN;DAB2;CD4;ARPC2;ARPC3;LPCAT2;TRIP10;PICK1;AMPH;RAB5A;PICALM;CHMP5
negative regulation of macromolecule metabolic process (GO:0010605)	0.197388	0.772442	0	0	1.19356	1.93665	NOTCH2;SPI1;SLC24A3;ROCK2;PDGFB;TTBK1;ROBO1;TRIM6;EMILIN1;LGALS9;APOE;CD34;WNT4;KDM4A;MEF2C;TGFB2;TGFB1;NOS2;SETDB2;ATP2B4;ADAM10;WWP2;UPK3B;POU4F1;PARP10;BMP4;SFRP2;SMO;CILP;DGKQ;PGR;MAPT;CCDC3;CD46;PICALM
negative regulation of protein catabolic process (GO:0042177)	0.198585	0.772985	0	0	1.47746	2.38837	SNX3;IL10;SERPINB12;TIMP2;DAB2IP;FLNA;FMN2;TIMP1;PTPN3
activation of protein kinase B activity (GO:0032148)	0.199056	0.772985	0	0	1.57989	2.55021	PRR5;PDPK1;WNT5A;PDGFB;IL18;ADRA2C;ADRA2A
cellular response to cAMP (GO:0071320)	0.199056	0.772985	0	0	1.57989	2.55021	RAP1B;CRHBP;RAP1A;KCNQ1;RAPGEF2;AKAP6;SLC26A6
positive regulation of locomotion (GO:0040017)	0.199056	0.772985	0	0	1.57989	2.55021	PDGFRB;TGFB1;PDGFB;TWIST1;CCL19;AIF1;CCL26
positive regulation of mononuclear cell migration (GO:0071677)	0.199056	0.772985	0	0	1.57989	2.55021	CXCL10;CXCL12;IL12A;LGALS9;S100A14;AIF1;S100A7
positive regulation of Rho protein signal transduction (GO:0035025)	0.199056	0.772985	0	0	1.57989	2.55021	COL3A1;SYNPO2L;LPAR6;F2R;LPAR4;F2RL2;ROBO1
regulation of calcium ion-dependent exocytosis (GO:0017158)	0.199056	0.772985	0	0	1.57989	2.55021	SYT5;SYT3;KCNB1;SYT15;SYT8;ADRA2A;CACNA1G
regulation of potassium ion transport (GO:0043266)	0.199056	0.772985	0	0	1.57989	2.55021	KCNE2;ACTN2;CASQ2;PTK2B;KCNA5;NOS1;ADRA2A
regulation of transmembrane receptor protein serine/threonine kinase signaling pathway (GO:0090092)	0.199056	0.772985	0	0	1.57989	2.55021	TFAP2B;EID2;TGFB1;FST;ZNF703;FSTL1;DKK3
tube closure (GO:0060606)	0.199056	0.772985	0	0	1.57989	2.55021	TGFB2;TGFB1;DVL2;COBL;PLXNB2;GRHL3;PRICKLE1
positive regulation of tyrosine phosphorylation of STAT protein (GO:0042531)	0.200437	0.77775	0	0	1.38334	2.22338	TNFSF18;CD40;IL6;TSLP;ARL2BP;IL23A;IL18;IL31RA;IL12A;HES1;FGFR3;CRLF1
cellular response to lipid (GO:0071396)	0.205718	0.792282	0	0	1.17485	1.85773	CD86;CX3CR1;RAMP3;ROCK2;INSIG1;RORC;ATP1A2;NOD2;ADCY6;ADCY5;CRHBP;ZFP36;NLRP7;ZNF703;ANKRD1;PDE4B;CCL2;PTK2B;IL10;UPF1;MEF2C;TICAM2;WNT3A;WNT5A;WNT9B;DAB2IP;MSN;LDOC1;PDCD1LG2;WNT9A;POU4F1;IL1A;CXCL10;IL6;AXL;CARD17;LCOR;VIM;CHMP5
Golgi to plasma membrane transport (GO:0006893)	0.206258	0.792282	0	0	1.42566	2.25058	RAB10;GGA1;ARFGEF2;RAB31;RAB34;COMMD1;CCDC93;VAMP5;SPTBN1;BLZF1
negative regulation of tumor necrosis factor superfamily cytokine production (GO:1903556)	0.206258	0.792282	0	0	1.42566	2.25058	IL10;CLEC4A;POMC;CHRNA7;CIDEA;BPI;GHRL;LGALS9;CD34;LILRA4
phosphatidic acid biosynthetic process (GO:0006654)	0.206258	0.792282	0	0	1.42566	2.25058	DGKD;DGKB;LIPI;DGKA;DGKQ;PLA2G4A;ABHD5;PLA2G5;PLD1;PLD2
regulation of protein metabolic process (GO:0051246)	0.206258	0.792282	0	0	1.42566	2.25058	SERPINB4;SERPINB13;MAPK7;ROCK2;CHRNA7;NEDD8;APOE;FAM83D;CNDP1;MAP2K5
chaperone cofactor-dependent protein refolding (GO:0051085)	0.209727	0.792282	0	0	1.6249	2.538	GAK;DNAJB1;DNAJB5;DNAJB4;HSPA6;HSPA2
clathrin-dependent endocytosis (GO:0072583)	0.209727	0.792282	0	0	1.6249	2.538	GAK;AP2S1;GPR107;AP2A2;DLL1;PICALM
endothelial cell development (GO:0001885)	0.209727	0.792282	0	0	1.6249	2.538	RAP1B;RAP1A;SOX18;PECAM1;MSN;RAPGEF2
lamellipodium assembly (GO:0030032)	0.209727	0.792282	0	0	1.6249	2.538	ABLIM3;PTPRO;SPATA13;CDH13;WHAMM;RHOD
mononuclear cell differentiation (GO:1903131)	0.209727	0.792282	0	0	1.6249	2.538	BMP4;PDE1B;AXL;IL31RA;LY6D;MT1G
negative regulation of interleukin-1 beta production (GO:0032691)	0.209727	0.792282	0	0	1.6249	2.538	CX3CR1;SERPINB1;NLRP7;CARD17;CARD18;GHRL
negative regulation of receptor-mediated endocytosis (GO:0048261)	0.209727	0.792282	0	0	1.6249	2.538	ABCA2;APOC2;APOC1;APOC3;ARF6;PICALM
negative regulation of signaling receptor activity (GO:2000272)	0.209727	0.792282	0	0	1.6249	2.538	ZFYVE28;CRHBP;RAMP3;CNRIP1;EPHB2;PPARA
positive regulation of ion transmembrane transporter activity (GO:0032414)	0.209727	0.792282	0	0	1.6249	2.538	TRPC6;ACTN2;STAC;WNK2;ATP1B2;ATP1B1
positive regulation of microtubule polymerization or depolymerization (GO:0031112)	0.209727	0.792282	0	0	1.6249	2.538	CLIP1;NAV3;TRPV4;MAPT;CDK5RAP2;CDK5R1
regulation of actin filament bundle assembly (GO:0032231)	0.209727	0.792282	0	0	1.6249	2.538	SYNPO2L;ROCK2;SYNPO2;ALMS1;PFN1;PFN2
regulation of biomineral tissue development (GO:0070167)	0.209727	0.792282	0	0	1.6249	2.538	ECM1;TGFB1;ROCK2;BMP2K;TWIST1;NOTUM
positive regulation of signaling receptor activity (GO:2000273)	0.21025	0.792282	0	0	1.49432	2.33033	IL10;GREM1;EPGN;CCL2;EPHB2;ADRA2C;ADRA2A;EREG
skeletal muscle tissue development (GO:0007519)	0.21025	0.792282	0	0	1.49432	2.33033	RYR1;MEF2C;MYL6;CAV2;CAV1;FOXL2;MSC;MYOZ1
protein-containing complex subunit organization (GO:0043933)	0.210801	0.792282	0	0	1.25068	1.94711	CARD10;DET1;CD40;WIPF1;TUBGCP2;RANBP9;FANCC;IL1RAP;LAMC1;PML;AFG3L2;TSPAN4;REPS2;PTK2B;TCAP;HES1;NUP98;TUBGCP4;KIFAP3;WASF1;PICALM
cholesterol metabolic process (GO:0008203)	0.212303	0.792282	0	0	1.31093	2.0316	ABCA1;STARD3;INSIG1;APOA2;APOA4;APOA5;CYP7A1;CLN6;SULT2B1;CYP11A1;ANGPTL3;APOF;APOE;LDLRAP1;APOB
positive regulation of endothelial cell proliferation (GO:0001938)	0.212303	0.792282	0	0	1.31093	2.0316	ECM1;NRP2;EGFL7;FGFBP1;PDPK1;WNT5A;PDGFB;VEGFC;PGF;THBS4;BMP4;AKT3;CDH13;HMOX1;CCL26
positive regulation of tumor necrosis factor production (GO:0032760)	0.212303	0.792282	0	0	1.31093	2.0316	ARFGEF2;SYK;WNT5A;HSPB1;TWIST1;PTPRJ;NOD2;IL1A;IL6;TYROBP;IL23A;CLEC7A;LGALS9;CCL19;EPHB2
protein localization to plasma membrane (GO:0072659)	0.214431	0.792282	0	0	1.22076	1.87969	RAB3B;RAMP2;RAMP3;ROCK2;ZFYVE27;RAP1A;TMEM88;EPB41L3;P2RY1;FLNA;SPTBN1;ACTN2;KCNB1;SEC16A;ATP1B1;GAK;RAB10;EHD2;EHD3;RAP2A;RAB34;RAB12;PKP2;RAPGEF2;ASB3
positive regulation of GTPase activity (GO:0043547)	0.214728	0.792282	0	0	1.17065	1.8009	CCL13;CD40;RGS16;THY1;RASGRP2;RAP1GAP;ARHGAP22;SYDE1;RAP1A;CCL8;ERBB2;TBC1D13;TBC1D14;CCL2;CCL19;RAB11FIP2;TBC1D22A;CCL16;MAP4K4;TBC1D8B;CCL25;RAP1GAP2;CCL23;ODAM;CAV2;RALGAPA2;F2R;RHOG;TIAM1;ADCYAP1;RGS10;RUNDC1;RAPGEF2;TAX1BP3;ITGA6;FERMT2;CCL26;PICALM
long-chain fatty acid metabolic process (GO:0001676)	0.215029	0.792282	0	0	1.294	1.98886	FAAH;CPT1A;GLYATL2;ASAH2;ALOX15;ACSL5;PLA2G4A;ALOX12;ALOX12B;LTC4S;AIG1;ALOX15B;CYP2C8;CPT2;LTA4H;ALOXE3
regulation of endothelial cell migration (GO:0010594)	0.21731	0.792282	0	0	1.27943	1.95296	NRP2;SPARC;ANGPT1;ROCK2;WNT5A;DAB2IP;PRCP;PTN;DCN;AGT;PTK2;BMP4;RHOJ;PTK2B;APOE;TDGF1;SASH1
positive regulation of leukocyte mediated cytotoxicity (GO:0001912)	0.218794	0.792282	0	0	1.43392	2.17902	SPI1;RAET1E;TYROBP;NOS2;IL23A;CD1E;IL12A;CD1C;CD1A
regulation of cell-substrate adhesion (GO:0010810)	0.218794	0.792282	0	0	1.43392	2.17902	ECM2;ALOX15;PTPRO;PDPN;PDGFB;TBCD;SPOCK1;THY1;PTK2
acetylcholine receptor signaling pathway (GO:0095500)	0.220651	0.792282	0	0	1.69246	2.5576	CHRNA7;GNA11;LYPD1;RGS10;CDK5R1
actin nucleation (GO:0045010)	0.220651	0.792282	0	0	1.69246	2.5576	ACTR3;ARPC2;ARPC3;LMOD1;WHAMM
beta-catenin destruction complex disassembly (GO:1904886)	0.220651	0.792282	0	0	1.69246	2.5576	FZD2;WNT3A;CAV1;AXIN1;DVL2
calcium-mediated signaling using intracellular calcium source (GO:0035584)	0.220651	0.792282	0	0	1.69246	2.5576	PRNP;RYR2;VCAM1;DEFB1;PTPRJ
cellular response to estradiol stimulus (GO:0071392)	0.220651	0.792282	0	0	1.69246	2.5576	CRHBP;RAMP3;ZNF703;LCOR;POU4F1
chondroitin sulfate biosynthetic process (GO:0030206)	0.220651	0.792282	0	0	1.69246	2.5576	CHST9;BCAN;BGN;CHSY3;DCN
endocardial cushion development (GO:0003197)	0.220651	0.792282	0	0	1.69246	2.5576	BMP4;TGFB2;NOG;TBX20;TBX2
epithelial cell development (GO:0002064)	0.220651	0.792282	0	0	1.69246	2.5576	ACTA2;SLC4A7;RILPL1;TMEM79;WNT7A
linoleic acid metabolic process (GO:0043651)	0.220651	0.792282	0	0	1.69246	2.5576	ALOX15;ALOX12;ALOX12B;ALOX15B;ALOXE3
negative regulation of peptidyl-serine phosphorylation (GO:0033137)	0.220651	0.792282	0	0	1.69246	2.5576	RASSF2;CAV1;PAQR3;INPP5J;DKK1
negative regulation of protein localization to cell periphery (GO:1904376)	0.220651	0.792282	0	0	1.69246	2.5576	DAB2;TGFB1;ABI3;RHOQ;PICALM
negative regulation of protein localization to plasma membrane (GO:1903077)	0.220651	0.792282	0	0	1.69246	2.5576	DAB2;TGFB1;ABI3;RHOQ;PICALM
negative regulation of small GTPase mediated signal transduction (GO:0051058)	0.220651	0.792282	0	0	1.69246	2.5576	TGFB2;DAB2IP;EPHB2;FBP1;ARHGAP12
neurotrophin signaling pathway (GO:0038179)	0.220651	0.792282	0	0	1.69246	2.5576	NGFR;RAP1A;ZFYVE27;BDNF;RAPGEF2
positive regulation of immune system process (GO:0002684)	0.220651	0.792282	0	0	1.69246	2.5576	TNFSF18;TGFB2;ANXA1;LGALS9;AQP3
regulation of cardiac muscle contraction by calcium ion signaling (GO:0010882)	0.220651	0.792282	0	0	1.69246	2.5576	RYR2;CASQ2;ATP1A2;ATP1B1;SLC8A1
response to progesterone (GO:0032570)	0.220651	0.792282	0	0	1.69246	2.5576	TGFB2;TGFB1;SRC;ABHD2;CAV1
embryonic organ development (GO:0048568)	0.221418	0.792282	0	0	1.32892	2.00362	NDRG4;TGFB2;TGFB1;FOXE1;COBL;PBX2;GLI3;TBX2;RBP4;COL2A1;SOX17;SOX18;RARB
activation of phospholipase C activity (GO:0007202)	0.222894	0.792282	0	0	1.51661	2.27652	CD86;EDNRA;GNA15;P2RY6;AVPR1B;BDNF;HTR2A
chondrocyte differentiation (GO:0002062)	0.222894	0.792282	0	0	1.51661	2.27652	BMP4;MEF2C;TGFB1;OSR1;HMGA2;WNT7A;FGFR3
hematopoietic progenitor cell differentiation (GO:0002244)	0.222894	0.792282	0	0	1.51661	2.27652	BMP4;TGFB1;FST;PLD4;INHBA;MEOX1;MLF1
regulation of dendritic spine morphogenesis (GO:0061001)	0.222894	0.792282	0	0	1.51661	2.27652	EPHA4;ABI3;LRRK2;LRP8;PPFIA2;ZDHHC15;CDK5R1
skeletal muscle organ development (GO:0060538)	0.222894	0.792282	0	0	1.51661	2.27652	MEF2C;MYL6;BASP1;CAV1;FOXL2;MSC;MYOZ1
superoxide metabolic process (GO:0006801)	0.222894	0.792282	0	0	1.51661	2.27652	NOS2;NOXA1;NOXO1;NOX4;ALOX12;APOA4;SOD3
cell junction organization (GO:0034330)	0.224735	0.792282	0	0	1.3078	1.95233	C1QA;TGFB2;CXADR;NLGN4X;TGFB1;CHRNA7;LRP4;SLC6A1;ACTB;FLNA;MAPT;FERMT2;TJP3;PPFIA2
platelet degranulation (GO:0002576)	0.224788	0.792282	0	0	1.22206	1.82404	CHID1;TGFB2;ECM1;SPARC;TGFB1;ACTN2;BRPF3;FGG;PDGFB;FN1;F13A1;VEGFC;A1BG;ISLR;TF;CD109;ALB;PECAM1;SERPING1;FLNA;NHLRC2;TIMP1;A2M
oligosaccharide metabolic process (GO:0009311)	0.225444	0.792282	0	0	1.38902	2.0692	NEU4;FUT9;ST8SIA1;MAN2B2;B3GALT2;B3GALT1;ST3GAL4;ST8SIA4;MAN2C1;FUT4
positive regulation of reactive oxygen species metabolic process (GO:2000379)	0.225444	0.792282	0	0	1.38902	2.0692	PDGFRB;CDKN1A;TYROBP;TGFB1;SYK;CLEC7A;PDGFB;MAPT;TLR6;AGT
cellular response to interleukin-1 (GO:0071347)	0.226307	0.792282	0	0	1.19502	1.77563	CCL13;IL1RN;CD40;IL1RAP;NOD2;PSMB6;CCL8;NLRP7;HYAL1;PSMD3;ANKRD1;CCL2;HAS2;CCL19;CCL16;CCL25;EGR1;UPF1;MAP3K3;CCL23;CHUK;IL1R2;DAB2IP;NFKBIA;IL1A;PSMC5;UBE2N;CCL26
neutrophil activation involved in immune response (GO:0002283)	0.226861	0.792282	0	0	1.104	1.63769	CDA;GHDC;ATP8A1;CALML5;TNFAIP6;GMFG;CRISP3;PTPRJ;PYGL;APEH;AP2A2;ALAD;HEBP2;GLIPR1;ACTR1B;GM2A;PLAU;ANPEP;PSMD3;TIMP2;PGM2;ENPP4;CTSB;SERPINB3;DSP;SERPINB1;TICAM2;FCER1G;SYK;ARG1;KRT1;RHOG;ADAM10;DYNLL1;RAB31;RAP2B;TYROBP;SLPI;PECAM1;PADI2;PKP1;DSG1;BPI;DSC1;S100A9;DNASE1L3;S100A8;S100A7;CSTB;SERPINB12;CANT1;TMEM63A;HVCN1;PRCP;A1BG;PLD1;RAP1B;RAP1A;CXCR2;ORMDL3;S100A12;MLEC;STOM;LTA4H;ATP6V1D;S10…
negative regulation of cellular process (GO:0048523)	0.23014	0.792282	0	0	1.09453	1.60795	CDA;CDKN1A;RARG;ATP8A2;TGFB1I1;WFDC1;CHD5;PTPRJ;RERG;GJA1;SOX17;HYAL1;ARHGDIB;DACT3;SPEG;EMILIN1;NOS1;EPHB2;CD34;IL10;FGFBP1;DUSP1;VPS13C;F2R;AVPR2;ADAM10;LDOC1;TEX15;WNT9A;AXIN2;OPRM1;EREG;SULT2B1;IL1A;SFRP2;ASTL;DDAH1;RAPGEF2;CDH13;CRYAB;FBP1;KANK2;CTBP2;PDS5B;DLL1;PTHLH;SNX3;GPNMB;FRZB;SERTAD2;CLMN;GNG4;PDPN;SH3BP4;PTK2B;IGFBP7;IGFBP6;TP53I11;S100A11;PLXNA4;FKTN;TFAP2B;CCL23;CDKN2B;FER1L5;TGFB…
ceramide metabolic process (GO:0006672)	0.230691	0.792282	0	0	1.35433	1.98636	ACER2;ABCA2;ACER1;ASAH2;SPTLC3;ORMDL3;ALOX12B;CYP4F22;ALOXE3;CLN6;PNPLA1
regulation of blood vessel endothelial cell migration (GO:0043535)	0.230691	0.792282	0	0	1.35433	1.98636	CD40;MEF2C;TGFB1;ANGPT1;PDPK1;AKT3;PDGFB;ATP2B4;HSPB1;PRCP;APOE
apoptotic DNA fragmentation (GO:0006309)	0.231193	0.792282	0	0	1.80514	2.64363	CECR2;FOXL2;EXOG;DNASE1L3
cellular response to sterol (GO:0036315)	0.231193	0.792282	0	0	1.80514	2.64363	SMO;INSIG1;RORC;CYP7A1
dendritic cell chemotaxis (GO:0002407)	0.231193	0.792282	0	0	1.80514	2.64363	GPR183;CXCR2;CCL19;TRPM4
eosinophil chemotaxis (GO:0048245)	0.231193	0.792282	0	0	1.80514	2.64363	CCL13;CCL8;CCL2;CCL26
eosinophil migration (GO:0072677)	0.231193	0.792282	0	0	1.80514	2.64363	CCL13;CCL8;CCL2;CCL26
mesenchyme development (GO:0060485)	0.231193	0.792282	0	0	1.80514	2.64363	BMP4;SFRP2;HMGA2;MEOX1
N-acetylglucosamine metabolic process (GO:0006044)	0.231193	0.792282	0	0	1.80514	2.64363	CHST6;EXTL2;NAGK;CHST1
negative regulation of epithelial cell differentiation (GO:0030857)	0.231193	0.792282	0	0	1.80514	2.64363	CAV1;OSR1;GDF3;DLL1
negative regulation of lyase activity (GO:0051350)	0.231193	0.792282	0	0	1.80514	2.64363	GRM3;LTB4R2;PALM;GNAI3
negative regulation of macrophage activation (GO:0043031)	0.231193	0.792282	0	0	1.80514	2.64363	LRFN5;IL31RA;BPI;CD200
negative regulation of platelet activation (GO:0010544)	0.231193	0.792282	0	0	1.80514	2.64363	SERPINE2;PDGFB;ALOX12;APOE
neuron projection organization (GO:0106027)	0.231193	0.792282	0	0	1.80514	2.64363	PRNP;CHRNA7;MAP1A;PICK1
polyol biosynthetic process (GO:0046173)	0.231193	0.792282	0	0	1.80514	2.64363	IPPK;ITPKC;ISYNA1;PPIP5K1
positive regulation of alpha-beta T cell proliferation (GO:0046641)	0.231193	0.792282	0	0	1.80514	2.64363	SYK;IL23A;IL18;LGALS9
positive regulation of isotype switching (GO:0045830)	0.231193	0.792282	0	0	1.80514	2.64363	CD40;TGFB1;TNFSF13;TP53BP1
regulation of blood vessel endothelial cell proliferation involved in sprouting angiogenesis (GO:1903587)	0.231193	0.792282	0	0	1.80514	2.64363	NGFR;FGFBP1;HMOX1;IL12A
regulation of ERBB signaling pathway (GO:1901184)	0.231193	0.792282	0	0	1.80514	2.64363	PTPN18;FER;ERBB2;CDH13
regulation of establishment of cell polarity (GO:2000114)	0.231193	0.792282	0	0	1.80514	2.64363	ARFGEF1;RAP1B;ROCK2;PTK2B
regulation of interleukin-1 production (GO:0032652)	0.231193	0.792282	0	0	1.80514	2.64363	IL10;NLRP12;ANXA1;F2R
regulation of systemic arterial blood pressure by hormone (GO:0001990)	0.231193	0.792282	0	0	1.80514	2.64363	OXTR;EDN2;AVPR1B;AVPR2
response to cAMP (GO:0051591)	0.232522	0.792282	0	0	1.44442	2.10708	RAP1B;CRHBP;RAP1A;DGKQ;KCNQ1;RAPGEF2;AKAP6;SLC26A6
positive regulation of cell growth (GO:0030307)	0.234223	0.792282	0	0	1.24043	1.80046	CPNE9;SYT3;TGFB2;BDNF;SPHK1;CPNE6;ADAM10;AKAP6;INO80;RIMS2;SUPV3L1;ZFYVE27;SFRP2;HYAL1;RPS6KA1;ERBB2;MAPT;S100A9;S100A8
regulation of protein catabolic process (GO:0042176)	0.234223	0.792282	0	0	1.24043	1.80046	SERPINB12;HACE1;PLK2;WNT5A;AXIN1;DAB2IP;WWP1;ASB11;WWP2;FMN2;IDE;SORL1;GFAP;SNX3;DDB1;HECW2;FLNA;ASB5;FAM83D
regulation of signal transduction (GO:0009966)	0.234563	0.792282	0	0	1.16399	1.68783	SRC;CHRNA7;LRRK2;RGS16;ALOX15;DLL1;SNX3;RGS4;RGS5;RGS2;NCLN;GNG4;PLCE1;RGS20;IGFBP7;TIMP1;IGFBP6;PRNP;TCF7L1;SRMS;TGFB1;AXIN1;LIFR;GDF5;WDR11;ADCYAP1;NLRP12;MDFIC;DOK5;DGKQ;GAS1;VWA2;SIK2;CD46;TDGF1
negative regulation of cell motility (GO:2000146)	0.235931	0.792282	0	0	1.22364	1.7672	EPHA4;NGFR;JAG1;TPM1;NOG;TACSTD2;PTPRJ;THY1;TBX5;ALOX15B;SLURP1;ROBO1;RAP2A;SFRP2;RAP2B;NAV3;KRT16;PIP5KL1;DPYSL3;DPEP1;SRGAP1
calcium-ion regulated exocytosis (GO:0017156)	0.236635	0.792282	0	0	1.54743	2.23021	RIMS2;SYT5;SYT3;SYT15;SYT8;ARL8B
cellular senescence (GO:0090398)	0.236635	0.792282	0	0	1.54743	2.23021	CDKN1A;CDKN2B;SPI1;HMGA2;PML;TBX2
dendritic spine organization (GO:0097061)	0.236635	0.792282	0	0	1.54743	2.23021	PRNP;CHRNA7;WNT7A;PICK1;EPHB2;ZNF365
modulation of excitatory postsynaptic potential (GO:0098815)	0.236635	0.792282	0	0	1.54743	2.23021	RIMS2;NLGN4X;CHRNA7;LRRK2;PTK2B;WNT7A
negative regulation of endothelial cell apoptotic process (GO:2000352)	0.236635	0.792282	0	0	1.54743	2.23021	IL10;RAMP2;MAPK7;ANGPT1;PDPK1;FGG
positive regulation of striated muscle cell differentiation (GO:0051155)	0.236635	0.792282	0	0	1.54743	2.23021	GREM1;MEF2C;TGFB1;WNT3A;AKAP6;RBM24
regulation of transcription regulatory region DNA binding (GO:2000677)	0.236635	0.792282	0	0	1.54743	2.23021	TRIM6;TGFB1;SIN3A;ANKRD33;TWIST1;POU4F1
release of sequestered calcium ion into cytosol (GO:0051209)	0.236635	0.792282	0	0	1.54743	2.23021	RYR1;RYR2;F2R;HTR2A;CCL19;RYR3
response to cytokine (GO:0034097)	0.237321	0.792282	0	0	1.18971	1.71121	CSF3;CD40;ASAH2;SRC;ADAR;AKAP6;KYNU;DPYSL3;TIMP2;LGALS9;TIMP1;LDLRAP1;GGT5;PTPN18;ANXA1;SPHK1;ADAM10;LIFR;PTPN13;POU4F1;PML;SIGIRR;CRNN;COL3A1;NLRP12;PTPN9;PTPN4
5S class rRNA transcription by RNA polymerase III (GO:0042791)	0.237557	0.792282	0	0	2.70725	3.89127	GTF3C4;GTF3C5
activation of Janus kinase activity (GO:0042976)	0.237557	0.792282	0	0	2.70725	3.89127	PTK2B;PRLR
activation of transmembrane receptor protein tyrosine kinase activity (GO:0007171)	0.237557	0.792282	0	0	2.70725	3.89127	ANGPT1;PRLR
amino-acid betaine transport (GO:0015838)	0.237557	0.792282	0	0	2.70725	3.89127	SLC22A5;SLC22A16
aminophospholipid transport (GO:0015917)	0.237557	0.792282	0	0	2.70725	3.89127	ATP8A2;ATP8A1
anterior/posterior axis specification, embryo (GO:0008595)	0.237557	0.792282	0	0	2.70725	3.89127	TDGF1;HOXD8
astrocyte development (GO:0014002)	0.237557	0.792282	0	0	2.70725	3.89127	DLL1;S100A9
axo-dendritic transport (GO:0008088)	0.237557	0.792282	0	0	2.70725	3.89127	MAPT;SPG11
cardiac ventricle formation (GO:0003211)	0.237557	0.792282	0	0	2.70725	3.89127	MEF2C;TBX5
carnitine transport (GO:0015879)	0.237557	0.792282	0	0	2.70725	3.89127	SLC22A5;SLC22A16
cellular heat acclimation (GO:0070370)	0.237557	0.792282	0	0	2.70725	3.89127	HSBP1;HSPA6
cellular response to iron ion (GO:0071281)	0.237557	0.792282	0	0	2.70725	3.89127	TF;TFR2
chromatin organization involved in negative regulation of transcription (GO:0097549)	0.237557	0.792282	0	0	2.70725	3.89127	BAHD1;HMGA2
dehydroascorbic acid transport (GO:0070837)	0.237557	0.792282	0	0	2.70725	3.89127	SLC2A2;SLC2A8
equilibrioception (GO:0050957)	0.237557	0.792282	0	0	2.70725	3.89127	USH1G;PCDH15
galactolipid biosynthetic process (GO:0019375)	0.237557	0.792282	0	0	2.70725	3.89127	B3GALT2;B3GALT1
galactosylceramide biosynthetic process (GO:0006682)	0.237557	0.792282	0	0	2.70725	3.89127	B3GALT2;B3GALT1
gamma-aminobutyric acid transport (GO:0015812)	0.237557	0.792282	0	0	2.70725	3.89127	SLC6A11;SLC6A1
heat acclimation (GO:0010286)	0.237557	0.792282	0	0	2.70725	3.89127	HSBP1;HSPA6
L-arginine transmembrane transport (GO:1903400)	0.237557	0.792282	0	0	2.70725	3.89127	SLC47A1;SLC22A2
lipoxin metabolic process (GO:2001300)	0.237557	0.792282	0	0	2.70725	3.89127	ALOX12;LTC4S
megakaryocyte development (GO:0035855)	0.237557	0.792282	0	0	2.70725	3.89127	THPO;ZNF385A
melanosome assembly (GO:1903232)	0.237557	0.792282	0	0	2.70725	3.89127	HPS1;RAB38
mesenchymal cell differentiation involved in kidney development (GO:0072161)	0.237557	0.792282	0	0	2.70725	3.89127	OSR1;WNT4
mesenchymal to epithelial transition involved in metanephros morphogenesis (GO:0003337)	0.237557	0.792282	0	0	2.70725	3.89127	BMP4;SMO
negative regulation of anion transport (GO:1903792)	0.237557	0.792282	0	0	2.70725	3.89127	GRM7;GABRE
negative regulation of blood vessel endothelial cell proliferation involved in sprouting angiogenesis (GO:1903588)	0.237557	0.792282	0	0	2.70725	3.89127	NGFR;IL12A
negative regulation of cellular extravasation (GO:0002692)	0.237557	0.792282	0	0	2.70725	3.89127	CCL25;CXCL12
negative regulation of cellular response to hypoxia (GO:1900038)	0.237557	0.792282	0	0	2.70725	3.89127	DDAH1;CD34
negative regulation of chemokine-mediated signaling pathway (GO:0070100)	0.237557	0.792282	0	0	2.70725	3.89127	PADI2;ROBO1
negative regulation of cytosolic calcium ion concentration (GO:0051481)	0.237557	0.792282	0	0	2.70725	3.89127	ATP1A2;SLC8A1
negative regulation of erythrocyte differentiation (GO:0045647)	0.237557	0.792282	0	0	2.70725	3.89127	ZFP36;MAFB
negative regulation of excitatory postsynaptic potential (GO:0090394)	0.237557	0.792282	0	0	2.70725	3.89127	NLGN4X;LRRK2
negative regulation of hematopoietic progenitor cell differentiation (GO:1901533)	0.237557	0.792282	0	0	2.70725	3.89127	TCF15;MYB
negative regulation of mast cell activation (GO:0033004)	0.237557	0.792282	0	0	2.70725	3.89127	FER;ENPP3
negative regulation of meiotic cell cycle (GO:0051447)	0.237557	0.792282	0	0	2.70725	3.89127	NPPC;DUSP1
negative regulation of monocyte chemotaxis (GO:0090027)	0.237557	0.792282	0	0	2.70725	3.89127	GREM1;DUSP1
negative regulation of sequestering of triglyceride (GO:0010891)	0.237557	0.792282	0	0	2.70725	3.89127	ABHD5;PPARA
negative regulation of SMAD protein signal transduction (GO:0060392)	0.237557	0.792282	0	0	2.70725	3.89127	CILP;PBLD
negative regulation of toll-like receptor 2 signaling pathway (GO:0034136)	0.237557	0.792282	0	0	2.70725	3.89127	MFHAS1;TLR6
neurotransmitter-gated ion channel clustering (GO:0072578)	0.237557	0.792282	0	0	2.70725	3.89127	APOE;GPHN
norepinephrine transport (GO:0015874)	0.237557	0.792282	0	0	2.70725	3.89127	SLC22A2;SLC6A2
plus-end-directed organelle transport along microtubule (GO:0072386)	0.237557	0.792282	0	0	2.70725	3.89127	MAPT;KIFAP3
polyphosphate metabolic process (GO:0006797)	0.237557	0.792282	0	0	2.70725	3.89127	PRUNE2;BNIPL
positive regulation of antigen processing and presentation (GO:0002579)	0.237557	0.792282	0	0	2.70725	3.89127	CCL19;NOD2
positive regulation of dendritic cell antigen processing and presentation (GO:0002606)	0.237557	0.792282	0	0	2.70725	3.89127	CCL19;NOD2
positive regulation of focal adhesion disassembly (GO:0120183)	0.237557	0.792282	0	0	2.70725	3.89127	ARF6;MAP4K4
positive regulation of growth hormone secretion (GO:0060124)	0.237557	0.792282	0	0	2.70725	3.89127	ADCYAP1;GHRL
positive regulation of heart rate by epinephrine-norepinephrine (GO:0001996)	0.237557	0.792282	0	0	2.70725	3.89127	TPM1;ADRA1D
positive regulation of kidney development (GO:0090184)	0.237557	0.792282	0	0	2.70725	3.89127	BMP4;NOG
positive regulation of non-membrane spanning protein tyrosine kinase activity (GO:1903997)	0.237557	0.792282	0	0	2.70725	3.89127	BDNF;SRC
positive regulation of T-helper 2 cell differentiation (GO:0045630)	0.237557	0.792282	0	0	2.70725	3.89127	CD86;IL18
positive regulation of tau-protein kinase activity (GO:1902949)	0.237557	0.792282	0	0	2.70725	3.89127	EGR1;DKK1
positive regulation of Wnt signaling pathway, planar cell polarity pathway (GO:2000096)	0.237557	0.792282	0	0	2.70725	3.89127	DAB2;DKK1
proline transport (GO:0015824)	0.237557	0.792282	0	0	2.70725	3.89127	SLC6A15;SLC1A4
protein localization to perinuclear region of cytoplasm (GO:1905719)	0.237557	0.792282	0	0	2.70725	3.89127	AKTIP;HOOK3
protein repair (GO:0030091)	0.237557	0.792282	0	0	2.70725	3.89127	FN3K;MSRB3
radial glial cell differentiation (GO:0060019)	0.237557	0.792282	0	0	2.70725	3.89127	HES1;GPR157
regulation of cardiac muscle hypertrophy in response to stress (GO:1903242)	0.237557	0.792282	0	0	2.70725	3.89127	TRPC3;ATP2B4
regulation of digestive system process (GO:0044058)	0.237557	0.792282	0	0	2.70725	3.89127	EPB41;KCNQ1
regulation of epinephrine secretion (GO:0014060)	0.237557	0.792282	0	0	2.70725	3.89127	ADRA2C;ADRA2A
regulation of focal adhesion disassembly (GO:0120182)	0.237557	0.792282	0	0	2.70725	3.89127	ARF6;MAP4K4
regulation of hormone biosynthetic process (GO:0046885)	0.237557	0.792282	0	0	2.70725	3.89127	EGR1;DGKQ
regulation of hyaluronan biosynthetic process (GO:1900125)	0.237557	0.792282	0	0	2.70725	3.89127	TGFB1;PDGFB
regulation of hydrogen peroxide metabolic process (GO:0010310)	0.237557	0.792282	0	0	2.70725	3.89127	NOXA1;NOXO1
regulation of immature T cell proliferation in thymus (GO:0033084)	0.237557	0.792282	0	0	2.70725	3.89127	BMP4;IL1A
regulation of interleukin-1-mediated signaling pathway (GO:2000659)	0.237557	0.792282	0	0	2.70725	3.89127	IL1RN;IL6
regulation of keratinocyte apoptotic process (GO:1902172)	0.237557	0.792282	0	0	2.70725	3.89127	ZFP36;SERPINB13
regulation of macrophage apoptotic process (GO:2000109)	0.237557	0.792282	0	0	2.70725	3.89127	MEF2C;NOD2
regulation of macrophage proliferation (GO:0120040)	0.237557	0.792282	0	0	2.70725	3.89127	IL34;PTK2
regulation of mast cell chemotaxis (GO:0060753)	0.237557	0.792282	0	0	2.70725	3.89127	VEGFC;PGF
regulation of mitotic sister chromatid segregation (GO:0033047)	0.237557	0.792282	0	0	2.70725	3.89127	DUSP1;CDK5RAP2
regulation of mitotic spindle checkpoint (GO:1903504)	0.237557	0.792282	0	0	2.70725	3.89127	DUSP1;CDK5RAP2
regulation of nitric oxide mediated signal transduction (GO:0010749)	0.237557	0.792282	0	0	2.70725	3.89127	NOS1AP;ATP2B4
regulation of NK T cell activation (GO:0051133)	0.237557	0.792282	0	0	2.70725	3.89127	IL23A;IL12A
regulation of peptidyl-cysteine S-nitrosylation (GO:2000169)	0.237557	0.792282	0	0	2.70725	3.89127	NOS1AP;ATP2B4
regulation of protein autoubiquitination (GO:1902498)	0.237557	0.792282	0	0	2.70725	3.89127	LRRK2;SASH1
regulation of relaxation of cardiac muscle (GO:1901897)	0.237557	0.792282	0	0	2.70725	3.89127	PLN;PDE4B
regulation of T-helper 17 cell lineage commitment (GO:2000328)	0.237557	0.792282	0	0	2.70725	3.89127	IL23A;LOXL3
response to catecholamine (GO:0071869)	0.237557	0.792282	0	0	2.70725	3.89127	GNG2;ADCY6
response to peptidoglycan (GO:0032494)	0.237557	0.792282	0	0	2.70725	3.89127	IL6;IRF5
response to testosterone (GO:0033574)	0.237557	0.792282	0	0	2.70725	3.89127	ROCK2;MSN
SCF complex assembly (GO:0010265)	0.237557	0.792282	0	0	2.70725	3.89127	CAND2;FBXL7
striated muscle hypertrophy (GO:0014897)	0.237557	0.792282	0	0	2.70725	3.89127	RYR2;TCAP
tripartite regional subdivision (GO:0007351)	0.237557	0.792282	0	0	2.70725	3.89127	TDGF1;HOXD8
type B pancreatic cell proliferation (GO:0044342)	0.237557	0.792282	0	0	2.70725	3.89127	SERPINB1;NKX6-1
valine metabolic process (GO:0006573)	0.237557	0.792282	0	0	2.70725	3.89127	ALDH6A1;ILVBL
ventricular compact myocardium morphogenesis (GO:0003223)	0.237557	0.792282	0	0	2.70725	3.89127	DSP;NOG
actin filament network formation (GO:0051639)	0.239412	0.792282	0	0	2.03061	2.90289	FHOD3;COBL;PLS3
atrial septum morphogenesis (GO:0060413)	0.239412	0.792282	0	0	2.03061	2.90289	NOTCH2;TGFB2;TBX20
cellular glucan metabolic process (GO:0006073)	0.239412	0.792282	0	0	2.03061	2.90289	PPP1R3C;PYGM;PYGL
establishment of endothelial intestinal barrier (GO:0090557)	0.239412	0.792282	0	0	2.03061	2.90289	RAP2B;RAPGEF2;TJP3
glucocorticoid biosynthetic process (GO:0006704)	0.239412	0.792282	0	0	2.03061	2.90289	CYP11A1;SERPINA6;CYP17A1
glucocorticoid metabolic process (GO:0008211)	0.239412	0.792282	0	0	2.03061	2.90289	CYP11A1;SERPINA6;CYP17A1
Golgi inheritance (GO:0048313)	0.239412	0.792282	0	0	2.03061	2.90289	PLK3;VCPIP1;GBF1
Golgi to lysosome transport (GO:0090160)	0.239412	0.792282	0	0	2.03061	2.90289	GAK;EHD3;LAPTM5
hematopoietic stem cell proliferation (GO:0071425)	0.239412	0.792282	0	0	2.03061	2.90289	SFRP2;WNT5A;CD34
induction of positive chemotaxis (GO:0050930)	0.239412	0.792282	0	0	2.03061	2.90289	CXCL12;VEGFC;PGF
inhibitory synapse assembly (GO:1904862)	0.239412	0.792282	0	0	2.03061	2.90289	GABRA2;LGI2;WNT5A
inositol phosphate biosynthetic process (GO:0032958)	0.239412	0.792282	0	0	2.03061	2.90289	IPPK;ITPKC;PPIP5K1
lipoprotein biosynthetic process (GO:0042158)	0.239412	0.792282	0	0	2.03061	2.90289	PORCN;ALOX12B;APOE
metanephric mesenchyme development (GO:0072075)	0.239412	0.792282	0	0	2.03061	2.90289	BASP1;OSR1;WNT4
midbrain dopaminergic neuron differentiation (GO:1904948)	0.239412	0.792282	0	0	2.03061	2.90289	WNT3A;WNT5A;WNT9B
mitochondrial protein processing (GO:0034982)	0.239412	0.792282	0	0	2.03061	2.90289	MIPEP;AFG3L2;OMA1
negative regulation of activated T cell proliferation (GO:0046007)	0.239412	0.792282	0	0	2.03061	2.90289	PRNP;LGALS9;PDCD1LG2
negative regulation of calcium ion transmembrane transport (GO:1903170)	0.239412	0.792282	0	0	2.03061	2.90289	PLN;ATP1A2;ADRA2A
negative regulation of homotypic cell-cell adhesion (GO:0034111)	0.239412	0.792282	0	0	2.03061	2.90289	SERPINE2;ZNF703;ALOX12
negative regulation of lymphocyte migration (GO:2000402)	0.239412	0.792282	0	0	2.03061	2.90289	CD200R1;PADI2;CD200
negative regulation of potassium ion transmembrane transport (GO:1901380)	0.239412	0.792282	0	0	2.03061	2.90289	ACTN2;CAV1;CASQ2
negative regulation of response to cytokine stimulus (GO:0060761)	0.239412	0.792282	0	0	2.03061	2.90289	SIGIRR;MAPK7;MAP2K5
Notch signaling involved in heart development (GO:0061314)	0.239412	0.792282	0	0	2.03061	2.90289	NOTCH2;JAG1;SNAI2
organophosphate catabolic process (GO:0046434)	0.239412	0.792282	0	0	2.03061	2.90289	ANGPTL3;APOA2;PDXP
positive regulation of alcohol biosynthetic process (GO:1902932)	0.239412	0.792282	0	0	2.03061	2.90289	AVPR1B;PTH1R;WNT4
positive regulation of cytoplasmic transport (GO:1903651)	0.239412	0.792282	0	0	2.03061	2.90289	DAB2;MSN;SORL1
positive regulation of epidermal growth factor-activated receptor activity (GO:0045741)	0.239412	0.792282	0	0	2.03061	2.90289	EPGN;ADRA2A;EREG
positive regulation of integrin activation (GO:0033625)	0.239412	0.792282	0	0	2.03061	2.90289	RAP1B;SRC;FERMT2
positive regulation of interleukin-13 production (GO:0032736)	0.239412	0.792282	0	0	2.03061	2.90289	TSLP;IL18;LGALS9
positive regulation of lipid localization (GO:1905954)	0.239412	0.792282	0	0	2.03061	2.90289	APOB;VSTM2A;PLIN5
positive regulation of posttranscriptional gene silencing (GO:0060148)	0.239412	0.792282	0	0	2.03061	2.90289	ZFP36;LIMD1;PUM1
presynaptic membrane organization (GO:0097090)	0.239412	0.792282	0	0	2.03061	2.90289	NLGN4Y;NLGN4X;LRP4
protein kinase C-activating G protein-coupled receptor signaling pathway (GO:0007205)	0.239412	0.792282	0	0	2.03061	2.90289	DGKD;F2R;PICK1
regulation of calcium ion transmembrane transport via high voltage-gated calcium channel (GO:1902514)	0.239412	0.792282	0	0	2.03061	2.90289	CACNG6;NOS1AP;NOS1
regulation of endocytic recycling (GO:2001135)	0.239412	0.792282	0	0	2.03061	2.90289	EHD2;ACTN2;SORL1
regulation of gene expression by genetic imprinting (GO:0006349)	0.239412	0.792282	0	0	2.03061	2.90289	ZFP57;PCGF5;CTCFL
regulation of myeloid leukocyte mediated immunity (GO:0002886)	0.239412	0.792282	0	0	2.03061	2.90289	FER;SYK;DNASE1L3
response to corticosteroid (GO:0031960)	0.239412	0.792282	0	0	2.03061	2.90289	IL10;IL1RN;IL6
response to prostaglandin E (GO:0034695)	0.239412	0.792282	0	0	2.03061	2.90289	GNG2;CCL19;ADCY6
homotypic cell-cell adhesion (GO:0034109)	0.239753	0.792282	0	0	1.39287	1.98922	RAP2B;FGG;FN1;HSPB1;FLNA;MYL9;ACTB;MYL12A;DSC2
metal ion homeostasis (GO:0055065)	0.239753	0.792282	0	0	1.39287	1.98922	SLC12A2;TFAP2B;JPH2;CAV1;S100A14;SLC12A6;SLC12A7;SLC8A1;CNNM4
regulation of endothelial cell apoptotic process (GO:2000351)	0.239753	0.792282	0	0	1.39287	1.98922	IL10;CD40;RAMP2;MAPK7;ANGPT1;PDPK1;FGG;ECSCR;CCL2
response to amyloid-beta (GO:1904645)	0.239753	0.792282	0	0	1.39287	1.98922	EPHA4;NGFR;PRNP;GJA1;RAMP3;VCAM1;CHRNA7;MMP2;TLR6
regulation of actin filament-based process (GO:0032970)	0.2409	0.795554	0	0	1.28556	1.82983	PDGFRB;ROCK2;ODAM;RHOG;HIP1R;ARHGAP18;GRHL3;RND2;RND3;RHOD;FSCN1;OR2A4;RHOQ;GPM6B
regulation of ion transport (GO:0043269)	0.243052	0.802136	0	0	1.26981	1.79612	SYT5;SYT3;KCNJ10;KCNJ11;KCNJ13;KCNJ15;KCNJ16;SYT15;KCNA5;WWP2;SYT8;CLDN10;NKAIN1;TF;NOS1
neuron migration (GO:0001764)	0.245284	0.808446	0	0	1.35421	1.90313	MEF2C;TUBGCP2;SEMA3A;DNER;RAPGEF2;SPOCK1;CCK;ASTN2;SH3RF1;CDK5R1
phosphatidic acid metabolic process (GO:0046473)	0.245284	0.808446	0	0	1.35421	1.90313	DGKD;DGKB;LIPI;DGKA;DGKQ;PLA2G4A;ABHD5;PLA2G5;PLD1;PLD2
cell projection assembly (GO:0030031)	0.25158	0.823828	0	0	1.59281	2.19806	RHOJ;RHOG;RHOU;RHOV;RHOQ
cellular response to nerve growth factor stimulus (GO:1990090)	0.25158	0.823828	0	0	1.59281	2.19806	RAP1A;BDNF;RAPGEF2;MAPT;WASF1
membrane lipid metabolic process (GO:0006643)	0.25158	0.823828	0	0	1.59281	2.19806	ACER1;SPHK1;ALOX12B;ALOXE3;B4GALT4
membrane protein intracellular domain proteolysis (GO:0031293)	0.25158	0.823828	0	0	1.59281	2.19806	NGFR;TGFB1;SPPL2B;SPPL2A;ADAM10
microglial cell activation (GO:0001774)	0.25158	0.823828	0	0	1.59281	2.19806	CX3CR1;C1QA;TYROBP;MAPT;AIF1
negative regulation of lipid biosynthetic process (GO:0051055)	0.25158	0.823828	0	0	1.59281	2.19806	ABCA2;APOC1;APOC3;ERLIN2;WNT4
osteoclast differentiation (GO:0030316)	0.25158	0.823828	0	0	1.59281	2.19806	FARP2;TYROBP;OSTM1;SRC;GPR183
regulation of adenylate cyclase activity (GO:0045761)	0.25158	0.823828	0	0	1.59281	2.19806	GRM3;LTB4R2;PALM;GNAI3;CAP2
regulation of cardiac muscle cell membrane repolarization (GO:0099623)	0.25158	0.823828	0	0	1.59281	2.19806	KCNE2;KCNQ1;NOS1AP;FLNA;KCNA5
regulation of lipid storage (GO:0010883)	0.25158	0.823828	0	0	1.59281	2.19806	NFKBIA;IL6;APOB;VSTM2A;PLIN5
protein-containing complex assembly (GO:0065003)	0.252548	0.826461	0	0	1.12844	1.55291	DET1;CD40;WIPF1;TUBGCP2;LRRK2;IL1RAP;LAMC1;CAND2;SAMM50;PDZD11;RBBP5;TSPAN4;REPS2;PTK2B;HES1;KIFAP3;WASF1;FARP2;CARD10;SEC16B;TCF7L1;TLE1;TRAPPC1;SEC16A;FGG;FN1;AXIN1;RANBP9;ADAM10;FANCC;APOA4;TRAPPC9;AXIN2;PML;AFG3L2;TIAM1;SEC23IP;CXCL12;TRAPPC6B;COL7A1;TCAP;TUBGCP4;CNIH2;FBXL7;FERMT2;PICALM
glucose metabolic process (GO:0006006)	0.252894	0.827057	0	0	1.30011	1.78737	TKTL1;TFAP2B;RBP4;G6PC2;KCNJ11;SORD;GHRL;ALDOB;OMA1;ENO3;FBP1;FBP2
regulation of inflammatory response (GO:0050727)	0.253412	0.828216	0	0	1.14784	1.57569	AKNA;TNFAIP6;ALOX15;GPS2;NOD2;MAPK7;NLRP6;CASP5;S100A12;APOE;TNFAIP8L2;ENPP3;IL10;ANXA1;TSLP;SPHK1;WNT5A;IL18;AGT;NFKBIA;MFHAS1;CD200R1;NLRP12;IL6;LRFN5;FNDC4;PROC;NLRP10;IL23A;TLR7;GHRL;PPARA;DNASE1L3;S100A9;CD200;S100A8
negative regulation of lymphocyte proliferation (GO:0050672)	0.255567	0.833107	0	0	1.39775	1.9069	CD86;IL10;TYROBP;GPNMB;ARG1;LST1;MNDA;PDCD1LG2
negative regulation of protein secretion (GO:0050709)	0.255567	0.833107	0	0	1.39775	1.9069	KCNJ11;KCNB1;F2R;IL12A;APOE;OPRM1;ADRA2A;CD200
regulation of ion transmembrane transporter activity (GO:0032412)	0.255567	0.833107	0	0	1.39775	1.9069	TRPC6;FXYD2;FXYD1;FXYD7;WWP2;FXYD6;FGF12;PTPN3
regulation of nitric-oxide synthase activity (GO:0050999)	0.255567	0.833107	0	0	1.39775	1.9069	IL1A;SPR;DDAH1;CAV1;NOS1AP;ATP2B4;APOE;DNM2
regulation of fat cell differentiation (GO:0045598)	0.259052	0.843921	0	0	1.2502	1.68868	TGFB1;PTPRQ;WNT5A;RORC;GPS2;GDF3;ZFP36;IL6;SFRP2;FRZB;TRIB2;ZNF385A;FERMT2;RUNX1T1;TRPM4
positive regulation of endothelial cell migration (GO:0010595)	0.26022	0.846163	0	0	1.23832	1.66707	CD40;NRP2;SPARC;TGFB1;ANGPT1;PDPK1;ROCK2;WNT5A;PDGFB;HSPB1;AGT;BMP4;AKT3;PTK2B;TDGF1;SASH1
actin filament organization (GO:0007015)	0.260221	0.846163	0	0	1.17054	1.5758	FHOD3;INPPL1;LMOD1;RND2;RND3;AIF1;ARHGAP12;EFS;DPYSL3;PLS3;FLNA;WHAMM;TPM2;TPM1;RHOG;HIP1R;COBL;RHOD;MARCKS;MYO1A;TRPV4;MYO5C;CORO6;FAT1;TCAP;GHRL;CORO7
cytokine-mediated signaling pathway (GO:0019221)	0.260242	0.846163	0	0	1.0788	1.45221	CD86;CSF3;IL1RN;SPI1;TNFRSF6B;RORC;INPPL1;F13A1;IL1RAP;TXNDC17;PSMD3;LEPR;PIM1;IL12A;JUNB;CISH;IL1R2;LIFR;PRLR;EREG;TXLNA;IL23A;BOLA2;FSCN1;NUMBL;ALOX15;PDGFB;IL20RB;TWIST1;TNFRSF11B;ADIPOR2;RAP1B;INPP5D;HMOX1;NDN;TNFSF18;EGR1;TGFB1;VCAM1;TSLP;TNFSF13;FN1;IL31RA;MSN;NFKBIA;CXCL10;FER;IL6;COL1A2;CXCL12;UBE2N;CDKN1A;CD40;PTPRJ;ADAR;TRIM68;TIMP1;IL10;ANXA1;SERPINB2;EDN2;FCER1G;CHUK;SYK;MMP2;IL18;IL1…
zymogen activation (GO:0031638)	0.261377	0.84854	0	0	1.3541	1.81692	CYFIP2;C1R;PLAU;PERP;FGG;CIDEB;PLAT;NLRC4;OMA1
regulation of protein kinase activity (GO:0045859)	0.262239	0.84854	0	0	1.20404	1.61161	CDKN1A;MMD;PDPK1;DUSP19;HSPB1;THY1;PTK2;EREG;ADCYAP1;CD4;RASSF2;RAP1A;RAP2B;PLCE1;RAPGEF2;PTK2B;SFN;CCL19;TRIB1;TRIB2
cellular response to epidermal growth factor stimulus (GO:0071364)	0.26451	0.84854	0	0	1.477	1.96423	ZFP36;PDPK1;ERBB2;DAB2IP;SNAI2;TDGF1
cellular zinc ion homeostasis (GO:0006882)	0.26451	0.84854	0	0	1.477	1.96423	MT1M;SLC39A6;MT1F;MT1G;MT1H;MT1E
keratan sulfate biosynthetic process (GO:0018146)	0.26451	0.84854	0	0	1.477	1.96423	CHST6;LUM;B3GNT4;ST3GAL4;CHST1;B4GALT4
L-amino acid transport (GO:0015807)	0.26451	0.84854	0	0	1.477	1.96423	SLC36A2;PRAF2;SLC1A1;SLC1A2;SLC1A3;SLC1A4
positive regulation of cytosolic calcium ion concentration involved in phospholipase C-activating G protein-coupled signaling pathway (GO:0051482)	0.26451	0.84854	0	0	1.477	1.96423	GNA15;LPAR6;F2R;LPAR4;F2RL2;GPR157
protein localization to lysosome (GO:0061462)	0.26451	0.84854	0	0	1.477	1.96423	AP3M1;SNX16;LAPTM5;SH3BP4;KPTN;SORL1
receptor clustering (GO:0043113)	0.26451	0.84854	0	0	1.477	1.96423	DLG3;LRP4;FLNA;PICK1;PTN;THY1
regulation of multicellular organismal development (GO:2000026)	0.26451	0.84854	0	0	1.477	1.96423	GBX2;SOX17;PTN;MYSM1;ALOX15B;DUSP9
regulation of small molecule metabolic process (GO:0062012)	0.26451	0.84854	0	0	1.477	1.96423	NCOR2;DGKQ;RORC;APOE;PPARA;FMO5
ventricular septum morphogenesis (GO:0060412)	0.26451	0.84854	0	0	1.477	1.96423	ROBO2;BMP4;TGFB2;NOG;HES1;ROBO1
blood circulation (GO:0008015)	0.265709	0.84854	0	0	1.32111	1.75093	CXCL10;SGCD;PLN;CXCL12;ROCK2;ELN;SERPING1;MEOX2;ADCY6;TRDN
adenylate cyclase-activating adrenergic receptor signaling pathway (GO:0071880)	0.267755	0.84854	0	0	1.66618	2.1955	RAPGEF2;ADRA1D;ADRA2C;ADRA2A
embryo development ending in birth or egg hatching (GO:0009792)	0.267755	0.84854	0	0	1.66618	2.1955	SCEL;TGFB2;MFRP;TDGF1
membrane depolarization during cardiac muscle cell action potential (GO:0086012)	0.267755	0.84854	0	0	1.66618	2.1955	ATP1A2;SLC8A1;CACNA1G;TRPM4
mesenchyme morphogenesis (GO:0072132)	0.267755	0.84854	0	0	1.66618	2.1955	TGFB2;NOG;TBX20;TBX2
monosaccharide transmembrane transport (GO:0015749)	0.267755	0.84854	0	0	1.66618	2.1955	SLC2A12;SLC2A2;SLC5A1;SLC2A8
negative regulation of amyloid-beta formation (GO:1902430)	0.267755	0.84854	0	0	1.66618	2.1955	PRNP;CHRNA7;APOE;SORL1
negative regulation of cell aging (GO:0090344)	0.267755	0.84854	0	0	1.66618	2.1955	MAP3K3;AKT3;HMGA2;TWIST1
negative regulation of cytokine production involved in immune response (GO:0002719)	0.267755	0.84854	0	0	1.66618	2.1955	IL10;TGFB2;TGFB1;APOA2
negative regulation of insulin secretion (GO:0046676)	0.267755	0.84854	0	0	1.66618	2.1955	KCNJ11;KCNB1;PIM3;ADRA2A
pharyngeal system development (GO:0060037)	0.267755	0.84854	0	0	1.66618	2.1955	BMP4;TGFB2;NOG;HES1
positive regulation of dendrite extension (GO:1903861)	0.267755	0.84854	0	0	1.66618	2.1955	CPNE9;RIMS2;SYT3;CPNE6
positive regulation of positive chemotaxis (GO:0050927)	0.267755	0.84854	0	0	1.66618	2.1955	CXCL12;VEGFC;CDH13;PGF
positive regulation of stem cell proliferation (GO:2000648)	0.267755	0.84854	0	0	1.66618	2.1955	GJA1;THPO;HMGA2;FERMT2
regulation of Arp2/3 complex-mediated actin nucleation (GO:0034315)	0.267755	0.84854	0	0	1.66618	2.1955	GMFG;PICK1;CTNNA2;WASF1
regulation of cardiac muscle contraction by regulation of the release of sequestered calcium ion (GO:0010881)	0.267755	0.84854	0	0	1.66618	2.1955	RYR2;CASQ2;ATP1A2;SLC8A1
regulation of cellular response to growth factor stimulus (GO:0090287)	0.267755	0.84854	0	0	1.66618	2.1955	TFAP2B;DOK5;FST;FSTL1
regulation of establishment of endothelial barrier (GO:1903140)	0.267755	0.84854	0	0	1.66618	2.1955	PPP1R12A;PROC;ROCK2;S1PR3
regulation of leukocyte migration (GO:0002685)	0.267755	0.84854	0	0	1.66618	2.1955	TNFSF18;ANXA1;RHOG;HMOX1
regulation of metal ion transport (GO:0010959)	0.267755	0.84854	0	0	1.66618	2.1955	CD4;GRIN3B;PLN;EPB41
regulation of steroid biosynthetic process (GO:0050810)	0.267755	0.84854	0	0	1.66618	2.1955	EGR1;DGKQ;CYP7A1;WNT4
ruffle organization (GO:0031529)	0.267755	0.84854	0	0	1.66618	2.1955	TPM1;AIF1;AIF1L;ARF6
regulation of mitotic nuclear division (GO:0007088)	0.268958	0.84854	0	0	1.29529	1.70098	PDGFRB;BMP4;IL1A;EPGN;DUSP1;CAV2;CCDC8;PDGFB;PDXP;CDK5RAP2;EREG
chemical synaptic transmission (GO:0007268)	0.270494	0.84854	0	0	1.10986	1.45115	CPNE6;GRIK3;HTR2A;SLC6A1;SLC6A2;CDH8;GRM3;CRHBP;GRM7;RPS6KA1;SLC12A6;SLC12A7;SPG11;CHRNB1;GRID1;HTR3E;HTR3B;GABRG1;KCNQ2;TBC1D24;AMPH;CHRNA7;SLC1A1;SLC1A2;SLC1A3;LPAR3;SLC1A4;LIN7B;PTCHD1;PRKAR2B;PDZD11;HRH2;KCNMB1;KCNN1;SLC17A7;APOE;NPTX1;GABRE;PDLIM4;GRIA4;GABRA2;SYT5;NLGN4Y;PTPRN2;NLGN4X;GABRA5;HTR1F;GABRA4;PCDHB10;PCDHB5;CHRFAM7A;APBA2
B cell receptor signaling pathway (GO:0050853)	0.273213	0.84854	0	0	1.4041	1.82182	CD79B;LAT2;MEF2C;SYK;PRKCB;RFTN1;MNDA
central nervous system neuron differentiation (GO:0021953)	0.273213	0.84854	0	0	1.4041	1.82182	MAP2;SIN3A;WNT9B;CHD5;SPOCK1;KNDC1;MAPT
negative regulation of blood vessel endothelial cell migration (GO:0043537)	0.273213	0.84854	0	0	1.4041	1.82182	CARD10;MEF2C;TGFB1;ATP2B4;APOE;MEOX2;MAP2K5
neural tube closure (GO:0001843)	0.273213	0.84854	0	0	1.4041	1.82182	TGFB2;TGFB1;DVL2;COBL;PLXNB2;GRHL3;PRICKLE1
positive regulation of epidermal growth factor receptor signaling pathway (GO:0045742)	0.273213	0.84854	0	0	1.4041	1.82182	DOK1;EPGN;DGKD;HIP1R;ADRA2A;AGT;EREG
regulation of keratinocyte differentiation (GO:0045616)	0.273213	0.84854	0	0	1.4041	1.82182	ZFP36;SERPINB13;PRKCH;ROCK2;CTSK;ZBED2;AQP3
regulation of myoblast differentiation (GO:0045661)	0.273213	0.84854	0	0	1.4041	1.82182	BMP4;MEF2C;TGFB1;BOC;ANKRD2;DLL1;RBM24
negative regulation of protein modification process (GO:0031400)	0.275423	0.84854	0	0	1.23118	1.58755	BEX4;PPP1R15A;PRNP;TGFB1;LRRK2;PAQR3;ATP2B4;DAB2IP;PTPN13;MFHAS1;PIP5KL1;FXYD1;TERF2IP;MAPT;EPHB2
regulation of protein serine/threonine kinase activity (GO:0071900)	0.276197	0.84854	0	0	1.19074	1.53206	CDKN1A;CDKN2B;SRC;DUSP19;DAB2IP;HMGA2;PARP16;THY1;CDC6;ACTB;SLC8A1;TCL1B;TCL1A;CDK7;CCNG2;TRIB1;TRIB2;CCNO;CCNJL;CDK5R1
positive regulation of peptidyl-serine phosphorylation (GO:0033138)	0.276354	0.84854	0	0	1.2118	1.55847	CSF3;RAMP3;TGFB1;BDNF;WNT3A;CAV1;AXIN1;ATP2B4;TCL1B;TCL1A;TRIM6;IL6;SFRP2;TERF2IP;NOS1;FNIP2;PFN2
negative regulation of cell-substrate adhesion (GO:0010812)	0.279277	0.84854	0	0	1.35399	1.72708	ACER2;JAG1;PTPRO;TACSTD2;TBCD;SPOCK1;MAP4K4;AJAP1
negative regulation of ERBB signaling pathway (GO:1901185)	0.279277	0.84854	0	0	1.35399	1.72708	ZFYVE28;PTPN18;EPGN;ERBB2;DAB2IP;PTPRJ;EREG;PTPN3
regulation of microtubule polymerization (GO:0031113)	0.279277	0.84854	0	0	1.35399	1.72708	CLIP3;CLIP1;NAV3;MAP2;TBCD;MAPT;CDK5RAP2;CDK5R1
stem cell differentiation (GO:0048863)	0.279277	0.84854	0	0	1.35399	1.72708	MEF2C;TGFB2;OSR1;HMGA2;WNT7A;JARID2;PUM1;MEOX1
phosphorylation (GO:0016310)	0.279686	0.84854	0	0	1.09092	1.38992	DGKD;DGKB;GMFG;DGKA;LRRK2;NRK;TSSK1B;AATK;LIMD1;PPP4R1;AKT3;PIM1;PRKG2;PIM3;NEK3;EPHB2;MORC3;PRKCH;CHUK;SYK;PRKCB;PDPK1;DAPK2;SPHK1;STRADB;ADAM10;LMTK2;TYK2;PRKAB1;ERN1;DGKQ;BMP2K;PICK1;TSSK3;BIRC6;SGK3;SIK2;TRIB1;TRIB2;DGKI;PKN3;ROCK2;PDGFB;TTBK1;MAPK9;FGGY;ERBB2;CCL2;PTK2B;MAP4K5;FNIP2;MAP4K4;CDK17;PRRT1;CDK18;TGFB2;TGFB1;PLK2;MEX3B;CDK7;FER;ADM2;WNK2;PI4KA;COPS8;FRK;MAP3K12
neutrophil degranulation (GO:0043312)	0.280874	0.84854	0	0	1.08186	1.3738	CDA;GHDC;ATP8A1;CALML5;TNFAIP6;GMFG;CRISP3;PTPRJ;PYGL;APEH;AP2A2;ALAD;HEBP2;GLIPR1;ACTR1B;GM2A;PLAU;ANPEP;PSMD3;TIMP2;PGM2;ENPP4;CTSB;SERPINB3;DSP;SERPINB1;TICAM2;FCER1G;ARG1;KRT1;RHOG;ADAM10;DYNLL1;RAB31;RAP2B;TYROBP;SLPI;PECAM1;PADI2;PKP1;DSG1;BPI;DSC1;S100A9;S100A8;S100A7;CSTB;SERPINB12;CANT1;TMEM63A;HVCN1;PRCP;A1BG;PLD1;RAP1B;RAP1A;CXCR2;ORMDL3;S100A12;MLEC;STOM;LTA4H;ATP6V1D;S100A11;VAT1;TRA…
ear morphogenesis (GO:0042471)	0.283491	0.84854	0	0	1.50423	1.89619	OSR1;NOG;TWIST1;HOXA1;EPHB2
oligosaccharide biosynthetic process (GO:0009312)	0.283491	0.84854	0	0	1.50423	1.89619	FUT9;B3GALT2;B3GALT1;ST3GAL4;FUT4
positive regulation of cholesterol efflux (GO:0010875)	0.283491	0.84854	0	0	1.50423	1.89619	NFKBIA;EEPD1;CAV1;GPS2;APOE
positive regulation of morphogenesis of an epithelium (GO:1905332)	0.283491	0.84854	0	0	1.50423	1.89619	BMP4;GJA1;SMO;NOG;AGT
positive regulation of protein autophosphorylation (GO:0031954)	0.283491	0.84854	0	0	1.50423	1.89619	GREM1;RAP2A;RASSF2;GPNMB;PDGFB
regulation of steroid metabolic process (GO:0019218)	0.283491	0.84854	0	0	1.50423	1.89619	ABCA2;DGKQ;RORC;APOE;FMO5
interleukin-12-mediated signaling pathway (GO:0035722)	0.283578	0.84854	0	0	1.31742	1.66031	RAP1B;IL10;RALA;SERPINB2;BOLA2;MSN;IL12A;TYK2;IL12RB2
actin crosslink formation (GO:0051764)	0.284777	0.84854	0	0	1.80488	2.26701	DPYSL3;FLNA;AIF1
axonal fasciculation (GO:0007413)	0.284777	0.84854	0	0	1.80488	2.26701	EPHA4;EPHB2;CDK5R1
calcium ion-regulated exocytosis of neurotransmitter (GO:0048791)	0.284777	0.84854	0	0	1.80488	2.26701	RIMS2;SYT5;SYT8
catecholamine biosynthetic process (GO:0042423)	0.284777	0.84854	0	0	1.80488	2.26701	MOXD1;TGFB2;PAH
epithelial cell-cell adhesion (GO:0090136)	0.284777	0.84854	0	0	1.80488	2.26701	DSP;ITGB5;THBS4
ganglion development (GO:0061548)	0.284777	0.84854	0	0	1.80488	2.26701	NRP2;TUBB3;SEMA3A
hemidesmosome assembly (GO:0031581)	0.284777	0.84854	0	0	1.80488	2.26701	ITGA6;KRT5;LAMC1
homocysteine metabolic process (GO:0050667)	0.284777	0.84854	0	0	1.80488	2.26701	CBS;DPEP1;NOX4
inorganic ion transmembrane transport (GO:0098660)	0.284777	0.84854	0	0	1.80488	2.26701	KCNJ11;ABCC8;TRPM4
megakaryocyte differentiation (GO:0030219)	0.284777	0.84854	0	0	1.80488	2.26701	CDKN2B;THPO;ZNF385A
melanocyte differentiation (GO:0030318)	0.284777	0.84854	0	0	1.80488	2.26701	MEF2C;MREG;HPS6
negative regulation of amyloid fibril formation (GO:1905907)	0.284777	0.84854	0	0	1.80488	2.26701	APOE;PFDN4;CRYAB
negative regulation of B cell proliferation (GO:0030889)	0.284777	0.84854	0	0	1.80488	2.26701	IL10;TYROBP;MNDA
negative regulation of complement activation (GO:0045916)	0.284777	0.84854	0	0	1.80488	2.26701	SERPING1;A2M;CD46
negative regulation of fatty acid biosynthetic process (GO:0045717)	0.284777	0.84854	0	0	1.80488	2.26701	APOC1;APOC3;ERLIN2
negative regulation of leukocyte chemotaxis (GO:0002689)	0.284777	0.84854	0	0	1.80488	2.26701	GREM1;DUSP1;PADI2
negative regulation of microtubule polymerization (GO:0031115)	0.284777	0.84854	0	0	1.80488	2.26701	CLIP3;MAP2;TBCD
organic hydroxy compound catabolic process (GO:1901616)	0.284777	0.84854	0	0	1.80488	2.26701	CYP24A1;LDHD;PDXP
peptidyl-methionine modification (GO:0018206)	0.284777	0.84854	0	0	1.80488	2.26701	NAA20;APOA2;METAP2
poly-N-acetyllactosamine biosynthetic process (GO:0030311)	0.284777	0.84854	0	0	1.80488	2.26701	B3GALT2;B3GALT1;B3GNT4
positive regulation of actin filament depolymerization (GO:0030836)	0.284777	0.84854	0	0	1.80488	2.26701	ACTN2;CFL2;PDXP
positive regulation of branching involved in ureteric bud morphogenesis (GO:0090190)	0.284777	0.84854	0	0	1.80488	2.26701	SMO;NOG;AGT
positive regulation of fatty acid oxidation (GO:0046321)	0.284777	0.84854	0	0	1.80488	2.26701	TWIST1;PPARA;PLIN5
positive regulation of leukocyte proliferation (GO:0070665)	0.284777	0.84854	0	0	1.80488	2.26701	IL34;IL12A;PTK2
positive regulation of neuroinflammatory response (GO:0150078)	0.284777	0.84854	0	0	1.80488	2.26701	IL6;IL18;TTBK1
positive regulation of protein depolymerization (GO:1901881)	0.284777	0.84854	0	0	1.80488	2.26701	CFL2;TRPV4;PDXP
positive regulation of protein maturation (GO:1903319)	0.284777	0.84854	0	0	1.80488	2.26701	ASTL;TFR2;NLRC4
positive regulation of T-helper 1 type immune response (GO:0002827)	0.284777	0.84854	0	0	1.80488	2.26701	NLRP10;IL23A;IL18
positive regulation of T-helper 17 type immune response (GO:2000318)	0.284777	0.84854	0	0	1.80488	2.26701	NLRP10;CLEC7A;IL23A
protein localization to synapse (GO:0035418)	0.284777	0.84854	0	0	1.80488	2.26701	MPP4;NPHS1;ZDHHC15
protein mono-ADP-ribosylation (GO:0140289)	0.284777	0.84854	0	0	1.80488	2.26701	PARP10;PARP4;PARP16
pyrimidine-containing compound metabolic process (GO:0072527)	0.284777	0.84854	0	0	1.80488	2.26701	DCTD;TPK1;ENPP3
regulation of actin filament depolymerization (GO:0030834)	0.284777	0.84854	0	0	1.80488	2.26701	PLEKHH2;CFL2;PDXP
regulation of cell communication by electrical coupling involved in cardiac conduction (GO:1901844)	0.284777	0.84854	0	0	1.80488	2.26701	CAV1;TBX5;TRDN
regulation of flagellated sperm motility (GO:1901317)	0.284777	0.84854	0	0	1.80488	2.26701	RNASE10;SEMG1;TACR2
regulation of glycogen metabolic process (GO:0070873)	0.284777	0.84854	0	0	1.80488	2.26701	PPP1R3G;PPP1R3C;PPP1R3B
regulation of vascular associated smooth muscle cell migration (GO:1904752)	0.284777	0.84854	0	0	1.80488	2.26701	MEF2C;TPM1;PDGFB
sphingoid metabolic process (GO:0046519)	0.284777	0.84854	0	0	1.80488	2.26701	ASAH2;SPTLC3;SPHK1
toll-like receptor 3 signaling pathway (GO:0034138)	0.284777	0.84854	0	0	1.80488	2.26701	COLEC12;SCARA3;RFTN1
tyrosine metabolic process (GO:0006570)	0.284777	0.84854	0	0	1.80488	2.26701	IYD;PAH;HPD
very-low-density lipoprotein particle assembly (GO:0034379)	0.284777	0.84854	0	0	1.80488	2.26701	APOC1;APOC3;APOB
neutrophil mediated immunity (GO:0002446)	0.286095	0.84854	0	0	1.0792	1.35054	CDA;GHDC;ATP8A1;CALML5;TNFAIP6;GMFG;CRISP3;PTPRJ;PYGL;APEH;AP2A2;ALAD;HEBP2;GLIPR1;ACTR1B;GM2A;PLAU;ANPEP;PSMD3;TIMP2;PGM2;ENPP4;CTSB;SERPINB3;DSP;SERPINB1;TICAM2;FCER1G;ARG1;KRT1;RHOG;ADAM10;DYNLL1;RAB31;RAP2B;TYROBP;SLPI;PECAM1;PADI2;PKP1;DSG1;BPI;DSC1;S100A9;S100A8;S100A7;CSTB;SERPINB12;CANT1;TMEM63A;HVCN1;PRCP;A1BG;PLD1;RAP1B;RAP1A;CXCR2;ORMDL3;S100A12;MLEC;STOM;LTA4H;ATP6V1D;S100A11;VAT1;TRA…
plasma membrane bounded cell projection morphogenesis (GO:0120039)	0.286645	0.84854	0	0	1.28957	1.61134	BDNF;LRRK2;NRK;EPB41L3;DAB2IP;WASF1;MYO16;DNM2;GAS7;MAP4K4
positive regulation of developmental growth (GO:0048639)	0.286645	0.84854	0	0	1.28957	1.61134	CPNE9;RIMS2;SYT3;ZFYVE27;ACTN3;BDNF;CPNE6;GHRL;MAPT;DLL1
response to peptide hormone (GO:0043434)	0.286645	0.84854	0	0	1.28957	1.61134	EPM2AIP1;CELA2A;ANXA1;EIF2B2;ROCK2;SRC;CYP11A1;REG1B;CAV1;EIF2B1
negative regulation of Wnt signaling pathway (GO:0030178)	0.287903	0.84854	0	0	1.13181	1.40926	PTPRO;LRP4;PRICKLE1;LIMD1;GLI3;PSMB6;ZNRF3;SOX17;TMEM88;FRZB;PSMD3;DVL2;DACT3;APOE;IGFBP6;RNF43;TLE1;CAV1;WNT5A;NOG;AXIN1;DAB2IP;AXIN2;MCC;DKK1;DKK3;GREM1;DAB2;PSMC5;SFRP2;SNAI2;TAX1BP3;NOTUM
cellular iron ion homeostasis (GO:0006879)	0.288813	0.84854	0	0	1.26766	1.5744	ALAS2;TF;HEPHL1;TFR2;ABCB7;BOLA2;IREB2;SLC40A1;ATP6V0A2;HMOX1;NEDD8
regulation of calcium ion transport (GO:0051924)	0.288813	0.84854	0	0	1.26766	1.5744	CD4;GRIN3B;TRPC6;PLN;EPB41;F2R;HOMER3;NOS1;CASQ1;ADRA2A;MYLK
innate immune response (GO:0045087)	0.289005	0.84854	0	0	1.10137	1.36714	PGLYRP4;PGLYRP3;CD40;PGLYRP2;CRISP3;DEFB1;ADAR;WFDC5;TRIM6;DMBT1;KYNU;TRIM68;RPL39;MBL2;TRIM61;FCER1G;SYK;CHUK;KRT1;RNASE6;APOA4;TYROBP;SLPI;BPI;IRF5;MASP1;S100A7;WFDC12;COLEC12;CX3CR1;SRC;NOD2;AKAP1;CLEC7A;RNASE7;CD300LB;S100A12;PTK2B;PI3;PPP1R14B;SRMS;NOS2;PTK2;PML;CXCL10;MFHAS1;FER;POLR3A;KRT16;APOBEC3A;FRK
diterpenoid metabolic process (GO:0016101)	0.290309	0.84854	0	0	1.24996	1.54596	RBP4;SDC2;APOC2;ALDH1A1;APOA2;AKR1B1;APOC3;APOA4;APOE;BCO2;APOB;LRP8
small GTPase mediated signal transduction (GO:0007264)	0.291044	0.84854	0	0	1.18311	1.46029	USP8;CDKN1A;RALA;RASL10A;RRAD;PLK2;ARHGAP18;PLD1;RASGRP2;RERG;ADRA2A;PLD2;TIAM1;PLCE1;RAPGEF2;RAB38;ZNF304;KRAS;RGL1
defense response to Gram-positive bacterium (GO:0050830)	0.29129	0.84854	0	0	1.23537	1.52375	GBP6;PGLYRP4;PGLYRP3;PGLYRP2;RNASE6;DEFB1;IL6;DMBT1;RNASE7;IL12A;RPL39;KRT6A;MBL2
fatty acid catabolic process (GO:0009062)	0.29129	0.84854	0	0	1.23537	1.52375	FAAH;ACBD5;GLYATL2;ECHS1;MMAA;ABHD2;AIG1;AUH;CPT2;PCCA;ILVBL;HADH;ACADS
hemopoiesis (GO:0030097)	0.291932	0.84854	0	0	1.19599	1.47255	IL10;NOTCH2;TGFB2;JAG1;TGFB1;FST;FUT10;WNT5A;PDGFB;PLD4;INHBA;DLL1;BMP4;LYL1;MEIS1;SFRP2;CD34
negative regulation of binding (GO:0051100)	0.292135	0.84854	0	0	1.20378	1.4813	CDKN1A;LRRK2;CAV1;PDGFB;HMGA2;DKK1;SORL1;ACTB;TTBK1;NFKBIA;DAB2;PLN;SLPI;SMO;CARD18;ZNF304
positive regulation of phosphorylation (GO:0042327)	0.292931	0.84854	0	0	1.10975	1.36257	CD40;EPHA10;ROCK2;CHRNA7;LRRK2;KNDC1;MST1R;FGF5;FGF7;GPNMB;THPO;ERBB2;P2RY1;LEPR;DVL2;EPHB2;PDGFRB;EPHA4;EPHA6;TGFB1;ANGPT1;ODAM;WNT3A;IL34;AKTIP;AXIN1;VEGFC;LMTK2;AXIN2;PTK2;PGF;EREG;CLIP3;BMP4;RAP2A;DAB2;CD4;AXL;PECAM1;CDK2AP1;ITGA6;KRAS;FGFR3
actin filament polymerization (GO:0030041)	0.293156	0.84854	0	0	1.4127	1.73346	COBL;CORO7;WASF1;AIF1;TTC17;GAS7
determination of bilateral symmetry (GO:0009855)	0.293156	0.84854	0	0	1.4127	1.73346	CFC1B;DNAH11;LEFTY1;ZIC3;DLL1;TDGF1
production of miRNAs involved in gene silencing by miRNA (GO:0035196)	0.293156	0.84854	0	0	1.4127	1.73346	TRIM71;LIN28B;LIN28A;ZC3H7B;ADAR;PUM1
bicarbonate transport (GO:0015701)	0.299405	0.84854	0	0	1.35387	1.63271	SLC4A7;CA6;SLC26A7;CYB5RL;SLC4A2;SLC26A9;SLC26A6
blood vessel diameter maintenance (GO:0097746)	0.299405	0.84854	0	0	1.35387	1.63271	EDNRA;EDN2;KEL;ROCK2;NOS1;ADCY6;AGT
cellular response to virus (GO:0098586)	0.299405	0.84854	0	0	1.35387	1.63271	CXCL10;IL6;CHUK;GBF1;IL12A;CCL19;LGALS9
intracellular pH reduction (GO:0051452)	0.299405	0.84854	0	0	1.35387	1.63271	RAB20;ATP6V0A2;ATP6V0A4;RAB38;ATP6V1E1;ATP6V1D;ATP6V1F
negative regulation of cell cycle G1/S phase transition (GO:1902807)	0.299405	0.84854	0	0	1.35387	1.63271	KANK2;CDKN1A;CDKN2B;GPNMB;SUSD2;CCL2;MYO16
negative regulation of T cell proliferation (GO:0042130)	0.299405	0.84854	0	0	1.35387	1.63271	CD86;IL10;PRNP;GPNMB;ARG1;LGALS9;PDCD1LG2
positive regulation of lipid biosynthetic process (GO:0046889)	0.299405	0.84854	0	0	1.35387	1.63271	SREBF1;APOC2;APOA4;APOE;PPARA;APOA5;PLIN5
regulation of blood circulation (GO:1903522)	0.299405	0.84854	0	0	1.35387	1.63271	PLN;DES;KCNQ1;TPM1;FXYD1;AGT;TBX2
regulation of JUN kinase activity (GO:0043506)	0.299405	0.84854	0	0	1.35387	1.63271	SERPINB3;DUSP19;DVL2;DAB2IP;TLR6;DKK1;SASH1
regulation of postsynaptic membrane potential (GO:0060078)	0.299405	0.84854	0	0	1.35387	1.63271	GABRA2;MEF2C;GABRA5;LRRK2;GABRA4;GABRE;GABRG1
regulation of regulated secretory pathway (GO:1903305)	0.299405	0.84854	0	0	1.35387	1.63271	RIMS2;SYT5;SYT3;LRRK2;SYT15;SYT8;RAB5A
respiratory system development (GO:0060541)	0.299405	0.84854	0	0	1.35387	1.63271	BMP4;FGF7;RBP4;BASP1;ZIC3;PDPN;LOXL3
semaphorin-plexin signaling pathway (GO:0071526)	0.299405	0.84854	0	0	1.35387	1.63271	FARP2;SEMA6C;NRP2;SEMA3A;FLNA;PLXNB2;PLXNA4
amino sugar catabolic process (GO:0046348)	0.300077	0.84854	0	0	2.16567	2.60685	NAGK;ALDH1A1
astrocyte differentiation (GO:0048708)	0.300077	0.84854	0	0	2.16567	2.60685	DLL1;S100A9
AV node cell action potential (GO:0086016)	0.300077	0.84854	0	0	2.16567	2.60685	CACNA1G;TRPM4
cardiolipin acyl-chain remodeling (GO:0035965)	0.300077	0.84854	0	0	2.16567	2.60685	PLA2G4A;PLA2G5
catecholamine uptake (GO:0090493)	0.300077	0.84854	0	0	2.16567	2.60685	SLC22A2;SLC6A2
cation homeostasis (GO:0055080)	0.300077	0.84854	0	0	2.16567	2.60685	TRPM7;CNNM4
cellular ion homeostasis (GO:0006873)	0.300077	0.84854	0	0	2.16567	2.60685	P2RY2;RHCG
cellular protein complex disassembly (GO:0043624)	0.300077	0.84854	0	0	2.16567	2.60685	TRMT112;APEH
cellular response to interleukin-18 (GO:0071351)	0.300077	0.84854	0	0	2.16567	2.60685	IL18;PDGFB
cellular response to monoamine stimulus (GO:0071868)	0.300077	0.84854	0	0	2.16567	2.60685	GNG2;ADCY6
cellular response to platelet-derived growth factor stimulus (GO:0036120)	0.300077	0.84854	0	0	2.16567	2.60685	HYAL1;HAS2
cellular response to prostaglandin E stimulus (GO:0071380)	0.300077	0.84854	0	0	2.16567	2.60685	GNG2;ADCY6
detection of muscle stretch (GO:0035995)	0.300077	0.84854	0	0	2.16567	2.60685	TCAP;PTK2
epithelial cell differentiation involved in kidney development (GO:0035850)	0.300077	0.84854	0	0	2.16567	2.60685	BMP4;MEF2C
ganglioside catabolic process (GO:0006689)	0.300077	0.84854	0	0	2.16567	2.60685	NEU4;GM2A
gas homeostasis (GO:0033483)	0.300077	0.84854	0	0	2.16567	2.60685	ALAS2;CAV1
glandular epithelial cell development (GO:0002068)	0.300077	0.84854	0	0	2.16567	2.60685	BMP4;DLL1
glial cell migration (GO:0008347)	0.300077	0.84854	0	0	2.16567	2.60685	TGFB2;CCL2
glomerular epithelial cell development (GO:0072310)	0.300077	0.84854	0	0	2.16567	2.60685	JAG1;NPHS1
glomerular visceral epithelial cell development (GO:0072015)	0.300077	0.84854	0	0	2.16567	2.60685	JAG1;NPHS1
glutathione catabolic process (GO:0006751)	0.300077	0.84854	0	0	2.16567	2.60685	GGT5;DPEP1
glyceraldehyde-3-phosphate metabolic process (GO:0019682)	0.300077	0.84854	0	0	2.16567	2.60685	ALDH1A1;ALDOB
glycerol transport (GO:0015793)	0.300077	0.84854	0	0	2.16567	2.60685	AQP10;AQP3
glycosylceramide biosynthetic process (GO:0046476)	0.300077	0.84854	0	0	2.16567	2.60685	B3GALT2;B3GALT1
Golgi disassembly (GO:0090166)	0.300077	0.84854	0	0	2.16567	2.60685	PLK3;GBF1
hemostasis (GO:0007599)	0.300077	0.84854	0	0	2.16567	2.60685	AVPR2;FLI1
hexose catabolic process (GO:0019320)	0.300077	0.84854	0	0	2.16567	2.60685	TKTL1;PGM2
hypotonic response (GO:0006971)	0.300077	0.84854	0	0	2.16567	2.60685	TRPV4;MYLK
inhibition of cysteine-type endopeptidase activity (GO:0097340)	0.300077	0.84854	0	0	2.16567	2.60685	CAST;CARD18
insulin secretion involved in cellular response to glucose stimulus (GO:0035773)	0.300077	0.84854	0	0	2.16567	2.60685	PTPRN2;RAB11FIP2
interleukin-18-mediated signaling pathway (GO:0035655)	0.300077	0.84854	0	0	2.16567	2.60685	IL18;PDGFB
intermediate filament bundle assembly (GO:0045110)	0.300077	0.84854	0	0	2.16567	2.60685	PKP2;PKP1
keratinocyte proliferation (GO:0043616)	0.300077	0.84854	0	0	2.16567	2.60685	CDH13;EREG
L-alanine transport (GO:0015808)	0.300077	0.84854	0	0	2.16567	2.60685	SLC36A2;SLC1A4
L-methionine salvage (GO:0071267)	0.300077	0.84854	0	0	2.16567	2.60685	ADI1;BHMT2
late nucleophagy (GO:0044805)	0.300077	0.84854	0	0	2.16567	2.60685	ATG9B;ATG2A
lymphoid progenitor cell differentiation (GO:0002320)	0.300077	0.84854	0	0	2.16567	2.60685	BMP4;SPI1
membrane biogenesis (GO:0044091)	0.300077	0.84854	0	0	2.16567	2.60685	CLIP3;SPTBN1
monoacylglycerol biosynthetic process (GO:0006640)	0.300077	0.84854	0	0	2.16567	2.60685	MOGAT2;PLA2G4A
negative regulation of catecholamine secretion (GO:0033604)	0.300077	0.84854	0	0	2.16567	2.60685	ADRA2C;ADRA2A
negative regulation of epidermal cell differentiation (GO:0045605)	0.300077	0.84854	0	0	2.16567	2.60685	GDF3;DLL1
negative regulation of lymphocyte differentiation (GO:0045620)	0.300077	0.84854	0	0	2.16567	2.60685	INHBA;INHA
negative regulation of MyD88-independent toll-like receptor signaling pathway (GO:0034128)	0.300077	0.84854	0	0	2.16567	2.60685	TICAM2;SARM1
negative regulation of neurotransmitter secretion (GO:0046929)	0.300077	0.84854	0	0	2.16567	2.60685	RAP1B;RAP1A
negative regulation of oligodendrocyte differentiation (GO:0048715)	0.300077	0.84854	0	0	2.16567	2.60685	DAAM2;HES1
negative regulation of protein K63-linked ubiquitination (GO:1900045)	0.300077	0.84854	0	0	2.16567	2.60685	PARP10;GPS2
negative regulation of steroid metabolic process (GO:0045939)	0.300077	0.84854	0	0	2.16567	2.60685	ABCA2;WNT4
nodal signaling pathway (GO:0038092)	0.300077	0.84854	0	0	2.16567	2.60685	CFC1B;TDGF1
phospholipase C-activating dopamine receptor signaling pathway (GO:0060158)	0.300077	0.84854	0	0	2.16567	2.60685	GNA15;GNA11
platelet dense granule organization (GO:0060155)	0.300077	0.84854	0	0	2.16567	2.60685	ABCA1;F2R
positive regulation of activation of Janus kinase activity (GO:0010536)	0.300077	0.84854	0	0	2.16567	2.60685	IL23A;AGT
positive regulation of B cell receptor signaling pathway (GO:0050861)	0.300077	0.84854	0	0	2.16567	2.60685	PRKCH;PRKCB
positive regulation of blood circulation (GO:1903524)	0.300077	0.84854	0	0	2.16567	2.60685	TGFB2;ATP1A2
positive regulation of cardiac epithelial to mesenchymal transition (GO:0062043)	0.300077	0.84854	0	0	2.16567	2.60685	TGFB2;JAG1
positive regulation of cilium movement (GO:0003353)	0.300077	0.84854	0	0	2.16567	2.60685	RNASE10;TACR2
positive regulation of cilium-dependent cell motility (GO:2000155)	0.300077	0.84854	0	0	2.16567	2.60685	RNASE10;TACR2
positive regulation of flagellated sperm motility (GO:1902093)	0.300077	0.84854	0	0	2.16567	2.60685	RNASE10;TACR2
positive regulation of gliogenesis (GO:0014015)	0.300077	0.84854	0	0	2.16567	2.60685	IL6;PRKCH
positive regulation of hormone metabolic process (GO:0032352)	0.300077	0.84854	0	0	2.16567	2.60685	SLCO1C1;EGR1
positive regulation of integrin-mediated signaling pathway (GO:2001046)	0.300077	0.84854	0	0	2.16567	2.60685	LOXL3;FLNA
positive regulation of lipopolysaccharide-mediated signaling pathway (GO:0031666)	0.300077	0.84854	0	0	2.16567	2.60685	LY86;SASH1
positive regulation of respiratory burst (GO:0060267)	0.300077	0.84854	0	0	2.16567	2.60685	CAMK1D;CLEC7A
positive regulation of striated muscle contraction (GO:0045989)	0.300077	0.84854	0	0	2.16567	2.60685	RGS2;KCNQ1
positive regulation of type I interferon-mediated signaling pathway (GO:0060340)	0.300077	0.84854	0	0	2.16567	2.60685	TRIM6;WNT5A
positive regulation of urine volume (GO:0035810)	0.300077	0.84854	0	0	2.16567	2.60685	TFAP2B;HAS2
positive regulation of voltage-gated calcium channel activity (GO:1901387)	0.300077	0.84854	0	0	2.16567	2.60685	STAC;STAC2
proline metabolic process (GO:0006560)	0.300077	0.84854	0	0	2.16567	2.60685	PYCR1;ALDH18A1
protection from non-homologous end joining at telomere (GO:0031848)	0.300077	0.84854	0	0	2.16567	2.60685	DCLRE1A;TERF2IP
purine ribonucleoside metabolic process (GO:0046128)	0.300077	0.84854	0	0	2.16567	2.60685	ENPP4;GNMT
regulation of aldosterone biosynthetic process (GO:0032347)	0.300077	0.84854	0	0	2.16567	2.60685	DKK3;WNT4
regulation of blood-brain barrier permeability (GO:1905603)	0.300077	0.84854	0	0	2.16567	2.60685	ANGPT1;TJP3
regulation of bone remodeling (GO:0046850)	0.300077	0.84854	0	0	2.16567	2.60685	GREM1;LEPR
regulation of chromatin assembly or disassembly (GO:0001672)	0.300077	0.84854	0	0	2.16567	2.60685	PARP10;PADI2
regulation of entry of bacterium into host cell (GO:2000535)	0.300077	0.84854	0	0	2.16567	2.60685	CAV1;KRT6A
regulation of growth hormone secretion (GO:0060123)	0.300077	0.84854	0	0	2.16567	2.60685	ADCYAP1;GHRL
regulation of ketone biosynthetic process (GO:0010566)	0.300077	0.84854	0	0	2.16567	2.60685	EGR1;DGKQ
regulation of metallopeptidase activity (GO:1905048)	0.300077	0.84854	0	0	2.16567	2.60685	TIMP2;TIMP1
regulation of morphogenesis of an epithelium (GO:1905330)	0.300077	0.84854	0	0	2.16567	2.60685	CXCL10;GJA1
regulation of muscle organ development (GO:0048634)	0.300077	0.84854	0	0	2.16567	2.60685	TGFB1;SFMBT1
regulation of myosin-light-chain-phosphatase activity (GO:0035507)	0.300077	0.84854	0	0	2.16567	2.60685	PPP1R12A;ROCK2
regulation of natural killer cell proliferation (GO:0032817)	0.300077	0.84854	0	0	2.16567	2.60685	IL23A;IL18
regulation of neurotrophin TRK receptor signaling pathway (GO:0051386)	0.300077	0.84854	0	0	2.16567	2.60685	DOK5;AGT
regulation of non-membrane spanning protein tyrosine kinase activity (GO:1903995)	0.300077	0.84854	0	0	2.16567	2.60685	BDNF;SRC
regulation of respiratory system process (GO:0044065)	0.300077	0.84854	0	0	2.16567	2.60685	TSHZ3;ATP1A2
regulation of T-helper 1 cell differentiation (GO:0045625)	0.300077	0.84854	0	0	2.16567	2.60685	ANXA1;CCL19
regulation of transcription from RNA polymerase II promoter involved in myocardial precursor cell differentiation (GO:0003256)	0.300077	0.84854	0	0	2.16567	2.60685	GREM1;TBX2
regulation of tubulin deacetylation (GO:0090043)	0.300077	0.84854	0	0	2.16567	2.60685	BEX4;MAPT
response to alkaloid (GO:0043279)	0.300077	0.84854	0	0	2.16567	2.60685	RYR1;RYR2
SA node cell action potential (GO:0086015)	0.300077	0.84854	0	0	2.16567	2.60685	KCNA5;CACNA1G
selenocysteine incorporation (GO:0001514)	0.300077	0.84854	0	0	2.16567	2.60685	SECISBP2;DIO2
serine transport (GO:0032329)	0.300077	0.84854	0	0	2.16567	2.60685	SLC1A4;SLC7A10
skin morphogenesis (GO:0043589)	0.300077	0.84854	0	0	2.16567	2.60685	COL1A2;ITGA6
SMAD protein complex assembly (GO:0007183)	0.300077	0.84854	0	0	2.16567	2.60685	EID2;TGFB1
smooth muscle cell migration (GO:0014909)	0.300077	0.84854	0	0	2.16567	2.60685	PDGFRB;PLAT
succinate transport (GO:0015744)	0.300077	0.84854	0	0	2.16567	2.60685	SLC13A3;SLC13A5
synaptic transmission, dopaminergic (GO:0001963)	0.300077	0.84854	0	0	2.16567	2.60685	CRHBP;SLC6A2
synaptic vesicle budding from presynaptic endocytic zone membrane (GO:0016185)	0.300077	0.84854	0	0	2.16567	2.60685	DNM2;PICALM
T-helper 17 cell differentiation (GO:0072539)	0.300077	0.84854	0	0	2.16567	2.60685	IL6;RORC
thiamine-containing compound metabolic process (GO:0042723)	0.300077	0.84854	0	0	2.16567	2.60685	TKTL1;TPK1
translational readthrough (GO:0006451)	0.300077	0.84854	0	0	2.16567	2.60685	SECISBP2;DIO2
tRNA transcription by RNA polymerase III (GO:0042797)	0.300077	0.84854	0	0	2.16567	2.60685	GTF3C4;GTF3C5
ureter development (GO:0072189)	0.300077	0.84854	0	0	2.16567	2.60685	SOX17;OSR1
epithelial cell migration (GO:0010631)	0.303537	0.851211	0	0	1.31288	1.56528	KANK2;S100A2;FAP;PKN3;KRT16;CDH13;FAT2;FSTL1
import into cell (GO:0098657)	0.303537	0.851211	0	0	1.31288	1.56528	SLC47A1;SLC22A2;LRRC8C;SLC1A3;ATP1A2;SLC12A6;SLC12A7;SLC29A2
nucleobase-containing compound catabolic process (GO:0034655)	0.303537	0.851211	0	0	1.31288	1.56528	SUPV3L1;ENTPD2;ENTPD3;ENTPD6;RNASE6;DNASE1L3;SND1;SIDT2
regulation of filopodium assembly (GO:0051489)	0.303537	0.851211	0	0	1.31288	1.56528	RALA;DPYSL3;PALM;FSCN1;RAB17;RAB5A;RHOQ;ARF6
regulation of mitochondrial membrane potential (GO:0051881)	0.303537	0.851211	0	0	1.31288	1.56528	HEBP2;TCL1A;LRRK2;PIP5KL1;PYCR1;NDUFS1;BCO2;MAPT
amyloid precursor protein metabolic process (GO:0042982)	0.30523	0.851211	0	0	1.54708	1.8359	ADAM10;TMCC2;APOE;LDLRAP1
dendritic cell migration (GO:0036336)	0.30523	0.851211	0	0	1.54708	1.8359	GPR183;CXCR2;CCL19;TRPM4
endothelial cell proliferation (GO:0001935)	0.30523	0.851211	0	0	1.54708	1.8359	BMP4;ERN1;HMOX1;CD34
epithelial structure maintenance (GO:0010669)	0.30523	0.851211	0	0	1.54708	1.8359	RBP4;CXADR;NOD2;PBLD
glycoprotein catabolic process (GO:0006516)	0.30523	0.851211	0	0	1.54708	1.8359	NEU4;FBXO27;FBXO17;NCCRP1
interleukin-6-mediated signaling pathway (GO:0070102)	0.30523	0.851211	0	0	1.54708	1.8359	FER;IL6;SPI1;SRC
negative regulation of peptide hormone secretion (GO:0090278)	0.30523	0.851211	0	0	1.54708	1.8359	CRHBP;KCNJ11;KCNB1;ADRA2A
positive chemotaxis (GO:0050918)	0.30523	0.851211	0	0	1.54708	1.8359	FGF7;ANGPT1;GPNMB;PTPRJ
positive regulation of cardiac muscle hypertrophy (GO:0010613)	0.30523	0.851211	0	0	1.54708	1.8359	TRPC3;ROCK2;AKAP6;AGT
positive regulation of excitatory postsynaptic potential (GO:2000463)	0.30523	0.851211	0	0	1.54708	1.8359	RIMS2;CHRNA7;WNT7A;PTK2B
positive regulation of fatty acid metabolic process (GO:0045923)	0.30523	0.851211	0	0	1.54708	1.8359	APOC2;APOA4;PPARA;APOA5
positive regulation of interleukin-4 production (GO:0032753)	0.30523	0.851211	0	0	1.54708	1.8359	CD86;FCER1G;SYK;LGALS9
positive regulation of lymphocyte chemotaxis (GO:0140131)	0.30523	0.851211	0	0	1.54708	1.8359	WNT5A;ADAM10;PTK2B;S100A7
regulation of cartilage development (GO:0061035)	0.30523	0.851211	0	0	1.54708	1.8359	BMP4;TRPS1;MBOAT2;PTHLH
regulation of dendrite extension (GO:1903859)	0.30523	0.851211	0	0	1.54708	1.8359	CPNE9;RIMS2;SYT3;CPNE6
regulation of early endosome to late endosome transport (GO:2000641)	0.30523	0.851211	0	0	1.54708	1.8359	SNX3;DAB2;SRC;MSN
regulation of establishment or maintenance of cell polarity (GO:0032878)	0.30523	0.851211	0	0	1.54708	1.8359	ARFGEF1;RAP1B;ROCK2;PTK2B
regulation of vascular endothelial cell proliferation (GO:1905562)	0.30523	0.851211	0	0	1.54708	1.8359	MEF2C;PDPK1;AKT3;CCL2
RNA destabilization (GO:0050779)	0.30523	0.851211	0	0	1.54708	1.8359	LIN28B;ROCK2;PUM1;RBM24
ventricular cardiac muscle cell action potential (GO:0086005)	0.30523	0.851211	0	0	1.54708	1.8359	RYR2;KCNE2;KCNQ1;PKP2
negative regulation of cysteine-type endopeptidase activity (GO:2000117)	0.308017	0.85832	0	0	1.25951	1.4832	CAST;NGFR;DNAJB6;SRC;RPS6KA1;CARD18;DPEP1;SFN;SH3RF1;MAP2K5
transforming growth factor beta receptor signaling pathway (GO:0007179)	0.308535	0.85832	0	0	1.18722	1.39608	GDF10;LEFTY1;TGFB2;TGFB1;ITGB5;SRC;TGFBRAP1;LTBP2;SMAD6;GDF5;PTK2;EID2;COL3A1;COL1A2;BAMBI;FERMT2
fatty acid oxidation (GO:0019395)	0.309066	0.85832	0	0	1.24117	1.45739	ECHS1;CYP24A1;AUH;CPT2;ILVBL;ACSM1;ALOX15;ALOX12;HADH;ACADS;ADIPOR2
regulation of secretion by cell (GO:1903530)	0.309066	0.85832	0	0	1.24117	1.45739	RAB3B;RIMS2;RAB10;MEF2C;RALA;CCKAR;ANXA1;LGI3;RAB12;CPLX2;SNCAIP
response to reactive oxygen species (GO:0000302)	0.309066	0.85832	0	0	1.24117	1.45739	MAPK9;PLK3;FER;CHUK;HYAL1;TXNRD2;TPM1;HMOX1;MAPT;APOE;S100A7
glycoprotein biosynthetic process (GO:0009101)	0.309138	0.85832	0	0	1.19483	1.40269	CHST9;CANT1;ST8SIA1;FUT10;ALG5;COG3;ALG1;FUT4;FUT9;B3GALT2;B3GALT1;B3GNT4;ST3GAL4;ST8SIA4;ST3GAL5
peptide metabolic process (GO:0006518)	0.309138	0.85832	0	0	1.19483	1.40269	MIPEP;CPXM2;GSR;IDE;AEBP1;APEH;CPZ;OPLAH;SPPL3;NPEPPS;ADAMTS13;ANPEP;DPEP1;CPXM1;LTA4H
regulation of Notch signaling pathway (GO:0008593)	0.309138	0.85832	0	0	1.19483	1.40269	NOTCH3;EGFL7;TGFB2;JAG1;SRC;WWP2;NOD2;DLL1;DLK1;EPN2;DLK2;BMP2K;CD46;TP63;BEND6
regulation of cell-matrix adhesion (GO:0001952)	0.309593	0.858536	0	0	1.2263	1.43783	CCL25;ACER2;JAG1;PLAU;ROCK2;CDH13;PTK2B;THY1;GPM6B;PTK2;AJAP1;MAP4K4
fatty acid biosynthetic process (GO:0006633)	0.309725	0.858536	0	0	1.214	1.42289	ASAH2;ACSM3;ELOVL4;ACSM1;ABHD2;ALOX15;ACSM2A;ALOX12;LTC4S;ACSF3;CYP2C8;LIPI;LTA4H
response to metal ion (GO:0010038)	0.309725	0.858536	0	0	1.214	1.42289	SLC30A3;TRPC3;TRPC1;HVCN1;CAV1;FGG;AQP3;GPHN;IL1A;ATP7B;TFR2;KCNMA1;MAPT
phosphate-containing compound metabolic process (GO:0006796)	0.315362	0.87	0	0	1.10831	1.27903	IPPK;ISYNA1;LRRK2;INPPL1;PLD4;PDXP;PLA2G5;LIMD1;DUSP16;DUSP13;PPIP5K1;INPP5D;INPP5J;PLCE1;TNFAIP8L3;ENPP3;EPHB2;DUSP5;MIOX;TGFB1;SPHK1;PLA2G4A;DUSP8;ALOX15B;ITPKC;CYP2W1;G6PC2;ANGPTL3;PI4KA;ALPL;PLCH1;ALDOB;PLCD4;FBP1;PLCD1;FBP2
C21-steroid hormone metabolic process (GO:0008207)	0.316098	0.87	0	0	1.42497	1.64115	STARD3;CYP11A1;AKR1B1;DHRS2;CYP17A1
carbohydrate biosynthetic process (GO:0016051)	0.316098	0.87	0	0	1.42497	1.64115	FUT9;B3GALT2;B3GALT1;ST3GAL4;FUT4
cardiac muscle cell differentiation (GO:0055007)	0.316098	0.87	0	0	1.42497	1.64115	MEF2C;CXADR;TCAP;MYH11;SLC8A1
dendritic cell differentiation (GO:0097028)	0.316098	0.87	0	0	1.42497	1.64115	BATF2;AXL;CCL19;LGALS9;DHRS2
lipid translocation (GO:0034204)	0.316098	0.87	0	0	1.42497	1.64115	ABCA1;ATP8A2;ATP8A1;ATP8B1;ATP10B
mammary gland development (GO:0030879)	0.316098	0.87	0	0	1.42497	1.64115	OXTR;CAV1;PRLR;TDGF1;WNT4
positive regulation of cell-substrate junction organization (GO:0150117)	0.316098	0.87	0	0	1.42497	1.64115	PTPRJ;THY1;FERMT2;ARF6;MAP4K4
positive regulation of neuron apoptotic process (GO:0043525)	0.316098	0.87	0	0	1.42497	1.64115	PRNP;TFAP2B;TGFB2;TYROBP;CDK5R1
regulation of cell size (GO:0008361)	0.316098	0.87	0	0	1.42497	1.64115	RAP1GAP2;RARG;PRR16;MSN;VAV2
regulation of ruffle assembly (GO:1900027)	0.316098	0.87	0	0	1.42497	1.64115	ABI3;CAV1;TACSTD2;PFN1;PFN2
regulation of vascular endothelial growth factor receptor signaling pathway (GO:0030947)	0.316098	0.87	0	0	1.42497	1.64115	VTN;PRKCB;DAB2IP;EMILIN1;EPN2
sulfur amino acid metabolic process (GO:0000096)	0.316098	0.87	0	0	1.42497	1.64115	ADI1;CBS;BHMT2;DPEP1;NOX4
ion homeostasis (GO:0050801)	0.322374	0.884186	0	0	1.35376	1.53251	SLC4A7;SLC30A3;P2RY2;WNK2;SLC4A2;RHCG
microtubule polymerization (GO:0046785)	0.322374	0.884186	0	0	1.35376	1.53251	MAP7D3;TUBGCP2;TRPV4;RANBP9;MAPT;TUBGCP4
positive regulation of endopeptidase activity (GO:0010950)	0.322374	0.884186	0	0	1.35376	1.53251	SERPINB3;EPHA4;ROCK2;SEMG1;TTBK1;PICALM
respiratory tube development (GO:0030323)	0.322374	0.884186	0	0	1.35376	1.53251	BMP4;FGF7;RBP4;ZIC3;PDPN;LOXL3
synaptic vesicle cycle (GO:0099504)	0.322374	0.884186	0	0	1.35376	1.53251	WNT3A;WNT7A;SLC17A7;CPLX2;RAB5A;PLD2
zinc ion homeostasis (GO:0055069)	0.322374	0.884186	0	0	1.35376	1.53251	MT1M;SLC39A6;MT1F;MT1G;MT1H;MT1E
calcium-mediated signaling (GO:0019722)	0.322476	0.884186	0	0	1.16071	1.3136	CX3CR1;PRNP;RYR2;VCAM1;EDN2;PDPK1;LRRK2;SPHK1;CXCR5;DEFB1;PTPRJ;ATP1B1;SLC8A1;TPCN2;LAT2;CXCR2;PLCE1;TRPM4
positive regulation of binding (GO:0051099)	0.325185	0.88615	0	0	1.17111	1.31558	CSF3;EPB41;WNT3A;LRRK2;AKTIP;CAV1;HIP1R;IDE;SPPL3;BMP4;TIAM1;VTN;BAMBI;RAPGEF2;HES1;APOE
cellular response to heat (GO:0034605)	0.326089	0.88615	0	0	1.30711	1.46473	IL1A;HSBP1;TRPV4;HSPA6;HMOX1;MAPT;IER5
negative regulation of fat cell differentiation (GO:0045599)	0.326089	0.88615	0	0	1.30711	1.46473	IL6;TGFB1;WNT5A;GPS2;TRIB2;FERMT2;RUNX1T1
positive regulation of cytokine-mediated signaling pathway (GO:0001961)	0.326089	0.88615	0	0	1.30711	1.46473	TRIM6;TICAM2;TSLP;AXL;WNT5A;LAPTM5;TRIM44
positive regulation of response to external stimulus (GO:0032103)	0.326668	0.88615	0	0	1.13053	1.26485	PDGFRB;TGFB1;TSLP;WNT5A;PDGFB;LY86;IL18;PTN;DDX60;PUM1;AIF1;AGT;EREG;NFKBIA;NLRP12;NLRP10;IL23A;S100A12;TLR7;CCL19;S100A9;S100A8;SASH1;CCL26
negative regulation of protein serine/threonine kinase activity (GO:0071901)	0.327509	0.88615	0	0	1.18477	1.32249	DUSP1;PAQR3;DAB2IP;PTPRJ;SORL1;SLC8A1;AGT;DUSP7;BMP4;RGS2;PRKAR2B;PKIA;APOE;PKIG
protein modification process (GO:0036211)	0.327509	0.88615	0	0	1.18477	1.32249	PARP4;UBA7;PLAT;NEDD8;WWP2;GNMT;TGM1;LOX;MMP15;ST8SIA4;PADI4;FBXL2;TGM5;TGM3
ceramide biosynthetic process (GO:0046513)	0.328231	0.88615	0	0	1.27419	1.41949	ASAH2;SPTLC3;ST8SIA4;ST3GAL5;ALOX12B;CYP4F22;ALOXE3;PNPLA1
negative regulation of supramolecular fiber organization (GO:1902904)	0.328451	0.88615	0	0	1.19335	1.32863	ARFGEF1;PLEKHH2;HIP1R;TBCD;CLIP3;NAV3;MAP2;EMILIN1;APOE;PFDN4;PFN1;CRYAB;PFN2
regulation of cell motility (GO:2000145)	0.328589	0.88615	0	0	1.13264	1.26057	BEX4;HACE1;TGFB1;SERPINE2;ROCK2;TACSTD2;ARHGAP18;TWIST1;NEXN;NRG2;AMOT;EREG;FGF5;FGF7;TMSB15A;ABI3;SPATA13;ERBB2;PLXNB2;FLNA;SGK3;CCL19;PLXNA4
cellular response to interleukin-12 (GO:0071349)	0.329343	0.88615	0	0	1.24972	1.388	RAP1B;IL10;RALA;SERPINB2;BOLA2;MSN;IL12A;TYK2;IL12RB2
cognition (GO:0050890)	0.329343	0.88615	0	0	1.24972	1.388	GTF2A1L;PTCHD1;TUSC3;CHRNA7;ST3GAL4;SLC1A4;HOXA1;GPR155;CBR3
adenylate cyclase-inhibiting G protein-coupled receptor signaling pathway (GO:0007193)	0.329651	0.88615	0	0	1.21577	1.34916	MTNR1A;GPR37;PSAPL1;GRM7;HTR1F;GNAI3;FLNA;OPRM1;ADRA2A;ADCY6;ADCY5
cellular protein catabolic process (GO:0044257)	0.329651	0.88615	0	0	1.21577	1.34916	CPA2;FAP;CTSK;RAB12;LONP1;AP2S1;DAB2IP;UBE2G1;IDE;AP2A2;CTSB
glycosaminoglycan metabolic process (GO:0030203)	0.329748	0.88615	0	0	1.23081	1.36549	NDST1;CHST9;HS3ST3A1;HPSE2;SDC2;B3GAT1;XYLT2;HS3ST6;HS6ST2;CLN6
inorganic anion transport (GO:0015698)	0.329748	0.88615	0	0	1.23081	1.36549	CLIC3;SLC13A4;TTYH1;FXYD1;ANO9;CLCNKA;SLC26A7;ENPP3;SLC26A9;SLC26A6
regulation of cyclin-dependent protein kinase activity (GO:1904029)	0.329748	0.88615	0	0	1.23081	1.36549	CDKN1A;CDKN2B;CDK7;CCNG2;CDC6;ACTB;CCNO;TTBK1;CCNJL;CDK5R1
cell part morphogenesis (GO:0032990)	0.330729	0.88615	0	0	1.62429	1.79721	SUPV3L1;PACSIN2;WASF1
cellular component maintenance (GO:0043954)	0.330729	0.88615	0	0	1.62429	1.79721	SUPV3L1;PRNP;PICK1
chromatin organization involved in regulation of transcription (GO:0034401)	0.330729	0.88615	0	0	1.62429	1.79721	SPI1;SERTAD2;PADI2
detection of calcium ion (GO:0005513)	0.330729	0.88615	0	0	1.62429	1.79721	RYR2;KCNMB1;CASQ2
extracellular transport (GO:0006858)	0.330729	0.88615	0	0	1.62429	1.79721	SPAG17;CABYR;WWP2
glucan biosynthetic process (GO:0009250)	0.330729	0.88615	0	0	1.62429	1.79721	GYS2;PPP1R3C;PGM2
glycogen biosynthetic process (GO:0005978)	0.330729	0.88615	0	0	1.62429	1.79721	GYS2;PPP1R3C;PGM2
icosanoid secretion (GO:0032309)	0.330729	0.88615	0	0	1.62429	1.79721	ANXA1;NOS2;PLA2G5
lymphocyte mediated immunity (GO:0002449)	0.330729	0.88615	0	0	1.62429	1.79721	JAG1;CD70;CD46
negative regulation of alcohol biosynthetic process (GO:1902931)	0.330729	0.88615	0	0	1.62429	1.79721	ERLIN2;APOE;DKK3
negative regulation of autophagosome assembly (GO:1902902)	0.330729	0.88615	0	0	1.62429	1.79721	LRRK2;PHF23;FEZ1
negative regulation of macrophage derived foam cell differentiation (GO:0010745)	0.330729	0.88615	0	0	1.62429	1.79721	ABCA1;NFKBIA;PPARA
negative regulation of nucleocytoplasmic transport (GO:0046823)	0.330729	0.88615	0	0	1.62429	1.79721	MDFIC;RAB23;CABP1
negative regulation of reactive oxygen species biosynthetic process (GO:1903427)	0.330729	0.88615	0	0	1.62429	1.79721	TRAP1;ABCB7;PPARA
negative regulation of vascular endothelial growth factor receptor signaling pathway (GO:0030948)	0.330729	0.88615	0	0	1.62429	1.79721	DAB2IP;EMILIN1;EPN2
pathway-restricted SMAD protein phosphorylation (GO:0060389)	0.330729	0.88615	0	0	1.62429	1.79721	TGFB2;TGFB1;GDF7
plasma membrane tubulation (GO:0097320)	0.330729	0.88615	0	0	1.62429	1.79721	EHD2;PACSIN2;WHAMM
poly-N-acetyllactosamine metabolic process (GO:0030309)	0.330729	0.88615	0	0	1.62429	1.79721	B3GALT2;B3GALT1;B3GNT4
positive regulation of adaptive immune response based on somatic recombination of immune receptors built from immunoglobulin superfamily domains (GO:0002824)	0.330729	0.88615	0	0	1.62429	1.79721	NLRP10;CLEC7A;IL23A
positive regulation of calcium-mediated signaling (GO:0050850)	0.330729	0.88615	0	0	1.62429	1.79721	NEUROD2;CLEC7A;CDH13
positive regulation of fatty acid biosynthetic process (GO:0045723)	0.330729	0.88615	0	0	1.62429	1.79721	APOC2;APOA4;APOA5
positive regulation of protein exit from endoplasmic reticulum (GO:0070863)	0.330729	0.88615	0	0	1.62429	1.79721	SEC16B;SEC16A;SORL1
pteridine-containing compound metabolic process (GO:0042558)	0.330729	0.88615	0	0	1.62429	1.79721	SPR;PRKG2;FTCD
regulation of homotypic cell-cell adhesion (GO:0034110)	0.330729	0.88615	0	0	1.62429	1.79721	CELA2A;SYK;ZNF703
regulation of response to stress (GO:0080134)	0.330729	0.88615	0	0	1.62429	1.79721	IL10;CRHBP;OPRM1
transport along microtubule (GO:0010970)	0.330729	0.88615	0	0	1.62429	1.79721	CLIP3;ARHGAP21;SPG11
positive regulation of protein modification process (GO:0031401)	0.337052	0.902614	0	0	1.09573	1.19163	CD40;ROCK2;CHRNA7;LRRK2;KNDC1;SPPL3;FGF5;FGF7;GPNMB;THPO;ERBB2;P2RY1;LEPR;DVL2;TGFB1;ANGPT1;ODAM;WNT3A;IL34;AKTIP;AXIN1;VEGFC;AXIN2;PTK2;PGF;CLIP3;BMP4;RAP2A;DAB2;CD4;NOS1AP;UBE2N;PECAM1;TERF2IP;CDK2AP1;KRAS
cellular response to organonitrogen compound (GO:0071417)	0.338252	0.903846	0	0	1.14698	1.24329	EGR1;MEF2C;PDXP;AKAP6;ACTB;RYR3;RAP1B;CRHBP;P2RY6;RAP1A;KCNQ1;P2RY2;RRAGD;P2RY1;PDE3A;RAPGEF2;SH3BP4;SLC26A6
protein phosphorylation (GO:0006468)	0.342341	0.903846	0	0	1.05788	1.13399	MAST4;MAST3;GMFG;LRRK2;NRK;TSSK1B;AATK;PPP4R1;EFEMP1;AKT3;RPS6KA1;PIM1;PRKG2;PIM3;NEK3;EPHB2;PDGFRB;EPHA4;MORC3;PRKCH;CAMK1D;CHUK;SYK;PRKCB;PDPK1;DAPK2;STRADB;ADAM10;LMTK2;TYK2;PRKAB1;UHMK1;ERN1;DGKQ;MYO3A;BMP2K;PICK1;TSSK3;BIRC6;SGK3;TLR7;SIK2;TRIB1;TRIB2;PNCK;PKN3;ROCK2;SRC;PDGFB;TTBK1;MAPK9;ERBB2;CCL2;PTK2B;MAP4K5;FNIP2;MAP4K4;CDK17;PRRT1;CDK18;MAP3K3;TGFB2;SRMS;TGFB1;PLK2;DAB2IP;PTK2;GDF7;BMP…
activin receptor signaling pathway (GO:0032924)	0.343191	0.903846	0	0	1.44385	1.54415	CFC1B;INHBA;TDGF1;GDF7
cardiac atrium morphogenesis (GO:0003209)	0.343191	0.903846	0	0	1.44385	1.54415	NOTCH2;TGFB2;NOG;TBX20
cardiac muscle cell contraction (GO:0086003)	0.343191	0.903846	0	0	1.44385	1.54415	KCNE2;PKP2;FGF12;CACNA1G
diol metabolic process (GO:0034311)	0.343191	0.903846	0	0	1.44385	1.54415	ASAH2;SPR;SPHK1;PRKG2
negative regulation of T cell receptor signaling pathway (GO:0050860)	0.343191	0.903846	0	0	1.44385	1.54415	PRNP;LAPTM5;PTPRJ;THY1
positive regulation of focal adhesion assembly (GO:0051894)	0.343191	0.903846	0	0	1.44385	1.54415	PTPRJ;THY1;FERMT2;MAP4K4
positive regulation of leukocyte activation (GO:0002696)	0.343191	0.903846	0	0	1.44385	1.54415	TSLP;CLEC7A;WNT5A;TLR6
positive regulation of neutrophil chemotaxis (GO:0090023)	0.343191	0.903846	0	0	1.44385	1.54415	CAMK1D;DAPK2;CCL19;THBS4
prostaglandin biosynthetic process (GO:0001516)	0.343191	0.903846	0	0	1.44385	1.54415	EDN2;PTGES2;PLA2G4A;PTGDS
pyroptosis (GO:0070269)	0.343191	0.903846	0	0	1.44385	1.54415	GSDMC;GSDMB;GSDMA;NLRC4
regulation of lymphocyte proliferation (GO:0050670)	0.343191	0.903846	0	0	1.44385	1.54415	TNFSF18;CD209;LST1;IL12A
regulation of nervous system process (GO:0031644)	0.343191	0.903846	0	0	1.44385	1.54415	ROCK2;CHRNA7;NPTX1;DLGAP3
regulation of stem cell population maintenance (GO:2000036)	0.343191	0.903846	0	0	1.44385	1.54415	ESRRB;WNT9B;HMGA2;PTN
response to cholesterol (GO:0070723)	0.343191	0.903846	0	0	1.44385	1.54415	ABCA2;TGFB1;SMO;CYP7A1
synaptic transmission, cholinergic (GO:0007271)	0.343191	0.903846	0	0	1.44385	1.54415	CHRNB1;CHRNA7;CHRFAM7A;APOE
positive regulation of DNA-binding transcription factor activity (GO:0051091)	0.346578	0.903846	0	0	1.08356	1.14819	CX3CR1;CD40;CSF3;IL1RAP;NLRC4;NOD2;LRP8;NHLH2;NEUROD2;TRIM6;CLEC7A;DVL2;TRIM68;S100A12;LGALS9;TP53BP1;NKX6-1;TNFSF18;IL10;PRKCH;FZD2;CAMK1D;CHUK;PRKCB;SPHK1;CAV1;WNT5A;IL18;AGT;CRNN;NFKBIA;FER;IL6;SMO;TRAF5;UBE2N;TERF2IP;TLR6;S100A9;CD200;S100A8
positive regulation of JNK cascade (GO:0046330)	0.347421	0.903846	0	0	1.17339	1.24053	SEMA3A;DUSP19;AXIN1;DAB2IP;WNT7A;NOD2;SH3RF1;SH3RF3;MFHAS1;RASSF2;TRAF5;PTK2B;CCL19
regulation of actin filament polymerization (GO:0030833)	0.347421	0.903846	0	0	1.17339	1.24053	ARFGEF1;CSF3;ALOX15;LMOD1;HIP1R;ARHGAP18;FER;CDC42EP1;PTK2B;PFN1;ARF6;PFN2;CCL26
regulation of hydrolase activity (GO:0051336)	0.347421	0.903846	0	0	1.17339	1.24053	EPHA4;CAV1;DAB2IP;ADAP1;RAP1GAP;PTK2;VAV2;ARHGAP12;FGD4;CHN1;PLXNB2;NOS1;PLXNA4
dephosphorylation (GO:0016311)	0.348842	0.903846	0	0	1.10894	1.16786	PTPRO;PPM1H;DAPP1;PDXP;PTPRJ;DUSP16;DUSP13;CDC14B;DUSP11;PPP4R1;DUSP5;PTPN18;DUSP2;PTPRN2;PPP1R12A;DUSP1;DUSP8;PTPN13;DUSP9;DUSP7;ALPL;PTPN9;PPEF1;PTPN4;FBP1;PTPN3
regulation of epidermal growth factor receptor signaling pathway (GO:0042058)	0.349036	0.903846	0	0	1.18157	1.24369	ZFYVE28;DOK1;EPGN;FER;DGKD;DAB2IP;HIP1R;CDH13;PTPRJ;AGT;EREG;PTPN3
vascular endothelial growth factor receptor signaling pathway (GO:0048010)	0.349036	0.903846	0	0	1.18157	1.24369	CYFIP2;NRP2;ROCK2;SRC;AXL;DAB2IP;HSPB1;PTK2B;VEGFC;PGF;PTK2;VAV2
cellular response to hexose stimulus (GO:0071331)	0.349127	0.903846	0	0	1.35364	1.42447	ERN1;LIN28A;KCNB1;CYP7A1;SLC26A6
energy derivation by oxidation of organic compounds (GO:0015980)	0.349127	0.903846	0	0	1.35364	1.42447	COX15;ACSM1;COX4I2;LEPR;NDUFS1
negative regulation of actin filament polymerization (GO:0030837)	0.349127	0.903846	0	0	1.35364	1.42447	ARFGEF1;TMSB15A;HIP1R;PFN1;PFN2
negative regulation of antigen receptor-mediated signaling pathway (GO:0050858)	0.349127	0.903846	0	0	1.35364	1.42447	PRNP;LAPTM5;GPS2;PTPRJ;THY1
regulation of cAMP-mediated signaling (GO:0043949)	0.349127	0.903846	0	0	1.35364	1.42447	UBE2B;MGRN1;PRKAR2B;PDE3A;RAPGEF2
regulation of interferon-alpha production (GO:0032647)	0.349127	0.903846	0	0	1.35364	1.42447	IL10;CHUK;IRF5;TLR7;LILRA4
regulation of mitochondrial fission (GO:0090140)	0.349127	0.903846	0	0	1.35364	1.42447	RALA;INF2;LRRK2;MAPT;DCN
regulation of neutrophil chemotaxis (GO:0090022)	0.349127	0.903846	0	0	1.35364	1.42447	CAMK1D;DAPK2;CCL19;THBS4;JAM3
positive regulation of interleukin-8 production (GO:0032757)	0.350503	0.903846	0	0	1.19138	1.24903	IL6;SYK;NOS2;NLRP10;CLEC7A;F2R;APOA2;TLR7;LGALS9;NOD2;IL17D
'de novo' posttranslational protein folding (GO:0051084)	0.351971	0.903846	0	0	1.29953	1.35698	GAK;DNAJB1;DNAJB5;DNAJB4;HSPA6;HSPA2
negative regulation of interleukin-6 production (GO:0032715)	0.351971	0.903846	0	0	1.29953	1.35698	IL10;CD200R1;NLRP12;BPI;GHRL;CD200
phospholipid translocation (GO:0045332)	0.351971	0.903846	0	0	1.29953	1.35698	ABCA1;ATP8A2;ATP8A1;PLSCR3;ATP8B1;ATP10B
regulation of cellular pH (GO:0030641)	0.351971	0.903846	0	0	1.29953	1.35698	SLC4A7;SLC9A3;SLC9A4;SLC9A9;SLC4A2;SLC26A6
aminoglycan biosynthetic process (GO:0006023)	0.35272	0.903846	0	0	1.2184	1.26967	NDST1;HS3ST3A1;B3GALT2;SDC2;B3GALT1;B3GNT4;XYLT2;HS3ST6;HS6ST2
response to glucose (GO:0009749)	0.35272	0.903846	0	0	1.2184	1.26967	GYS2;ERN1;EIF2B2;LIN28A;KCNB1;APOA2;EIF2B1;NKX6-1;CYP7A1
negative regulation of G1/S transition of mitotic cell cycle (GO:2000134)	0.353118	0.903846	0	0	1.26346	1.31521	KANK2;PLK3;CDKN1A;CDKN2B;GPNMB;CCL2;MYO16
regulation of intracellular pH (GO:0051453)	0.353118	0.903846	0	0	1.26346	1.31521	SLC4A7;SLC9A3;SLC9A4;LRRK2;SLC9A9;SLC4A2;SLC26A6
regulation of p38MAPK cascade (GO:1900744)	0.353118	0.903846	0	0	1.26346	1.31521	MFHAS1;SPI1;DUSP1;SPHK1;DAB2IP;LGALS9;SASH1
anion transport (GO:0006820)	0.353245	0.903846	0	0	1.23771	1.28795	SLC13A3;SLC13A4;LRRC8C;SLC26A7;SLC17A7;SLC4A2;SLC26A9;SLC13A5
positive regulation of neuron differentiation (GO:0045666)	0.353245	0.903846	0	0	1.23771	1.28795	NEUROD2;MEF2C;SIN3A;MMD;KCTD11;TCF4;ADRA2C;BEND6
positive regulation of phospholipase C activity (GO:0010863)	0.353245	0.903846	0	0	1.23771	1.28795	CD86;PDGFRB;EDNRA;GNA15;P2RY6;AVPR1B;BDNF;HTR2A
regulation of cell-cell adhesion (GO:0022407)	0.353245	0.903846	0	0	1.23771	1.28795	JAG1;TGFB1;SRC;FUT9;RNASE10;FUT4;PTK2;MUC21
substantia nigra development (GO:0021762)	0.353245	0.903846	0	0	1.23771	1.28795	CASP5;BASP1;SEC16A;GNB4;PADI2;DYNLL1;ACTB;TTBK1
regulation of small GTPase mediated signal transduction (GO:0051056)	0.353878	0.903846	0	0	1.11107	1.15419	SRC;RHOG;ARHGAP18;ARHGAP26;RHOD;ARHGAP12;VAV2;ARHGAP22;SYDE1;TIAM1;ARHGAP21;ARHGAP10;FGD4;MCF2L;ARHGDIB;RHOJ;CHN1;TRIP10;PLCE1;RHOU;RHOV;A2M;SRGAP1;RHOQ
regulation of MAPK cascade (GO:0043408)	0.356619	0.903846	0	0	1.09904	1.1332	ROCK2;NRK;PDGFB;DUSP19;ADRA1D;PTPRJ;ALOX12B;LBH;THPO;ERBB2;FAM83D;MAP4K4;GPR37;AVPR1B;SYK;CAV2;DUSP1;CAV1;F2R;FN1;DAB2IP;LAPTM5;ADRA2C;ADRA2A;GREM1;IL6;CD4;FGFR3
negative regulation of neuron death (GO:1901215)	0.356638	0.903846	0	0	1.13666	1.17194	MEF2C;UNC5B;BDNF;LRRK2;F2R;NENF;POU4F1;SORL1;PM20D1;CD200R1;GPNMB;CCL2;PTK2B;APOE;CD34;CD200;CRLF1
transmembrane receptor protein tyrosine kinase signaling pathway (GO:0007169)	0.359739	0.903846	0	0	1.05807	1.08175	CYFIP2;TRIM71;KLB;NRP2;PTPRJ;PLAT;IDE;AP2A2;FGFRL1;ACTB;FGF5;FGF7;ZFYVE27;AP3S1;ATP6V1E1;EPHB2;ANKS1B;ACTR3;PDGFRB;EPHA4;FGFBP1;EPHA6;SYK;MMP2;LMTK2;PRLR;PGF;VAV2;TIAM1;RAPGEF2;ANGPTL1;RHOQ;SHC4;EPHA10;ROCK2;SRC;SDC2;PDGFB;MST1R;EFNB3;EFS;CHN1;ERBB2;AP2S1;ATP6V0A2;PTK2B;ATP6V0A4;ATP6V1D;ATP6V1F;NGFR;KL;SRMS;ANGPT1;BDNF;CAV2;IL31RA;VEGFC;PTK2;FER;CD4;ARPC2;ARPC3;AXL;FGFR3;FRK;CDK5R1
regulation of interferon-gamma production (GO:0032649)	0.361582	0.903846	0	0	1.14414	1.1639	PRNP;IL18;LAPTM5;PDCD1LG2;INHBA;IL23A;CLEC7A;AXL;PDE4B;IL12A;TLR7;LGALS9;INHA;LGALS7;IL12RB2
actin filament reorganization (GO:0090527)	0.361646	0.903846	0	0	1.80462	1.83546	EFS;WHAMM
alpha-beta T cell activation (GO:0046631)	0.361646	0.903846	0	0	1.80462	1.83546	CLEC4A;ANXA1
anterograde axonal protein transport (GO:0099641)	0.361646	0.903846	0	0	1.80462	1.83546	MAP1A;HSPB1
aromatic compound biosynthetic process (GO:0019438)	0.361646	0.903846	0	0	1.80462	1.83546	TPK1;HDC
autophagosome-lysosome fusion (GO:0061909)	0.361646	0.903846	0	0	1.80462	1.83546	VPS39;ARL8B
axo-dendritic protein transport (GO:0099640)	0.361646	0.903846	0	0	1.80462	1.83546	MAP1A;HSPB1
axon extension involved in axon guidance (GO:0048846)	0.361646	0.903846	0	0	1.80462	1.83546	NRP2;SEMA3A
benzene-containing compound metabolic process (GO:0042537)	0.361646	0.903846	0	0	1.80462	1.83546	ACSM1;KYNU
carbohydrate phosphorylation (GO:0046835)	0.361646	0.903846	0	0	1.80462	1.83546	IPPK;FGGY
cardiac muscle hypertrophy (GO:0003300)	0.361646	0.903846	0	0	1.80462	1.83546	RYR2;TCAP
cellular response to potassium ion (GO:0035865)	0.361646	0.903846	0	0	1.80462	1.83546	SLC12A2;CRHBP
cellular response to UV-B (GO:0071493)	0.361646	0.903846	0	0	1.80462	1.83546	CDKN1A;HYAL1
collecting duct development (GO:0072044)	0.361646	0.903846	0	0	1.80462	1.83546	BMP4;TFAP2B
commissural neuron axon guidance (GO:0071679)	0.361646	0.903846	0	0	1.80462	1.83546	SMO;EPHB2
cytoplasmic sequestering of NF-kappaB (GO:0007253)	0.361646	0.903846	0	0	1.80462	1.83546	IL10;NFKBIA
dendritic spine maintenance (GO:0097062)	0.361646	0.903846	0	0	1.80462	1.83546	PRNP;PICK1
diacylglycerol biosynthetic process (GO:0006651)	0.361646	0.903846	0	0	1.80462	1.83546	MOGAT2;PLCE1
dopamine uptake (GO:0090494)	0.361646	0.903846	0	0	1.80462	1.83546	SLC22A2;SLC6A2
endosomal vesicle fusion (GO:0034058)	0.361646	0.903846	0	0	1.80462	1.83546	TGFBRAP1;VPS39
folic acid transport (GO:0015884)	0.361646	0.903846	0	0	1.80462	1.83546	PDPN;FOLR2
galactosylceramide metabolic process (GO:0006681)	0.361646	0.903846	0	0	1.80462	1.83546	B3GALT2;B3GALT1
immunological synapse formation (GO:0001771)	0.361646	0.903846	0	0	1.80462	1.83546	MSN;CCL19
kidney epithelium development (GO:0072073)	0.361646	0.903846	0	0	1.80462	1.83546	KANK2;OSR1
kidney mesenchyme development (GO:0072074)	0.361646	0.903846	0	0	1.80462	1.83546	BASP1;OSR1
lens fiber cell differentiation (GO:0070306)	0.361646	0.903846	0	0	1.80462	1.83546	MAF;WNT7A
leukocyte aggregation (GO:0070486)	0.361646	0.903846	0	0	1.80462	1.83546	S100A9;S100A8
lymphatic endothelial cell differentiation (GO:0060836)	0.361646	0.903846	0	0	1.80462	1.83546	SOX18;PDPN
monoamine transport (GO:0015844)	0.361646	0.903846	0	0	1.80462	1.83546	PICK1;SLC6A2
myoblast migration (GO:0051451)	0.361646	0.903846	0	0	1.80462	1.83546	ANXA1;THBS4
negative regulation of appetite (GO:0032099)	0.361646	0.903846	0	0	1.80462	1.83546	NENF;PPARA
negative regulation of calcium ion import (GO:0090281)	0.361646	0.903846	0	0	1.80462	1.83546	PLN;SEMG1
negative regulation of CD4-positive, alpha-beta T cell proliferation (GO:2000562)	0.361646	0.903846	0	0	1.80462	1.83546	LGALS9;LGALS7
negative regulation of mitochondrial fusion (GO:0010637)	0.361646	0.903846	0	0	1.80462	1.83546	VAT1;OMA1
negative regulation of neural precursor cell proliferation (GO:2000178)	0.361646	0.903846	0	0	1.80462	1.83546	WNT5A;PTN
negative regulation of neuron projection regeneration (GO:0070571)	0.361646	0.903846	0	0	1.80462	1.83546	EPHA4;THY1
negative regulation of nitrogen compound metabolic process (GO:0051172)	0.361646	0.903846	0	0	1.80462	1.83546	ABCA2;TGFB1
negative regulation of potassium ion transmembrane transporter activity (GO:1901017)	0.361646	0.903846	0	0	1.80462	1.83546	ACTN2;CASQ2
negative regulation of sodium ion transport (GO:0010766)	0.361646	0.903846	0	0	1.80462	1.83546	WNK2;COMMD1
neuron fate specification (GO:0048665)	0.361646	0.903846	0	0	1.80462	1.83546	DLL1;POU4F1
neuron projection extension involved in neuron projection guidance (GO:1902284)	0.361646	0.903846	0	0	1.80462	1.83546	NRP2;SEMA3A
neurotransmitter reuptake (GO:0098810)	0.361646	0.903846	0	0	1.80462	1.83546	SLC22A2;SLC29A2
osteoblast development (GO:0002076)	0.361646	0.903846	0	0	1.80462	1.83546	LIMD1;PTHLH
peptidyl-proline hydroxylation to 4-hydroxy-L-proline (GO:0018401)	0.361646	0.903846	0	0	1.80462	1.83546	P4HA3;P4HTM
peptidyl-tyrosine dephosphorylation involved in inactivation of protein kinase activity (GO:1990264)	0.361646	0.903846	0	0	1.80462	1.83546	PTPRQ;PTPRO
platelet activating factor metabolic process (GO:0046469)	0.361646	0.903846	0	0	1.80462	1.83546	LPCAT2;PLA2G4A
positive regulation of defense response to bacterium (GO:1900426)	0.361646	0.903846	0	0	1.80462	1.83546	NLRP10;PGC
positive regulation of dendritic cell chemotaxis (GO:2000510)	0.361646	0.903846	0	0	1.80462	1.83546	IL12A;LGALS9
positive regulation of early endosome to late endosome transport (GO:2000643)	0.361646	0.903846	0	0	1.80462	1.83546	DAB2;MSN
positive regulation of epithelial cell proliferation involved in wound healing (GO:0060054)	0.361646	0.903846	0	0	1.80462	1.83546	ODAM;WNT7A
positive regulation of fibroblast migration (GO:0010763)	0.361646	0.903846	0	0	1.80462	1.83546	TGFB1;PTK2
positive regulation of leukocyte differentiation (GO:1902107)	0.361646	0.903846	0	0	1.80462	1.83546	LGALS1;LGALS9
positive regulation of muscle contraction (GO:0045933)	0.361646	0.903846	0	0	1.80462	1.83546	SPHK1;F2R
positive regulation of myeloid cell apoptotic process (GO:0033034)	0.361646	0.903846	0	0	1.80462	1.83546	MEF2C;ANXA1
positive regulation of neuron projection arborization (GO:0150012)	0.361646	0.903846	0	0	1.80462	1.83546	WNT5A;DVL2
positive regulation of peptide secretion (GO:0002793)	0.361646	0.903846	0	0	1.80462	1.83546	TFR2;FGG
protein deglutamylation (GO:0035608)	0.361646	0.903846	0	0	1.80462	1.83546	FOLH1;FOLH1B
protein localization to microtubule cytoskeleton (GO:0072698)	0.361646	0.903846	0	0	1.80462	1.83546	CRIPT;FAM83D
protein localization to presynapse (GO:1905383)	0.361646	0.903846	0	0	1.80462	1.83546	MAP1A;HSPB1
regulation of activation of Janus kinase activity (GO:0010533)	0.361646	0.903846	0	0	1.80462	1.83546	IL23A;AGT
[truncated: 3,057 more rows]
