# Supplementary material for: KCNQ potassium channels modulate Wnt activity in gastro-oesophageal adenocarcinomas
Source: Life Sci Alliance. 2023 Sep 25;6(12):e202302124. doi: 10.26508/lsa.202302124 (PMC10520261; doi:10.26508/lsa.202302124)
Supplement: Supplementary file 10 [file LSA-2023-02124_TableS10.xlsx]

## Sheet: Table S10
Gene	baseMean	log2FoldChange	lfcSE	pvalue	padj
LOC101927136	12.5512	2.12798	0.667957	6.06601e-05	NA
ZNF365	73.3139	1.92582	0.419984	3.05882e-07	1.28346e-05
UCA1	7938	1.39994	0.0542877	1.29739e-147	1.87266e-143
LINC01564	32.1457	1.37451	0.396215	2.80671e-05	0.000619451
GCNT3	138.178	1.37219	0.158474	2.79013e-19	8.99064e-17
IL1RAPL1	54.0257	1.33333	0.307935	7.47321e-07	2.84511e-05
MMP1	3555.33	1.30468	0.0847497	1.13898e-54	4.11001e-51
ALDH3A1	111.753	1.23809	0.18427	9.2094e-13	1.16604e-10
CLDN18	31.2229	1.20878	0.455574	0.000317359	0.00453541
ABCC2	142.129	1.19274	0.155688	8.67813e-16	1.56575e-13
PRADC1	70.826	1.16949	0.205675	8.23545e-10	6.22542e-08
LOC105369187	14.0844	1.1501	0.534941	0.00111625	NA
G6PD	2859.39	1.14724	0.11335	4.03532e-25	3.23587e-22
ST3GAL5	13.325	1.12573	0.746928	0.00271953	NA
NMRAL2P	51.1065	1.10869	0.383994	0.000164445	0.00265207
ABCA1	242.969	1.07919	0.129481	4.63961e-18	1.26355e-15
ZNF114	24.8434	1.06839	0.633496	0.00281409	0.0252828
MYB	49.7168	1.06755	0.278335	7.20799e-06	0.000197046
BNIP3P4	21.2137	1.06382	0.504689	0.000917204	0.0104943
CYP1A1	64.0937	0.994919	0.223987	4.10998e-07	1.69013e-05
LINC01559	98.9133	0.984562	0.185385	5.97439e-09	3.79887e-07
CCNB1	3001.6	0.954982	0.0590332	4.83667e-60	2.32708e-56
HMGB3P8	11.0051	0.947368	0.732298	0.00437409	NA
GCLM	902.671	0.946438	0.170747	1.3219e-09	9.63653e-08
AQP3	407.216	0.929946	0.101237	2.60962e-21	1.10786e-18
IGFL2-AS1	42.1716	0.92446	0.371113	0.000544881	0.00698473
NEK2P2	48.8736	0.911555	0.234937	5.89323e-06	0.000164214
ESRG	13.1246	0.911261	0.668323	0.00372361	NA
ANXA10	328.824	0.905746	0.112396	4.08393e-17	9.21054e-15
UGDH	2238.25	0.901083	0.110326	1.80122e-17	4.33278e-15
AKR1C3	23.9615	0.893116	0.507504	0.00244807	0.0227824
SPC25	346.602	0.888715	0.11461	6.0175e-16	1.09945e-13
TRIM62	91.7012	0.881594	0.202322	7.16149e-07	2.75106e-05
CKS2	1079.61	0.880086	0.0858451	8.48721e-26	7.20614e-23
DLGAP5	1202.97	0.866676	0.0836057	1.85682e-26	1.78676e-23
LINC02154	26.0818	0.857908	0.621408	0.00438007	0.0351202
NEK2	872.874	0.847585	0.0854905	2.59578e-24	1.78417e-21
TXNRD1	12670.6	0.846212	0.0643216	7.41774e-41	1.33834e-37
ID3	88.1553	0.842299	0.193301	7.46595e-07	2.84511e-05
FBXO36	79.7733	0.832858	0.196788	1.23266e-06	4.25964e-05
AURKA	1648.24	0.826389	0.0739986	3.7632e-30	4.938e-27
GCLC	2724.72	0.824009	0.082424	7.99932e-25	5.77311e-22
CCNA2	1375.47	0.821076	0.0959057	5.63258e-19	1.7674e-16
KYNU	1644.98	0.819859	0.0990812	1.06565e-17	2.69853e-15
HMMR	2073	0.819721	0.0881385	7.7794e-22	3.62219e-19
PIR	134.467	0.816439	0.169158	8.5483e-08	4.16845e-06
SLC25A20	37.4916	0.815198	0.333661	0.000619295	0.00774601
CYP1B1	125.151	0.804656	0.18748	1.12164e-06	3.94873e-05
ID2	914.352	0.79741	0.0940749	1.32211e-18	3.97568e-16
WDR62	159.02	0.794982	0.165199	8.39167e-08	4.10595e-06
SGK2	95.8899	0.794773	0.184561	1.07996e-06	3.85398e-05
SCIN	530.17	0.794289	0.107177	9.06204e-15	1.46968e-12
ABCG2	73.384	0.79378	0.228284	2.7298e-05	0.000604324
IL1RL1	632.512	0.783104	0.0928368	2.49633e-18	6.92925e-16
PCDH7	2269.15	0.778782	0.066377	7.83857e-33	1.13142e-29
BTBD11	127.706	0.777882	0.175526	4.602e-07	1.87113e-05
SPRR3	656.64	0.771869	0.0867258	4.41894e-20	1.51864e-17
BUB1	1335.61	0.76843	0.0834234	2.20227e-21	9.63261e-19
AURKAP2	80.5395	0.765842	0.216659	2.27186e-05	0.000522165
SPINK1	57.2936	0.763924	0.383308	0.0018011	0.0179787
TNFAIP8L1	146.047	0.7584	0.147616	1.75007e-08	1.0064e-06
KPNA2	3665.14	0.754786	0.0570533	4.09563e-41	8.44518e-38
SIPA1L2	72.7749	0.754283	0.20972	1.71457e-05	0.000412469
NMT2	307.24	0.754041	0.110122	4.80844e-13	6.19688e-11
ID2B	51.1585	0.753625	0.272777	0.000275111	0.00404786
NOS1AP	75.079	0.745145	0.253021	0.000183156	0.0028861
EGR1	865.826	0.744602	0.104744	7.08937e-14	1.03362e-11
PTTG1	823.749	0.74211	0.0997405	7.341e-15	1.20409e-12
ABI3BP	21.9802	0.738895	0.546089	0.00495128	0.0384643
GPX3	101.923	0.732928	0.182388	3.69402e-06	0.000110164
MFSD2A	68.4293	0.731993	0.257453	0.00022839	0.0034628
KATNB1	266.961	0.731454	0.168016	9.2527e-07	3.36407e-05
CRLF2	167.171	0.729031	0.15116	9.07964e-08	4.36852e-06
CCDC126	88.5676	0.727266	0.232632	9.03294e-05	0.00160568
KIF20A	759.5	0.727092	0.080289	1.05889e-20	4.21854e-18
DNAAF3	20.1067	0.727012	0.43587	0.0032369	0.0280272
CCNYL1	1646.02	0.718745	0.111577	6.55543e-12	7.45048e-10
KNSTRN	876.894	0.718127	0.0796715	1.78873e-20	6.45465e-18
CDKN3	856.954	0.717512	0.114129	2.34606e-11	2.40163e-09
FTL	11394.6	0.716479	0.0499829	1.51262e-47	3.63885e-44
BIRC5	792.52	0.712126	0.0888279	6.84214e-17	1.47402e-14
FTLP3	449.902	0.710869	0.126581	1.36407e-09	9.89395e-08
SYT13	346.053	0.710042	0.146665	8.19898e-08	4.02876e-06
MAOB	122.495	0.709269	0.153404	2.49653e-07	1.07889e-05
IMPA2	230.974	0.706113	0.124345	8.66407e-10	6.47965e-08
PSRC1	98.7227	0.6945	0.208777	5.78464e-05	0.00112074
PTTG3P	72.4321	0.694425	0.242758	0.000252682	0.0037628
THSD7A	353.304	0.6891	0.126238	3.18589e-09	2.16911e-07
GPD1L	435.227	0.688541	0.139382	5.61964e-08	2.91776e-06
TUBAP2	1894.63	0.687638	0.0826517	8.25724e-18	2.20713e-15
NRGN	51.6975	0.684858	0.278464	0.000652924	0.00802752
BNIP3P2	394.68	0.68356	0.119992	7.93294e-10	6.05841e-08
MPC1	789.192	0.678323	0.129996	1.03477e-08	6.30206e-07
TUBB4B	3632.25	0.677234	0.0823514	1.83109e-17	4.33278e-15
PSMD7P1	31.4181	0.676171	0.363682	0.00225981	0.0214451
FAH	199.114	0.674141	0.16136	2.19359e-06	7.02621e-05
KPNA2P1	45.9873	0.671391	0.317055	0.0014072	0.0147505
TUBAP11	154.43	0.666849	0.177071	1.16604e-05	0.00030001
MIR22HG	330.622	0.665555	0.150702	5.57247e-07	2.2097e-05
BOLA2-SMG1P6	14.1397	0.664003	0.745144	0.00732085	NA
NQO2	123.696	0.662386	0.179815	1.3725e-05	0.00034334
SPC24	242.886	0.660709	0.128903	2.18295e-08	1.21655e-06
STX3	2193.79	0.657762	0.0653581	7.34001e-25	5.57609e-22
LPCAT3	283.111	0.652772	0.112752	5.46448e-10	4.26348e-08
STMN1	2695.8	0.650479	0.0677222	6.98813e-23	3.87949e-20
CEP55	2882.51	0.64927	0.0589172	2.72054e-29	3.02064e-26
GAS2L3	543.862	0.649035	0.135004	8.88818e-08	4.3051e-06
MCPH1-AS1	39.2739	0.648606	0.38806	0.00336761	0.0287622
TUBA1A	4906.24	0.64612	0.0578421	4.72554e-30	5.68404e-27
H2AZP3	204.731	0.646119	0.157365	2.45401e-06	7.75082e-05
CEACAM5	181.173	0.645082	0.152345	1.64038e-06	5.46819e-05
CDCA8	466.341	0.643311	0.101913	1.85096e-11	1.936e-09
CCNB2	843.471	0.640267	0.0823544	5.74936e-16	1.06393e-13
TUBA4B	233.504	0.637845	0.146542	9.02796e-07	3.31576e-05
KIF14	1245.86	0.636829	0.0866596	1.13833e-14	1.82563e-12
AGR2	2088.26	0.634004	0.0876707	3.50103e-14	5.31935e-12
ALDH3A2	803.307	0.633959	0.102792	5.07101e-11	4.84273e-09
KIF4A	701.363	0.633046	0.0825373	1.46073e-15	2.51002e-13
BOLA2B	936.222	0.632925	0.0906628	2.62773e-13	3.54473e-11
LINC00513	61.519	0.631391	0.233375	0.000354797	0.00495754
KIF4B	94.7669	0.631146	0.180684	2.95205e-05	0.000645604
FAM72B	305.963	0.630656	0.12426	2.30312e-08	1.27369e-06
HSPB8	281.514	0.629959	0.14596	1.0956e-06	3.89505e-05
RACGAP1	1310.39	0.628673	0.0694742	1.08138e-20	4.21854e-18
CDX2	95.0399	0.626261	0.251144	0.000687747	0.00834899
FTH1P2	3418.3	0.624106	0.0682425	5.51103e-21	2.27275e-18
JCAD	1481.67	0.623928	0.0768185	2.08096e-17	4.7677e-15
NCAPH	1037.12	0.623592	0.100223	4.49433e-11	4.32474e-09
MUC13	39.3763	0.622855	0.309313	0.00208857	0.0202054
TAGLN3	26.6599	0.621856	0.418079	0.00454671	0.0361981
NQO1	1946.18	0.617206	0.0780455	2.04914e-16	4.22533e-14
DPP4	3108.26	0.61585	0.0682906	1.35092e-20	5.13136e-18
FAM102B	361.598	0.613283	0.142883	1.04457e-06	3.74126e-05
SLC12A2	2177.92	0.611739	0.136509	4.74861e-07	1.90923e-05
SAP130	849.192	0.611687	0.0930442	3.85526e-12	4.52414e-10
TUBAP9	594.8	0.61088	0.114049	6.41709e-09	4.04473e-07
NDUFAF4	298.374	0.610427	0.194323	9.47336e-05	0.00166348
FAM72A	373.297	0.610253	0.119067	2.26289e-08	1.25625e-06
KIF18A	786.292	0.609443	0.110627	2.34344e-09	1.65001e-07
TUBA1B	7484	0.607684	0.0639282	2.12403e-22	1.09494e-19
SAP30	170.265	0.606493	0.164415	1.62902e-05	0.000396222
GSR	2643.75	0.605612	0.0678172	3.15157e-20	1.10951e-17
KIF23	1912.45	0.60528	0.0749867	4.86087e-17	1.07941e-14
FBXO33	469.703	0.603472	0.156928	8.12076e-06	0.000219094
TUBA4A	1661.9	0.602494	0.0875752	5.50191e-13	7.02783e-11
HES6	57.3763	0.601449	0.244481	0.000769758	0.00912957
HABP4	235.849	0.600302	0.151134	4.78576e-06	0.00013831
CEACAM6	622.076	0.6001	0.103312	4.6282e-10	3.67052e-08
TPRG1L	505.757	0.5972	0.106849	1.69535e-09	1.21745e-07
CACYBPP2	619.745	0.59609	0.0926453	8.44577e-12	9.3774e-10
PLK1	1713.61	0.59563	0.076002	4.06847e-16	7.72689e-14
NUF2	695.426	0.591673	0.0852145	3.54314e-13	4.69189e-11
PPIL6	31.8454	0.59131	0.395509	0.00429652	0.0345878
HMGN2P4	80.9836	0.590487	0.21435	0.000368929	0.0051203
MAMLD1	257.392	0.589652	0.138634	1.48897e-06	4.98648e-05
KNL1	1486.05	0.589509	0.107069	2.5446e-09	1.77434e-07
MYLIP	266.322	0.589383	0.139682	1.79548e-06	5.93042e-05
CDCA2	602.433	0.586903	0.100886	4.28831e-10	3.43875e-08
ACOT7	435.301	0.586442	0.16313	2.46941e-05	0.000559568
UBE2NP1	104.119	0.585615	0.188553	0.000114434	0.00193187
SLX4	175.975	0.584809	0.150213	7.08151e-06	0.000194694
TUBA1C	7728.74	0.584425	0.0561629	2.30943e-26	2.0834e-23
FTH1P4	7297.5	0.583497	0.0668326	2.64758e-19	8.88725e-17
EIF2B3	147.44	0.58077	0.160306	2.06625e-05	0.000482592
ATP6V1E1	1812.03	0.57993	0.0701057	1.12979e-17	2.81161e-15
PAX8-AS1	110.019	0.578746	0.249787	0.00107759	0.0119554
CHID1	565.528	0.57832	0.0976965	2.99457e-10	2.45588e-08
CENPW	211.495	0.57736	0.166789	3.33767e-05	0.00070847
PRKCA	430.748	0.575734	0.0957355	1.49565e-10	1.29271e-08
NCAPG	1267.77	0.574618	0.104269	2.49649e-09	1.74924e-07
MINAR1	41.0495	0.573328	0.369827	0.00411197	0.0335513
MAPRE3	570.708	0.572568	0.124659	3.11336e-07	1.30256e-05
MKI67	12612.5	0.572254	0.117591	9.22964e-08	4.41128e-06
LIG1	458.055	0.571104	0.204971	0.000345559	0.00485195
NDC80	551.994	0.569293	0.0898161	1.80348e-11	1.90011e-09
CYB561D2	80.2572	0.569276	0.25411	0.00123763	0.0133114
FTLP5	64.9299	0.568099	0.264227	0.0015368	0.0157543
FTH1P20	8065.6	0.566521	0.0602284	5.33846e-22	2.65708e-19
FOXM1	1337.47	0.565255	0.0936493	1.38444e-10	1.20379e-08
UBE2SP1	193.646	0.564599	0.211278	0.000504996	0.00659052
SLC6A20	86.9653	0.564298	0.21698	0.000518946	0.0067179
LYAR	578.968	0.56328	0.115518	9.14561e-08	4.38564e-06
SAMD5	200.562	0.558241	0.159051	3.02425e-05	0.00065741
GFOD1	232.294	0.557431	0.130366	1.38844e-06	4.72659e-05
PRC1	2318.53	0.556162	0.0654382	1.89251e-18	5.5748e-16
ILF3-DT	70.1773	0.555755	0.22509	0.000777223	0.00920299
CALM1	3680.45	0.554626	0.083651	2.72211e-12	3.24719e-10
CENPE	2112.22	0.552625	0.086318	1.2343e-11	1.33954e-09
CDC20	631.434	0.552507	0.094081	3.78984e-10	3.07318e-08
GLA	290.23	0.550693	0.130869	2.08742e-06	6.74045e-05
GRIN1	67.8721	0.549383	0.23137	0.00100514	0.0112771
PARPBP	275.176	0.549088	0.164146	5.26993e-05	0.001042
FTLP2	215.291	0.547739	0.154699	2.86179e-05	0.000630642
TEAD2	142.765	0.547382	0.166258	6.85337e-05	0.00127806
UBR7	460.228	0.546715	0.0899651	1.15281e-10	1.01461e-08
CCNYL5	75.0228	0.545837	0.213302	0.000668025	0.00815759
TYMS	694.937	0.545587	0.0898974	1.11824e-10	9.9634e-09
CCDC34	290.125	0.543648	0.109943	6.63217e-08	3.32391e-06
KIF2C	826.815	0.54302	0.0958882	1.29762e-09	9.50752e-08
CYCS	3164.05	0.541927	0.103027	1.16158e-08	6.9282e-07
FTH1P8	3645.47	0.54186	0.0744699	3.25169e-14	5.04677e-12
BORA	224.38	0.540946	0.139977	8.25833e-06	0.000222389
MCM10	523.796	0.538844	0.0888643	1.31106e-10	1.1469e-08
KREMEN2	112.342	0.537694	0.176582	0.000177678	0.00282036
FTH1	44945.7	0.535567	0.0749419	9.10112e-14	1.30065e-11
FAM174A	114.018	0.535432	0.174611	0.000146096	0.00239359
RAB4B	69.8889	0.535109	0.247316	0.0016398	0.0165981
CENPA	340.248	0.534401	0.143678	1.57112e-05	0.000385811
GDF15	1601.88	0.53368	0.11095	1.50048e-07	6.83216e-06
FAM72D	178.608	0.533248	0.163672	7.55874e-05	0.00137756
FTH1P13	265.44	0.532923	0.128964	2.75894e-06	8.58244e-05
ASPM	3158.44	0.531592	0.0934907	1.03648e-09	7.67206e-08
FABP5P1	131.646	0.530877	0.199507	0.000482117	0.00636095
FAM83D	1516.45	0.529367	0.0690319	1.65561e-15	2.81143e-13
GPNMB	56.2758	0.527782	0.365307	0.00564303	0.0424006
ZHX1	1271.57	0.527778	0.0978891	5.56601e-09	3.55486e-07
APOBEC3B	1267.73	0.527598	0.0753321	2.27956e-13	3.10407e-11
MSX1	103.743	0.527213	0.178745	0.000220879	0.00337015
HSPB1	2362.78	0.526495	0.0896495	4.36783e-10	3.48316e-08
ZNF490	24.6728	0.525678	0.506066	0.00793099	0.0543899
GEM	140.433	0.52535	0.200278	0.000517337	0.00670309
MAP2	425.056	0.524796	0.139672	1.2427e-05	0.000316502
CENPF	4435.46	0.523344	0.0711327	1.67767e-14	2.66104e-12
HSP90AA3P	772.254	0.522147	0.0858587	1.14202e-10	1.01128e-08
INCENP	1002.54	0.520793	0.156504	6.95258e-05	0.00129322
HSP90AA4P	632.705	0.520715	0.0884865	3.10891e-10	2.53525e-08
RRS1	268.873	0.519843	0.152979	5.51176e-05	0.00108093
FTH1P5	749.546	0.519838	0.0964776	6.17054e-09	3.90638e-07
EPHB6	101.512	0.519513	0.192134	0.000526251	0.00680028
CKAP2L	1513.89	0.518396	0.0724358	8.19965e-14	1.18354e-11
FTH1P10	2935.72	0.517614	0.0836429	5.83754e-11	5.50712e-09
GNAI1	1458.73	0.517485	0.114142	4.53193e-07	1.84785e-05
ESCO2	626.722	0.515527	0.127511	4.07353e-06	0.000120486
FTH1P3	3437.63	0.515016	0.060836	2.32889e-18	6.5912e-16
FTH1P16	6721.43	0.511144	0.0784093	9.34402e-12	1.02955e-09
DEPDC1	1169.75	0.508718	0.135899	1.29617e-05	0.000327652
VRK1	412.44	0.506976	0.105847	1.55501e-07	7.05819e-06
DKK1	9330.01	0.506243	0.133165	1.32633e-05	0.000333981
TTK	1224.85	0.506062	0.0978374	1.87138e-08	1.05927e-06
PSMD11	3307.25	0.505233	0.064443	4.15355e-16	7.78603e-14
SPAG5	2206.73	0.504454	0.0787188	1.45211e-11	1.56416e-09
APCDD1L-DT	64.3317	0.504104	0.249712	0.00254672	0.0235023
NKIRAS1	152.744	0.502603	0.151713	7.33354e-05	0.00135172
UBE2S	423.764	0.502293	0.176951	0.000349722	0.00490086
ARL6IP1P3	160.391	0.501623	0.19238	0.000629065	0.00783797
ARID5A	108.165	0.5007	0.269146	0.00333644	0.0286541
PIP4K2C	1323.04	0.500533	0.0800201	3.67207e-11	3.62775e-09
TMEM175	69.8232	0.500417	0.223809	0.00153108	0.0157293
ANKRD30BP2	101.743	0.499606	0.174744	0.00030297	0.00437307
FTH1P23	8643.44	0.498987	0.0700662	1.16436e-13	1.64768e-11
FTH1P7	903.795	0.49838	0.0838392	2.66257e-10	2.23439e-08
CFAP69	131.122	0.497761	0.182851	0.000467903	0.00622462
TROAP	232.128	0.497534	0.13354	1.59136e-05	0.000389978
MIR100HG	20.9835	0.497523	0.552377	0.0092665	0.0609629
TUBBP5	95.3756	0.497413	0.26412	0.003456	0.0292918
KIAA0513	61.5643	0.496823	0.369791	0.00720964	0.0507876
CDR2L	449.051	0.496494	0.176797	0.000375239	0.00518297
AKR1B1	734.208	0.496341	0.0930937	9.89085e-09	6.04934e-07
FTH1P11	5210.23	0.49404	0.0936101	1.07517e-08	6.52058e-07
FABP5P7	103.166	0.493454	0.177845	0.000411476	0.005582
CDKN2C	74.4282	0.493052	0.208868	0.00116679	0.012695
CACYBP	1673.22	0.491974	0.0637596	1.24536e-15	2.16572e-13
CEP70	611.741	0.491229	0.1064	3.16115e-07	1.31873e-05
UBE2T	863.935	0.490991	0.10177	1.23537e-07	5.69691e-06
FTH1P15	571.382	0.489952	0.121405	4.89189e-06	0.000140657
PPARGC1B	135.492	0.488612	0.150384	8.99257e-05	0.00160048
C1orf198	1155.92	0.488389	0.0800746	9.43971e-11	8.46291e-09
CKAP2	2808.72	0.487158	0.077517	3.20179e-11	3.18722e-09
SGO2	1300.14	0.484934	0.134912	2.50173e-05	0.000565101
TRIP13	1220.66	0.483455	0.101824	1.78565e-07	7.9305e-06
CTNNAL1	2687.68	0.483363	0.0766845	2.52246e-11	2.56403e-09
TPX2	5385.69	0.481732	0.0532352	1.54509e-20	5.71841e-18
IGSF8	292.905	0.481328	0.117609	3.88049e-06	0.000115486
BUB1B	1061.7	0.481138	0.0734311	5.6112e-12	6.53161e-10
KDM1B	652.135	0.481071	0.0882795	4.32976e-09	2.81512e-07
TSPAN13	1516.58	0.479651	0.162727	0.000224555	0.00341182
PHF19	482.437	0.479426	0.099276	1.40741e-07	6.42868e-06
ECI2	190.199	0.478773	0.142271	6.37971e-05	0.00121484
FNIP2	522.024	0.478555	0.0932442	2.64404e-08	1.44218e-06
RAD54L	154.745	0.478542	0.144401	7.75567e-05	0.00140989
HSPH1	5061.95	0.478075	0.076331	3.74313e-11	3.62775e-09
EXPH5	748.778	0.475909	0.118896	5.53118e-06	0.000154841
HSP90AA2P	1389.35	0.4758	0.0654936	3.31303e-14	5.08726e-12
MPV17L2	98.8497	0.474976	0.197118	0.00111846	0.0122723
IQCG	86.7649	0.47443	0.210292	0.00155292	0.0158521
NAV3	623.979	0.472599	0.104372	5.28838e-07	2.10282e-05
CREG2	240.732	0.4722	0.143299	7.94616e-05	0.00143908
MYCBP	232.849	0.471155	0.139722	6.17309e-05	0.00118173
PSMD7	1513.07	0.471126	0.0964039	1.04988e-07	4.98486e-06
NDUFA5	694.93	0.470823	0.117501	5.3117e-06	0.000149744
PSMB2	1170.97	0.467087	0.0782139	2.19606e-10	1.88678e-08
DDIAS	383.513	0.466921	0.136975	5.16834e-05	0.00102472
ATG4A	223.136	0.466816	0.137045	5.44793e-05	0.00107133
UBE2SP2	181.511	0.466772	0.184636	0.000878341	0.0101505
MDGA1	71.6538	0.466735	0.235672	0.00298143	0.0263689
CKS1BP6	40.4815	0.466203	0.302373	0.00605287	0.044747
CBR1	388.21	0.466099	0.10531	8.43259e-07	3.15327e-05
DNMT3B	148.68	0.464813	0.149609	0.000156278	0.00254022
CCDC77	159.972	0.464805	0.144243	0.000109135	0.00185106
CYP3A5	696.931	0.464482	0.115586	5.30846e-06	0.000149744
STIP1P3	325.097	0.464378	0.127451	2.43304e-05	0.000554621
MYORG	149.688	0.464106	0.140958	8.15105e-05	0.00146657
PAK1IP1	452.144	0.463925	0.0925254	5.64876e-08	2.92238e-06
PINK1	425.182	0.463479	0.135484	5.53214e-05	0.00108199
SLC7A11-AS1	1100.09	0.463424	0.080514	1.092e-09	8.04183e-08
CLSPN	386.564	0.4629	0.104265	8.32423e-07	3.12896e-05
FTH1P12	5719.19	0.462845	0.109553	2.4901e-06	7.83346e-05
DSEL	138.875	0.462358	0.239622	0.00313925	0.0274285
CEP43	311.468	0.462018	0.150149	0.000162061	0.00262236
FTH1P1	186.203	0.461783	0.167134	0.000446351	0.00600992
HSPA12A	97.3735	0.461709	0.220179	0.00232599	0.0219434
PDCL3P4	45.97	0.461364	0.286618	0.00571341	0.0428402
CCND3	376.767	0.461103	0.106586	1.43557e-06	4.84137e-05
FOXO1	632.189	0.460527	0.142043	9.9142e-05	0.00171997
MFGE8	228.948	0.455375	0.139677	9.33532e-05	0.00164525
TBC1D4	589.388	0.453628	0.0970923	3.44028e-07	1.42692e-05
RNF26	397.252	0.452813	0.103639	1.17309e-06	4.09986e-05
SMAP2	205.116	0.451804	0.134271	6.54065e-05	0.00124032
GLB1L2	263.723	0.451775	0.124612	2.59171e-05	0.000579083
CLU	299.41	0.451578	0.142144	0.000135738	0.00224941
LPCAT1	2833.77	0.450705	0.0692298	8.24149e-12	9.22153e-10
TUBBP6	108.1	0.450664	0.175538	0.000808701	0.00952104
HSP90AA1	23126.2	0.450621	0.0484093	1.76887e-21	7.97871e-19
DNAH5	97.9333	0.449466	0.208522	0.00201719	0.0196332
RAPGEF5	553.534	0.446759	0.102618	1.32588e-06	4.53503e-05
TPST2	158.709	0.446561	0.193494	0.00153367	0.0157335
CDC20P1	75.3851	0.446316	0.208821	0.00229389	0.0216689
SYTL2	1050.42	0.446275	0.0811613	3.99613e-09	2.65807e-07
PPM1J	24.7691	0.444797	0.493936	0.0110483	0.0689159
GM2A	701.001	0.443754	0.103848	1.75758e-06	5.83194e-05
PHF1	345.746	0.442611	0.126096	4.29657e-05	0.00087718
SMPD1	175.219	0.441739	0.169651	0.000765145	0.00908232
RIOK1	454.893	0.44041	0.105603	3.18546e-06	9.7002e-05
APOBEC3D	130.895	0.440379	0.169634	0.00075823	0.00902784
KIF20B	3362.45	0.438219	0.0857908	3.30653e-08	1.78751e-06
IPO11	754.376	0.437705	0.123821	3.77885e-05	0.000791638
GAB2	373.61	0.437117	0.135394	0.000119964	0.00201344
TTF2	1392.59	0.437009	0.0703313	5.09972e-11	4.84273e-09
HMG20B	648.199	0.436784	0.195369	0.0020732	0.0200836
THOP1	497.565	0.43615	0.104105	2.98825e-06	9.11891e-05
ATP6V1E1P3	194.467	0.436099	0.150706	0.000304658	0.00439304
MCOLN1	106.018	0.435279	0.225759	0.00364637	0.0304582
HSPA4L	767.735	0.434721	0.138319	0.000151586	0.0024723
THEMIS2	155.705	0.434056	0.177154	0.00110384	0.0121625
SPSB1	173.639	0.433813	0.176615	0.00107059	0.0119051
CTNS	167.183	0.432575	0.156928	0.000486723	0.00640959
AEN	450.277	0.43168	0.106706	5.48277e-06	0.000153966
GCDH	127.563	0.431125	0.227475	0.00400618	0.03293
CASP9	99.1446	0.429391	0.189085	0.00168063	0.0169401
LRRCC1	539.05	0.429089	0.109708	9.42182e-06	0.000249074
DIPK1A	55.2033	0.428712	0.313766	0.00770137	0.0533261
DBF4P1	404.888	0.428671	0.126629	6.49184e-05	0.00123294
GTSE1	518.034	0.428029	0.0912699	2.8863e-07	1.21815e-05
TTLL12	1527.39	0.427684	0.141005	0.000260377	0.00386655
PITHD1	275.608	0.427381	0.131046	0.000110074	0.00186479
SIK1	570.543	0.425775	0.0952684	8.47262e-07	3.16005e-05
PC	121.364	0.425675	0.197167	0.00238416	0.0223606
TOMM40P4	50.5676	0.424091	0.305343	0.00821238	0.0556775
TPM3P7	101.955	0.423882	0.205762	0.00295677	0.0261989
TUBB4AP1	39.1544	0.422851	0.395544	0.0105201	0.0666286
VPS53	520.493	0.422393	0.107648	9.1035e-06	0.000241989
HMGB3	962.655	0.422145	0.0870926	1.26156e-07	5.79918e-06
CIP2A	692.795	0.421886	0.0962402	1.23357e-06	4.25964e-05
ACTR1A	1502.32	0.421804	0.0860072	1.05789e-07	5.00642e-06
NRIP3	323.494	0.419369	0.12286	6.05461e-05	0.00116245
RUBCN	609.775	0.419336	0.0977113	1.83111e-06	6.03431e-05
PSMB9	413.331	0.418832	0.104673	7.23165e-06	0.000197319
GPSM2	1690.07	0.418707	0.0674774	6.21123e-11	5.78406e-09
MTFR2	339.999	0.417271	0.158558	0.000739791	0.00885908
POLQ	692.609	0.417144	0.0976222	1.93991e-06	6.33499e-05
TUBB	10534.3	0.416256	0.0633562	6.38751e-12	7.31725e-10
TK1	946.547	0.416195	0.10982	1.72357e-05	0.000413944
MPHOSPH6	383.477	0.41461	0.108808	1.44825e-05	0.000360416
RDH10	712.962	0.414243	0.133631	0.000200175	0.00310013
TOMM40	431.087	0.414041	0.153234	0.000645345	0.00797579
ANLN	9981.91	0.413581	0.0689468	2.22389e-10	1.89939e-08
PRR11	1552.03	0.413417	0.0865501	1.88689e-07	8.30345e-06
GSTM3	1261.31	0.413159	0.0744078	3.84159e-09	2.56741e-07
ATP13A2	376.912	0.412685	0.136016	0.00024262	0.00364145
SNRPA1	397.096	0.412614	0.095998	1.9331e-06	6.32706e-05
NAA15	2047.54	0.412477	0.106588	1.0963e-05	0.000284605
IL6R	232.194	0.412198	0.14767	0.000496141	0.00649845
NHS	424.462	0.411401	0.106917	1.24549e-05	0.000316502
PRDX1	2987.56	0.410877	0.0917693	8.70149e-07	3.22044e-05
H2AZ1	2514.84	0.410408	0.119771	6.03745e-05	0.00116193
DNPEP	698.404	0.409666	0.0930728	1.30456e-06	4.47268e-05
PSMC2P1	181.825	0.40959	0.166166	0.0011786	0.0127622
IDH3A	1078.24	0.409497	0.0731727	2.68412e-09	1.86262e-07
ISCU	773.503	0.40883	0.0843822	1.5778e-07	7.11685e-06
PSENEN	148.971	0.408692	0.203834	0.00338743	0.0288802
ESPL1	397.552	0.408638	0.110043	2.21352e-05	0.000511198
PBX3	262.887	0.40808	0.147412	0.000482993	0.00636669
MAD2L1	901.24	0.407749	0.12068	7.25713e-05	0.00134122
ARHGAP19	255.866	0.407033	0.143191	0.000408106	0.00554149
SHCBP1	1240.21	0.406986	0.0696613	6.06096e-10	4.70343e-08
PNO1	674.733	0.406537	0.0961842	2.77922e-06	8.62693e-05
TUBG1	1299.88	0.406089	0.109712	2.6055e-05	0.000581038
CCNF	457.393	0.405905	0.116347	5.11507e-05	0.00101556
MAPRE2	73.6042	0.40476	0.312458	0.00884931	0.0590084
LRRC20	389.885	0.404759	0.116729	5.69857e-05	0.00110704
KRTCAP3	246.083	0.403312	0.12189	0.000102711	0.00177159
MAGOHB	358.052	0.402599	0.106777	1.79128e-05	0.000426655
LIMK1	1017.89	0.402487	0.115854	5.95179e-05	0.00114697
DEPDC1B	485.142	0.402335	0.153325	0.00071195	0.00860661
ANKRD22	931.364	0.402265	0.0945614	2.39428e-06	7.61214e-05
RMC1	617.258	0.401402	0.0830717	1.61863e-07	7.25863e-06
CCSAP	476.443	0.40133	0.106923	1.90096e-05	0.00044958
CCM2	405.037	0.401043	0.132928	0.000272355	0.00401141
KIAA0586	463.679	0.400532	0.105708	1.54641e-05	0.000381555
MTUS1	2958.53	0.399404	0.0773366	2.64775e-08	1.44218e-06
TKT	4084.72	0.399306	0.130485	0.000261273	0.00387549
TOX3	220.74	0.397015	0.127826	0.000192229	0.00300173
ATP6V1E1P1	128.488	0.396104	0.178373	0.00226859	0.0214921
CYB5R4	949.664	0.396102	0.142047	0.000487136	0.00640959
HLA-B	21140.3	0.395226	0.118431	0.000132779	0.00220545
PSMD1	2134.95	0.395156	0.0636182	6.84296e-11	6.27082e-09
PSMD14	1686.51	0.394455	0.0751279	1.82986e-08	1.04329e-06
CALM3	1721.26	0.39445	0.103755	1.76616e-05	0.000422067
ASMTL	83.9033	0.394198	0.253464	0.00791425	0.0543197
ACO2	1293.87	0.393691	0.091745	2.07909e-06	6.72861e-05
SMC4	8102.51	0.393308	0.0903799	1.42999e-06	4.83382e-05
CENPV	137.933	0.393019	0.163146	0.00141464	0.0147856
SKA2	1336.35	0.39292	0.0923554	2.55045e-06	7.9855e-05
SLC25A33	129.757	0.391837	0.180549	0.00263624	0.0241137
FGFR4	125.241	0.391512	0.166104	0.00168277	0.0169498
CKAP5	4186.12	0.391075	0.0585045	3.15394e-12	3.73148e-10
PSME4	3116.53	0.391035	0.102911	1.57168e-05	0.000385811
SPATA13	520.312	0.390912	0.126968	0.000217623	0.00334038
HSPE1P25	102.912	0.390717	0.171309	0.00203041	0.0197486
LACTB	396.404	0.390566	0.124503	0.000165214	0.00266149
AVPI1	550.206	0.389749	0.0966675	6.42042e-06	0.000177874
MEF2C	133.015	0.388781	0.159898	0.00131356	0.0139411
CDK1	2764.5	0.388731	0.123326	0.00016224	0.00262236
PSMC2	4307.66	0.388517	0.0646369	2.49688e-10	2.1076e-08
CENPP	124.418	0.388491	0.169141	0.00188626	0.0186226
EBNA1BP2	1567.27	0.387996	0.107001	3.51229e-05	0.00074226
SLC39A3	73.8122	0.387973	0.232343	0.00675565	0.0482778
HSPE1P5	113.76	0.387856	0.271026	0.00849062	0.0571345
ARHGAP11A	1367.56	0.387819	0.125412	0.000213829	0.00329041
RRAGC	821.457	0.387794	0.133361	0.00039442	0.00537589
AP2B1P1	411.609	0.387432	0.106567	3.27595e-05	0.000699047
MMD	439.435	0.387401	0.139774	0.000576133	0.00729465
TMEM86A	70.6445	0.387204	0.252236	0.0080504	0.0548483
MPP7	840.219	0.387057	0.100706	1.45976e-05	0.000362654
ME1	1340.24	0.38658	0.110229	4.92023e-05	0.00098637
C4orf46	336.487	0.386417	0.155556	0.00115777	0.0126314
LRWD1	292.929	0.386235	0.140961	0.000646835	0.00797984
PDCL3	217.823	0.385857	0.155063	0.00126815	0.013542
NOL10	1018.96	0.385757	0.0801115	1.80831e-07	8.00648e-06
CENPN	587.794	0.385016	0.108702	4.24736e-05	0.000868363
TMPO	3852.12	0.384919	0.0724297	1.31794e-08	7.79638e-07
HSPE1P2	350.984	0.384703	0.115114	9.09292e-05	0.00161039
MRPL47	723.064	0.384078	0.101516	1.9954e-05	0.00046832
SUCLG1	904.634	0.383755	0.089483	2.16049e-06	6.94533e-05
AGFG2	408.371	0.383745	0.10261	2.12213e-05	0.000492456
TOP2A	6941.25	0.383436	0.0911638	2.81747e-06	8.71037e-05
KIAA0930	911.181	0.383409	0.13494	0.000507647	0.00660884
PABIR2	2128.33	0.382318	0.0877958	1.65297e-06	5.49746e-05
KIF11	3005.72	0.381839	0.108644	4.68757e-05	0.000944978
IRGQ	434.06	0.381805	0.105342	3.50661e-05	0.00074226
H2AX	571.279	0.381795	0.122186	0.000213816	0.00329041
HOMER1	636.25	0.380963	0.0957127	8.31481e-06	0.000223494
TBC1D16	422.223	0.380603	0.126039	0.000283534	0.00414224
PHBP2	19.5065	0.380576	0.771152	0.0125422	0.0754309
SLC38A6	103.744	0.380155	0.22928	0.00723665	0.0509282
POP4	388.447	0.380056	0.112528	8.70124e-05	0.00155054
NSFL1C	1219.66	0.379923	0.121615	0.000205639	0.00317471
UQCRFS1P1	174.762	0.379323	0.137828	0.000627289	0.00782566
NECAP1	443.727	0.379317	0.110411	6.71166e-05	0.00125977
ODF2	948.648	0.378996	0.126569	0.000318398	0.00453805
FAM219A	346.395	0.378478	0.119067	0.00017573	0.00280274
HSPE1	1669.15	0.378219	0.096086	9.74169e-06	0.00025659
DPH2	293.276	0.378166	0.116243	0.000129063	0.00214619
ACER2	96.6058	0.377834	0.288494	0.00982698	0.0634927
BRIX1	1162.29	0.3777	0.0865401	1.51093e-06	5.04832e-05
AP1B1	1168.71	0.377018	0.121975	0.000236858	0.00357823
SCLT1	364.26	0.376368	0.106382	4.57649e-05	0.000926467
HTT	1031.49	0.376198	0.0852927	1.23126e-06	4.25964e-05
NUCB2	1394.55	0.376137	0.0700104	8.39341e-09	5.19959e-07
FRG1	264.072	0.375511	0.128146	0.000380865	0.00523562
SPRR1B	410.234	0.375017	0.109586	6.99082e-05	0.00129866
HID1	480.865	0.374934	0.119031	0.000189584	0.00297765
ZNF703	225.279	0.374496	0.139703	0.000722322	0.0086966
DBF4	1776.47	0.373146	0.0983264	1.78171e-05	0.000425078
NOL6	631.648	0.372829	0.102064	3.0349e-05	0.000658733
ARL6IP1	4378.89	0.372816	0.192315	0.00436629	0.0350322
GRK6	380.557	0.372752	0.161643	0.0021407	0.0206543
GRB14	145.506	0.372482	0.183243	0.00334009	0.0286543
HDAC9	1500.16	0.372457	0.0883829	2.96987e-06	9.08201e-05
ATP5MC3	1380.04	0.372454	0.0870413	2.49103e-06	7.83346e-05
CYB5B	3243.43	0.371417	0.0744594	8.206e-08	4.02876e-06
MLEC	2548.11	0.371327	0.0641617	9.29955e-10	6.91906e-08
WBP11P1	97.1839	0.371135	0.195168	0.00492586	0.0384116
FOS	118.688	0.371106	0.210027	0.00631587	0.046042
FANCE	148.623	0.370739	0.148009	0.0012857	0.013716
KIF3C	216.093	0.370522	0.162722	0.00219783	0.0210787
ARHGAP27P1-BPTFP1-KPNA2P3	260.27	0.370508	0.153448	0.00157835	0.0160549
CCNE1	383.519	0.370499	0.104258	4.94251e-05	0.000988092
IQGAP3	970.528	0.369516	0.107377	7.38378e-05	0.00135548
DNAJC9	920.95	0.368395	0.0867206	2.87772e-06	8.85651e-05
SGO1	381.286	0.36818	0.138327	0.000850008	0.00993442
SUDS3	1347.64	0.367531	0.0698972	1.99645e-08	1.12565e-06
EIF5A2	811.793	0.36743	0.181822	0.00378934	0.031344
COX17P1	280.049	0.367163	0.113324	0.000140935	0.00231956
FOXA1	929.793	0.3671	0.0940261	1.16988e-05	0.000300462
AP2B1	11220.4	0.36703	0.0718431	3.9463e-08	2.10966e-06
PHLDA2	1018.32	0.366938	0.164423	0.00269084	0.0245007
TMEM38B	523.809	0.366914	0.192645	0.00471936	0.0371425
POP5	135.664	0.366522	0.161061	0.00226922	0.0214921
NCAPH2	334.926	0.366122	0.186043	0.00469439	0.0370469
TRIM36	216.03	0.36602	0.141582	0.00103191	0.0115195
DUSP3	1744.46	0.365403	0.0683665	1.3362e-08	7.87213e-07
HLA-A	16858.9	0.365011	0.139988	0.00107028	0.0119051
MAGI3	952.205	0.364961	0.0816978	1.0179e-06	3.67311e-05
USB1	684.216	0.364716	0.0881651	4.60313e-06	0.000133955
PSMC1P9	84.1139	0.364469	0.215702	0.00714546	0.050434
GPS1	821.042	0.364389	0.122787	0.000379227	0.00522202
LMNB1	1828.52	0.363656	0.0725531	7.95029e-08	3.92995e-06
TRIM16L	298.647	0.362976	0.119273	0.000277294	0.00407223
PNKP	165.725	0.362203	0.20728	0.00678245	0.0483685
BLM	494.572	0.362025	0.10909	0.000105902	0.00181094
GLRX	632.001	0.361998	0.157139	0.00222624	0.0212242
RANBP1	1730.65	0.361763	0.0793846	8.01526e-07	3.02859e-05
NUDC	802.982	0.361698	0.181318	0.00458341	0.0364301
HYLS1	228.198	0.361412	0.135902	0.000916536	0.0104943
ORC1	263.748	0.360667	0.119611	0.000296455	0.00429622
CLIP2	547.875	0.360618	0.205449	0.00686667	0.0488485
TPTEP1	40.41	0.359852	0.376082	0.0147218	0.0840231
NFKBIB	285.354	0.3596	0.155868	0.00229899	0.0217028
CCDC86	688.002	0.35884	0.144651	0.00148123	0.0153372
SUDS3P1	190.459	0.35864	0.145874	0.00149125	0.0153968
NASP	865.759	0.358353	0.0933381	1.63324e-05	0.000396222
EVI5L	173.685	0.358285	0.211201	0.00770305	0.0533261
STIP1	4639.62	0.358183	0.122829	0.000443918	0.00598274
STRIP2	502.846	0.357804	0.127645	0.000571146	0.00724422
PPFIBP2	245.351	0.357215	0.161014	0.00281568	0.0252828
ADD3	737.793	0.357086	0.09667	2.60851e-05	0.000581038
TBL3	363.329	0.356601	0.150954	0.00196306	0.0191711
JADE2	974.054	0.356198	0.102761	6.62511e-05	0.00124886
ANGPT2	118.879	0.355778	0.180604	0.00460904	0.0365935
SLC25A13	1860.03	0.355525	0.072056	1.11774e-07	5.24489e-06
VAC14	468.974	0.354597	0.123172	0.000517149	0.00670309
SEC61B	572.016	0.354285	0.0982974	4.17602e-05	0.000855521
SNRPA1P1	133.731	0.354091	0.15937	0.0027516	0.0248851
RAD51	237.39	0.353439	0.122845	0.000502534	0.00657026
PSMC4	1545.79	0.353207	0.08555	5.04207e-06	0.000143829
CDC27P2	80.9214	0.353012	0.242137	0.0102249	0.0653365
VTA1	1538.9	0.352992	0.0836835	3.38202e-06	0.000102126
UTP6	1982.67	0.3527	0.0696095	6.2088e-08	3.16671e-06
PA2G4P4	297.531	0.352661	0.113977	0.000258428	0.00384155
UBE2N	984.613	0.352267	0.101533	7.02763e-05	0.00130214
ATP8A1	42.9097	0.351103	0.366312	0.0146064	0.0835957
SEH1L	1073.46	0.350963	0.12796	0.000713399	0.0086169
GSTM4	162.549	0.350904	0.155013	0.00255388	0.0235394
CEP76	217.267	0.350574	0.163732	0.00315683	0.0274824
HSPE1P3	63.4021	0.350481	0.247605	0.0111804	0.0695296
AMN1	125.283	0.350096	0.1802	0.00490691	0.0383259
TPM3	5556.02	0.349765	0.0718367	1.68433e-07	7.50358e-06
PRELID1P5	81.0361	0.349345	0.212455	0.00846758	0.0570593
TACC3	875.989	0.349018	0.163559	0.00351321	0.0296721
G2E3	634.757	0.348866	0.183262	0.00536475	0.0407981
SNRNP25	511.111	0.34885	0.129797	0.000949425	0.0107991
RNF128	326.912	0.348534	0.146515	0.00188335	0.0186067
F2RL1	5709.29	0.348456	0.112936	0.000261942	0.00387781
PPM1K	374.264	0.348304	0.116767	0.000361241	0.00504164
MID1	1248.95	0.348237	0.076299	7.21027e-07	2.76056e-05
PRSS3P4	39.5455	0.348214	0.322689	0.0142764	0.0822287
RUVBL2	675.775	0.348072	0.139219	0.00150069	0.01545
GK3P	38.6922	0.347344	0.433612	0.0151524	0.0858696
ECT2	5097.25	0.347143	0.0973907	4.39889e-05	0.000894276
CDK2AP2	710.169	0.347091	0.104828	0.00012536	0.00209185
STK39	1546.11	0.347066	0.0809012	2.42406e-06	7.673e-05
SNRPC	1234.21	0.346964	0.0777943	1.10995e-06	3.91976e-05
DYNC1LI1	713.474	0.346848	0.103834	0.000107384	0.00182565
MAP3K9	501.405	0.346763	0.0910636	1.96506e-05	0.000462702
RACGAP1P1	28.7463	0.346738	0.476142	0.0153814	0.0865713
ACOX3	130.757	0.346678	0.167011	0.00386811	0.0319773
VEGFB	851.089	0.345926	0.106764	0.000162572	0.00262479
SIPA1	521.243	0.345792	0.118571	0.000465788	0.00621119
LARGE2	491.361	0.345745	0.115116	0.000371488	0.00514282
TUBBP1	1708.62	0.345586	0.132757	0.00113934	0.0124585
TRIM16	331.109	0.344733	0.107233	0.000177143	0.00281595
CDC25A	251.821	0.344604	0.121335	0.000562118	0.00716117
NUSAP1	2013.83	0.344371	0.0691828	9.97055e-08	4.74967e-06
MORN2	110.208	0.344187	0.17524	0.00510793	0.0393425
PSCA	86.6486	0.344073	0.203956	0.00819545	0.0555889
UQCC3	196.087	0.343985	0.173366	0.00492092	0.0383938
HSPE1P4	57.4141	0.343857	0.290445	0.0142181	0.0819712
CPPED1	920.585	0.343328	0.0868114	1.06974e-05	0.000278209
CSE1L	5812.67	0.342918	0.113072	0.000319533	0.00454398
PDIA4	4754.95	0.3428	0.0884134	1.70316e-05	0.000410408
DNM1L	1106.54	0.342703	0.0945755	3.84116e-05	0.000801204
CHCHD10	943.971	0.342621	0.0913581	2.51965e-05	0.000567374
COMMD9	204.378	0.342375	0.150762	0.00252576	0.0233698
ING1	261.549	0.342085	0.150717	0.00258428	0.0237589
CFL2	823.319	0.341899	0.142783	0.00192355	0.0188875
PPP2R1B	682.616	0.341785	0.130762	0.00100552	0.0112771
TPMT	685.11	0.341387	0.121444	0.000594365	0.00749264
GTF2E2	895.966	0.341216	0.0783216	2.04533e-06	6.63422e-05
ATF7IP	1429.18	0.341088	0.0714101	2.65331e-07	1.13307e-05
PSMD12	1608.55	0.340869	0.106386	0.000196342	0.00305717
NCAPD2	2432.75	0.340709	0.0792045	2.82189e-06	8.71037e-05
C9orf72	307.522	0.340575	0.19307	0.00684319	0.0487054
DDX10	550.403	0.340516	0.0933964	3.50891e-05	0.00074226
CENPU	774.7	0.340128	0.0950376	5.0782e-05	0.00101102
CCT2	2773.9	0.339869	0.0697824	1.64328e-07	7.34338e-06
TCP1	4432.76	0.339826	0.0696705	1.5683e-07	7.09619e-06
B4GALT6	102.114	0.339364	0.21829	0.00970583	0.0630486
NRM	229.632	0.339237	0.148722	0.00261962	0.0240379
FH	1296.02	0.338748	0.0703661	2.28212e-07	9.95171e-06
PPIH	148.715	0.337968	0.166886	0.00468618	0.0370024
EXOSC3	340.633	0.337923	0.117943	0.000558178	0.00711726
SPTY2D1	1337.39	0.337873	0.0813768	4.29402e-06	0.000126232
PPARA	996.952	0.337566	0.0743726	8.35652e-07	3.13293e-05
JPH1	320.663	0.337332	0.114307	0.000399502	0.00543489
MRPS26	399.706	0.337287	0.139629	0.00195613	0.0191163
DCAF13	1232.48	0.337217	0.0884574	1.94907e-05	0.000459688
MICAL3	589.255	0.337202	0.138908	0.00186334	0.0185103
SPOUT1	202.029	0.337136	0.166476	0.00466881	0.0369258
METRN	229.186	0.336998	0.178185	0.00619171	0.0454122
IPPK	445.879	0.336884	0.104389	0.000176396	0.00281027
EREG	10936.3	0.336592	0.158362	0.00360724	0.0302715
ITGB3BP	513.507	0.336543	0.129065	0.00114855	0.0125402
VTI1B	1040.63	0.336476	0.0804413	4.0176e-06	0.000119076
SNN	257.951	0.336415	0.121397	0.0006871	0.00834815
JPT1	1626.75	0.335826	0.0707339	3.18023e-07	1.32287e-05
SLC25A39	1696.74	0.335276	0.0830038	8.5191e-06	0.000228135
OSBPL11	592.309	0.335173	0.0995265	0.000104514	0.00179805
MAD2L1P1	74.4179	0.335006	0.212645	0.00976184	0.0632681
LSM3	952.873	0.33464	0.0942731	5.75681e-05	0.00111685
ICOSLG	103.866	0.33435	0.182968	0.00663539	0.0476256
TMEM147	603.475	0.334218	0.0957928	7.34205e-05	0.00135172
KLC2	744.418	0.334204	0.189656	0.0079394	0.0543899
POC1A	187.893	0.333986	0.168763	0.00517759	0.0397517
SPAG9	6261.76	0.333768	0.0605086	5.39241e-09	3.45929e-07
NDUFB4	1398.65	0.333572	0.0902648	3.26797e-05	0.000699047
DYNLL1P1	96.816	0.332773	0.203452	0.00978228	0.0633028
DDX39A	828.358	0.332484	0.14026	0.00225487	0.0214124
COPRS	493.752	0.332292	0.108229	0.000302028	0.00436384
PIMREG	97.4318	0.331639	0.213806	0.0110566	0.0689184
OSR2	84.8446	0.33148	0.203734	0.00967176	0.0629122
ACTR5	252.157	0.331449	0.128892	0.00129452	0.0137999
WIPI1	639.72	0.331355	0.0982791	0.000105783	0.00181094
ATP6V0A2	683.928	0.331218	0.0857024	1.6331e-05	0.000396222
NDOR1	128.366	0.330764	0.191537	0.00846726	0.0570593
CDCA3	328.656	0.330424	0.119671	0.000804035	0.00947384
C1orf226	127.404	0.330305	0.171183	0.00576877	0.0431582
SDCBPP3	257.687	0.32987	0.122193	0.000877211	0.010148
NACC1	776.52	0.329438	0.156415	0.00419431	0.0339735
TBC1D30	217.618	0.329417	0.122071	0.00091323	0.0104782
SLC22A23	172.316	0.329259	0.166473	0.0052842	0.0403337
PLBD2	273.7	0.328899	0.157722	0.00409871	0.0334753
CSTF2	341.403	0.328879	0.144414	0.0028622	0.0255967
KIF18B	282.172	0.328866	0.148885	0.00333709	0.0286541
DCXR	359.716	0.328281	0.108176	0.000350254	0.00490356
MBIP	260.159	0.328227	0.141399	0.00243069	0.0226645
LRRC59	3108.3	0.328192	0.0660937	1.15605e-07	5.40012e-06
POLD3	654.895	0.327949	0.0807918	7.76137e-06	0.000210578
ARHGAP1	826.39	0.327916	0.0969683	0.000106868	0.00182117
CENPO	376.201	0.327776	0.104142	0.000244267	0.00365742
KIFC1	628.428	0.327506	0.158575	0.00470704	0.037086
CCDC115	380.185	0.327297	0.112244	0.000478268	0.00632173
TSKU	992.765	0.327093	0.101173	0.000179438	0.00283993
PAQR5	414.312	0.327001	0.0963224	0.000103575	0.00178402
HJURP	1078.4	0.32684	0.088699	3.55902e-05	0.00074994
RNF4	1173.64	0.32676	0.0713624	7.52587e-07	2.85114e-05
PIK3AP1	607.597	0.326608	0.0915469	5.30617e-05	0.00104773
MRPS16	1492.66	0.326592	0.0823536	1.11664e-05	0.000289365
CASTOR3	227.289	0.326515	0.124911	0.00117449	0.0127455
RANBP1P1	103.846	0.325947	0.201822	0.0100916	0.0647676
SOD1	1166.39	0.325532	0.0842146	1.81693e-05	0.00043193
TCOF1	919.051	0.325413	0.151177	0.00389829	0.0321899
FANK1	125.928	0.324813	0.171748	0.00642832	0.0466263
ORC6	543.344	0.324789	0.0862624	2.53365e-05	0.000569637
PRR15L	176.465	0.324682	0.146159	0.00314905	0.0274675
EPS8	2861.12	0.324628	0.0741974	1.92085e-06	6.30362e-05
EPB41L1	1853.17	0.324522	0.075301	2.72034e-06	8.48066e-05
NUP188	1390.34	0.32452	0.0716048	9.20238e-07	3.35422e-05
PRPF31	470.99	0.324513	0.160864	0.00529386	0.0403654
KIF15	570.823	0.323831	0.0981652	0.000136874	0.00226565
HSP90AA6P	130.136	0.323704	0.175092	0.00690673	0.0490367
MERTK	567.381	0.323389	0.0994059	0.000168156	0.00269985
VCP	4237.05	0.323216	0.0917496	6.55649e-05	0.00124032
CMSS1	339.473	0.323111	0.105051	0.000309109	0.00443948
TRAPPC9	432.163	0.322927	0.115458	0.000705677	0.00853792
YKT6	1649.66	0.322752	0.0851658	2.39232e-05	0.000548108
FANCM	320.844	0.322172	0.140636	0.00264552	0.0241833
WDR55	633.104	0.322168	0.111366	0.000584356	0.00737935
PEX5	264.335	0.321535	0.141318	0.00288605	0.0257143
SEC24D	1099.38	0.321455	0.0893951	4.85697e-05	0.0009764
SERTAD3	168.804	0.321441	0.159102	0.00521466	0.0399726
CDKL1	147.742	0.321432	0.169036	0.00626311	0.0458194
MLLT3	616.34	0.320847	0.0887422	4.71009e-05	0.000948193
CORO1C	2617.89	0.320545	0.0604887	2.00878e-08	1.1282e-06
CPT1A	1122.13	0.319832	0.0780825	6.94306e-06	0.000191252
DOLPP1	204.642	0.319238	0.138742	0.00277105	0.0249887
CFAP298	232.894	0.318495	0.16251	0.00594705	0.0441562
FAM89A	354.956	0.31848	0.14538	0.00350009	0.0295787
CUTC	160.715	0.318387	0.144393	0.00343848	0.0292291
LRRC47	416.133	0.317401	0.123461	0.00155159	0.0158505
NRARP	176.339	0.316678	0.155803	0.00534813	0.0407361
TRIM14	755.811	0.316489	0.0863934	3.88662e-05	0.000804871
ARL3	317.828	0.316223	0.115415	0.000907514	0.0104458
PRDX1P1	113.766	0.315862	0.182122	0.00879848	0.0587407
PSMD2	3038.42	0.315647	0.103658	0.00037162	0.00514282
ADI1	1890.37	0.315335	0.0764547	6.75502e-06	0.000186428
TOLLIP	487.747	0.314773	0.111079	0.000648971	0.00798572
RNASEH2A	370.676	0.31448	0.109934	0.000645401	0.00797579
PIAS3	909.398	0.314255	0.0824098	2.46948e-05	0.000559568
TIMM50	441.282	0.313567	0.0997498	0.000252869	0.0037628
AXIN2	230.685	0.313284	0.143668	0.00377679	0.031278
POLR2D	575.022	0.313208	0.0897808	7.63343e-05	0.00138942
SLC4A7	1371.58	0.312905	0.127135	0.0018796	0.0185832
USP5	626.047	0.31282	0.115083	0.00097713	0.0110532
FUT4	597.074	0.312815	0.153085	0.00494312	0.038463
NOC4L	194.893	0.312366	0.162097	0.00648943	0.0469046
RAB40B	563.434	0.312163	0.0880663	6.39134e-05	0.00121545
UPK1B	224.13	0.311235	0.159435	0.00613128	0.0451295
MRPS7	529.197	0.310734	0.0894672	9.08625e-05	0.00161039
INTS8	818.229	0.310639	0.117358	0.00126387	0.0135187
NPLOC4	1546.43	0.310226	0.0922549	0.000126809	0.00211357
RNF168	350.545	0.310007	0.121251	0.00148026	0.0153372
NCEH1	4651.54	0.309928	0.118323	0.00122068	0.0131661
METTL21A	393.316	0.309905	0.117516	0.00122672	0.0132039
RTL8B	369.36	0.309527	0.124332	0.00182792	0.0182085
DPYD	243.856	0.30922	0.15447	0.00509293	0.039248
TRAPPC2L	353.239	0.308817	0.136556	0.0033738	0.028781
NUP93	1257.47	0.308136	0.0834626	3.8638e-05	0.000803604
UNKL	279.044	0.307936	0.135655	0.00315156	0.0274696
NSUN2	1882.06	0.307906	0.063847	2.76033e-07	1.1684e-05
SKA2P1	202.485	0.307693	0.143101	0.00431948	0.0347146
CALML4	109.321	0.307327	0.175884	0.00908032	0.0600379
STIL	748.872	0.307299	0.0882757	8.12131e-05	0.0014637
STK17A	978.235	0.306954	0.103419	0.000449563	0.00603627
MGC32805	120.063	0.306897	0.285826	0.0201609	0.104564
CFDP1	312.298	0.306757	0.129353	0.00248972	0.0231253
HAUS8	119.173	0.306092	0.183173	0.0108565	0.0681021
ANKRD29	159.312	0.306054	0.148555	0.00500853	0.0387215
GPAA1	720.885	0.305997	0.101577	0.000452048	0.006064
NUFIP1	267.672	0.305933	0.122001	0.00178163	0.0178089
RNF145	1696.56	0.305804	0.0723456	4.25313e-06	0.000125285
C12orf75	757.739	0.305762	0.0985629	0.000306606	0.00441672
TCTN3	580.066	0.305707	0.127635	0.00235288	0.0221681
UMPS	674.56	0.30538	0.0855949	6.18135e-05	0.00118174
NASPP1	91.5357	0.305295	0.217858	0.015511	0.0871492
BRD8	841.101	0.305202	0.106773	0.000654821	0.00803715
MMP7	13266.1	0.304886	0.0755028	9.77471e-06	0.000256991
MAP2K4P1	58.8196	0.303871	0.279208	0.0188876	0.100214
RTL8C	1036.55	0.303832	0.0854086	6.68516e-05	0.00125643
PTP4A1	4703.95	0.303286	0.133282	0.00313912	0.0274285
SLC9A3R1	590.019	0.302858	0.0996024	0.000361514	0.00504164
CPA4	63.8014	0.302734	0.27584	0.0183989	0.0989456
TACC1	1796.2	0.302661	0.0818948	3.60291e-05	0.000758082
TAX1BP1	7488.41	0.302501	0.0623886	2.33777e-07	1.01332e-05
MRPL21	519.083	0.302453	0.0954571	0.000264343	0.00390536
RBBP9	601.306	0.302278	0.137014	0.003745	0.0310663
BTN3A1	406.014	0.30201	0.112747	0.00111471	0.0122541
NPAS2	1213.54	0.301399	0.0923926	0.000190602	0.00298871
SKA1	208.317	0.301345	0.161691	0.00776373	0.0535609
TCF7	491.06	0.301144	0.101918	0.000503418	0.00657587
PSMB6	470.994	0.301048	0.10888	0.000911138	0.0104663
DNTTIP2	2456.77	0.300843	0.0655963	8.51642e-07	3.1682e-05
CFL1	10746.8	0.300825	0.0598327	1.09428e-07	5.16171e-06
ALMS1-IT1	27.0313	0.300785	0.458551	0.0176743	0.0959425
EPS15L1	386.477	0.300714	0.124313	0.0024629	0.0228909
BMP2	209.437	0.300424	0.174279	0.0095724	0.0623784
NLRC5	895.556	0.300378	0.100762	0.000470966	0.00625384
MRPL52	338.818	0.299915	0.11633	0.00167552	0.0169004
VAPA	2802.9	0.299765	0.122683	0.00218214	0.020984
NR4A1	79.5531	0.299634	0.224759	0.0168705	0.0926945
KIF24	300.777	0.29941	0.109928	0.00104421	0.0116477
UHRF1BP1L	657.226	0.299403	0.141221	0.00465174	0.0368514
PPIL1	769.793	0.299191	0.113633	0.00131824	0.0139805
NCAPD3	1336.99	0.299148	0.0728119	7.12615e-06	0.000195549
SYNJ1	331.374	0.299135	0.139125	0.00417211	0.0338696
TXN	4242.44	0.299008	0.126259	0.002703	0.0245709
FANCD2	437.14	0.298482	0.108937	0.000917545	0.0104943
ZNRD2	419.166	0.298051	0.114545	0.00145505	0.0151313
TPPP	61.307	0.298042	0.339391	0.0223126	0.112451
ACTR6	306.043	0.297995	0.151351	0.00631413	0.046042
PSMD13	1372.6	0.297894	0.0672648	1.78462e-06	5.90808e-05
CCDC146	44.8367	0.297472	0.3168	0.0208226	0.106929
PHLPP2	285.1	0.296691	0.115447	0.00155167	0.0158505
JADE3	262.16	0.296636	0.124811	0.00262876	0.0240606
NEU1	1076.89	0.296576	0.0871669	0.000124657	0.00208252
SAPCD2	642.507	0.296284	0.121983	0.00240639	0.0224993
MYO1D	1141.79	0.296273	0.0779266	2.51297e-05	0.000566753
FAM102A	1722.76	0.295987	0.102842	0.000681557	0.00829477
TRIM24	863.19	0.295753	0.0903763	0.000182115	0.00287284
PSMC1P1	167.985	0.295668	0.177965	0.011506	0.0706762
HSP90AB2P	2324.41	0.295501	0.065003	1.10864e-06	3.91976e-05
EIF4E	1118.17	0.295336	0.0852021	9.41414e-05	0.0016551
UXS1	1681.96	0.29533	0.0923133	0.00024203	0.00363902
CSGALNACT1	94.4042	0.295285	0.195722	0.0134745	0.0791899
AP2A1	911.315	0.294493	0.106373	0.000951463	0.0108052
LGR4	2332.58	0.294424	0.142725	0.00539018	0.0409053
VAMP3	1434.49	0.294371	0.118264	0.0020149	0.0196332
DHRS9	802.838	0.294002	0.127668	0.00313468	0.0274218
TCP1P1	302.883	0.293946	0.111686	0.00141216	0.0147704
EPB41L5	1451.94	0.293725	0.0783314	3.00238e-05	0.000655617
ARMC9	106.098	0.293595	0.186535	0.0131793	0.0779688
C9orf78	720.432	0.293461	0.106308	0.0010129	0.0113423
ATAD5	1126.19	0.293458	0.114189	0.00161817	0.0164137
DUSP23	204.441	0.293326	0.132568	0.00391501	0.0323095
HIPK2	1031.42	0.29294	0.0740528	1.29016e-05	0.000326704
CYC1	1291.19	0.292888	0.0846249	9.90752e-05	0.00171997
PIGU	308.781	0.292511	0.110638	0.0012973	0.0138194
EIF5AP4	64.8974	0.292444	0.225349	0.0183168	0.0985924
SF3B5	551.255	0.292005	0.0942832	0.000320585	0.00454998
ANKRD42	391.372	0.291808	0.0986536	0.000487694	0.00641109
CABLES1	452.18	0.291766	0.0933034	0.000318487	0.00453805
HAS2	79.0649	0.291687	0.228521	0.0186916	0.0995551
POMGNT2	140.133	0.291475	0.166717	0.01023	0.0653365
FARSB	1556.3	0.291452	0.10883	0.00118929	0.0128666
PPM1L	123.001	0.2914	0.168582	0.0107384	0.0674491
LLPH	222.103	0.291359	0.128393	0.00341548	0.0290678
COBLL1	1413.7	0.291326	0.0887514	0.000178323	0.00282537
MDH1	1288.87	0.291298	0.14554	0.0060989	0.044914
DUS1L	667.925	0.290903	0.134767	0.00483881	0.0378761
TANGO2	306.916	0.290839	0.136016	0.00491438	0.0383636
TSPAN5	671.438	0.290827	0.107991	0.00117618	0.0127455
TTL	665.46	0.290739	0.103325	0.000863577	0.0100412
C2orf69	661.954	0.290519	0.123166	0.00274534	0.0248499
RANP1	477.878	0.290281	0.0932432	0.000338678	0.00475995
PIP4K2A	608.989	0.290223	0.111559	0.00154252	0.0157906
FEN1	827.861	0.290182	0.101572	0.0007402	0.00885908
ILF2	1998.64	0.289945	0.0641334	1.21747e-06	4.23444e-05
WFDC2	674.817	0.289795	0.0919128	0.000289595	0.00421797
GBA	700.186	0.289654	0.102811	0.00086735	0.0100719
AHR	2542.66	0.289631	0.131459	0.00413159	0.0336733
HLA-C	19354.7	0.28934	0.11906	0.00254478	0.0235006
ECHS1	867.076	0.289152	0.0833328	9.61815e-05	0.00168277
PLK4	787.813	0.289101	0.0975777	0.000507774	0.00660884
GMDS	460.682	0.288799	0.100809	0.000755985	0.00901064
TESK1	433.101	0.288718	0.174531	0.0124491	0.0750899
DHX29	1038.74	0.288663	0.0822159	8.20829e-05	0.00147361
MAP3K21	776.605	0.288405	0.0992803	0.000633162	0.00786494
INPP5F	1010.55	0.28791	0.0788265	4.91067e-05	0.000985822
BRMS1L	166.53	0.287812	0.151906	0.00786797	0.0541049
EIF2B1	684.073	0.286584	0.0907192	0.000285477	0.0041664
POP7	621.856	0.286553	0.133952	0.00519925	0.0398756
MCM4	2537.63	0.286381	0.0628293	1.08138e-06	3.85398e-05
ZNF165	594.713	0.286124	0.104863	0.00114641	0.0125264
OSGIN2	923.123	0.285855	0.102195	0.000872046	0.010102
FDXACB1	32.0328	0.285722	0.383403	0.0203055	0.105088
STK17B	1905.95	0.285678	0.155047	0.00906222	0.0599744
KCNMB4	239.732	0.285643	0.129332	0.0040813	0.0333576
PTGES	239.272	0.285361	0.128265	0.00417029	0.0338696
TUBB8P7	42.6778	0.28534	0.289791	0.0226667	0.113759
TUSC2	198.971	0.285297	0.142452	0.00663535	0.0476256
SAE1	1051.03	0.285036	0.0806019	8.09676e-05	0.00146269
PDE10A	83.3332	0.284597	0.223021	0.0194403	0.102113
MED27	141.03	0.284488	0.176663	0.0135187	0.0793529
DNAJB4	487.289	0.284182	0.114542	0.00220984	0.0211658
ITPKA	229.818	0.284175	0.177266	0.0137812	0.0803706
MAP6D1	67.842	0.284165	0.236763	0.0204396	0.105568
RANGAP1	1346.33	0.283403	0.158355	0.0104833	0.0665126
FIGNL1	1153.68	0.283088	0.0940965	0.000466267	0.00621119
GAR1	233.018	0.282966	0.13956	0.00635566	0.0462811
PLEKHH2	509.182	0.282811	0.12281	0.00332301	0.0285973
TNC	64.4097	0.282732	0.24669	0.021047	0.107843
AURKAIP1	383.595	0.282304	0.177335	0.0146703	0.083862
CEP41	209.942	0.282042	0.155706	0.00971829	0.0630869
TPP1	2154.55	0.281752	0.0895738	0.000307331	0.00442274
HEATR3	633.715	0.281742	0.0893583	0.000295346	0.00428445
NAA30	520.166	0.281595	0.128906	0.00442168	0.0353196
DNAAF5	928.566	0.281573	0.0823332	0.000121796	0.00204182
BOLA3	316.88	0.281401	0.131695	0.00513364	0.0394984
GOT2	2429.56	0.281218	0.0677923	6.43865e-06	0.000178037
LCORL	429.861	0.28121	0.164301	0.0110977	0.0690745
PPARGC1A	334.895	0.281024	0.119652	0.00303251	0.02668
ZNF503	811.194	0.280838	0.0788357	7.39062e-05	0.00135548
TAF5	194.279	0.280836	0.203892	0.0178984	0.0968672
CPEB2	671.561	0.280443	0.139387	0.00651356	0.0470319
HERC1	540.87	0.28034	0.0901635	0.000326002	0.00461113
WDR61	327.964	0.280299	0.109753	0.00187969	0.0185832
MED25	462.88	0.280252	0.137754	0.0066613	0.0477641
BMP2K	817.294	0.280151	0.107265	0.00147213	0.0152649
SLC25A5	4145.53	0.27879	0.077864	7.28005e-05	0.00134374
TRMT6	994.57	0.278375	0.0788564	8.384e-05	0.00149956
MAP2K3	579.518	0.278354	0.106235	0.0015486	0.0158416
WNT7B	639.307	0.27798	0.0977802	0.000856524	0.00998632
KIF22	896.855	0.27785	0.105192	0.00156358	0.0159271
XRCC6P2	675.425	0.277757	0.098943	0.00107591	0.0119459
POLR2L	608.629	0.277325	0.100593	0.00105533	0.0117626
EIF2B2	255.702	0.277309	0.13996	0.00756077	0.0525938
XRCC6P1	225.292	0.27666	0.128189	0.00494868	0.0384643
CHD1L	562.046	0.276	0.0886837	0.000368802	0.0051203
MALSU1	361.736	0.275993	0.129526	0.00507612	0.0391393
STIM2	414.677	0.275953	0.106155	0.0016857	0.0169675
SLC25A30	379.466	0.275683	0.128135	0.00480799	0.0377166
KPNA3	2673.91	0.275596	0.09208	0.000530018	0.00683671
YIF1B	110.002	0.275559	0.171822	0.0143366	0.0824163
SETD3	1392.16	0.275208	0.0741796	4.00302e-05	0.000824245
SETD9	128.729	0.275064	0.21376	0.0212355	0.1085
TEX2	957.012	0.274921	0.0752362	5.83913e-05	0.00112827
SLX1A	137.651	0.274589	0.182986	0.0168484	0.0926792
MRPL2	246.983	0.274544	0.148638	0.0101367	0.0649994
HNRNPAB	2452.09	0.274296	0.0741497	4.61519e-05	0.000932992
DOP1A	266.643	0.274113	0.129609	0.00530389	0.0404204
IL1RN	108.945	0.273829	0.214796	0.0209427	0.107346
UTP11	535.941	0.27365	0.0911721	0.000510401	0.00663705
CIT	933.678	0.273459	0.0806657	0.000144884	0.00237643
PSMA5	1575.74	0.27333	0.0761838	7.00112e-05	0.0012989
TALDO1	3326.07	0.273055	0.076775	8.32328e-05	0.00149055
DDX10P2	32.1502	0.27303	0.363306	0.0217841	0.110482
CD24P4	1484.7	0.272964	0.0754839	6.0602e-05	0.00116245
UFD1	1065.47	0.272841	0.0785671	9.94204e-05	0.00172273
COX17	436.175	0.272707	0.108139	0.00218703	0.0210171
TIGAR	262.076	0.2726	0.144213	0.00907709	0.0600379
NUCKS1	5858.54	0.272568	0.0713194	2.71575e-05	0.000603035
GTF2IP4	517.404	0.272486	0.102973	0.00149739	0.0154271
PITPNM1	677.333	0.272484	0.139518	0.00834047	0.0564134
ATP6V0E1	1493.91	0.272358	0.101364	0.00138227	0.014542
TUBB2A	150.478	0.272357	0.159964	0.0128068	0.0764549
SLC25A44	501.075	0.272296	0.102613	0.00149241	0.0153978
KAT2B	256.313	0.272041	0.171921	0.0153842	0.0865713
KPNA1	1993.89	0.271775	0.0808443	0.000150728	0.0024611
FASTKD5	709.173	0.271527	0.0856052	0.000308104	0.00442946
SHQ1	243.31	0.271275	0.137288	0.00738706	0.0516593
SRP72	3253.36	0.270834	0.0661504	1.05795e-05	0.000275786
MRPL12	57.8902	0.269855	0.282239	0.0257035	0.124582
SMURF1	4616.18	0.269848	0.069399	2.41116e-05	0.000551125
CLP1	246.251	0.269357	0.118643	0.00410034	0.0334753
CTXN1	104.684	0.269297	0.210138	0.0218646	0.110735
WBP11	1826.37	0.26875	0.0670995	1.32815e-05	0.000333981
VANGL1	1844.43	0.268717	0.0766521	9.26088e-05	0.00163613
VAT1	1435.19	0.268573	0.0938907	0.000853127	0.00996281
CEP162	280.927	0.268225	0.117625	0.00402861	0.0329901
FANCI	1785.56	0.268071	0.0868989	0.00040524	0.00550776
SDCBPP2	127.383	0.267981	0.233713	0.0222498	0.112252
HERC5	1747.23	0.267759	0.0955979	0.000997446	0.0112478
CCDC68	568.492	0.267484	0.125313	0.00561879	0.0422884
SANBR	382.294	0.267361	0.105556	0.00210729	0.0203592
ING2	307.105	0.267314	0.127622	0.00617663	0.0453474
FA2H	1149	0.267221	0.088965	0.000548977	0.007031
RESF1	2710.61	0.26706	0.0898929	0.000605785	0.00760339
ABHD3	1001.61	0.266973	0.15519	0.0129158	0.0768452
CASP6	230.514	0.266863	0.149786	0.0109325	0.0684302
DNAJC8	753.75	0.266817	0.0848687	0.000331596	0.00466951
POLR1F	937.456	0.266788	0.106642	0.00237445	0.022284
ATP1B3	2200.84	0.266684	0.0825982	0.000265656	0.00391673
INTS6L	274.907	0.266573	0.151352	0.0116205	0.0711322
DYNLL1	3021.71	0.266264	0.0665307	1.63331e-05	0.000396222
TRAPPC1	301.218	0.265999	0.109401	0.00286755	0.0255969
ARV1	373.518	0.265959	0.114049	0.00377702	0.031278
CWC15	784.708	0.265805	0.0893377	0.000634342	0.00787283
AFAP1-AS1	3082.74	0.265729	0.0672698	1.88059e-05	0.000445721
VGF	71.0606	0.26565	0.226769	0.024298	0.119454
CCNH	767.983	0.265549	0.0943341	0.000995677	0.0112366
UQCR10	564.066	0.265503	0.0907656	0.000715999	0.00863386
HSPA1A	1442.73	0.265283	0.0720364	5.06462e-05	0.00100971
ALMS1	927.737	0.265073	0.0769308	0.000109104	0.00185106
DDX24	1424.22	0.264662	0.0848369	0.000383064	0.00525897
YRDC	288.661	0.264571	0.136141	0.00888774	0.0591723
SMARCD1	481.748	0.264401	0.109791	0.00293532	0.0260541
CINP	234.55	0.263987	0.127984	0.00662914	0.0476256
MRPL36	336.845	0.263786	0.105634	0.00244071	0.0227285
CLTC	11480.2	0.263672	0.107633	0.00269212	0.0245007
RBM12	2350.26	0.263523	0.0832555	0.000327576	0.00462645
NUDT15	440.77	0.263514	0.104127	0.0022047	0.0211305
GBAP1	271.609	0.263508	0.132332	0.00816109	0.055434
PKIB	1087.36	0.263443	0.107641	0.00277171	0.0249887
NOC2L	459.748	0.262974	0.155477	0.0137724	0.0803518
ASPH	21086.2	0.26271	0.059055	2.132e-06	6.86903e-05
TFB1M	233.405	0.262676	0.124845	0.00625892	0.045812
ALDH1A3	27974.8	0.26263	0.072892	7.90623e-05	0.00143545
ISYNA1	133.441	0.262613	0.160387	0.0151437	0.0858696
GMPSP1	195.704	0.262404	0.166193	0.0166577	0.0919103
CHEK2	248.309	0.262105	0.128765	0.00738516	0.0516593
LAP3	576.998	0.262057	0.095854	0.00122538	0.0131994
RHOV	61.6359	0.261838	0.271873	0.02698	0.128525
RNF24	507.756	0.26165	0.119255	0.00498456	0.0385983
ASAH1	2661.97	0.261349	0.100346	0.00191213	0.0188351
FKBP4	1845.53	0.261307	0.114405	0.00439588	0.0351915
GPRIN1	105.273	0.261203	0.223535	0.0257944	0.124948
POU2F1	1092.54	0.26108	0.0936797	0.00109435	0.0120764
HECW2-AS1	78.0444	0.260881	0.237337	0.0276063	0.130389
KCNH2	370.014	0.260637	0.144892	0.0120747	0.073353
HERC3	667.059	0.260546	0.11374	0.00411587	0.0335641
COL18A1	600.641	0.260296	0.149991	0.0136219	0.0797815
HPGD	1244.46	0.260239	0.158794	0.0150899	0.0856163
CHCHD1	586.984	0.260167	0.0845432	0.000458739	0.00613665
HLA-L	308.564	0.259834	0.205963	0.0254439	0.123614
CHKA	1219.55	0.259768	0.077318	0.00018041	0.00285217
CERT1	1515.98	0.259322	0.122522	0.00608549	0.0448611
BAG3	1871.83	0.259053	0.104267	0.00283813	0.0254445
RAB23	251.345	0.259043	0.150001	0.0133407	0.0786922
ROR1	225.394	0.259022	0.152739	0.0140611	0.0815093
GARNL3	79.6846	0.258952	0.195395	0.0235619	0.116815
MRPL34	406.609	0.258856	0.104327	0.00262746	0.0240606
TSPAN8	42.7809	0.258833	0.282315	0.0282314	0.13226
TOMM70	1281.69	0.258741	0.113906	0.00430979	0.0346671
CREB3	618.802	0.258354	0.10815	0.00336487	0.0287622
DSCC1	394.509	0.258052	0.112956	0.00429555	0.0345878
RRP12	722.445	0.257951	0.138057	0.0110622	0.0689184
MAPRE1	3436.24	0.257468	0.0628344	1.02541e-05	0.000268129
RCL1	312.515	0.256952	0.108698	0.00362127	0.0303629
MYH15	184.257	0.256822	0.134984	0.0100381	0.0645392
POLR2K	602.265	0.256562	0.145647	0.0127534	0.0762754
DENND10	581.187	0.256273	0.106005	0.00324531	0.0280833
EEF2KMT	248.16	0.256063	0.128438	0.00863621	0.0578998
GCNT2	327.808	0.255853	0.135525	0.0100715	0.0646673
RFX5	657.909	0.255626	0.0833022	0.00048888	0.00642083
MORF4L2	2592.7	0.255584	0.0660628	2.43612e-05	0.000554621
CLTRN	177.112	0.25542	0.223558	0.027825	0.131164
MZT1	422.523	0.25532	0.169561	0.0191244	0.101151
L3MBTL2	289.403	0.255018	0.119948	0.00647855	0.0468729
UBE2MP1	79.3094	0.254971	0.215343	0.0270218	0.128681
HTATIP2	1480.43	0.254744	0.0662964	3.01354e-05	0.00065607
WDR3	1224.22	0.254679	0.0755333	0.000168676	0.00270219
WASHC5	2470.23	0.254507	0.0997567	0.0022172	0.0211984
KIFBP	1195.26	0.254217	0.0837668	0.000527416	0.00680923
CDKL5	152.579	0.25393	0.149925	0.0146581	0.0838252
AHCYL2	408.358	0.253853	0.127269	0.00823658	0.055763
PDK4	92.0758	0.253628	0.235955	0.0281314	0.132091
SUV39H1	185.121	0.253425	0.139612	0.0121915	0.0739379
S100P	836.859	0.253342	0.0773593	0.00025075	0.00373897
RAD21	8159.98	0.253213	0.0567317	2.00185e-06	6.50782e-05
PRPF4	735.686	0.253166	0.0806272	0.000379513	0.00522202
STAT1	2655.61	0.253163	0.0709134	8.59399e-05	0.00153522
CDCA5	659.897	0.253098	0.0984562	0.0021554	0.0207822
PAFAH2	223.474	0.252919	0.131295	0.0096463	0.0627749
DNAJA1	3439.25	0.252918	0.0660361	3.20703e-05	0.00068817
SNAPC2	101.639	0.252755	0.197946	0.0267023	0.127496
ADGRA3	932.408	0.252598	0.0880259	0.000923858	0.0105498
ATF3	790.16	0.252336	0.109688	0.00438456	0.0351202
SUV39H2	341.309	0.251846	0.13588	0.0112332	0.0697078
PPIF	2662.8	0.251714	0.0827277	0.000534292	0.00687341
RAD21P1	441.791	0.251523	0.0970808	0.0021588	0.0208011
LMNB2	1528.97	0.251509	0.142597	0.0136006	0.0797366
INTS15	238.23	0.251476	0.12286	0.00775168	0.0535281
HEATR5A	396.043	0.25133	0.148044	0.0146853	0.0839142
SAAL1	186.263	0.251316	0.138216	0.0123255	0.0744378
PACC1	250.806	0.251023	0.123059	0.00795599	0.0544592
DEPDC1P2	49.328	0.250991	0.250963	0.0304595	0.139145
PWP2	219.012	0.250914	0.148641	0.0158535	0.0884534
EFTUD2	1701.56	0.250896	0.0749529	0.000191435	0.00299694
RNGTT	436.206	0.250635	0.103515	0.00314467	0.0274593
BTRC	908.292	0.250182	0.075497	0.00022365	0.00340164
ARHGDIA	3413.58	0.250152	0.137822	0.0125816	0.0756048
CEP57L1	182.397	0.250121	0.163461	0.0194477	0.102113
PGM1	1620.05	0.250039	0.0665268	4.34759e-05	0.000885093
ABHD4	320.941	0.250019	0.124368	0.00848632	0.0571345
PES1	846.064	0.250012	0.125244	0.00926375	0.0609629
PLEKHB2	2320.17	0.249979	0.0956956	0.00195605	0.0191163
PLXND1	764.675	0.249814	0.133307	0.0117024	0.0714666
TMEM127	1208.09	0.249624	0.0787643	0.000322226	0.00456428
ARHGAP21	3828.69	0.249467	0.058235	4.79113e-06	0.00013831
HIRIP3	191.616	0.249398	0.22657	0.0307854	0.140075
CD320	222.919	0.249187	0.151629	0.0168181	0.0925822
HSPE1P8	36.6328	0.248908	0.316878	0.0280807	0.131982
CYCSP45	36.2909	0.248867	0.363988	0.0260499	0.125677
LIN52	159.159	0.248731	0.159153	0.0191525	0.101225
ARHGAP26	637.916	0.248169	0.0825773	0.000641483	0.00794778
ERCC6L	355.427	0.248131	0.119894	0.0076111	0.0528166
WHRN	65.8507	0.248068	0.252038	0.0312776	0.141701
FCHO1	219.649	0.247739	0.147326	0.016382	0.0908058
ATP6V0D1	583.691	0.247706	0.108303	0.00481995	0.0377694
MED26	104.711	0.247474	0.182389	0.0242587	0.119302
HSPB11	368.156	0.246968	0.131621	0.0122978	0.0743329
MPC2	385.762	0.246875	0.110589	0.00528692	0.0403337
YOD1	736.341	0.246726	0.153781	0.0181303	0.0979024
HSPB1P1	38.7505	0.246682	0.294648	0.0306868	0.139815
TENT4B	1018.24	0.246481	0.0998155	0.00295031	0.0261577
FBXO28	1522.49	0.246205	0.130415	0.0113029	0.0699337
CREB3L2	1178.88	0.246037	0.0741584	0.00021852	0.00334478
PSMC5	1508.66	0.245851	0.119402	0.00797783	0.054482
GEMIN4	298.017	0.245642	0.121973	0.00871383	0.0583104
POLR3G	329.441	0.245597	0.142229	0.0149799	0.0851592
MRPS36	422.449	0.245511	0.150359	0.0173726	0.0949113
RPP40	132.955	0.244723	0.166568	0.0224634	0.113014
GNG5	1549.7	0.244492	0.0866292	0.00111183	0.0122319
PRKD2	423.465	0.244349	0.132149	0.0124647	0.0751527
SCFD2	187.845	0.244276	0.13774	0.0141556	0.0818496
PSME2	917.533	0.244256	0.082751	0.000753565	0.00899526
KIF16B	904.52	0.244132	0.0876812	0.00126845	0.013542
RHOQP1	61.9018	0.244075	0.24985	0.0326832	0.146098
DCTN3	371.963	0.243659	0.0997039	0.00337354	0.028781
LYRM4	328.18	0.243619	0.108285	0.00538016	0.0408722
GABARAPL1	673.506	0.243586	0.0948463	0.00240998	0.022515
FBXO48	96.9545	0.243215	0.185122	0.0265164	0.126993
LRP8	758.441	0.243201	0.0882892	0.00141977	0.0148284
PA2G4	2104.07	0.243193	0.0715306	0.000174303	0.00278923
HSPA4	3164.46	0.243084	0.0581347	7.61717e-06	0.000207446
UBE2L3	1873.02	0.243065	0.0665701	6.89694e-05	0.00128452
ANKRD54	186.394	0.243025	0.151765	0.0193228	0.101902
TUBB2B	58.8841	0.242875	0.298068	0.0313994	0.142075
NPNT	767.036	0.242745	0.0789585	0.000516374	0.00670309
ABCB8	202.986	0.242725	0.165451	0.0229477	0.114797
DUSP10	819.383	0.242669	0.0920966	0.00192702	0.0189086
GSTP1	4661.09	0.242576	0.101828	0.00402831	0.0329901
RWDD4P1	78.6001	0.242456	0.205126	0.0297952	0.137269
LINC01003	53.697	0.242335	0.261824	0.0324086	0.14532
CKS1BP3	264.823	0.24228	0.130103	0.0123102	0.0743767
FAM117B	323.419	0.242093	0.130358	0.0122252	0.0739866
ELAVL1	1150.31	0.242055	0.101247	0.00373561	0.0310254
PSMA4	1746.59	0.241619	0.0687939	0.000117373	0.00197455
CTPS1	472.279	0.241595	0.0902521	0.00172254	0.0172636
HPCAL1	793.135	0.241435	0.0909255	0.00186828	0.0185312
POR	732.157	0.241379	0.145423	0.0184568	0.0990278
B4GALT5	3511.48	0.241228	0.0622658	2.9357e-05	0.000643002
PPP2R5D	643.97	0.241104	0.0930196	0.00234763	0.0221331
VRK3	270.022	0.240817	0.124021	0.0101081	0.0648448
ABHD12	1195.74	0.240779	0.0954761	0.00274598	0.0248499
PACSIN3	411.8	0.240625	0.16879	0.025509	0.123888
MEGF9	479.775	0.240518	0.112249	0.00673408	0.0481902
NOMO3	2053.87	0.240388	0.0708157	0.000180742	0.0028543
MND1	196.859	0.24025	0.136178	0.0147507	0.0840883
SMCR8	343.101	0.240099	0.109046	0.0061405	0.045154
STOX1	154.49	0.240022	0.150929	0.0188842	0.100214
PER1	212.808	0.239928	0.143026	0.0168244	0.0925822
EXT1	931.593	0.239878	0.0794245	0.000646084	0.0079774
DCTPP1	650.875	0.239794	0.0835177	0.00102288	0.0114452
SCAP	336.266	0.23977	0.118716	0.00943753	0.0617784
PRPSAP1	629.554	0.239706	0.0873335	0.0014861	0.0153766
EXTL3	625.111	0.239574	0.0990474	0.00353489	0.0298144
MRPL24	425.322	0.239468	0.101446	0.00422151	0.0341363
NECTIN1	934.355	0.239061	0.0956361	0.00290201	0.0258187
GIT1	4155.12	0.239037	0.146393	0.0209089	0.107325
CSRNP2	345.44	0.239031	0.108954	0.00617974	0.0453474
C16orf87	323.578	0.238836	0.11602	0.00828349	0.0560543
ZNHIT2	86	0.238588	0.21565	0.0332591	0.147894
SF3B2	3534.5	0.238481	0.131814	0.0147361	0.0840382
RPS6KA1	437.222	0.238392	0.126065	0.0125638	0.0755294
EMC3	499.041	0.23818	0.105223	0.00541551	0.0410759
HMBS	238.298	0.238159	0.132114	0.0145331	0.0833027
TTF1	428.902	0.238114	0.104048	0.00514555	0.0395478
DPCD	208.542	0.237511	0.134168	0.0153809	0.0865713
ZNF367	485.279	0.237446	0.131773	0.0139342	0.0811009
NOMO2	3938.82	0.2373	0.0839386	0.00108331	0.0120096
ASCC2	823.344	0.237262	0.130979	0.0142952	0.0823043
FAM20B	1138.17	0.237219	0.079228	0.000679287	0.00827454
APOBEC3A	145.842	0.237127	0.179281	0.0290275	0.134675
NUP107	915.668	0.237001	0.0920106	0.00240493	0.0224993
CHRNA5	236.615	0.236982	0.145853	0.018679	0.0995551
ARHGEF39	201.02	0.236723	0.134121	0.0156254	0.0875258
PDIK1L	255.811	0.23627	0.155594	0.0217946	0.110496
UEVLD	1016.3	0.235635	0.0961059	0.00332874	0.0286164
RBM38	388.768	0.235533	0.136618	0.017225	0.0941762
MRPL43	746.479	0.235324	0.103836	0.00580603	0.0433096
ARHGAP39	352.07	0.235271	0.153943	0.0231184	0.115265
PTPMT1	204.576	0.235261	0.128744	0.013491	0.079255
RABL3	532.372	0.235212	0.115796	0.00903458	0.0598635
HSP90B1	24780.9	0.235208	0.0489849	4.74478e-07	1.90923e-05
PDZD11	551.132	0.235159	0.0978584	0.00398035	0.0327551
TXNP5	138.523	0.235117	0.175951	0.0285899	0.133444
DEPDC1P1	150.97	0.235041	0.175469	0.0278007	0.131093
ABAT	448.969	0.23489	0.101766	0.00500099	0.0387047
HSD17B4	978.35	0.234862	0.0765786	0.000555752	0.00709887
DENND10P1	628.645	0.234843	0.106905	0.00635829	0.0462811
TAF11	243.499	0.233887	0.132042	0.0148988	0.0847987
HSPD1P2	60.8038	0.23387	0.22196	0.0346805	0.152151
YWHAQ	5393.28	0.233805	0.0853081	0.0015836	0.016097
UTP15	623.443	0.233713	0.106027	0.00647469	0.0468729
HS6ST1	238.734	0.233592	0.116611	0.010025	0.0645123
ARHGEF4	502.346	0.233433	0.124301	0.0131029	0.0776068
KITLG	542.33	0.233306	0.13768	0.0169898	0.0930861
HIP1	811.409	0.233286	0.0948931	0.00344728	0.0292694
SNX2	1082.26	0.233284	0.0816044	0.00109607	0.012086
ANKRD40	1341.94	0.23327	0.0958829	0.00364461	0.0304582
EPHX1	441.658	0.233259	0.124344	0.0131103	0.0776184
AGTPBP1	845.844	0.233178	0.0990825	0.00422982	0.0341843
CDC25C	220.253	0.233171	0.132073	0.015363	0.0865713
RHBDD2	366.848	0.233121	0.108604	0.00729905	0.0512424
FKBP3	753.667	0.232828	0.0872108	0.00189453	0.0186787
CS	2105.71	0.232512	0.0686596	0.000185444	0.0029158
SURF2	175.734	0.232353	0.205588	0.0355064	0.154507
PIF1	66.3281	0.232274	0.225004	0.0372294	0.159504
UST	294.25	0.232125	0.131558	0.0161307	0.0897575
GGCT	1104.08	0.232032	0.080297	0.00100071	0.0112586
ERLIN1	2171.78	0.232011	0.0715819	0.000321455	0.00455784
TAP1	1598.29	0.231701	0.0800656	0.00102475	0.0114572
XRCC6	4872.12	0.231682	0.0662072	0.000134077	0.00222444
ELMO2	619.78	0.23168	0.0854856	0.00171633	0.0172397
SH2B2	57.7456	0.231637	0.276798	0.0338555	0.149532
KCNQ1	182.147	0.231536	0.147662	0.0224493	0.113014
MAGED1	545.205	0.231477	0.0971502	0.00418315	0.0339211
UBE2C	1752.03	0.231302	0.0713905	0.00033001	0.00465172
ZFAND5	2509.27	0.231272	0.135549	0.0172114	0.0941378
COX6B1	1312.68	0.231178	0.0915429	0.00301747	0.026593
AUNIP	184.01	0.23111	0.140057	0.0200278	0.104211
B2M	29615.1	0.231084	0.115733	0.0105552	0.0667926
GNS	1965.18	0.230785	0.0919007	0.00299746	0.026462
AHSA1	1148.09	0.230732	0.0914506	0.00303324	0.02668
SLC35B1	603.233	0.230715	0.0917459	0.00279053	0.0250956
VDAC1P1	241.29	0.230343	0.118138	0.0113072	0.0699337
GPALPP1	504.612	0.230333	0.104135	0.00641186	0.0465559
PDPK1	1354.18	0.230231	0.0759161	0.000632399	0.00786223
MCAT	167.298	0.230038	0.135788	0.0184243	0.0989759
PRKAR2A	1455.42	0.229853	0.0774018	0.000864018	0.0100412
MBOAT7	1221.09	0.22982	0.0890973	0.00250283	0.0232122
MESD	654.571	0.229676	0.0897196	0.00262772	0.0240606
HSBP1	1251.61	0.229585	0.0803374	0.00122138	0.0131661
NDUFA12	847.241	0.229544	0.0908503	0.00299356	0.0264438
ARFGAP3	1040.52	0.229131	0.0870913	0.00225021	0.0214124
NOMO1	4478.85	0.229127	0.0604573	4.31736e-05	0.000880181
DUSP7	373.563	0.229125	0.103183	0.00655307	0.047185
FARSA	500.848	0.229088	0.123033	0.0136844	0.0799677
SMYD5	326.845	0.229048	0.1201	0.0125173	0.0753726
DEXI	192.61	0.228932	0.134166	0.0182841	0.0985482
GTF2A2	681.004	0.228624	0.101565	0.00585451	0.0436262
CACNG4	90.4232	0.22862	0.193778	0.0349889	0.153025
ULK4	42.9915	0.22861	0.279258	0.0348599	0.152614
NWD2	39.8606	0.228462	0.349989	0.0259809	0.12561
MPND	95.3957	0.228444	0.230376	0.037848	0.161197
UVRAG	690.609	0.228428	0.0955328	0.00419026	0.0339597
RPF2	1500.88	0.228379	0.095425	0.00416888	0.0338696
ZDHHC18	346.08	0.228301	0.130934	0.0166278	0.0917911
NUP205	1723	0.228157	0.0909677	0.00307211	0.0269562
HSP90AB1	24375	0.22815	0.0634999	9.60797e-05	0.00168277
CHPF	1277.82	0.228125	0.120619	0.0134421	0.0791283
PSMC1	557.138	0.228068	0.10709	0.0081162	0.055207
MIEN1	3734.23	0.228016	0.0744847	0.000564972	0.00718485
VDR	323.458	0.227956	0.111061	0.00942562	0.0617429
KPNA4	2639.26	0.2279	0.116407	0.0113959	0.0703244
ARMC6	146.823	0.227869	0.162973	0.028971	0.134502
OSTF1	650.701	0.22778	0.0862237	0.00221765	0.0211984
SLC30A1	851.322	0.227732	0.157665	0.0261865	0.126118
UBE2F	335.916	0.227217	0.157924	0.0275344	0.130177
SUB1	1662.13	0.226876	0.08473	0.00199483	0.019455
PLAA	849.968	0.226788	0.096287	0.00457976	0.0364211
CRISPLD2	54.5982	0.226701	0.235008	0.0375559	0.160379
SDCBP	4910.65	0.226628	0.10847	0.0086017	0.0577474
NCAPG2	1281.12	0.226612	0.0849421	0.00197786	0.0193026
SNX19P2	19.9895	0.226543	0.421491	0.0185365	0.0990949
CAMK2D	802.798	0.226466	0.0928296	0.00371831	0.0309337
ZBED10P	63.1234	0.226448	0.223924	0.0378898	0.161286
CNKSR3	166.855	0.226406	0.143012	0.022791	0.114303
UBA1	2599.85	0.226323	0.0783994	0.00108742	0.0120356
HSDL2	1014.57	0.226286	0.103375	0.00687763	0.0489023
HMGN2	803.691	0.226209	0.137339	0.021127	0.108099
SMIM10	245.924	0.226065	0.132702	0.0185263	0.0990949
PRDM10	252.679	0.225914	0.118523	0.0129463	0.0769314
PLA2G15	115.486	0.225893	0.163751	0.0302594	0.138814
RIPK2	1237.36	0.225827	0.0995902	0.00568929	0.0426815
CDC6	1514.5	0.225564	0.0684213	0.000278645	0.00407908
EPB41	845.591	0.225425	0.0784942	0.00112865	0.0123697
CHAC2	184.83	0.225181	0.168566	0.0305106	0.139232
TFAP2A	1618.16	0.224996	0.0672273	0.000236995	0.00357823
DHX9P1	258.519	0.224976	0.133335	0.0188858	0.100214
UQCRFS1	653.987	0.22479	0.0998748	0.00579317	0.0432361
ANXA1	17244.6	0.224787	0.0766513	0.00100934	0.0113112
PIP4P1	372.638	0.224774	0.11277	0.0110918	0.0690679
ISOC2	251.983	0.224716	0.126661	0.0169216	0.0929047
VPS35	5159.04	0.224607	0.10304	0.00717569	0.0506227
HMGB1P37	110.642	0.224505	0.174518	0.0342701	0.15081
GPN3	433.639	0.224333	0.164969	0.0303223	0.1389
EIF5AL1	855.309	0.224325	0.0922492	0.00401269	0.032946
CRYZ	1741.84	0.224098	0.127264	0.0169769	0.0930664
BLVRB	1061.78	0.224077	0.15435	0.0294418	0.135901
HMGN2P46	30.2812	0.223984	0.311485	0.0315388	0.142349
FAM110C	774.485	0.223596	0.112271	0.0110072	0.0687488
ADRM1	1730.74	0.223595	0.146553	0.0260406	0.125677
MSRB1	176.752	0.223503	0.147561	0.0265266	0.126993
UBR3	1349.83	0.223461	0.111877	0.0106166	0.0670159
HLA-U	116.652	0.223431	0.247976	0.0394944	0.165998
UCP2	211.847	0.223395	0.130809	0.0188916	0.100214
C8orf33	810.602	0.223341	0.0790719	0.00125802	0.0134705
RAB11FIP4	834.28	0.223245	0.127039	0.0184574	0.0990278
TUBB4A	100.275	0.223087	0.297304	0.0349649	0.152981
LLPHP3	38.6018	0.22304	0.29617	0.0330034	0.146983
CYB5R1	251.547	0.222787	0.123966	0.0167059	0.0921408
GSKIP	595.578	0.222721	0.164704	0.031482	0.142226
CD22	90.6851	0.222691	0.19529	0.0386399	0.163606
VPS35P1	459.387	0.222691	0.12793	0.017588	0.0957407
PGAM5	318.681	0.222594	0.113524	0.0121067	0.0734853
YWHAH	2131.68	0.222501	0.0624172	0.000110427	0.00186858
DOP1B	447.446	0.222493	0.0942441	0.00476427	0.037394
LPCAT4	357.854	0.222124	0.100187	0.00682076	0.0486177
PNKD	349.674	0.222124	0.108419	0.00996941	0.0642404
PKP2	1479.66	0.221501	0.08272	0.00195419	0.0191163
CCDC112	363.059	0.22137	0.109474	0.010715	0.0673902
SELENON	386.561	0.221296	0.100804	0.00729354	0.0512403
ISCA2	196.39	0.221276	0.146438	0.0264091	0.126767
UCHL5	1425.22	0.221128	0.0969057	0.0058771	0.043772
KIAA1958	370.215	0.221067	0.117822	0.0141595	0.0818496
TACC2	912.439	0.220818	0.117584	0.0140301	0.0813851
DCAF13P3	35.4408	0.220818	0.303598	0.0333991	0.14842
MAPK9	1488.33	0.220794	0.0916764	0.00433713	0.034837
PCGF6	249.183	0.220629	0.147381	0.0250237	0.122107
RAD9A	199.556	0.220467	0.151082	0.0294203	0.135889
C1orf52	287.373	0.220458	0.116276	0.014034	0.0813851
PRKRA	655.366	0.220395	0.107839	0.0103081	0.0657187
STX8	128.601	0.220315	0.159226	0.0314213	0.14213
LOC100288637	372.669	0.220178	0.108947	0.0106164	0.0670159
FYTTD1	1376.9	0.220171	0.0836069	0.00229102	0.0216646
ST13	2403.79	0.219981	0.0619571	0.000116607	0.00196394
NELFE	900.421	0.219526	0.140993	0.0258022	0.124948
PSMA3	1750.17	0.219481	0.0746168	0.000955335	0.0108321
GULP1	5182.68	0.219427	0.130579	0.020499	0.105714
PGP	557.796	0.21937	0.0918934	0.00466602	0.036924
PDCD5P1	235.186	0.219339	0.137749	0.0238169	0.117731
GPC1	852.677	0.21924	0.145165	0.0273214	0.129552
EDA	53.6771	0.219233	0.255251	0.0393544	0.165668
SERPINB2	750.552	0.218818	0.124747	0.0186857	0.0995551
TXNP1	91.9617	0.21879	0.336773	0.0259939	0.12561
FTH1P21	117.256	0.218602	0.188781	0.0382216	0.162214
HSPG2	1548.06	0.218497	0.11628	0.0139345	0.0811009
PITPNA	1059.22	0.218418	0.0756992	0.00106895	0.0119051
RHOC	913.754	0.218386	0.0987147	0.00725565	0.0510371
TTC9	972.245	0.218377	0.0807319	0.00201648	0.0196332
SSR1	2926.27	0.218134	0.122123	0.0174303	0.0951206
CCDC59	526.517	0.218086	0.09432	0.00577976	0.043203
MPZL1	1667.58	0.21797	0.0677234	0.000370613	0.00513874
MTMR4	1080.41	0.217931	0.0706863	0.000599019	0.00754471
PRSS23	3638.94	0.217732	0.0606958	9.80573e-05	0.00170731
EEPD1	228.536	0.21769	0.134847	0.0232436	0.115769
WDR4	89.7958	0.217621	0.194691	0.0411798	0.170455
NAT1	104.728	0.217478	0.190263	0.0391091	0.165155
CDADC1	79.4249	0.217439	0.197493	0.0412023	0.170455
RAN	4108.69	0.217164	0.0745178	0.00111891	0.0122723
MAPRE1P1	104.883	0.217119	0.171458	0.0360559	0.155911
ALAD	243.868	0.216923	0.123873	0.0197004	0.103102
RTL8A	1122.61	0.216786	0.0733029	0.000950568	0.0108035
KLF16	377.588	0.216781	0.149728	0.0304657	0.139145
SSBP3	101.528	0.216752	0.185802	0.0388637	0.164359
QPCTL	122.713	0.216727	0.168554	0.0358881	0.155512
TRAPPC4	301.879	0.216576	0.108997	0.0118435	0.0720695
SLC19A1	133.939	0.216554	0.158597	0.033855	0.149532
KIAA0232	1097.24	0.216171	0.102964	0.0090843	0.0600379
PGAP6	923.071	0.216155	0.113526	0.0149781	0.0851592
CHUK	1552.05	0.21601	0.104306	0.00980565	0.0634116
NUP50-DT	222.332	0.215915	0.124372	0.0191459	0.101225
GNA12	1051.28	0.215902	0.0702611	0.000636917	0.00789799
ABCD1	542.407	0.21583	0.154007	0.0332264	0.147794
GEMIN5	708.706	0.215774	0.0841775	0.00289486	0.025777
PPM1B	906.545	0.215731	0.104177	0.00999173	0.0643555
NCL	12317	0.215577	0.110467	0.0132622	0.0784212
TOMM22	860.178	0.215514	0.0789615	0.00192256	0.0188875
NUP155	1235.34	0.21543	0.101239	0.00858224	0.0576436
NDC1	1203.9	0.215155	0.133223	0.023855	0.117826
ASB6	178.205	0.215049	0.144295	0.0289211	0.134357
CKS1B	846.107	0.215037	0.0728281	0.000945709	0.0107653
SUN2	868.177	0.214982	0.106443	0.0117137	0.0714666
RPAP3	835.061	0.214885	0.0810989	0.00236026	0.0221797
NES	52.9647	0.214881	0.250368	0.0413984	0.170971
UTP3	669.72	0.214822	0.0945828	0.00627029	0.0458487
HMGA1	8451.02	0.214798	0.140818	0.0286044	0.133444
ABCF1	1394.67	0.214731	0.142283	0.0290848	0.134857
IPO4	51.7508	0.214657	0.231661	0.0428269	0.175028
ELOVL6	1897.86	0.214644	0.0701105	0.000665663	0.00814943
CXCL16	977.963	0.214398	0.0823235	0.00265326	0.0242234
RFC3	1508.43	0.214363	0.124417	0.0193502	0.101934
ZBED5-AS1	123.343	0.214081	0.178536	0.0393455	0.165668
M6PR	1153.8	0.213984	0.0735121	0.00109187	0.0120674
GPR155	18.9533	0.213877	0.45072	0.00975544	0.0632681
PEX14	152.252	0.213828	0.150177	0.0320972	0.144282
TOMM34	1035.45	0.213796	0.0779714	0.00181841	0.0181388
NUP50	2380.39	0.213694	0.0850294	0.00334506	0.0286543
RBBP7	1835.95	0.213658	0.0827785	0.00284877	0.0255082
POLR3F	520.759	0.213514	0.103975	0.0106003	0.0669899
MON1A	64.3207	0.213513	0.224451	0.0433383	0.176459
CISD1	732.773	0.21344	0.110022	0.0136506	0.0798671
MFN1	1413.46	0.213281	0.086962	0.00404737	0.033099
ACTG1P23	550.542	0.21307	0.0984614	0.0075919	0.0527341
ENTPD7	267.718	0.21304	0.123483	0.0201958	0.104704
AP1G1	1814.61	0.212874	0.100002	0.00900994	0.0597379
HNRNPR	1986.31	0.212617	0.0760451	0.00156353	0.0159271
BLVRA	515.659	0.212616	0.112766	0.0155503	0.087234
HLA-J	843.408	0.212567	0.183446	0.0436333	0.177359
ATP5PF	689.461	0.212547	0.0893888	0.00497822	0.0385698
DTX2P1	52.5103	0.212391	0.246688	0.0409666	0.169869
HECTD3	488.177	0.212225	0.0973437	0.00822831	0.0557594
FHIP2A	791.25	0.211948	0.128227	0.0240118	0.118289
PRPS2	1150.59	0.211919	0.123884	0.0209355	0.107346
VOPP1	757.347	0.211897	0.0818223	0.0028166	0.0252828
GPX4	1551.93	0.211888	0.102862	0.0109266	0.0684225
NOL7	1273.76	0.211861	0.0695421	0.000736022	0.00882828
DPM1	1166.07	0.211694	0.0860965	0.00416151	0.033862
RRP1B	789.84	0.211583	0.0768698	0.00182392	0.0181813
EPS8L3	324.23	0.211399	0.15205	0.0348215	0.152538
PSMD3	11764.5	0.211343	0.09249	0.0074194	0.0518353
CPSF3	1261.52	0.211311	0.0827018	0.00313102	0.0274218
ABHD6	72.7781	0.211267	0.230441	0.0447488	0.180622
TCP11L1	169.693	0.211243	0.146034	0.0319982	0.143941
SPATA2	364.406	0.211181	0.10938	0.0141807	0.0819394
UBASH3B	1283.51	0.211152	0.0932615	0.00671447	0.0480737
DTYMK	499.497	0.211077	0.104048	0.0117032	0.0714666
DIABLO	152.387	0.21106	0.141904	0.0302911	0.138868
AURKB	395.748	0.210899	0.11649	0.0183196	0.0985924
SEC11C	266.223	0.210759	0.112983	0.016184	0.0899848
LIG3	600.773	0.210687	0.0892542	0.00524628	0.040151
WNK1	2994.77	0.210636	0.0601021	0.000148428	0.00242628
OIP5	129.396	0.210626	0.195307	0.0450928	0.181655
GPN1	770.077	0.210554	0.0836398	0.00356035	0.0299547
UBE2Q2P2	39.4966	0.210416	0.260752	0.0410333	0.170047
SELENOI	2730.37	0.210182	0.14572	0.031314	0.141777
CCT5	5128.87	0.210068	0.0647188	0.000389083	0.00531317
RAD18	589.346	0.210024	0.0862521	0.00438307	0.0351202
RALA	1885.15	0.210023	0.08881	0.00519176	0.0398394
OTUB1	1082.77	0.209937	0.0872821	0.00484701	0.0378991
STK32C	320.894	0.209718	0.176722	0.0438918	0.178068
NFKBIE	217.229	0.209565	0.136457	0.0285638	0.133427
SRM	643.479	0.209369	0.0988008	0.0105149	0.0666253
NAA50	2660.29	0.209334	0.0970743	0.00856385	0.0576004
POC5	308.833	0.209144	0.118699	0.0204724	0.105686
NANP	419.489	0.208867	0.130043	0.025088	0.122338
AK7	90.9746	0.208804	0.182487	0.0449818	0.181359
PRELID1	891.323	0.208782	0.0877461	0.00535634	0.0407692
RALGPS2	2367.86	0.208734	0.121611	0.0213422	0.108738
RAB5IF	519.207	0.208669	0.0999396	0.0104634	0.0664445
AP2S1	367.226	0.208649	0.112577	0.0165801	0.0916923
PRCC	695.76	0.208633	0.0911917	0.00662939	0.0476256
GTF2H2C	194.77	0.208603	0.127855	0.0251474	0.122586
CHMP2B	2296.4	0.208552	0.106129	0.0140881	0.0815674
MDC1	1029.6	0.208507	0.0864741	0.00464784	0.0368407
PTOV1	565.139	0.208462	0.111854	0.017529	0.0955128
TMEM126A	306.594	0.208277	0.120448	0.021569	0.109545
USP14	1780.26	0.208262	0.0984171	0.00962398	0.0626579
PCCA	91.6295	0.208251	0.184159	0.0443291	0.17943
RPUSD1	312.7	0.208237	0.138617	0.0308582	0.140241
PRPS1	408.58	0.2082	0.102281	0.0114959	0.0706692
EXOC2	917.137	0.208166	0.0909624	0.0065023	0.0469741
TECPR1	212.111	0.208102	0.164057	0.0395043	0.165998
RFK	793.413	0.208084	0.144743	0.0330678	0.147179
GLIS3	790.658	0.207944	0.0855039	0.00451222	0.0359632
SNRPCP2	32.512	0.207932	0.317661	0.0300917	0.138326
UBAC1	596.353	0.207924	0.108815	0.0157281	0.087856
BRI3BP	1218.49	0.207889	0.0906251	0.00654366	0.047185
HROB	114.165	0.207867	0.160115	0.0393683	0.165668
NDE1	770.42	0.207847	0.104658	0.0129913	0.077079
COPS7B	446.513	0.207457	0.0926212	0.00728277	0.0512029
ATG3	961.225	0.207431	0.0721973	0.00132289	0.0140195
PA2G4P1	88.9347	0.207295	0.170908	0.0421311	0.173155
RRP36	547.712	0.207208	0.101717	0.0115278	0.0707152
ORMDL3	2105.45	0.207006	0.080689	0.00322078	0.0279212
SSH2	1476.09	0.20666	0.068238	0.00087742	0.010148
LMAN2L	224.827	0.206601	0.126369	0.0248791	0.121525
ILRUN	1336.25	0.206388	0.0823712	0.00347651	0.0294311
EXOC6	811.824	0.206345	0.103828	0.0128752	0.0766592
COPS8P2	45.9667	0.206289	0.236275	0.0450318	0.181477
PON2	2074.12	0.206235	0.103265	0.0128443	0.0766094
LIN54	809.825	0.206181	0.100322	0.0119166	0.0724839
SDC1	1859.45	0.206177	0.0996659	0.0113796	0.0702534
FAM32A	880.411	0.20617	0.132563	0.0293135	0.135556
HDGFL2	281.578	0.206109	0.197858	0.0481866	0.189207
PHB1	999.975	0.206067	0.0840246	0.00449705	0.0358621
WDR20	451.851	0.205907	0.115858	0.020218	0.104747
ANKS1A	882.977	0.205764	0.0998859	0.0112525	0.0697638
SPAG1	562.762	0.205374	0.13506	0.030705	0.139815
HCCS	549.357	0.20526	0.0981394	0.0102842	0.0655952
FZD4	180.576	0.205228	0.155208	0.0397437	0.16652
LSM3P5	26.0426	0.205211	0.339867	0.0248025	0.121332
DEDD2	255.62	0.205176	0.173333	0.044572	0.180205
SEC61A2	76.076	0.20517	0.217917	0.0470902	0.1865
AP1AR	1057.51	0.205155	0.0897644	0.00688802	0.0489372
HMCES	735.161	0.205117	0.0818988	0.00373577	0.0310254
SH3RF2	408.877	0.204976	0.103999	0.0139958	0.0812939
CA2	234.828	0.204971	0.136238	0.0311796	0.141479
FBXO30	607.392	0.204868	0.141958	0.0343367	0.15101
TMEM120A	250.443	0.204809	0.129155	0.0276265	0.130441
SPR	282.251	0.204777	0.111752	0.0184653	0.0990278
RASSF3	1242.58	0.204761	0.0967054	0.0100336	0.0645386
ANXA5	1955.53	0.204751	0.0782956	0.0027302	0.0247535
GNA11	906.021	0.204608	0.134577	0.0314642	0.142226
IFT122	212.516	0.204606	0.130192	0.0280992	0.131983
PPP2R3C	307.667	0.204527	0.121426	0.02338	0.116368
ANAPC5	1226.18	0.204391	0.0727718	0.00158933	0.0161324
LNCAROD	1327.12	0.204365	0.0781609	0.00285935	0.025587
XPA	342.325	0.203605	0.104831	0.0147747	0.084192
TSPAN17	411.226	0.20355	0.123966	0.0260959	0.125808
QPRT	88.0471	0.2034	0.202983	0.0491458	0.191411
SORD	411.078	0.203246	0.100023	0.0125245	0.0753726
PSMC6	1231.54	0.203173	0.0847067	0.0051558	0.0396055
MAST3	57.9819	0.203159	0.210506	0.0495408	0.192586
UTP20	997.411	0.203117	0.0851989	0.00527187	0.0402614
PIK3C2B	703.62	0.202967	0.0802232	0.00365555	0.0305004
BIRC3	2953.53	0.202836	0.125725	0.0263644	0.126637
BTBD1	1190.74	0.202724	0.137608	0.0335934	0.148967
RIN3	330.402	0.202619	0.125248	0.026522	0.126993
KLF13	400.449	0.202568	0.110581	0.0184396	0.0990168
MRPL15	791.701	0.202311	0.0922752	0.00857219	0.0576297
GLRX3	1731.01	0.202275	0.109655	0.018307	0.0985924
TMX2	1361.39	0.20219	0.0977228	0.0113752	0.0702534
CMC2	468.184	0.202008	0.115038	0.0211172	0.108087
SLC45A4	751.719	0.201975	0.0930174	0.00926171	0.0609629
TXNDC17	361.042	0.201762	0.100021	0.0129925	0.077079
CCDC150	83.0594	0.2016	0.17581	0.0481059	0.189147
OVOL1	480.591	0.201528	0.101547	0.013733	0.0801543
TUBB6	623.465	0.201448	0.1212	0.0260435	0.125677
FAM107B	3648.73	0.201359	0.0817161	0.00429084	0.0345878
RAP1GAP	338.786	0.201339	0.163002	0.0453408	0.182399
COG2	707.558	0.201323	0.0885544	0.00708794	0.0500525
DNAJB1	3134.17	0.201296	0.0746926	0.00239342	0.0224329
RPL36AP45	222.285	0.201255	0.135792	0.033835	0.149532
PCBD1	1424.08	0.200896	0.0712518	0.00165067	0.0166876
RAB11FIP5	649.352	0.200877	0.101706	0.0147328	0.0840382
SLC25A5P3	198.367	0.200869	0.132052	0.0323247	0.145107
GOLGA5	1297.1	0.200787	0.0741338	0.00222354	0.0212242
R3HDM1	1245.84	0.200691	0.0696387	0.0013357	0.0141345
SMCO4	98.239	0.20044	0.173912	0.0479667	0.188763
XPO4	1158.92	0.200338	0.117428	0.0238618	0.117826
CBX7	134.58	0.200142	0.176564	0.0494965	0.192466
TXNDC9	839.947	0.200111	0.118151	0.0245693	0.1205
DAZAP2	2560.74	0.200077	0.0901952	0.00788657	0.054207
EMC2	1356.18	0.200009	0.0757624	0.00270538	0.0245749
GMPS	2922.97	0.199978	0.0831565	0.00524528	0.040151
INAFM2	67.7302	0.19985	0.217678	0.0504754	0.195011
GUCD1	1058	0.199827	0.105876	0.0172946	0.094521
SGK3	91.9012	0.199781	0.212194	0.0490122	0.191277
DDX60	3664.39	0.199547	0.0965958	0.0117172	0.0714666
CWF19L1	538.088	0.199301	0.108711	0.0186236	0.0994397
RUFY3	360.61	0.199298	0.100424	0.0141406	0.0818059
UQCRQ	1212.37	0.199288	0.0832704	0.00552404	0.0417893
ZNF628	70.9494	0.199172	0.208335	0.0522593	0.199379
IK	1524.97	0.199107	0.129572	0.0326091	0.145841
RRAS2P1	212.763	0.199098	0.13372	0.0341734	0.150522
TMEM9B	806.24	0.199073	0.0983431	0.0127155	0.0760929
VPS26B	395.752	0.199024	0.118982	0.0259868	0.12561
BAMBI	166.732	0.198727	0.139052	0.0373504	0.159691
CASP3	687.924	0.198605	0.129006	0.0317871	0.14329
MT2A	3840.02	0.198506	0.0577805	0.000218002	0.00334038
GAS6	742.816	0.198505	0.13752	0.0377936	0.161013
PFN2	525.633	0.198461	0.117233	0.02495	0.121829
RFC5	764.989	0.198413	0.0918496	0.00938199	0.0615408
TAF5L	717.236	0.198403	0.0841452	0.00596298	0.0442517
RRM1	2703.5	0.198376	0.0596406	0.000317891	0.00453805
GMPPA	438.757	0.198372	0.114143	0.0235973	0.116885
NUP98	3621.88	0.198303	0.060494	0.000388916	0.00531317
WDR12	685.689	0.19826	0.0818788	0.00492884	0.0384122
CDC23	674.927	0.198189	0.101834	0.0158367	0.0883942
SKA3	629.534	0.198184	0.0942037	0.0109638	0.068596
PDE12	501.366	0.197941	0.134	0.0352064	0.153525
THUMPD1	2018.33	0.197924	0.085778	0.00669476	0.0479564
ATG16L1	896.322	0.197488	0.0748717	0.00287564	0.0256533
RWDD4	438.958	0.197253	0.117033	0.0252434	0.122971
ZNRF3	428.418	0.197071	0.0977084	0.0134342	0.0791141
SLC25A22	356.668	0.197049	0.119725	0.0273844	0.129766
ZFP91	2681.48	0.197035	0.0995429	0.0155947	0.0874488
GLCCI1	352.844	0.197006	0.126267	0.0307063	0.139815
TMEM104	200.998	0.196924	0.143916	0.0415086	0.171181
LONRF2	603.21	0.196712	0.0883542	0.00817894	0.0555282
PGM3	1520.02	0.196661	0.108608	0.0200369	0.104221
ATG4B	496.369	0.196549	0.134024	0.0370671	0.158997
C14orf119	644.009	0.19647	0.12367	0.030477	0.139145
BZW2	1872.23	0.196365	0.0650808	0.000911467	0.0104663
COX10	210.246	0.196076	0.124988	0.0309308	0.140483
AFF1	1652.52	0.195969	0.0684552	0.00148976	0.0153968
RNF31	158.087	0.195886	0.147299	0.0433676	0.176528
MRPS23	796.313	0.195663	0.0950231	0.0129432	0.0769314
MYO1B	6008.9	0.195643	0.0747383	0.00305809	0.0268563
PTGES3P1	910.197	0.195403	0.105085	0.0189984	0.10058
DNER	24.6007	0.195261	0.347409	0.0197679	0.103309
PSMC3	1228.54	0.195146	0.162314	0.0513519	0.196869
STOM	1059.95	0.195073	0.108853	0.0209346	0.107346
ZGRF1	248.898	0.195001	0.122837	0.0304376	0.139118
RAB21	1418.94	0.194772	0.114711	0.0256827	0.124523
SLF1	255.141	0.194615	0.130137	0.0339697	0.149892
SLC25A16	363.137	0.194607	0.139042	0.040074	0.167515
RAD51AP1P1	12.5915	0.19456	0.378592	0.0115372	NA
KIAA0040	1113.47	0.194542	0.0708826	0.00212531	0.0205195
PPP1R2P6	103.653	0.194499	0.169347	0.0516252	0.197566
STK38L	619.461	0.194471	0.10459	0.0192061	0.101407
ANXA2P3	86.0239	0.194462	0.188777	0.0546879	0.206044
PCYT2	576.069	0.19417	0.121606	0.0313325	0.141817
ADCY9	563.403	0.193957	0.122773	0.0319197	0.143724
PEX1	1767.49	0.193908	0.0908975	0.011	0.068733
CRELD2	327.983	0.193778	0.1347	0.0423659	0.173724
SLC25A28	275.315	0.193614	0.112716	0.0247587	0.121224
CDR2	444.816	0.193579	0.11169	0.0242423	0.119261
SCYL2	2226.36	0.19357	0.119741	0.0303059	0.138868
SPIRE1	1382.18	0.193487	0.0826247	0.00623682	0.0456966
SLAIN2	1436.95	0.193476	0.0828204	0.00659221	0.0474101
RPL22L1	1373.49	0.193423	0.135325	0.0392832	0.165668
RAMP1	250.1	0.193407	0.131637	0.0378913	0.161286
EEA1	1408.09	0.193155	0.0918717	0.0112691	0.0698105
CADPS2	314.845	0.193103	0.133314	0.0377168	0.160733
FAM126A	926.119	0.193052	0.0930624	0.0122081	0.0739866
DHX9	3419.85	0.192939	0.0775941	0.00459233	0.0364809
ADNP2	513.719	0.192828	0.103436	0.0189195	0.100288
VAMP8	688.011	0.192782	0.0986329	0.0155403	0.087234
CDC27	2219.92	0.192698	0.10938	0.0224802	0.113019
PARP1	1296.41	0.192538	0.0891618	0.0102012	0.0652679
PLPP3	96.184	0.192529	0.175647	0.0546206	0.205901
TSEN34	389.01	0.192478	0.102128	0.018635	0.0994397
NEK2P4	42.7204	0.192388	0.232576	0.0510514	0.196082
MFSD5	201.68	0.192284	0.138003	0.0413061	0.170785
NANS	503.082	0.192042	0.130145	0.038451	0.163092
CCT4	3890.86	0.192033	0.0776478	0.00502073	0.0387743
PDSS1	169.519	0.192021	0.13349	0.0391209	0.165157
ZSWIM6	473.1	0.191869	0.102092	0.0188712	0.100214
CEP85	383.742	0.191846	0.102788	0.0194694	0.102189
UBE2M	472.443	0.191678	0.10063	0.0180104	0.0974005
YWHAQP4	143.626	0.19167	0.144345	0.0456588	0.18314
XRCC1	293.652	0.191661	0.133195	0.0401209	0.167614
MIEF1	817.947	0.191645	0.0791051	0.00526264	0.0402335
SLC66A2	110.543	0.191602	0.179382	0.0561441	0.209756
EMC4	1089.86	0.191575	0.0774777	0.00473849	0.0372524
PPIP5K2	854.982	0.19137	0.134827	0.0403605	0.168371
BACE2	1181.6	0.191094	0.070108	0.00221156	0.0211682
TATDN2	122.267	0.191093	0.148314	0.0477256	0.188195
BTN3A3	320.767	0.191068	0.132479	0.0386402	0.163606
HSP90B2P	1180.65	0.191068	0.0748009	0.00402948	0.0329901
SLC2A12	418.297	0.190836	0.115389	0.0272264	0.129314
RBM47	2906.62	0.190727	0.0688541	0.00206449	0.0200261
FBXO45	747.902	0.190631	0.116843	0.0293742	0.135719
KCTD21	236.754	0.190613	0.118716	0.031628	0.142662
MYBL2	1165.25	0.19053	0.130558	0.0399805	0.167172
DGKQ	194.329	0.190443	0.182497	0.0579316	0.213965
PREB	383.942	0.190437	0.116863	0.030436	0.139118
CIAO1	1012.91	0.190421	0.0714732	0.00284185	0.025462
RUNDC1	358.077	0.190405	0.125482	0.0351286	0.153372
BAX	336.189	0.190225	0.125401	0.0363402	0.156642
MGST1	3098.46	0.190137	0.11687	0.02932	0.135556
CBX1	656.255	0.190106	0.0796615	0.00597869	0.0443455
GATA4	170.028	0.189899	0.156188	0.0517099	0.197717
GTF2H2B	161.856	0.189819	0.141429	0.0472612	0.186946
NECTIN2	687.882	0.189672	0.102097	0.0200651	0.104292
LBHD1	517.017	0.189625	0.0903938	0.0126142	0.0757281
PAK4	417.81	0.18961	0.152935	0.0513431	0.196869
MOSPD1	1426.17	0.189584	0.143515	0.0456051	0.183105
SLC35B4	245.585	0.189355	0.121972	0.0334083	0.14842
PHKB	2637.56	0.189251	0.0789141	0.00605452	0.044747
MAFK	751.372	0.188773	0.111731	0.0283397	0.132595
LTV1	862.778	0.188731	0.0981905	0.017793	0.0964415
ANAPC7	699.341	0.188701	0.0873588	0.0104409	0.0663604
CMAS	822.713	0.188549	0.097872	0.0171222	0.0937207
HIPK1	1826.11	0.188512	0.105893	0.0229768	0.114797
PDHX	581.37	0.188478	0.0946617	0.0156244	0.0875258
MIR4435-2HG	508.459	0.18846	0.116098	0.0315041	0.142281
KIFAP3	319.209	0.188397	0.132417	0.0419086	0.172388
FAM204A	855.035	0.188321	0.0826897	0.00783381	0.0539214
SESTD1	566.86	0.188119	0.10093	0.020123	0.104518
PIK3CB	1652.1	0.18808	0.105125	0.0229727	0.114797
SLC5A6	312.006	0.188071	0.108849	0.0260184	0.125677
ACP1	2431.49	0.188043	0.0686279	0.00235497	0.0221733
UBE2L4	77.9081	0.18801	0.206672	0.0573432	0.212392
CRNKL1	1718.03	0.187939	0.0789371	0.0063043	0.0460042
RAB8A	1479.52	0.187879	0.108948	0.0269355	0.12844
HK1	1377.06	0.187852	0.0939676	0.0155452	0.087234
RPP38	345.858	0.187845	0.111008	0.0282155	0.13226
FAM8A1	764.032	0.187796	0.144174	0.0486053	0.190117
ATAT1	83.6814	0.187571	0.181488	0.0602061	0.218951
ROCK2	2655.09	0.187534	0.0677701	0.00206911	0.0200574
GNL2	991.646	0.187254	0.0966602	0.0175609	0.0956505
TFIP11	474.978	0.187219	0.134815	0.0447255	0.180578
GFUS	1066.38	0.187129	0.117376	0.0339696	0.149892
DYNC2I2	630.379	0.187071	0.109183	0.0275738	0.130278
NFE2L3	2650.92	0.187063	0.0843538	0.00942784	0.0617429
CCT6P2	162.335	0.186993	0.136367	0.0460299	0.183941
MYBL1	243.75	0.186861	0.128039	0.0398599	0.166861
TXLNG	701.594	0.186844	0.0822094	0.00836098	0.0565257
PPP1R7	1198.86	0.186581	0.108245	0.0275586	0.130249
ST6GALNAC4	272.372	0.18652	0.147891	0.0517378	0.197771
TSR3	437.917	0.186362	0.170335	0.0605526	0.219919
C2CD2	358.861	0.186194	0.10511	0.0244928	0.120248
SENP5	438.045	0.186008	0.111188	0.028649	0.133523
CENPB	1022.28	0.185969	0.135447	0.0473867	0.187186
ELOCP2	117.483	0.185939	0.185721	0.0590684	0.216669
TSEN2	154.114	0.185875	0.142436	0.0496206	0.192844
ACTG1P14	138.789	0.1857	0.150212	0.0540976	0.204356
ARHGEF26	76.7557	0.185689	0.178781	0.0596319	0.217713
COX8A	1339.43	0.185481	0.0849638	0.0101675	0.0651593
ZNF275	554.688	0.185454	0.113131	0.030482	0.139145
SMPD2	178.65	0.185123	0.157796	0.0583376	0.214811
FAF1	822.718	0.185114	0.0847188	0.0104547	0.0664186
CENPJ	479.167	0.185063	0.0950822	0.0176045	0.0957794
TXNDC12	852.663	0.184995	0.110052	0.0294984	0.136119
MPP3	110.429	0.184994	0.170502	0.0580101	0.214093
INTS1	880.003	0.184994	0.129213	0.0434404	0.176725
GRWD1	264.587	0.184851	0.13629	0.0477717	0.188244
WNT9A	308.941	0.184628	0.132176	0.0461265	0.184225
NOL11	1542.4	0.184626	0.102838	0.0238257	0.117734
MICOS13	206.486	0.184579	0.129182	0.0427804	0.174949
TSN	1412.87	0.184558	0.100326	0.0215837	0.109581
NCOA1	632.955	0.18455	0.0864109	0.0114797	0.07066
FAM98A	770.474	0.184543	0.100119	0.0208243	0.106929
EMSY	714.318	0.184371	0.0832853	0.00953432	0.0622426
RFC2	547.382	0.184261	0.0947289	0.0180497	0.0975472
RDH14	229.599	0.184209	0.121421	0.0379426	0.16141
NOP14	1123.2	0.184157	0.151932	0.0592387	0.216747
DHDDS	328.95	0.184107	0.118198	0.0363326	0.156642
HOOK3	2677.84	0.184061	0.0955892	0.0184882	0.0990932
RNF8	368.546	0.183926	0.104495	0.0245668	0.1205
AAMP	741.884	0.183908	0.111987	0.0324008	0.14532
MAFG	1051.48	0.183805	0.0852238	0.0112039	0.0695859
SOX21-AS1	38.4046	0.183727	0.245386	0.0485774	0.190075
BRMS1	482.328	0.183598	0.169614	0.0624574	0.223786
ATP5PBP3	58.4337	0.183508	0.209642	0.0585527	0.21538
PXK	208.994	0.183482	0.124033	0.0411593	0.170423
POLE2	192.785	0.183394	0.124366	0.0408758	0.169677
SEMA3C	4565.78	0.183327	0.104298	0.0253812	0.123434
ZWINT	936.911	0.183282	0.0751232	0.00561932	0.0422884
PSMD6	835.891	0.183237	0.0833466	0.010193	0.0652503
RP2	822.499	0.183228	0.125786	0.0417217	0.171815
CDC14A	201.063	0.183223	0.130982	0.0463654	0.184799
TXNP4	190.424	0.183028	0.170188	0.0606191	0.220032
STAM	1313.67	0.182992	0.0756812	0.00582862	0.0434558
CEP152	473.605	0.182943	0.0889352	0.0143375	0.0824163
TBRG4	714.178	0.182846	0.0949527	0.0186355	0.0994397
MRPS12	217.404	0.182725	0.134193	0.048656	0.190171
CYLD	1131.71	0.182458	0.102169	0.0247458	0.121202
SPCS1	1035.54	0.182388	0.104415	0.0266375	0.127394
TBC1D31	496.87	0.182382	0.087458	0.013499	0.0792693
SQSTM1	7074.44	0.182319	0.0896555	0.0154071	0.0866662
TNPO1P1	88.041	0.182258	0.174787	0.0622239	0.223418
MCM8	989.47	0.181984	0.0708813	0.00403647	0.0330286
DOCK4	727.509	0.181835	0.0829688	0.0103306	0.0658332
EXOC6B	1140.77	0.181647	0.0883672	0.0141991	0.0819471
LOC100288175	67.1994	0.181628	0.200891	0.0623871	0.223725
JMJD8	388.75	0.181547	0.128151	0.0455612	0.183041
MFSD2B	281.051	0.181506	0.14599	0.0569443	0.211502
PSD4	714.23	0.181159	0.0956969	0.0206121	0.106104
OTULIN	511.545	0.181131	0.10671	0.0290088	0.134634
GLS	2240.75	0.181018	0.13015	0.0465519	0.18536
UBE2L6	422.36	0.180928	0.0964337	0.0202257	0.10475
ELP1	1048.27	0.180845	0.0865314	0.0132719	0.0784464
GOLGA7	695.956	0.180767	0.101828	0.025355	0.12339
MORC4	611.562	0.180745	0.0866611	0.0134496	0.0791405
GMNN	514.164	0.180692	0.0854536	0.0126138	0.0757281
CHCHD7	548.425	0.180676	0.0941822	0.0199968	0.104205
VPS29	1032.28	0.180395	0.0970432	0.0223644	0.112673
NLN	1323.48	0.180356	0.0731028	0.00535813	0.0407692
ARID5B	136.289	0.180353	0.14423	0.0563208	0.21016
IPO13	129.574	0.180281	0.16276	0.0624699	0.223786
PLA2G12A	721.121	0.180144	0.104795	0.0288704	0.134208
CEMIP2	1979.57	0.180143	0.0786957	0.00800417	0.0545993
SSU72	1273.92	0.180025	0.0845946	0.0126302	0.0757392
CPNE3	2833.85	0.179897	0.114711	0.0405635	0.168841
KIF1B	1198.26	0.179699	0.0750039	0.00627613	0.0458682
RAB8B	209.349	0.179694	0.15787	0.0614045	0.221246
SLC2A4RG	861.364	0.179666	0.147615	0.0612161	0.22095
DPH3	425.681	0.179559	0.141501	0.054576	0.205786
PPP2R3B	82.7809	0.179556	0.208535	0.0635783	0.226286
PTGES3	4791.07	0.179492	0.10928	0.0328646	0.146591
FUNDC2P1	94.3956	0.17945	0.172124	0.0656381	0.23136
PEX19	576.962	0.179434	0.113734	0.0369124	0.158522
ELOA	1016.6	0.179289	0.0807405	0.0100534	0.0645797
PI4K2B	1096.76	0.179205	0.148672	0.0583212	0.214811
GRPEL1	685.347	0.179173	0.0843597	0.0126651	0.0758539
ELAC2	527.854	0.179168	0.103129	0.0284853	0.133146
NBL1	141.195	0.179008	0.146461	0.0589902	0.216514
KHDC1	53.2502	0.178897	0.214317	0.0592397	0.216747
COPB2	4987.83	0.178828	0.0548034	0.000472186	0.00625852
SAMD4B	1147.17	0.178759	0.0913863	0.0184691	0.0990278
CCT6A	6057.73	0.178724	0.0606716	0.00139746	0.0146698
ST13P13	67.1763	0.178522	0.208748	0.0658449	0.231693
GSK3A	449.944	0.178498	0.100562	0.0262785	0.126355
FTSJ3	561.146	0.17845	0.12572	0.0472511	0.186946
VDAC1	2655.98	0.178427	0.0601614	0.00123901	0.0133137
SELENOTP1	227.903	0.178253	0.144123	0.0576028	0.21308
POMZP3	210.529	0.178246	0.119516	0.0422044	0.173192
COX7B	1675.66	0.178216	0.0789393	0.00910539	0.0601497
NTAN1	699.949	0.178101	0.092837	0.0196244	0.102779
MAD2L2	148.259	0.177816	0.165949	0.0671556	0.23476
SMPD4	654.409	0.177809	0.116681	0.0415084	0.171181
SAA1	33.3748	0.177771	0.286495	0.0304271	0.139118
PIK3R3	192.252	0.17776	0.128883	0.0505918	0.195356
GPATCH11	375.361	0.177737	0.101087	0.0272627	0.129401
HIRA	175.222	0.177611	0.128948	0.0507487	0.195701
C6orf136	241.188	0.177588	0.115943	0.0399524	0.167103
CMPK1	1829.83	0.177523	0.122055	0.04566	0.18314
POLA2	519.585	0.17706	0.0987183	0.0260602	0.125677
ANKRD52	774.233	0.17691	0.0907026	0.0189678	0.100507
VPS16	279.595	0.17686	0.137285	0.0561396	0.209756
SSB	2479.73	0.176783	0.0596934	0.0013488	0.0142314
MCRS1	317.365	0.176777	0.120091	0.0437542	0.17775
TMEM131L	160.784	0.176751	0.142638	0.0592012	0.216723
MEX3D	281.563	0.176649	0.148789	0.0626887	0.223862
HPS3	1385.87	0.176635	0.096902	0.0246717	0.120954
RHOB	617.282	0.17662	0.0883794	0.0168622	0.0926841
HSP90AB3P	2190.42	0.176472	0.113137	0.0402707	0.168172
SH3BP5L	249.941	0.176462	0.151927	0.0626339	0.223862
GCNT4	40.4988	0.176402	0.269862	0.0362881	0.156609
SF3A1	1798.4	0.176355	0.0782154	0.00927803	0.0610109
CCT8	2844.64	0.176266	0.0651394	0.00282674	0.0253581
PPID	467.512	0.176126	0.100045	0.0275096	0.130103
PDPK2P	314.893	0.176032	0.102521	0.0298825	0.137465
PRR13P5	702.827	0.17602	0.100148	0.0286191	0.13347
CABLES2	323.777	0.17573	0.114453	0.0412556	0.170625
CCDC117	645.77	0.175631	0.122741	0.0469913	0.186273
BTBD3	557.874	0.175601	0.113296	0.0397774	0.166612
SPCS2	774.141	0.175583	0.110225	0.0370176	0.158832
DBF4B	180.416	0.175553	0.145229	0.0634548	0.22609
LYPD3	285.085	0.17555	0.126096	0.0517774	0.19787
GLE1	1009.82	0.175442	0.0830659	0.0136419	0.0798491
VPS45	371.011	0.17544	0.108415	0.0356424	0.154999
IQCK	240.763	0.175181	0.122591	0.047813	0.188355
HPF1	153.009	0.175177	0.152947	0.0647988	0.229529
ANAPC10	311.127	0.175028	0.10708	0.0347301	0.15223
NAXE	532.952	0.175005	0.0864749	0.0156722	0.0877471
CNOT6	1517.06	0.174967	0.11379	0.0408051	0.169589
PKMYT1	422.675	0.174853	0.123627	0.0499702	0.193776
SPICE1	279.923	0.174828	0.109005	0.0369025	0.158522
DCAF1	713.273	0.174738	0.0836364	0.0139159	0.081058
NUDT5	1150.13	0.174724	0.0902268	0.0199053	0.103836
MASTL	945.471	0.174589	0.0937451	0.0229445	0.114797
SUGP2	488.644	0.174498	0.0904344	0.019802	0.103446
EFCAB11	112.877	0.174407	0.159499	0.0678685	0.236222
MAP3K3	293.358	0.174329	0.117332	0.0446046	0.180205
SELENOT	1509.06	0.17428	0.143759	0.0625435	0.223786
SIX1	93.7392	0.174269	0.166068	0.0686637	0.237843
TMEM199	393.309	0.174266	0.124692	0.054	0.204148
TWSG1	730.675	0.174174	0.13708	0.0587736	0.215917
RASGRP3	249.544	0.174101	0.141188	0.0609691	0.220496
ZC3H12A	191.627	0.173996	0.156281	0.0668977	0.234256
CCT3	4424.22	0.173908	0.0636096	0.00336578	0.0287622
TIMM17A	725.674	0.173882	0.09626	0.0249848	0.121958
HASPIN	158.846	0.17386	0.139971	0.0609825	0.220496
TLNRD1	317.711	0.173855	0.11334	0.0417517	0.171861
NOM1	307.216	0.173722	0.114694	0.0429527	0.175383
HNMT	393.02	0.173604	0.0963236	0.0267156	0.127518
PUSL1	103.733	0.17349	0.195267	0.0705929	0.2422
ATP6V1F	660.157	0.173441	0.0921508	0.0227656	0.114216
KANSL1L	162.673	0.173433	0.169816	0.071462	0.243907
ATP6V0B	328.422	0.173425	0.104762	0.0345712	0.15181
TBC1D24	253.735	0.17331	0.124658	0.0510222	0.196074
ATP5ME	555.528	0.173254	0.0998708	0.0303051	0.138868
PAF1	709.215	0.173094	0.127596	0.055237	0.207412
HMGB1P10	225.119	0.173083	0.132667	0.0582732	0.214735
SMC3	3707.3	0.172897	0.0607186	0.00187058	0.0185312
SMCHD1	1846.35	0.172852	0.0884893	0.0195075	0.102278
DUS4L	1043.21	0.172798	0.107276	0.0381294	0.161918
ZNF320	109.332	0.172732	0.154479	0.0680507	0.236457
SH3BGRL3	1634.71	0.172709	0.0738966	0.00804213	0.0548324
PIGS	1213.18	0.17269	0.0698575	0.00553521	0.0418519
SNRNP48	525.888	0.172642	0.109419	0.0393656	0.165668
TIMM29	80.5429	0.172337	0.174824	0.0718338	0.244482
PRDX2	1203.99	0.172161	0.0686388	0.00548863	0.0415432
EFL1P1	31.3108	0.172088	0.243846	0.0491122	0.191332
MFSD1	893.467	0.171862	0.109799	0.0416212	0.171499
PIERCE1	52.3553	0.171698	0.196797	0.0705049	0.242071
TRMT12	235.442	0.171629	0.112678	0.0432089	0.176081
PIGX	404.973	0.171621	0.140318	0.0639926	0.227393
DAXX	618.851	0.171561	0.115419	0.0470222	0.186307
RINT1	1382.86	0.171387	0.115723	0.0466387	0.185465
EIF3C	3075.17	0.17134	0.103876	0.0360558	0.155911
SLC9A2	331.213	0.171238	0.113034	0.0443165	0.179429
TSSC4	93.9476	0.17115	0.193311	0.0730472	0.246835
C17orf75	309.658	0.171067	0.103732	0.0354115	0.15414
DDX5	7731.08	0.171023	0.0536564	0.000626784	0.00782566
URI1	1346.86	0.170981	0.0670642	0.00466197	0.0369122
DAD1	832.441	0.170947	0.0892956	0.0214352	0.109096
MRPL50P2	68.4304	0.170908	0.211791	0.0679626	0.236304
RAB27B	2507.88	0.170802	0.131571	0.0581192	0.214336
SLC25A17	395.082	0.170712	0.11421	0.0448183	0.180801
RASSF6	124.829	0.170666	0.157133	0.0726089	0.246245
NAPA	717.315	0.170578	0.101004	0.0340908	0.150249
TMEM106C	1105.3	0.170516	0.080681	0.0140323	0.0813851
PSMC1P5	59.9287	0.170467	0.1901	0.0724269	0.245843
COMMD8	232.782	0.170462	0.165919	0.0728735	0.246785
UMAD1	430.899	0.170393	0.12173	0.0521093	0.199023
PDZD8	4806.03	0.170232	0.0670982	0.00507216	0.0391297
POLR2C	1090.97	0.170223	0.0729284	0.00810746	0.0551996
RBM28	617.477	0.170222	0.0847407	0.01777	0.0963532
ACAP3	164.028	0.170172	0.156485	0.0716766	0.244267
ARHGAP5	4063.82	0.170154	0.112869	0.044232	0.179137
HNRNPA2B1	12768.3	0.170141	0.0578189	0.00143574	0.0149628
VPS18	157.153	0.17004	0.152	0.072015	0.244868
DAZAP2P1	57.7633	0.169934	0.218742	0.0618337	0.222293
YIPF1	253.558	0.169751	0.127274	0.0581206	0.214336
TTC38	256.018	0.169628	0.118785	0.0516293	0.197566
HGH1	228.975	0.169556	0.114485	0.0477332	0.188195
JAK1	4189.89	0.169497	0.0749548	0.0097599	0.0632681
XRCC5	6905.14	0.169446	0.052779	0.000610739	0.00765226
MCUR1	1430.96	0.169436	0.0757012	0.0103408	0.0658398
MAP4K3-DT	135.314	0.169428	0.146765	0.0682007	0.236921
CHORDC1P1	40.5774	0.16931	0.240093	0.0481566	0.18917
ACTL6A	1457.29	0.169085	0.0787784	0.0128691	0.0766592
XPO6	2752.64	0.168956	0.0590076	0.0019165	0.0188438
NUBP1	289.05	0.16895	0.123724	0.0568427	0.211243
PROSER3	135.547	0.168869	0.149979	0.0706894	0.242416
NMT1	1520.75	0.16861	0.0838221	0.018051	0.0975472
MRPL4	538.046	0.168571	0.149833	0.0736692	0.247923
CROT	280.284	0.168542	0.124674	0.0569841	0.211502
CASP7	661.744	0.1685	0.0867118	0.0208098	0.106929
AP3D1	2710.45	0.168322	0.119414	0.0548195	0.206327
EIF5B	3220.91	0.168273	0.0753039	0.0105016	0.0665701
COG1	473.035	0.168253	0.0968296	0.0308692	0.140247
EIF5A	2080.02	0.167959	0.0783068	0.0135779	0.079636
RPAP1	146.838	0.167899	0.155834	0.0768007	0.254369
ARHGAP17	784.506	0.167898	0.110191	0.0456532	0.18314
COA3	254.218	0.167832	0.12046	0.0548735	0.206423
MSH6	1448.3	0.167831	0.0658104	0.00472593	0.0371739
SCAMP3	651.454	0.167828	0.0916018	0.0263148	0.126441
NOLC1	4736.53	0.167703	0.0922531	0.0287772	0.133861
SRP54	1302.74	0.167575	0.0701503	0.0072952	0.0512403
METTL13	369.163	0.16749	0.100964	0.0362814	0.156609
SAR1A	2060.41	0.167489	0.0892435	0.0239324	0.118019
HAUS6	1105.89	0.167483	0.106538	0.0427291	0.174866
UBE2I	2891.68	0.167478	0.0757168	0.0114606	0.070633
HAUS2	694.44	0.167457	0.106905	0.0417568	0.171861
HSP90AA5P	50.4649	0.167374	0.206367	0.0672003	0.234859
SZRD1	920.211	0.167298	0.0960192	0.0312549	0.141687
MFN2	1294.57	0.167289	0.0799096	0.0151819	0.086003
TRAPPC14	245.448	0.167165	0.127947	0.0607909	0.220355
CUL3	2602.77	0.167158	0.0675575	0.0059404	0.0441296
WDR46	534.06	0.167126	0.15332	0.0755697	0.251446
MFHAS1	892.308	0.167009	0.0823904	0.0175907	0.0957407
TPM3P8	170.146	0.166862	0.187162	0.0777623	0.256367
MRPL9	656.822	0.166819	0.0811791	0.0162999	0.0903883
MTRF1L	325.214	0.166627	0.127499	0.0615256	0.221519
PFAS	154.356	0.166548	0.127425	0.0626438	0.223862
OSTM1	620.58	0.16654	0.159141	0.0753792	0.25116
ARL1	1319.25	0.166524	0.097109	0.0351801	0.153457
MRPL57	376.199	0.166305	0.113327	0.0507672	0.19572
TMOD2	335.649	0.166176	0.109458	0.0467018	0.185551
KCNC4	97.297	0.166163	0.191318	0.0777326	0.256338
ATP1B1	3802.96	0.166103	0.0780219	0.01454	0.0833027
CENPH	489.827	0.166102	0.105614	0.0427012	0.174801
PSMD8	1440.63	0.166084	0.114324	0.0528856	0.201199
ZBTB8OS	275.862	0.166012	0.109332	0.0466321	0.185465
RNF181	779.177	0.166001	0.0874981	0.0237817	0.117637
HDAC10	87.6863	0.165956	0.169399	0.0795178	0.25944
SLC38A7	306.067	0.165795	0.125251	0.0623159	0.22355
COPS8	882.174	0.165697	0.111013	0.0486353	0.190141
TMEM167B	725.803	0.16568	0.133422	0.0664438	0.233175
DHX8	1190.27	0.165647	0.0979927	0.0356233	0.154969
AREL1	833.547	0.165615	0.0752756	0.0118128	0.0719436
SF3B4	1398.37	0.16552	0.0702527	0.00793724	0.0543899
ATP5MC1	195.456	0.165457	0.122177	0.0586978	0.215748
HCFC1R1	502.763	0.165443	0.117257	0.0552365	0.207412
PPIAP6	194.172	0.165443	0.151412	0.0767578	0.254286
POLRMT	290.666	0.165402	0.117154	0.0567289	0.210983
TCF19	484.471	0.165383	0.0869356	0.0239526	0.118038
NUP214	1019.02	0.165369	0.0819335	0.0181245	0.0979024
NUDT16L1	85.5213	0.165358	0.184128	0.0793534	0.25944
FHOD1	258.166	0.165319	0.129921	0.066292	0.232812
PNPT1	1065.83	0.165273	0.0866601	0.0225451	0.113267
ABCG1	33.3116	0.165202	0.261124	0.0362672	0.156609
NIPA2	1300.13	0.165142	0.105971	0.0441801	0.17904
VPS50	1340.91	0.165138	0.0993592	0.0365919	0.157427
TAF13	567.426	0.164993	0.149453	0.0743998	0.249335
ENAH	2246.78	0.164912	0.0758616	0.0126536	0.0758166
GFER	237.884	0.164881	0.125085	0.0625953	0.223862
BBS9	65.718	0.164747	0.212824	0.0660045	0.232085
ANKRD20A5P	47.8113	0.164637	0.221076	0.0608859	0.220496
HLA-F	1650.15	0.164564	0.147925	0.0776999	0.256338
TSPAN9	95.0445	0.164492	0.15872	0.0800013	0.260307
DHFRP1	461.768	0.164458	0.112846	0.0510661	0.196086
FCF1	672.995	0.164269	0.0858144	0.0230288	0.114977
XRCC6P5	117.099	0.164172	0.143733	0.0740582	0.248768
FN1	12890.7	0.163997	0.067012	0.00641216	0.0465559
RHEB	758.511	0.163994	0.0929671	0.0302069	0.138723
DCTN5	1093.84	0.163868	0.0890705	0.0264713	0.126981
PRKX	355.825	0.163857	0.0983797	0.0372182	0.159504
SNX18	343.884	0.163729	0.109941	0.0500922	0.19405
RPL36AL	1214.2	0.163628	0.108239	0.0497815	0.193314
PPP1R11	1312.26	0.163569	0.0728857	0.0107373	0.0674491
LRCH1	853.751	0.16354	0.0801921	0.0176672	0.0959402
PCID2	510.203	0.163525	0.102795	0.0429004	0.175243
PALS2	635.578	0.163485	0.116687	0.0570514	0.211528
CKS1BP2	22.4951	0.163411	0.256478	0.0380163	0.16158
ANAPC15	300.897	0.163258	0.1327	0.0717985	0.244477
CHERP	717.617	0.163237	0.0986293	0.0385527	0.163379
LRCH4	929.981	0.16315	0.114168	0.0559977	0.209559
CETN2	1579.19	0.163051	0.0733772	0.0116416	0.0712013
ACBD3	1861.38	0.163021	0.0799333	0.0178052	0.0964626
SMG1P2	330.248	0.163001	0.15358	0.0804359	0.2612
GPBP1	1865.94	0.162991	0.0878546	0.0261049	0.125809
AHCTF1P1	920.784	0.162942	0.0884668	0.026676	0.127455
RWDD4P2	114.702	0.162926	0.158048	0.0809403	0.262008
RARS1	1348.77	0.162909	0.0768034	0.014456	0.0829495
TAF3	365.203	0.162909	0.0980143	0.0381015	0.161847
ICMT	1270.28	0.162865	0.0785543	0.0162172	0.0901057
TTI2	154.889	0.162826	0.130608	0.0697672	0.240454
RAI14	1105.06	0.162808	0.0735954	0.0115856	0.070979
ALDH18A1	1803.35	0.162769	0.0733577	0.0110282	0.0688202
FZR1	390.498	0.162725	0.14944	0.0801582	0.260528
XPO5	1329.55	0.162607	0.0752309	0.0133292	0.0786885
GNB1L	50.5721	0.162546	0.213483	0.0674723	0.235334
RABL2B	218.353	0.16254	0.115465	0.0574003	0.21244
XRCC3	155.989	0.162533	0.135335	0.0724379	0.245843
ACYP1	93.3223	0.162465	0.163962	0.0827678	0.265852
DSTNP3	1514.04	0.162399	0.0709121	0.0108534	0.0681021
CALU	5980.25	0.162385	0.0629575	0.00474503	0.0372835
CD24P2	101.642	0.16218	0.16748	0.0842542	0.268559
SYT12	29.9352	0.16207	0.231307	0.0569933	0.211502
FAM185A	141.097	0.161934	0.136429	0.0754332	0.251223
GPR157	74.8216	0.161814	0.174118	0.0824813	0.26533
NOC3L	1187.27	0.161813	0.0847131	0.0228049	0.114334
PSME3	3103.8	0.161637	0.0752561	0.0145515	0.0833145
SDAD1P2	57.9055	0.161623	0.193317	0.0785781	0.257713
MELK	1544.89	0.16161	0.0817325	0.0204096	0.105475
IFT22	685.229	0.161595	0.0876261	0.0273703	0.129741
SOGA1	543.349	0.161587	0.104422	0.0471279	0.186573
SORD2P	354.577	0.161585	0.0986709	0.0396001	0.166159
GET3	530.691	0.161582	0.128822	0.0713828	0.243803
POLR2E	544.668	0.161557	0.115855	0.0596396	0.217713
MPDU1	238.725	0.161439	0.113781	0.0573684	0.212431
RAB9A	1010.54	0.161418	0.0952833	0.0363312	0.156642
GPR89A	321.698	0.161339	0.112763	0.0570417	0.211528
ADSL	808.145	0.161274	0.087548	0.0270315	0.128685
TMEM192	670.704	0.161254	0.0985249	0.0389422	0.16461
SRP68	1668.57	0.161215	0.0697858	0.0095711	0.0623784
PLA2G12AP1	34.6715	0.161203	0.224953	0.0599785	0.218421
LSM5	1196.52	0.161188	0.081595	0.020774	0.106785
UGT8	275.548	0.160992	0.142873	0.0794825	0.25944
TDP1	198.369	0.160987	0.130625	0.0735755	0.247839
RBL2	2792.53	0.160927	0.0938434	0.0357262	0.155183
MAP3K4	691.652	0.160815	0.095227	0.0385419	0.163379
PLCH1	150.539	0.160799	0.131471	0.0737003	0.24797
UACA	1406.48	0.160766	0.0669618	0.00785368	0.0540324
SPG21	862.313	0.160759	0.128986	0.0717161	0.244307
POLE4	286.11	0.160704	0.103925	0.0478673	0.188517
UTP4	1031.59	0.160608	0.0833457	0.0230491	0.114999
MPZL2	944.388	0.160596	0.126562	0.0712579	0.243645
C2CD2L	211.26	0.160485	0.142918	0.0797098	0.259748
[truncated: 36,116 more rows]
