# Supplementary material for: KCNQ potassium channels modulate Wnt activity in gastro-oesophageal adenocarcinomas
Source: Life Sci Alliance. 2023 Sep 25;6(12):e202302124. doi: 10.26508/lsa.202302124 (PMC10520261; doi:10.26508/lsa.202302124)
Supplement: Supplementary file 11 [file LSA-2023-02124_TableS11.xlsx]

## Sheet: Table S11
Gene	baseMean	log2FoldChange	lfcSE	pvalue	padj
ZP4	5.76054	7.27666	2.58362	9.08713e-08	7.51478e-07
DEFB103B	16.4112	7.14517	1.3168	1.56477e-11	2.13975e-10
LINC02621	13.8088	6.89675	1.30806	5.52196e-11	7.13243e-10
DNAAF8	3.92882	6.42075	2.59403	6.65401e-06	4.14657e-05
ZNF365	73.3139	5.25201	0.374717	5.41677e-45	6.31053e-43
PSG7	2.19655	5.21292	2.72099	0.000470185	0.00201905
IL36B	17.5845	4.8338	0.646852	2.24084e-14	4.11914e-13
KRT33B	36.6999	4.74258	0.452972	5.63314e-26	2.64566e-24
CXCL1P1	4.29796	4.70041	1.44386	1.69928e-05	9.92406e-05
OLAH	7.84996	4.38201	0.917017	1.82408e-07	1.44166e-06
TUSC3	3.64269	4.32134	1.46642	5.96084e-05	0.000311063
APOA4	1.53977	4.17355	3.25743	0.00420462	NA
CSF3	24.016	4.13749	0.467052	1.47593e-19	4.41328e-18
ZNF114	24.8434	3.99985	0.459423	5.89348e-19	1.68636e-17
NMRAL2P	51.1065	3.83382	0.316137	8.69697e-35	6.61154e-33
IL36G	4.89793	3.83177	1.07417	5.34728e-05	0.000281832
CPXM2	13.2506	3.77026	0.614242	7.32557e-11	9.35628e-10
IQGAP2	5.91351	3.75805	0.965628	1.39625e-05	8.26876e-05
MT-TM	371.37	3.72253	0.144936	1.03049e-146	1.54067e-143
MT-TG	117.392	3.71804	0.241027	1.7292e-54	3.10236e-52
ATP6V0D2	3.09463	3.65696	1.62073	0.000792287	0.00320433
KRT34	302.798	3.63363	0.139394	7.07238e-151	1.1535e-147
LINC02154	26.0818	3.60576	0.417707	8.15156e-19	2.30308e-17
RNY4P7	3.18877	3.57048	1.36484	0.000552814	0.00232818
PSG8	2.15218	3.56018	1.85721	0.00142175	0.00538702
PSG2	2.83649	3.54636	1.63838	0.000711238	0.00291643
PSG5	14.312	3.54506	0.578753	1.24621e-10	1.53982e-09
DQX1	2.40748	3.51881	1.79706	0.00156404	0.00586176
SPINK1	57.2936	3.49672	0.294242	1.71218e-33	1.24871e-31
RNF112	2.47526	3.44893	1.81299	0.00143771	0.00544063
RNY4	6.70531	3.44694	0.86987	6.60193e-06	4.1184e-05
PSG9	7.01712	3.44551	0.804431	2.36608e-06	1.59346e-05
FAM222A-AS1	8.56189	3.41469	0.760691	2.35047e-07	1.82632e-06
IGFN1	3.52757	3.39308	1.34857	0.000580466	0.00243378
AFF3	5.80499	3.38267	0.961566	1.95778e-05	0.000113123
DAB2	53.531	3.31356	0.297396	6.48593e-30	3.99876e-28
MT-TR	310.497	3.29473	0.123858	8.91961e-157	1.60027e-153
CXCL2	566.144	3.26275	0.13817	2.90944e-124	2.89991e-121
RRAD	8.61219	3.24085	0.758042	1.01546e-06	7.1726e-06
CLDN18	31.2229	3.22038	0.38569	4.91785e-18	1.28503e-16
CREB5	38.2074	3.2121	0.332459	1.31408e-23	5.22748e-22
CRYM	8.57292	3.18912	0.703108	5.24293e-07	3.87891e-06
ATG9B	177.656	3.17275	0.197239	1.02381e-59	2.0873e-57
LINC00520	32.4277	3.15133	0.363046	4.34716e-19	1.25189e-17
PAX8-AS1	110.019	3.14377	0.200391	6.94555e-57	1.31169e-54
SERPINB7	53.2284	3.13194	0.292062	8.51355e-28	4.50565e-26
KRT31	10.982	3.06805	0.659044	2.15902e-07	1.68706e-06
MAP2	425.056	2.99796	0.123497	1.3874e-131	1.55571e-128
TMEM151A	4.09846	2.99018	1.16461	0.000658693	0.00272735
KRT33A	9.71215	2.98887	0.685763	1.14305e-06	7.98264e-06
UBD	18.4193	2.98858	0.467428	8.81323e-12	1.24601e-10
ATP8A2	2.12545	2.97097	1.80027	0.00246283	0.00875311
ANKDD1B	6.8972	2.94047	0.767529	7.50833e-06	4.64187e-05
LINC01564	32.1457	2.93828	0.353467	1.28011e-17	3.23927e-16
TBC1D9	45.7136	2.84394	0.296801	1.46262e-22	5.36625e-21
EML6	52.3783	2.82777	0.281543	3.93661e-25	1.71009e-23
LOC101927136	12.5512	2.81535	0.620593	5.40249e-07	3.98709e-06
C5AR1	6.6285	2.80326	0.824479	5.07324e-05	0.000268889
IGFL2-AS1	42.1716	2.77082	0.309792	4.25747e-20	1.31469e-18
KIAA0513	61.5643	2.75466	0.26485	4.79795e-26	2.26526e-24
THSD7A	353.304	2.74776	0.113417	3.44125e-131	3.63173e-128
PSG4	88.2046	2.72244	0.203826	1.17741e-41	1.20708e-39
TMEM140	50.7633	2.71269	0.288209	3.96681e-22	1.4177e-20
GFY	8.13526	2.71014	0.68145	5.68008e-06	3.58447e-05
CXCL8	1271.84	2.70217	0.184629	1.70449e-49	2.40789e-47
HSPB8	281.514	2.67798	0.130122	2.53634e-95	1.26401e-92
PLA2G4C	27.4495	2.64752	0.354899	6.63651e-15	1.28165e-13
MIR22HG	330.622	2.63166	0.137779	4.91008e-84	1.72729e-81
DYNC1I1	10.3712	2.6265	0.599877	8.517e-07	6.09021e-06
PSG3	2.10212	2.60309	2.29934	0.00636406	0.0200946
RENBP	20.1112	2.57996	0.417078	5.40774e-11	6.99498e-10
PIERCE2	11.2943	2.54937	0.65941	9.04036e-06	5.52241e-05
DUSP1	437.99	2.54537	0.122173	4.86245e-97	2.64355e-94
NR4A3	21.8234	2.54206	0.391864	5.50871e-12	7.93829e-11
CGB8	5.27286	2.50629	1.01314	0.000525716	0.00222555
MT-TL2	16.5155	2.49833	0.492593	3.09966e-08	2.76122e-07
HSD17B2	10.2422	2.46435	0.643846	8.36686e-06	5.14075e-05
GPNMB	56.2758	2.46407	0.274596	6.83279e-21	2.21676e-19
MCPH1-AS1	39.2739	2.44846	0.294074	5.84222e-18	1.51031e-16
FOSB	50.6943	2.44827	0.285208	2.71605e-19	7.97522e-18
AKR1C3	23.9615	2.44388	0.396954	4.79541e-11	6.24343e-10
GJC1	25.4992	2.3906	0.376009	7.22233e-12	1.02756e-10
RND1	43.9119	2.38936	0.291852	1.66041e-17	4.15474e-16
GAB2	373.61	2.3803	0.121247	2.07074e-86	8.25582e-84
SAA1	33.3748	2.37675	0.334496	8.7523e-14	1.51422e-12
OSGIN1	62.497	2.37674	0.27799	1.77242e-18	4.81804e-17
STX11	17.5129	2.36593	0.494381	1.49173e-07	1.18947e-06
ELAPOR1	3.37872	2.36423	1.26883	0.00274768	0.00964134
NLRP10	16.9981	2.36167	0.440352	7.1274e-09	6.88145e-08
NLRP1	46.8546	2.35933	0.306836	8.49518e-16	1.77844e-14
JUN	948.18	2.34329	0.166403	4.90534e-46	6.11158e-44
TM4SF19	17.1664	2.33895	0.445431	1.22036e-08	1.14691e-07
IL23A	110.064	2.33614	0.192465	3.97691e-35	3.10216e-33
TMOD1	16.3316	2.29887	0.473056	5.48429e-08	4.71686e-07
TMEM255A	10.026	2.29623	0.628629	1.30909e-05	7.79245e-05
AKR1C1	43.2636	2.28084	0.288435	2.53484e-16	5.61924e-15
NEURL3	41.4492	2.2657	0.298094	2.64952e-15	5.31712e-14
ABI3BP	21.9802	2.26361	0.386963	4.2554e-10	4.87835e-09
CXCL1	945.051	2.25949	0.102189	2.50799e-109	1.73061e-106
TRPV3	17.483	2.24824	0.424954	9.9375e-09	9.41334e-08
ATF3	790.16	2.23336	0.102689	8.68224e-106	5.56314e-103
AK5	6.57688	2.22999	0.759007	0.000171365	0.000805677
KLHDC7B	31.2389	2.22698	0.314721	1.205e-13	2.05698e-12
RNY1	17.1268	2.22124	0.58511	4.45638e-06	2.85746e-05
DNER	24.6007	2.21388	0.373612	2.5324e-10	3.00289e-09
FBXO32	339.408	2.21286	0.120794	4.69026e-76	1.42624e-73
PANX2	135.894	2.20584	0.226776	2.17549e-23	8.46646e-22
CXCL3	214.695	2.20324	0.149935	8.18611e-50	1.18441e-47
MT-TI	243.132	2.19323	0.178551	8.40451e-36	6.82287e-34
PTPRR	19.6545	2.18503	0.454503	9.60133e-08	7.91261e-07
NWD2	39.8606	2.18043	0.298335	1.57506e-14	2.9283e-13
TNFSF14	9.26381	2.15797	0.661448	7.66462e-05	0.000390102
IL36RN	128.126	2.15679	0.178521	1.34033e-34	1.01463e-32
ASIC3	23.4094	2.14205	0.438358	5.60092e-08	4.80565e-07
LOC93429	3.21853	2.13591	1.47144	0.00442311	0.0146384
CORO6	188.617	2.13455	0.162676	1.30692e-40	1.28833e-38
LOC101929124	6.12	2.13333	0.846005	0.000613685	0.00256228
TXNRD1	12670.6	2.10427	0.0636659	1.00346e-240	9.00157e-237
INHBE	8.46958	2.09926	0.668739	0.000117627	0.000574244
ARF4	4320.46	2.09449	0.12073	2.56924e-68	6.77865e-66
IL10RA	8.72147	2.08154	0.666322	7.40827e-05	0.000378666
C4orf47	8.90399	2.07573	0.672586	0.000114566	0.000560827
SLAMF7	4.93892	2.06793	0.95467	0.00152206	0.00573202
SOCS1	13.1898	2.05443	0.504085	3.08641e-06	2.03728e-05
YIPF2	254.556	2.0496	0.160634	6.44498e-38	5.71527e-36
LINC00888	46.8394	2.04654	0.25379	4.48899e-17	1.07097e-15
IL1RN	108.945	2.04547	0.180538	7.33352e-31	4.66563e-29
EGR1	865.826	2.03977	0.100741	1.33477e-92	5.84075e-90
SDCBP2	518.533	2.03738	0.0969029	6.18855e-99	3.58157e-96
CYB561D2	80.2572	2.03475	0.21325	9.15711e-23	3.38737e-21
GLRX	632.001	2.03089	0.144748	9.18449e-46	1.12862e-43
CREB3	618.802	2.02429	0.100721	4.09593e-91	1.74964e-88
LCN2	1423.65	2.00879	0.0879861	3.97949e-117	3.24527e-114
CYLD-AS1	4.17014	2.0012	1.10926	0.00283876	0.00992666
DNAJB2	337.611	1.98555	0.1518	3.42914e-40	3.32552e-38
NCF2	378.419	1.97972	0.10277	6.75423e-84	2.33034e-81
ATP6V0A4	18.1559	1.97473	0.469276	1.63539e-06	1.12072e-05
ALOX5AP	14.36	1.97463	0.478955	2.90968e-06	1.932e-05
SLC30A4	36.9728	1.97292	0.335954	2.5427e-10	3.01311e-09
ZNF815P	17.329	1.97092	0.488308	3.07457e-06	2.03021e-05
IRAK3	26.4452	1.96752	0.393743	2.33934e-08	2.12185e-07
BBOF1	43.2648	1.96228	0.270577	3.72563e-14	6.67082e-13
HDAC9	1500.16	1.94884	0.0839986	5.88362e-120	5.2779e-117
MMADHC-DT	2.10715	1.94738	2.01338	0.00960656	0.028535
EIF2AK3	1001.91	1.94626	0.0830169	1.673e-122	1.57975e-119
ARF4P1	154.123	1.94117	0.196445	4.8462e-24	1.99417e-22
FHDC1	213.98	1.94108	0.130725	8.23337e-51	1.25182e-48
DYSF	23.9394	1.93414	0.401455	4.71804e-08	4.09315e-07
CRCT1	4.03224	1.93035	1.48839	0.00418735	0.0139586
KIAA0319	32.8267	1.92996	0.330827	2.84473e-10	3.35111e-09
FTLP3	449.902	1.91176	0.120034	6.17423e-58	1.2308e-55
ZNF300P1	8.58018	1.91008	0.680606	0.000332529	0.00147124
PAX8	103.685	1.90931	0.203397	5.08848e-22	1.8042e-20
EVI2B	15.7878	1.90404	0.452335	1.5688e-06	1.0788e-05
GK3P	38.6922	1.89904	0.287489	2.5703e-12	3.83961e-11
CCDC149	96.4608	1.8983	0.221719	7.91908e-19	2.24449e-17
IL11	33.553	1.89445	0.331944	7.01562e-10	7.82756e-09
TRAF1	92.6673	1.88259	0.18103	2.23819e-26	1.08822e-24
EGR4	13.3729	1.87346	0.546914	3.71816e-05	0.000202635
FTH1P5	749.546	1.87325	0.0914253	6.87262e-95	3.24478e-92
RNF144B	40.6201	1.87208	0.287375	6.76126e-12	9.65026e-11
TMEM263	746.814	1.87066	0.132622	3.22299e-46	4.04361e-44
MFSD2A	68.4293	1.87001	0.227197	1.87777e-17	4.65961e-16
SQSTM1	7074.44	1.86908	0.0909131	4.01497e-95	1.94683e-92
FTH1P4	7297.5	1.86375	0.0659639	2.55151e-176	6.53951e-173
FTH1	44945.7	1.8629	0.074298	3.97456e-139	4.75384e-136
RRAGD	27.6295	1.85851	0.360778	1.63879e-08	1.51128e-07
HSPA6	12.7052	1.85121	0.552436	4.85137e-05	0.000258121
SLC22A15	14.0144	1.85082	0.470254	6.39639e-06	3.99574e-05
FTH1P8	3645.47	1.84929	0.0729892	4.89736e-143	6.75874e-140
SNPH	91.8701	1.84911	0.2088	5.29459e-20	1.62654e-18
FTH1P15	571.382	1.84313	0.114659	1.08972e-59	2.19671e-57
GABARAPL1	673.506	1.84239	0.0887278	1.11157e-96	5.69788e-94
SCIN	530.17	1.84011	0.103012	2.2808e-72	6.59997e-70
SEMA6A	4.22578	1.83561	1.0953	0.00417763	0.0139288
KLF6	4379.92	1.83505	0.0802335	8.67214e-117	6.76465e-114
IGFBP1	1512.85	1.83255	0.0913132	8.98343e-91	3.74818e-88
LINC02057	16.2458	1.8321	0.515804	1.43978e-05	8.50825e-05
TMEM40	290.392	1.82715	0.123644	1.48591e-50	2.22155e-48
SOD2	7832.96	1.82701	0.0891643	1.87794e-94	8.63901e-92
FTL	11394.6	1.81937	0.0494734	1.02134e-296	1.83238e-292
FTH1P12	5719.19	1.81731	0.106859	3.61382e-66	8.76157e-64
SPRR2A	18.4788	1.81601	0.514174	1.7556e-05	0.00010233
CRACD	22.9185	1.81552	0.401503	3.2397e-07	2.47756e-06
RIPOR2	4.23816	1.81204	1.01262	0.00335516	0.011525
FTLP17	24.3281	1.80913	0.375005	1.06398e-07	8.71242e-07
CTNNA2	6.07672	1.8008	0.821531	0.00161394	0.00601991
FTH1P2	3418.3	1.79942	0.0669811	5.20995e-160	1.03857e-156
TRPC1	10.5909	1.79743	0.606158	0.000206169	0.000953566
GCNT4	40.4988	1.79683	0.31762	1.40014e-09	1.50328e-08
ABCA13	3.90901	1.79041	1.13263	0.00433781	0.0143971
FTH1P7	903.795	1.78982	0.0796491	2.06557e-113	1.48234e-110
FTH1P3	3437.63	1.78415	0.059374	3.21933e-200	1.44395e-196
IGDCC4	191.778	1.78185	0.144725	6.89005e-36	5.64449e-34
ULK1	725.93	1.78168	0.119703	2.1528e-51	3.30114e-49
FTH1P16	6721.43	1.78012	0.0771727	1.50696e-118	1.28744e-115
FTH1P11	5210.23	1.77602	0.0917479	1.02662e-84	3.75891e-82
FTH1P20	8065.6	1.77184	0.0594163	9.88627e-196	3.54739e-192
PIP5K1B	14.0995	1.77112	0.516491	4.15372e-05	0.000224058
DUSP8	127.418	1.76841	0.203246	2.34504e-19	6.9198e-18
FTH1P10	2935.72	1.76605	0.0818949	1.20707e-104	7.21869e-102
FTH1P1	186.203	1.76466	0.149741	3.27147e-33	2.33839e-31
PRECSIT	37.295	1.76341	0.302843	4.09415e-10	4.71156e-09
DHDDS	328.95	1.76234	0.113644	3.67179e-55	6.72199e-53
SHC2	7.14904	1.75839	0.790528	0.00126486	0.00485409
FTH1P23	8643.44	1.74873	0.0691217	3.81253e-142	4.88576e-139
MYO7A	43.3468	1.74856	0.28152	5.00324e-11	6.49986e-10
DSEL	138.875	1.7464	0.205963	1.48451e-18	4.08144e-17
UCA1	7938	1.74536	0.0541748	4.42626e-228	2.64705e-224
MT-TE	138.703	1.74485	0.199095	9.6148e-20	2.90402e-18
TP53INP2	396.328	1.74121	0.105382	1.4017e-62	3.02986e-60
KYNU	1644.98	1.73896	0.0973956	1.84272e-72	5.41972e-70
FTH1P13	265.44	1.7363	0.118411	1.00256e-49	1.43895e-47
FTLP2	215.291	1.72869	0.141877	3.09292e-35	2.42315e-33
PSG1	7.08493	1.72845	0.730277	0.00100383	0.00396079
YPEL4	3.58746	1.72497	1.33665	0.00683236	0.0213627
INKA2-AS1	3.5756	1.71958	1.12077	0.00523857	0.0169526
MOV10L1	13.8745	1.71949	0.496603	4.11069e-05	0.000221804
LINC00944	49.7891	1.71867	0.253894	1.37464e-12	2.11694e-11
ACTN2	10.9529	1.71412	0.582691	0.000204958	0.000948453
WIPI1	639.72	1.71377	0.0918941	1.61098e-79	5.25503e-77
INKA2	64.744	1.71045	0.220731	8.44798e-16	1.77062e-14
JUND	756.233	1.70839	0.120219	1.51836e-46	1.93198e-44
CCRL2	40.1841	1.70441	0.277774	8.51639e-11	1.076e-09
MFAP3L	7.32848	1.70059	0.736669	0.00122054	0.00470312
TMEM86A	70.6445	1.6998	0.204984	9.17925e-18	2.3426e-16
MAP1B	131.037	1.69835	0.18668	1.01092e-20	3.23874e-19
GEM	140.433	1.69451	0.177872	1.18084e-22	4.35021e-21
NFKBIZ	586.797	1.69423	0.100873	2.33136e-64	5.29455e-62
COPZ2	14.5147	1.68917	0.474193	2.33667e-05	0.000133129
NR4A2	209.339	1.68878	0.140827	2.08155e-34	1.56912e-32
JCAD	1481.67	1.68673	0.0745461	7.38287e-115	5.51901e-112
INHBA	660.704	1.68412	0.106934	4.21009e-57	8.03545e-55
FTH1P21	117.256	1.6813	0.174493	4.22618e-23	1.59625e-21
AADAC	127.192	1.67819	0.200562	5.67538e-18	1.47355e-16
TMEM198	13.6778	1.67728	0.482028	2.98989e-05	0.000166641
ICA1L	33.0343	1.67271	0.324607	1.35627e-08	1.26338e-07
PPIF	2662.8	1.67229	0.0807019	9.03144e-97	4.76568e-94
YIF1A	737.713	1.67177	0.100897	2.05948e-62	4.39872e-60
ANKRD1	374.175	1.66967	0.111381	3.23839e-52	5.33027e-50
KIF17	4.48632	1.66928	1.03565	0.00484559	0.015864
PPP2R5B	480.229	1.66921	0.119346	1.49255e-45	1.79717e-43
ABCA5	118.052	1.66876	0.180232	1.75299e-21	5.97918e-20
TNFRSF9	24.4812	1.66704	0.4615	9.98992e-06	6.05299e-05
C15orf48	570.16	1.65856	0.139419	1.53772e-33	1.12605e-31
MAGED2	344.933	1.6513	0.112488	5.57973e-50	8.1387e-48
DAPK3	312.091	1.65005	0.180885	6.02019e-21	1.96379e-19
PNPLA8	2478.2	1.64869	0.123012	5.53428e-42	5.77271e-40
NPR1	19.9676	1.64379	0.564175	0.000204079	0.000944631
FADS3	350.125	1.63889	0.134843	7.35658e-35	5.61636e-33
BTBD19	34.178	1.6386	0.296576	2.47162e-09	2.55434e-08
SPHK1	40.8513	1.63103	0.277769	3.53476e-10	4.09936e-09
KDELR3	673.078	1.63086	0.12002	3.4412e-43	3.76454e-41
C1orf54	12.6572	1.62822	0.535329	0.000133312	0.00064381
TAF13	567.426	1.62764	0.158649	1.42149e-25	6.4239e-24
SPOCK1	23.9708	1.62555	0.349751	2.94828e-07	2.2692e-06
ALOXE3	54.9675	1.6247	0.258626	1.46266e-11	2.01393e-10
SEC24D	1099.38	1.62363	0.0851776	3.59355e-82	1.21645e-79
PSORS1C1	33.8068	1.62218	0.292644	2.38918e-09	2.47341e-08
POU2F2	12.063	1.62142	0.538658	0.000156783	0.000745474
PDCD6IP-DT	50.5411	1.621	0.265373	9.38266e-11	1.17799e-09
PGM3	1520.02	1.61897	0.108316	6.44292e-52	1.02294e-49
RPS6KC1	621.152	1.61798	0.106166	1.39299e-53	2.45017e-51
MAFF	673.874	1.61749	0.141728	3.65481e-31	2.35021e-29
GCLM	902.671	1.6163	0.165946	1.92219e-23	7.51329e-22
ADAMTS17	25.1678	1.61564	0.364367	5.93376e-07	4.34521e-06
GOLGA3	1009.27	1.6131	0.11902	3.23657e-43	3.56241e-41
KLHDC7B-DT	15.497	1.61	0.442074	2.07715e-05	0.00011952
RNASE7	18.6617	1.60979	0.417934	6.66426e-06	4.15151e-05
PIK3IP1	80.6993	1.60782	0.207187	8.05789e-16	1.69282e-14
GK4P	103.738	1.60304	0.189052	1.92009e-18	5.19582e-17
ARHGAP29-AS1	5.41787	1.60228	0.902949	0.00268131	0.00943057
FTLP5	64.9299	1.602	0.225716	9.03049e-14	1.55935e-12
PAPSS2	39.9433	1.59989	0.284758	1.10127e-09	1.20401e-08
IL32	1509.83	1.59911	0.0927458	1.13839e-67	2.91768e-65
CDKN2B	701.068	1.59837	0.0949005	4.91101e-65	1.15932e-62
CLTRN	177.112	1.59708	0.201889	2.75834e-16	6.07208e-15
TCEAL9	721.337	1.59685	0.0978137	2.77721e-61	5.7937e-59
C3	1143.96	1.59206	0.113896	1.45835e-45	1.76969e-43
FBXW10	14.116	1.58543	0.504169	0.000116129	0.000567702
GCLC	2724.72	1.58515	0.0812577	6.10436e-86	2.38083e-83
LINC00571	3.76665	1.58433	1.46854	0.00867066	0.0261358
LRRC49	46.196	1.57894	0.299957	1.14734e-08	1.08225e-07
MT-TP	68.7964	1.57468	0.230998	5.9783e-13	9.56795e-12
GSDMB	588.07	1.57352	0.113351	1.00513e-44	1.15596e-42
SELENOM	114.83	1.56618	0.216923	4.21541e-14	7.5103e-13
CALCOCO1	641.533	1.56179	0.120063	8.29537e-40	7.75142e-38
ENTPD3	25.173	1.55727	0.352955	9.31771e-07	6.62318e-06
HMOX1	129.3	1.55387	0.200584	1.13631e-15	2.3514e-14
MINAR1	41.0495	1.54965	0.291078	7.2977e-09	7.03536e-08
CERCAM	363.691	1.54597	0.138867	6.75914e-30	4.15293e-28
KIF3C	216.093	1.5436	0.146778	4.93729e-27	2.4882e-25
HSPA7	3.91825	1.54072	1.27393	0.00689375	0.0215359
LCP1	46.1106	1.53757	0.243232	2.11709e-11	2.8623e-10
SLC31A2	188.576	1.53456	0.153187	1.31594e-24	5.5162e-23
RABAC1	223.517	1.53441	0.149875	1.04881e-25	4.81246e-24
ARL1	1319.25	1.5326	0.098588	1.49459e-55	2.76437e-53
NAGK	329.902	1.53032	0.144391	2.21178e-27	1.13053e-25
SLC25A20	37.4916	1.53005	0.296372	1.94571e-08	1.78102e-07
FAM177B	23.4466	1.52867	0.440938	4.09476e-05	0.000221078
ERVE-1	26.0265	1.52699	0.385226	6.81081e-06	4.23839e-05
MYPN	71.6147	1.52558	0.220476	3.88801e-13	6.32409e-12
SPRR2D	43.8426	1.52477	0.331587	3.28661e-07	2.50915e-06
PHF1	345.746	1.52278	0.117147	1.59583e-39	1.47581e-37
CLIP2	547.875	1.52109	0.185795	2.18012e-17	5.37274e-16
BBS9	65.718	1.51915	0.245217	5.13612e-11	6.66284e-10
ACHE	51.3036	1.51827	0.257241	2.9551e-10	3.46973e-09
GABARAPL3	41.146	1.51483	0.270906	1.95695e-09	2.0532e-08
GK	378.163	1.51442	0.128135	2.46624e-33	1.78415e-31
WFDC21P	7.84552	1.51423	0.691587	0.00154918	0.00581828
IGFBP3	3967.33	1.50231	0.0732072	2.53185e-94	1.1356e-91
SCN3B	5.20524	1.50084	0.885039	0.00425289	0.0141534
CYLD	1131.71	1.49987	0.102234	1.40819e-49	2.0051e-47
FAM219A	346.395	1.49976	0.110311	2.56871e-43	2.84477e-41
MAP1LC3B	2254.38	1.49704	0.115766	4.21211e-39	3.83601e-37
QPRT	88.0471	1.49487	0.197233	2.69715e-15	5.40665e-14
CARD16	17.661	1.49419	0.402241	1.64759e-05	9.64419e-05
LCA5L	18.2959	1.49397	0.441013	4.88899e-05	0.000259969
TPRA1	381.236	1.49079	0.117569	6.46675e-38	5.71527e-36
SAA2	49.1735	1.48922	0.292319	2.43394e-08	2.19986e-07
TOM1	445.836	1.48737	0.147439	4.13627e-25	1.79248e-23
COG6	1344.24	1.4873	0.122341	4.05067e-35	3.14602e-33
GOLGA5P1	7.57306	1.48471	0.854188	0.00405836	0.0135918
VNN1	355.394	1.47993	0.163581	1.40592e-20	4.44861e-19
LINC00957	17.905	1.47965	0.492952	0.000178976	0.000837947
C9orf72	307.522	1.47509	0.172848	1.18583e-18	3.29844e-17
CTHRC1	48.2642	1.47249	0.236911	4.18918e-11	5.48199e-10
SOD3	11.9314	1.47144	0.565828	0.000603028	0.00252248
SEC13	702.785	1.46896	0.103716	1.87892e-46	2.37392e-44
ZNF10	18.9681	1.46613	0.411077	2.89218e-05	0.000161597
GOLGA7B	107.314	1.46576	0.185613	2.35225e-16	5.24244e-15
NEDD9	126.314	1.46204	0.165242	5.54298e-20	1.69704e-18
ZSCAN12P1	110.469	1.45803	0.169196	8.69027e-19	2.4476e-17
ABCG1	33.3116	1.45693	0.3527	2.72932e-06	1.81965e-05
RNF39	105.186	1.45486	0.176622	2.12151e-17	5.23549e-16
MORF4L1P5	4.28979	1.44774	1.05421	0.00720922	0.0223348
GLRXP3	20.9338	1.44713	0.475854	0.000145264	0.000695539
VPS9D1	79.9671	1.43666	0.215955	2.15801e-12	3.24806e-11
HERPUD1	2541.61	1.43529	0.0813302	1.22015e-70	3.42042e-68
UGT2B28	15.217	1.43383	0.530232	0.000497365	0.00212357
KCP	68.0345	1.43343	0.257161	2.03147e-09	2.12022e-08
MCOLN3	4.01476	1.43277	1.12531	0.00722572	0.0223782
GCKR	6.73483	1.43115	0.874061	0.00412073	0.0137749
ORMDL3	2105.45	1.42551	0.0797038	1.2338e-72	3.68926e-70
HMGCS1	6200	1.42546	0.0842157	4.52709e-65	1.08294e-62
ARHGAP31	104.617	1.42405	0.172696	1.59826e-17	4.0104e-16
IL6	17.9778	1.41956	0.450357	0.000129744	0.000627929
NEU1	1076.89	1.41618	0.0837897	6.38417e-65	1.48751e-62
STK19	74.2291	1.41451	0.246698	7.70433e-10	8.54814e-09
DNAJB9	1565.63	1.41437	0.126866	8.32513e-30	5.08031e-28
RAB32	438.804	1.41231	0.107428	1.0235e-40	1.01451e-38
TBC1D17	218.999	1.41117	0.161649	2.46146e-19	7.25139e-18
MPP1	45.6585	1.41088	0.310208	5.25909e-07	3.88765e-06
ZSWIM8	900.741	1.40495	0.138197	2.50791e-25	1.12205e-23
SLC38A7	306.067	1.40481	0.127346	3.637e-29	2.10488e-27
AP5Z1	237.108	1.4048	0.141049	2.29179e-24	9.49582e-23
SPRR2G	5.57299	1.40274	0.911512	0.00595383	0.0189662
IDO1	87.1964	1.40104	0.191874	3.05499e-14	5.53073e-13
NRCAM	11.4745	1.40047	0.551575	0.000639073	0.00265715
PPP1R15A	2322.85	1.39706	0.145262	6.22642e-23	2.32726e-21
ZBTB43	679.858	1.39567	0.0883343	1.0798e-57	2.12886e-55
STX3	2193.79	1.39529	0.0642041	1.658e-105	1.02573e-102
PINK1	425.182	1.3949	0.127999	8.51098e-29	4.75687e-27
SPSB1	173.639	1.39461	0.159681	1.58066e-19	4.71858e-18
PNRC1	1234.61	1.39408	0.111016	4.09816e-37	3.50119e-35
IFT20	632.511	1.38986	0.0963119	5.35924e-48	7.17538e-46
MATN1-AS1	24.9413	1.38985	0.338884	3.33656e-06	2.18711e-05
SYNGR3	19.7094	1.38931	0.400438	3.49497e-05	0.000191694
FAM227A	20.709	1.38745	0.416222	7.21481e-05	0.000369831
PDZK1IP1	105.277	1.3846	0.172567	8.29418e-17	1.9401e-15
ZC3H12A	191.627	1.38415	0.162631	7.8315e-19	2.22318e-17
CITED2	578.909	1.38086	0.0917451	2.9057e-52	4.82695e-50
CALU	5980.25	1.37992	0.0633574	4.17864e-106	2.77663e-103
SH2D3C	8.88891	1.37778	0.726743	0.00218555	0.00788476
CTNS	167.183	1.37755	0.142195	3.46257e-23	1.31894e-21
NCR3LG1	123.472	1.37717	0.154713	5.39114e-20	1.65338e-18
CDSN	35.2153	1.37555	0.296365	2.97821e-07	2.29027e-06
ABHD4	320.941	1.3744	0.116682	5.30138e-33	3.71531e-31
PAXIP1-AS2	50.9445	1.37395	0.256291	6.09757e-09	5.93579e-08
ITGB1-DT	14.1831	1.37261	0.501678	0.000468549	0.00201347
HYAL3	35.3713	1.37135	0.33154	2.25648e-06	1.52251e-05
KLHL21	639.654	1.37047	0.103157	1.80619e-41	1.84119e-39
TARS3	136.665	1.37012	0.163605	2.85227e-18	7.61497e-17
MTSS1	18.0309	1.36995	0.39717	3.94765e-05	0.000213714
ABLIM2	16.7342	1.3697	0.450329	0.000173452	0.000814633
DENND2C	115.686	1.36213	0.173266	3.65597e-16	7.91216e-15
IFNB1	118.933	1.36164	0.193676	1.78011e-13	2.98475e-12
SEC31A	2589.96	1.36067	0.0702025	8.08644e-85	3.02248e-82
SCDP1	716.809	1.3604	0.0954777	4.53034e-47	5.88977e-45
GOSR2	275.537	1.35973	0.127394	2.23815e-27	1.14076e-25
UGT2B7	508.641	1.35581	0.110859	2.54462e-35	2.00233e-33
FGFBP1	436.439	1.35018	0.100623	3.53146e-42	3.74899e-40
LARP6	164.223	1.34685	0.137423	1.12853e-23	4.5194e-22
SELENOS	555.593	1.34682	0.0922651	3.12468e-49	4.34573e-47
VEPH1	16.0948	1.3448	0.449081	0.000215916	0.000992504
HLA-N	4.55101	1.34381	1.47134	0.00962106	0.0285686
NAMPTP1	5881.15	1.3435	0.12116	1.93765e-29	1.15878e-27
CHPF2	261.319	1.34034	0.137809	2.76667e-23	1.06517e-21
TCP11L2	351.964	1.34028	0.140056	1.36081e-22	5.00294e-21
LIN7B	19.7688	1.33701	0.417078	0.000102962	0.000510287
KLC4	106.356	1.33645	0.198598	1.05397e-12	1.64286e-11
BTN3A3	320.767	1.33462	0.13097	1.71539e-25	7.71325e-24
PIR	134.467	1.33259	0.162311	2.37804e-17	5.84443e-16
APBB3	52.7221	1.33219	0.237032	1.98855e-09	2.08148e-08
NAMPT	12677.3	1.32931	0.100081	3.57188e-41	3.60017e-39
MIR23AHG	60.5988	1.32839	0.243514	4.41897e-09	4.39716e-08
FOXO4	46.2775	1.32551	0.272029	8.93145e-08	7.40135e-07
RPL26L1-AS1	10.8218	1.32442	0.59571	0.00184157	0.00675178
MOB3C	150.02	1.32415	0.15677	2.12311e-18	5.71932e-17
SPRR2E	7.03098	1.32298	0.721848	0.00377625	0.0127661
CBLB	297.267	1.32234	0.126131	1.44977e-26	7.14567e-25
CSF1	31.322	1.31686	0.298584	9.82009e-07	6.95547e-06
G6PD	2859.39	1.31588	0.113266	3.44339e-32	2.34897e-30
TMCC3	131.949	1.31367	0.166735	3.00065e-16	6.57322e-15
BRICD5	21.1969	1.31268	0.38515	5.36106e-05	0.000282475
ARFGAP1	582.112	1.3123	0.140662	7.52585e-22	2.62177e-20
GRIP1	31.6346	1.31224	0.325337	3.35194e-06	2.19479e-05
TENT5C	14.7976	1.30939	0.467626	0.000365381	0.00160394
SCD	13126.9	1.30472	0.0625747	1.11259e-97	6.23779e-95
ZNF165	594.713	1.30303	0.100149	1.14117e-39	1.06082e-37
DYRK3	3.32732	1.30276	2.38889	0.0114078	0.0330803
MFGE8	228.948	1.29932	0.129688	1.05537e-24	4.47621e-23
MAGED1	545.205	1.29823	0.0929877	4.15498e-45	4.87219e-43
BMP2	209.437	1.2981	0.158371	1.78806e-17	4.44315e-16
GPRIN2	21.3301	1.29781	0.383735	5.57707e-05	0.000292879
PKD1L2	48.6799	1.29747	0.234843	3.38489e-09	3.42904e-08
NOS3	104.895	1.29405	0.200594	1.02261e-11	1.43558e-10
DDIT3	748.488	1.29039	0.086133	1.20224e-51	1.89206e-49
LPCAT1	2833.77	1.29032	0.0677892	1.25105e-81	4.1565e-79
HLA-L	308.564	1.28934	0.19215	1.94335e-12	2.93481e-11
FNDC4	42.7284	1.2893	0.285199	5.78305e-07	4.24758e-06
IKBIP	396.967	1.28881	0.119531	3.57946e-28	1.94603e-26
UGDH	2238.25	1.28877	0.109047	3.87354e-33	2.74685e-31
LOC101929773	9.08689	1.28706	0.744758	0.00347959	0.0118909
EGR3	16.4982	1.2865	0.431904	0.00021487	0.000989216
POLR3D	686.633	1.28554	0.11535	6.91908e-30	4.2367e-28
BICDL1	121.202	1.28241	0.22512	1.25188e-09	1.35628e-08
HTR1D	95.3214	1.2824	0.195151	6.58667e-12	9.40855e-11
NDEL1	651.581	1.28087	0.0891689	9.03188e-48	1.2003e-45
TBC1D23	689.651	1.28084	0.127914	1.11428e-24	4.71491e-23
IFNL1	222.191	1.27776	0.122915	3.21247e-26	1.53693e-24
SEC24A	1574.32	1.27624	0.126668	6.31909e-25	2.70575e-23
CCR5AS	9.35349	1.27597	0.711793	0.00296469	0.0103181
CCDC40	14.1052	1.27589	0.520755	0.00107664	0.00421563
GRK3	6.24198	1.27583	0.836686	0.00650892	0.0204799
ABTB1	197.565	1.27209	0.145068	2.80197e-19	8.20067e-18
IL1RAPL1	54.0257	1.26895	0.304641	3.28563e-06	2.15925e-05
RELB	268.624	1.26892	0.17542	5.11649e-14	9.04384e-13
DENND5B	44.2213	1.26789	0.262938	1.28414e-07	1.03778e-06
HLA-A	16858.9	1.26789	0.1348	6.48386e-22	2.27646e-20
TP53INP1	142.216	1.26763	0.168332	5.64449e-15	1.09716e-13
SPRR1A	179.839	1.26563	0.142989	8.6676e-20	2.63122e-18
ENTPD7	267.718	1.26514	0.118125	8.83309e-28	4.66101e-26
LSMEM1	93.5585	1.26454	0.200857	2.94362e-11	3.91196e-10
PAQR6	13.349	1.26441	0.512969	0.000803568	0.0032463
RRP12	722.445	1.25813	0.132843	3.0207e-22	1.09263e-20
L1CAM	50.5731	1.25705	0.254405	8.34748e-08	6.93665e-07
CASP5	38.9133	1.25522	0.313855	5.81971e-06	3.66742e-05
ICAM1	848.337	1.25216	0.126191	3.5126e-24	1.45207e-22
INPP5J	7.02816	1.2511	0.939673	0.00765031	0.0234462
DEDD2	255.62	1.2497	0.173479	5.09884e-14	9.02154e-13
SRPRA	1571.89	1.24761	0.0753628	8.50524e-63	1.88386e-60
RRAGC	821.457	1.24622	0.126473	6.38101e-24	2.59596e-22
LINC01881	99.1771	1.24465	0.181882	7.56197e-13	1.19427e-11
SLC35E1	1350.54	1.24325	0.0673046	2.26282e-77	7.12232e-75
KCNAB2	66.5996	1.24191	0.220021	1.54747e-09	1.65257e-08
TMEM104	200.998	1.23966	0.141466	1.93708e-19	5.75384e-18
LINC01615	4.67745	1.23925	1.07169	0.0096429	0.028624
LYPD3	285.085	1.23879	0.127075	2.28173e-23	8.86072e-22
DYRK4	102.409	1.23691	0.180046	6.23935e-13	9.95024e-12
HBP1	2683.44	1.23646	0.0946966	4.53125e-40	4.32421e-38
CLCN7	847.82	1.23616	0.139102	5.26883e-20	1.62141e-18
NOCT	139.554	1.23494	0.175243	1.79076e-13	2.99982e-12
CLCN6	214.962	1.23492	0.141458	1.91317e-19	5.69483e-18
SLC16A13	66.4061	1.23422	0.283028	1.05674e-06	7.42909e-06
PDE4DIP	674.394	1.23329	0.0820544	4.41227e-52	7.06791e-50
CLGN	36.5141	1.23321	0.305227	5.4376e-06	3.44234e-05
POFUT2	206.183	1.23284	0.13358	3.12627e-21	1.04448e-19
HLA-B	21140.3	1.23283	0.11499	1.10023e-27	5.75487e-26
NPRL2	230.21	1.23137	0.140057	1.38499e-19	4.14826e-18
FAM114A1	1132.29	1.2305	0.0739851	5.73203e-63	1.28548e-60
IFNL2	112.542	1.23001	0.168168	2.21907e-14	4.08332e-13
XXYLT1-AS2	27.2167	1.22994	0.344316	2.62214e-05	0.000147983
LOXL2	13.6553	1.22979	0.469631	0.000656858	0.0027229
IRGQ	434.06	1.22911	0.0995877	7.82834e-36	6.38401e-34
TNFSF9	132.237	1.22842	0.162335	3.32369e-15	6.58171e-14
KRTAP5-AS1	11.8442	1.22677	0.549954	0.0016668	0.00618109
INSIG1	3032.78	1.22262	0.112623	2.04934e-28	1.12438e-26
C11orf24	716.048	1.22175	0.12018	2.5372e-25	1.12952e-23
SYNPO	40.4435	1.22059	0.26174	2.85444e-07	2.20359e-06
ZBTB11-AS1	23.5684	1.21815	0.422197	0.000260347	0.00117566
CADPS2	314.845	1.21585	0.132808	3.75771e-21	1.24386e-19
ARMCX3	745.649	1.21406	0.0871124	3.58844e-45	4.23554e-43
MXD4	189.33	1.21155	0.182685	3.29113e-12	4.87583e-11
THEMIS2	155.705	1.21128	0.161434	5.72552e-15	1.1105e-13
SERPINB8	212.278	1.21099	0.146719	1.31695e-17	3.32312e-16
EXD2	327.524	1.21082	0.116059	2.20972e-26	1.0773e-24
PNPLA2	1258.87	1.20959	0.093567	3.76194e-39	3.44352e-37
IL6R	232.194	1.20911	0.136939	1.26327e-19	3.79003e-18
OPTN	2040.38	1.20407	0.107135	2.73604e-30	1.70442e-28
NUPR1	22.6703	1.20258	0.512591	0.00126257	0.00484839
UGT2B10	27.9982	1.20046	0.370541	8.14177e-05	0.000412631
PXDC1	513.473	1.20029	0.111626	6.81118e-28	3.64775e-26
HLA-F	1650.15	1.20009	0.162725	1.4049e-14	2.63104e-13
ACSS1	124.984	1.19982	0.17957	2.31046e-12	3.46299e-11
MUC20	2885.94	1.19934	0.12227	9.49286e-24	3.81864e-22
ABCA1	242.969	1.19683	0.129277	2.11635e-21	7.16403e-20
ISG20	352.024	1.19657	0.130717	5.36326e-21	1.75909e-19
MMP1	3555.33	1.19573	0.0848823	5.72923e-46	7.08884e-44
ABHD3	1001.61	1.19544	0.147768	8.24034e-17	1.93003e-15
TCEAL3	86.7879	1.19476	0.24346	6.59167e-08	5.58403e-07
COPG1	2787.9	1.19455	0.0820074	4.90773e-49	6.77304e-47
RAB3IL1	125.047	1.19323	0.251848	2.5141e-07	1.94924e-06
GOLGA2	1839.8	1.19319	0.137306	3.89023e-19	1.12754e-17
GDF15	1601.88	1.19189	0.108219	4.75087e-29	2.70589e-27
SRP54	1302.74	1.19046	0.0694028	4.79788e-67	1.21238e-64
MCOLN1	106.018	1.19046	0.19981	2.41664e-10	2.87132e-09
TMEM217	12.8749	1.19046	0.641752	0.00309841	0.0107397
LUCAT1	124.553	1.18999	0.194938	1.19613e-10	1.48306e-09
TTLL7	15.4658	1.1897	0.491847	0.000948666	0.00376963
FAM8A1	764.032	1.18866	0.147855	1.12766e-16	2.58382e-15
DLGAP1-AS1	70.0747	1.18795	0.198849	2.35162e-10	2.79777e-09
MAP3K10	74.5417	1.18647	0.221165	7.58077e-09	7.29258e-08
HLA-U	116.652	1.1862	0.23977	7.54415e-08	6.31969e-07
PIWIL2	13.4187	1.18571	0.469581	0.000922171	0.00367333
RASGRP3	249.544	1.1843	0.145837	3.05105e-17	7.38717e-16
MYL9	34.1506	1.18403	0.312771	1.4466e-05	8.5401e-05
LACTB	396.404	1.18366	0.117162	4.41823e-25	1.90547e-23
CYP4F3	44.1375	1.1833	0.276302	1.43626e-06	9.92219e-06
NAV2	408.159	1.18165	0.12479	3.35706e-22	1.21185e-20
CCN1	860.674	1.18029	0.0914851	5.3595e-39	4.8319e-37
YKT6	1649.66	1.17971	0.0829686	6.00241e-47	7.74743e-45
ZSWIM4	232.373	1.17951	0.156093	5.6685e-15	1.10063e-13
CPEB2	671.561	1.17902	0.132496	5.63272e-20	1.72158e-18
C4orf19	106.022	1.17831	0.195946	2.51821e-10	2.98804e-09
ACSL3	3647.78	1.17587	0.0982649	6.54346e-34	4.85108e-32
KRT17	436.819	1.17582	0.173228	1.01471e-12	1.58717e-11
MPC1	789.192	1.17507	0.126311	1.45288e-21	4.97444e-20
CMKLR2	66.1454	1.17433	0.236905	7.756e-08	6.4844e-07
MTMR7	13.0328	1.17372	0.549331	0.00218532	0.00788476
BEST1	70.6928	1.1729	0.225618	2.27457e-08	2.06833e-07
PLIN2	859.387	1.17206	0.0752438	1.00746e-55	1.8828e-53
RSAD2	1563.88	1.17119	0.0756615	5.32089e-55	9.64263e-53
SHISA4	83.0141	1.17053	0.203477	9.89295e-10	1.08357e-08
BTN3A1	406.014	1.16887	0.106601	4.19217e-29	2.41063e-27
SLC36A4	175.871	1.16878	0.195178	1.42874e-10	1.7485e-09
ARMCX2	19.7407	1.16845	0.449136	0.000730983	0.00298601
DNAJC25	339.167	1.168	0.132107	1.0929e-19	3.28989e-18
TPRG1L	505.757	1.16667	0.103803	2.60469e-30	1.63394e-28
BACH2	133.839	1.16603	0.172045	1.54744e-12	2.36681e-11
TMEM39A	590.955	1.16562	0.112531	5.43675e-26	2.56013e-24
WHRN	65.8507	1.16452	0.227787	2.9327e-08	2.62161e-07
COX6B2	26.2608	1.16383	0.379322	0.000211245	0.00097503
TFPI	762.468	1.16306	0.105439	3.76893e-29	2.17423e-27
MTND2P9	182.926	1.1626	0.143002	4.64501e-17	1.10672e-15
MAFG	1051.48	1.16179	0.0844789	1.01022e-43	1.13277e-41
RELN	26.4271	1.16023	0.346772	6.86405e-05	0.000353678
DNAJC6	151.548	1.15919	0.175817	3.2614e-12	4.83976e-11
MT-TF	658.243	1.15905	0.096592	4.05722e-34	3.03294e-32
PIK3CD	124.27	1.15815	0.172171	1.67978e-12	2.55614e-11
ADAMTS9	469.469	1.15573	0.0942125	1.60975e-35	1.27227e-33
SIK1	570.543	1.15529	0.091446	1.27999e-37	1.10939e-35
AADACP1	143.923	1.15249	0.215737	8.53051e-09	8.13641e-08
LINC00431	6.64034	1.15204	0.998829	0.0104046	0.0305614
MUC20P1	1892.63	1.15194	0.154324	8.78612e-15	1.67337e-13
TMEM208	163.964	1.15099	0.140875	3.573e-17	8.60446e-16
AKR1B1	734.208	1.14982	0.0901381	5.55385e-38	4.95729e-36
ZC3H12C	288.178	1.1496	0.151837	3.09475e-15	6.14872e-14
KRT17P3	123.292	1.14904	0.259331	1.03264e-06	7.27963e-06
HLA-J	843.408	1.14822	0.186044	7.32712e-11	9.35628e-10
CDKN1A	1618.7	1.1457	0.0869928	1.52971e-40	1.49155e-38
SH3BP5L	249.941	1.14556	0.158966	5.6911e-14	1.00004e-12
JSRP1	15.3411	1.14418	0.732416	0.00456756	0.0150554
ARL13A	10.5745	1.14413	0.616597	0.00312374	0.0108233
CCDC92	154.583	1.14295	0.208521	5.69436e-09	5.5857e-08
LIG4	316.042	1.14194	0.152723	7.17213e-15	1.3836e-13
DUSP3	1744.46	1.14178	0.0665965	1.04291e-66	2.56312e-64
SLC7A11	4458.78	1.14158	0.141461	8.71599e-17	2.02819e-15
DNAJB4	487.289	1.13953	0.109458	2.19306e-26	1.07366e-24
IL2RG	12.778	1.13775	0.682935	0.00382995	0.0129209
SESN2	376.635	1.13767	0.148683	2.20566e-15	4.45612e-14
STAT2	772.864	1.13744	0.083954	1.00561e-42	1.09343e-40
DNTTIP1	3114.07	1.13666	0.117622	5.0081e-23	1.88761e-21
TCTA	129.984	1.13637	0.173094	4.74213e-12	6.88895e-11
HDAC5	319.318	1.13618	0.151803	7.97273e-15	1.52656e-13
SMPD1	175.219	1.13548	0.156936	5.35692e-14	9.45019e-13
TSSC4	93.9476	1.13483	0.214689	1.2844e-08	1.20018e-07
VWA5A	17.3178	1.13325	0.412345	0.000469516	0.00201714
KRT17P1	164.264	1.13175	0.180112	3.48255e-11	4.59415e-10
CLDN1	1508.17	1.12978	0.131872	1.19374e-18	3.31531e-17
PDK4	92.0758	1.12911	0.213484	1.22148e-08	1.14736e-07
SPTY2D1	1337.39	1.12799	0.0787913	1.86989e-47	2.46674e-45
PPM1H	284.036	1.12782	0.120992	1.29533e-21	4.46056e-20
IFRD1	7322.44	1.12422	0.0901558	1.13298e-36	9.58813e-35
C14orf28	89.7508	1.12331	0.191707	4.99227e-10	5.67954e-09
ZNF222	29.842	1.12291	0.312291	3.08823e-05	0.000171641
HLA-H	2557.34	1.12202	0.380724	0.000299339	0.00133493
TPTEP1	40.41	1.12185	0.282066	7.34423e-06	4.54354e-05
EBF4	74.8796	1.11976	0.249342	5.4652e-07	4.03171e-06
MTND2P32	147.769	1.11715	0.165585	1.16685e-12	1.81408e-11
ZNF204P	188.028	1.11695	0.143445	1.00765e-15	2.09967e-14
SLC31A1	1154.96	1.11639	0.0916278	6.30198e-35	4.83178e-33
DUSP10	819.383	1.11621	0.0895151	8.60241e-37	7.3145e-35
PPFIA3	59.6162	1.11621	0.37376	0.000217408	0.000998594
ATG4A	223.136	1.11605	0.128757	4.87393e-19	1.39686e-17
FAM161B	18.8274	1.11487	0.424463	0.000672986	0.00277948
GTF2IP7	17.6456	1.1145	0.431817	0.000755438	0.00307053
ACTRT3	24.3001	1.11379	0.385436	0.000321446	0.00142749
PHLDA3	441.671	1.11228	0.146624	3.74181e-15	7.3288e-14
ZNF674-AS1	26.6949	1.1122	0.367542	0.000192901	0.000897407
NAV3	623.979	1.11185	0.100633	2.44011e-29	1.44006e-27
CYB5D1	363.793	1.10963	0.107817	1.09516e-25	5.01231e-24
TYMP	197.812	1.10667	0.177743	5.32698e-11	6.89548e-10
MT-TL1	1616.06	1.10302	0.0731483	2.50595e-52	4.2018e-50
GOLGA5	1297.1	1.1013	0.072934	1.53403e-52	2.59641e-50
NAPA	717.315	1.09822	0.102549	1.51551e-27	7.88107e-26
SDR16C5	154.829	1.09782	0.199885	3.12139e-09	3.1873e-08
SNORC	38.0898	1.09415	0.300202	2.40044e-05	0.000136459
HLA-W	12.8125	1.09413	0.565608	0.00384504	0.0129644
CCDC9	164.64	1.0932	0.240622	5.73414e-07	4.21973e-06
SPSB3	314.527	1.09253	0.131919	1.31527e-17	3.32312e-16
FAM117A	131.846	1.09228	0.155088	1.88776e-13	3.15641e-12
JMY	817.585	1.0906	0.0867106	3.46995e-37	2.97868e-35
DNHD1	95.9029	1.08955	0.188961	8.87467e-10	9.77413e-09
GPR137B	206.699	1.08898	0.139164	5.3832e-16	1.14567e-14
ND2	122530	1.0876	0.0804428	1.30955e-42	1.41534e-40
H2AC6	499.514	1.08692	0.106588	2.95407e-25	1.29582e-23
AMDHD2	145.896	1.0869	0.200247	7.04909e-09	6.81767e-08
GFPT1	5430.57	1.08612	0.0874778	2.57708e-36	2.14052e-34
TSPAN13	1516.58	1.08448	0.153699	1.81992e-13	3.04583e-12
MSN	27.976	1.08422	0.336899	0.00012379	0.000601549
QPCT	93.7714	1.08053	0.237978	6.11211e-07	4.4667e-06
CRIPT	314.767	1.07921	0.18075	3.13798e-10	3.66527e-09
CERT1	1515.98	1.0788	0.118892	1.27207e-20	4.04648e-19
RHOB	617.282	1.07872	0.0873507	5.79547e-36	4.76956e-34
PELI2	14.5041	1.07734	0.485519	0.00190707	0.00697124
TRIM16L	298.647	1.07481	0.11231	1.68144e-22	6.119e-21
MSTO1	164.605	1.07453	0.149376	7.54613e-14	1.31187e-12
SPIRE1	1382.18	1.07366	0.0819693	3.56806e-40	3.44164e-38
LHFPL6	89.7013	1.07244	0.180208	2.94543e-10	3.46063e-09
EPOR	102.663	1.07157	0.186341	1.26916e-09	1.37086e-08
ABCA3	70.6539	1.07152	0.212846	5.8642e-08	5.01476e-07
IRS2	487.253	1.07028	0.0928856	8.7637e-32	5.82332e-30
LURAP1L	1188.89	1.07	0.0726211	3.36585e-50	4.99064e-48
EFEMP2	17.8574	1.06881	0.440956	0.00143569	0.00543525
KLHL24	1118.97	1.06858	0.138873	1.96673e-15	3.99153e-14
SLC39A13	288.307	1.06754	0.162141	5.34927e-12	7.72715e-11
EAF2	83.3765	1.06551	0.226109	2.53305e-07	1.96309e-06
YIPF5	1062.84	1.06482	0.103844	1.51272e-25	6.81901e-24
MTND2P21	32.4956	1.06399	0.329255	0.000115018	0.000562734
PLCB4	485.297	1.0634	0.0955138	1.39851e-29	8.41969e-28
SEMA6C	9.92063	1.06295	0.690159	0.00775671	0.0237314
KRT16P3	73.8258	1.06266	0.241182	1.42214e-06	9.8322e-06
VMAC	39.5487	1.0626	0.303746	4.59066e-05	0.000245781
LAMP3	465.622	1.06098	0.0974902	1.48104e-28	8.17582e-27
H2BC12	497.103	1.06054	0.0978384	3.26098e-28	1.77828e-26
GULP1	5182.68	1.05955	0.129616	3.37708e-17	8.15454e-16
BSDC1	444.082	1.05939	0.105669	1.61105e-24	6.72184e-23
CFAP251	14.7993	1.05778	0.576107	0.0040884	0.0136796
NME7	516.596	1.05707	0.119444	1.02252e-19	3.08319e-18
SLC39A7	1099.45	1.05682	0.153313	6.49529e-13	1.03156e-11
STX5	709.881	1.05415	0.0923894	4.36782e-31	2.79868e-29
SEMA3B	506.425	1.05348	0.17967	5.36619e-10	6.0972e-09
ATG101	271.864	1.05278	0.135798	9.31953e-16	1.94874e-14
NLRC5	895.556	1.05278	0.0972062	5.2804e-28	2.85349e-26
HGSNAT	484.927	1.05142	0.100741	2.36576e-26	1.14714e-24
YPEL3	392.113	1.05088	0.115026	8.98004e-21	2.89248e-19
KLF2	117.674	1.04975	0.214607	1.30508e-07	1.05328e-06
KRT10	538.723	1.04972	0.101811	5.77426e-26	2.70486e-24
DNAH17	5.7786	1.04874	0.99504	0.0120963	0.0347232
COQ10B	909.93	1.04717	0.121998	1.1074e-18	3.08506e-17
CCDC146	44.8367	1.04713	0.258976	5.39134e-06	3.41788e-05
COG1	473.035	1.04706	0.0971086	5.93782e-28	3.18954e-26
MMP24	66.4698	1.04687	0.220852	2.39132e-07	1.85726e-06
UGT2B24P	13.9842	1.04595	0.511602	0.00252979	0.00895738
MTND2P29	166.459	1.04505	0.141818	2.14505e-14	3.95116e-13
PLPP5	491.916	1.04502	0.132425	3.25476e-16	7.11251e-15
SRPRB	664.829	1.04356	0.106366	1.43199e-23	5.67139e-22
NAT9	295.688	1.04316	0.135585	2.50651e-15	5.04706e-14
SLC26A11	95.1133	1.0431	0.187848	2.84057e-09	2.91381e-08
ANKRD20A5P	47.8113	1.04264	0.272343	1.03912e-05	6.2908e-05
SLC66A1	65.959	1.04212	0.213469	1.35688e-07	1.09116e-06
ATP6V1E1	1812.03	1.04166	0.0693193	3.86268e-52	6.24327e-50
GOLT1B	994.329	1.03935	0.187128	3.74137e-09	3.76678e-08
GBE1	1145.8	1.03838	0.0889293	1.45432e-32	1.00741e-30
RUSC2	271.382	1.03802	0.155025	3.02457e-12	4.49949e-11
ZNF70	58.2186	1.03767	0.221207	3.21754e-07	2.46166e-06
KCTD7	87.3371	1.03667	0.178033	7.15677e-10	7.97018e-09
MFSD1	893.467	1.03624	0.112774	5.61858e-21	1.83612e-19
TRMT1	255.05	1.03594	0.166903	8.07773e-11	1.02491e-09
ZFYVE1	173.893	1.03524	0.152401	1.52435e-12	2.33348e-11
KRT17P6	123.57	1.03445	0.198131	1.99527e-08	1.82359e-07
ATF5	120.325	1.03375	0.167331	8.56596e-11	1.0815e-09
ACP7	107.661	1.03311	0.176879	7.13647e-10	7.95648e-09
NUAK2	122.92	1.03293	0.183141	2.32733e-09	2.41217e-08
PDXDC1	4002.17	1.03149	0.0705046	2.32411e-49	3.25757e-47
NFKB2	1887	1.03142	0.144199	9.31854e-14	1.60754e-12
APBA3	86.1786	1.03115	0.213971	1.67762e-07	1.33296e-06
MTND2P28	48477	1.03059	0.0651097	2.43502e-57	4.74855e-55
MRPL55	206.112	1.03053	0.156674	7.572e-12	1.07646e-10
ATP6V1E1P1	128.488	1.02999	0.163252	2.92493e-11	3.89e-10
ZNRD2	419.166	1.02965	0.108923	5.12816e-22	1.81468e-20
SEC61A1	3343.7	1.02958	0.0620098	1.26657e-62	2.77115e-60
MT1L	125.958	1.02728	0.163428	3.82773e-11	5.04209e-10
LOC100288175	67.1994	1.02604	0.213937	1.99308e-07	1.56627e-06
MGAT1	424.629	1.02593	0.100983	4.52784e-25	1.9434e-23
IFNL3	88.7809	1.02502	0.20571	7.44053e-08	6.24371e-07
ATP6V1E1P3	194.467	1.02464	0.140983	3.59906e-14	6.46355e-13
JMJD6	501.552	1.02237	0.120766	3.22688e-18	8.56413e-17
RPLP0P2	211.193	1.02008	0.133398	2.74954e-15	5.50553e-14
EXT1	931.593	1.01864	0.0772719	1.40957e-40	1.38191e-38
ANXA5	1955.53	1.01732	0.0776395	5.31144e-40	5.0154e-38
BPGM	146.792	1.01678	0.171127	3.69524e-10	4.27443e-09
CREG2	240.732	1.01641	0.135863	7.72388e-15	1.48208e-13
CPQ	10.0985	1.0163	0.617665	0.00721196	0.0223394
SEC23IP	2059.52	1.01137	0.0872135	5.89178e-32	3.95897e-30
CCPG1	426.8	1.01121	0.15419	6.26544e-12	8.96398e-11
CSRNP1	228.971	1.01091	0.14168	1.27135e-13	2.16407e-12
IL17RC	189.589	1.01037	0.189762	1.52641e-08	1.41526e-07
COPB2	4987.83	1.00903	0.0547681	7.68299e-77	2.37656e-74
GPR75	20.1757	1.00866	0.396662	0.00103152	0.00405578
MT2A	3840.02	1.00805	0.0573722	7.69981e-70	2.09306e-67
USP2	11.9732	1.00683	0.628293	0.00588683	0.0187828
HYPK	29.01	1.00519	0.335877	0.000287488	0.00128881
NFKBIA	1637.33	1.00478	0.0700657	2.66032e-47	3.48385e-45
CREBRF	646.463	1.00213	0.127092	4.06114e-16	8.72587e-15
GPR176	87.7421	1.00191	0.191255	1.81519e-08	1.66665e-07
GPRC5B	38.6301	1.0002	0.266055	1.92992e-05	0.000111657
PLXNB3	176.579	0.999033	0.200482	7.48344e-08	6.27678e-07
PLPP1	77.9361	0.997423	0.196097	4.29792e-08	3.74679e-07
ERCC5	292.987	0.996924	0.114259	3.88165e-19	1.12687e-17
LINC00653	14.9476	0.996797	0.49112	0.00366428	0.0124321
IDUA	123.015	0.996182	0.165263	1.96225e-10	2.34855e-09
H2BC5	323.162	0.995049	0.117905	3.94432e-18	1.0422e-16
TSPEAR-AS2	13.6615	0.994642	0.480965	0.00298965	0.0103968
ZFPL1	441.483	0.993733	0.118605	6.59496e-18	1.69756e-16
SLC26A2	261.84	0.993158	0.156902	2.78431e-11	3.714e-10
MSTO2P	164.574	0.992397	0.179191	3.78596e-09	3.80739e-08
SPRR1B	410.234	0.990962	0.104539	3.79033e-22	1.35733e-20
GPR37L1	9.3531	0.990859	0.65485	0.00876287	0.0263728
TPST1	85.7373	0.99078	0.192513	3.01895e-08	2.69334e-07
MSMO1	3087.17	0.990528	0.260438	1.65639e-05	9.68619e-05
AKR1C2	40.8671	0.98936	0.289682	7.95805e-05	0.000404348
MORF4L2	2592.7	0.989298	0.0649955	4.82393e-53	8.24249e-51
MCEE	113.996	0.989235	0.19797	6.45333e-08	5.47938e-07
BRF2	82.0727	0.989185	0.198598	8.62085e-08	7.15387e-07
ARHGAP24	98.4725	0.988643	0.190386	2.63456e-08	2.37163e-07
EDC3	259.603	0.987855	0.11304	3.54441e-19	1.03231e-17
ADAMTSL5	74.0563	0.986646	0.211178	3.68887e-07	2.79131e-06
ACSL1	1106.32	0.986612	0.0893204	3.13629e-29	1.83284e-27
GFPT2	42.4885	0.986597	0.275313	3.20311e-05	0.000177258
ATP6V0D1	583.691	0.985566	0.105349	1.33555e-21	4.59026e-20
KRT16	308.492	0.984032	0.145685	1.74728e-12	2.6566e-11
TBC1D15	1177.7	0.983187	0.108045	9.9489e-21	3.19308e-19
SCFD2	187.845	0.982576	0.130949	8.15935e-15	1.55897e-13
HEATR5A	396.043	0.982572	0.142456	6.28811e-13	1.00102e-11
MYOM1	54.7861	0.981289	0.255272	1.1747e-05	7.05328e-05
MT-TH	46.9767	0.978112	0.314078	0.00018552	0.000865872
ZFPM2-AS1	142.868	0.977718	0.152296	1.6416e-11	2.23969e-10
FCMR	19.9842	0.977086	0.407958	0.00152524	0.00574279
PCDHB14	15.35	0.976634	0.463856	0.00322717	0.0111279
MIA2	48.9616	0.976267	0.286006	6.74079e-05	0.000348119
LSS	667.015	0.976164	0.123345	3.62336e-16	7.85106e-15
UAP1L1	251.477	0.97529	0.150492	1.05031e-11	1.47101e-10
TCIM	197.141	0.973811	0.135447	6.12748e-14	1.07043e-12
FDPSP1	82.6878	0.97226	0.194564	7.75627e-08	6.4844e-07
NCDN	203.244	0.971835	0.177219	5.13708e-09	5.06119e-08
ZFAND2A	300.989	0.969842	0.108276	4.05385e-20	1.25397e-18
OSBP	2455.72	0.969142	0.0654035	1.30005e-50	1.96001e-48
CSGALNACT2	358.01	0.968529	0.122402	2.89542e-16	6.35046e-15
TMEM214	1030.89	0.967411	0.0826828	1.52665e-32	1.04941e-30
LINC02693	139.264	0.967126	0.145023	3.59302e-12	5.29682e-11
STAM2	1052.17	0.96708	0.111083	3.30049e-19	9.62831e-18
TPP1	2154.55	0.967073	0.0875163	3.34265e-29	1.94709e-27
PER1	212.808	0.965885	0.136895	2.12964e-13	3.54762e-12
STX4	610.857	0.9654	0.144851	3.04632e-12	4.52809e-11
BLZF1	2028.91	0.965098	0.120672	1.44605e-16	3.2757e-15
DHCR7	2047.66	0.965078	0.0887499	1.81097e-28	9.96643e-27
AKAP17A	246.122	0.963931	0.172509	2.39241e-09	2.47533e-08
ORAI2	317.558	0.963605	0.152093	3.47795e-11	4.59145e-10
TBC1D25	224.213	0.963445	0.141262	1.19212e-12	1.85016e-11
COPA	4255.37	0.96323	0.0660624	9.65296e-49	1.312e-46
OSER1-DT	33.0653	0.961786	0.287271	8.63729e-05	0.000434919
KCTD11	165.327	0.961707	0.188342	3.54346e-08	3.12861e-07
NRBF2	465.393	0.959248	0.0974056	1.10686e-23	4.44256e-22
LINC00894	87.9729	0.958957	0.18954	5.86291e-08	5.01476e-07
FRY	5.94559	0.958685	0.865242	0.0127032	0.0361749
GCNT3	138.178	0.957904	0.163935	6.58567e-10	7.38921e-09
RHOQP2	25.9577	0.957195	0.461466	0.00242798	0.00864122
CLDN15	97.2317	0.955631	0.212206	1.01883e-06	7.19353e-06
GPSM1	118.405	0.954962	0.250847	1.80969e-05	0.000105141
ZRSR2	120.928	0.95441	0.228846	3.32998e-06	2.18359e-05
SLC16A6	157.414	0.952595	0.139721	1.16081e-12	1.80625e-11
FAM177A1	928.147	0.951072	0.0886404	1.04122e-27	5.46212e-26
AQP11	15.5378	0.950081	0.498632	0.00490741	0.0160254
UBC	40234.5	0.94965	0.0868498	1.34148e-28	7.42825e-27
TRMT2A	223.235	0.948766	0.197332	2.06951e-07	1.62135e-06
PIP4P1	372.638	0.94789	0.109516	8.16429e-19	2.30308e-17
MGLL	1884.78	0.947753	0.0926348	2.8668e-25	1.26062e-23
H4C8	59.625	0.946647	0.237181	7.90175e-06	4.87166e-05
GIPR	50.1874	0.945235	0.259484	3.61516e-05	0.000197622
MOSPD1	1426.17	0.943477	0.147601	2.12766e-11	2.87442e-10
MAPK7	121.013	0.943457	0.172523	4.95376e-09	4.89402e-08
NRBF2P3	129.861	0.943233	0.171101	5.25667e-09	5.17618e-08
C1orf122	153.797	0.943127	0.144486	1.04699e-11	1.4675e-10
UPP1	681.335	0.942397	0.104191	2.0317e-20	6.38368e-19
SEC61B	572.016	0.941938	0.0947582	3.70844e-24	1.5295e-22
FBXO25	18.2718	0.941789	0.438477	0.00262544	0.00925403
MSANTD3	580.053	0.941712	0.090636	3.53551e-26	1.68251e-24
TCP11L1	169.693	0.941095	0.142596	5.3911e-12	7.78131e-11
SERP1	3564.66	0.940065	0.112677	1.09832e-17	2.78318e-16
MICALL1	552.705	0.939127	0.150851	5.70776e-11	7.36183e-10
H2BC21	227.881	0.93893	0.123377	4.05531e-15	7.93417e-14
WDR81	117.609	0.938138	0.202739	4.96179e-07	3.68705e-06
ACBD3	1861.38	0.93752	0.0812274	1.14795e-31	7.57185e-30
RIPOR3	7.15656	0.936477	0.979359	0.0122058	0.0349968
GCNT2	327.808	0.936094	0.130204	7.11002e-14	1.23725e-12
USP53	2891.38	0.935802	0.0970953	6.76712e-23	2.52409e-21
KDELR2	4492.27	0.933595	0.108232	7.51637e-19	2.1371e-17
ABCC5	234.717	0.933285	0.137569	2.22954e-12	3.35291e-11
B3GNT9	144.327	0.933266	0.155578	2.49937e-10	2.96765e-09
NFKBIB	285.354	0.932934	0.145687	2.55367e-11	3.41651e-10
TTC3	2050.22	0.9324	0.0784704	1.82659e-33	1.32676e-31
HMGCR	2858.36	0.932332	0.0958637	4.18098e-23	1.58251e-21
UFM1	3435.79	0.931954	0.113194	2.62673e-17	6.42922e-16
RHOQ	925.167	0.93133	0.10336	2.62483e-20	8.2042e-19
PRSS22	868.525	0.930389	0.0938172	7.30289e-24	2.95759e-22
ALKBH5	825.325	0.930059	0.0891015	2.59619e-26	1.2521e-24
TOLLIP	487.747	0.929441	0.106368	2.76055e-19	8.09264e-18
MROH1	500.129	0.928559	0.133789	4.77814e-13	7.70212e-12
RALA	1885.15	0.92828	0.0883905	1.13642e-26	5.64778e-25
C19orf12	181.001	0.927894	0.147141	4.00558e-11	5.26862e-10
COG3	1334.86	0.927871	0.110256	5.75585e-18	1.49012e-16
PANX1	1038.12	0.92459	0.0755156	4.35939e-35	3.3712e-33
PDCD1LG2	78.0366	0.924114	0.204678	6.65649e-07	4.83302e-06
ATG13	827.791	0.923064	0.0855494	4.69376e-28	2.54413e-26
SAT2	172.054	0.92212	0.199954	6.6468e-07	4.82794e-06
SEC16A	2416.55	0.920899	0.0914137	1.1988e-24	5.04876e-23
MZF1	123.284	0.920735	0.199366	5.74846e-07	4.2285e-06
DHCR24	2201.85	0.920399	0.0799206	1.81685e-31	1.18643e-29
SLC46A3	123.337	0.920156	0.187325	1.17777e-07	9.57855e-07
FAM8A2P	15.9433	0.920058	0.479702	0.00493259	0.016093
TAGLN	7.07039	0.919459	0.890583	0.01262	0.0359881
ANO10	454.217	0.919334	0.0989329	2.23542e-21	7.53866e-20
N4BP2L1	77.081	0.918628	0.238561	1.25222e-05	7.47874e-05
BET1L	452.198	0.918037	0.107196	1.4878e-18	4.08144e-17
FA2H	1149	0.91785	0.0866629	6.26647e-27	3.14921e-25
MAFK	751.372	0.916726	0.113178	8.87275e-17	2.06199e-15
FAAH2	66.3237	0.916493	0.260081	5.51661e-05	0.00028999
CCL20	23.5499	0.916039	0.385247	0.00165914	0.00615776
IRAK2	720.299	0.915642	0.0858936	2.08577e-27	1.07223e-25
RNF185	336.49	0.915411	0.120278	2.86057e-15	5.70239e-14
TMEM38A	132.753	0.915098	0.167702	7.32348e-09	7.05642e-08
WBP2	1701.27	0.914618	0.0837961	1.1744e-28	6.5232e-27
ATP6V1D	931.189	0.914458	0.0876704	2.54076e-26	1.22867e-24
CD63	2192.13	0.914275	0.0691341	9.2807e-41	9.30196e-39
UST	294.25	0.913043	0.127753	1.3947e-13	2.36506e-12
ESYT3	32.3689	0.912933	0.328252	0.000624267	0.00259981
SGK1	253.79	0.912815	0.124423	2.49404e-14	4.56121e-13
ZCCHC9	392.498	0.911363	0.10614	1.62367e-18	4.44058e-17
CTSS	667.04	0.910765	0.0995184	6.76623e-21	2.19915e-19
AVPI1	550.206	0.910581	0.0933514	3.04514e-23	1.16488e-21
SAMD5	200.562	0.910459	0.152418	2.72188e-10	3.21483e-09
RAP1GAP	338.786	0.910238	0.166424	5.53473e-09	5.43804e-08
GPS2	38.0389	0.907517	0.342483	0.000821175	0.00330478
FAM83E	44.7533	0.907111	0.303955	0.000361627	0.0015894
ABCC2	142.129	0.907014	0.159028	1.57307e-09	1.67592e-08
STXBP1	105.148	0.906666	0.174769	2.8533e-08	2.55597e-07
KRT5	59.0189	0.904365	0.375931	0.00142123	0.00538619
GOSR1	1253.97	0.904154	0.0802169	2.19417e-30	1.38125e-28
CLIP3	15.704	0.903771	0.466429	0.00472923	0.0155284
PMM2	832.46	0.903491	0.084167	8.86622e-28	4.66478e-26
FBXO33	469.703	0.902686	0.151802	3.47436e-10	4.03453e-09
OSTM1	620.58	0.902614	0.173972	3.19115e-08	2.83709e-07
PLEKHM1	607.496	0.902496	0.127233	2.44764e-13	4.04729e-12
RING1	250.663	0.902431	0.124053	4.67348e-14	8.29346e-13
C4B	13.3803	0.902212	0.529609	0.00754223	0.0231664
CASP4LP	19.6897	0.901842	0.476032	0.00465297	0.0153052
FDPSP2	18.9543	0.901443	0.437219	0.00341488	0.0117009
CTSK	23.6191	0.899976	0.373911	0.00163955	0.00609515
BCAS1	275.145	0.899866	0.139833	1.73018e-11	2.35517e-10
BAP1	367.195	0.897007	0.162539	5.33668e-09	5.25208e-08
FHIP2A	791.25	0.896707	0.127679	3.30789e-13	5.41981e-12
SLC2A6	87.286	0.896442	0.205755	1.7943e-06	1.22541e-05
HLA-C	19354.7	0.896442	0.116437	1.49226e-15	3.07026e-14
HLA-G	759.139	0.8962	0.36651	0.00159786	0.00596985
RASGEF1B	56.6468	0.894524	0.226131	9.94463e-06	6.02963e-05
DMRTA1	66.4334	0.894431	0.206884	2.04405e-06	1.38386e-05
ARL14	57.6663	0.893475	0.239455	2.60294e-05	0.000146992
TMEM251	91.2497	0.891249	0.228688	1.309e-05	7.79245e-05
ZCCHC24	31.2539	0.890456	0.354179	0.00118464	0.00457954
CTSO	44.7295	0.89028	0.255511	6.20015e-05	0.000322426
SLC41A2	610.417	0.88948	0.134873	5.05019e-12	7.32461e-11
LCAT	25.8592	0.889283	0.361499	0.0016095	0.00600457
INPP5K	157.239	0.889095	0.149622	4.57212e-10	5.22807e-09
PLXNA3	1253.18	0.888985	0.105702	6.76942e-18	1.73997e-16
RAB18	1639.48	0.888202	0.103592	1.58862e-18	4.35137e-17
CLDN6	18.4857	0.887307	0.425995	0.00374576	0.0126774
WDR13	187.073	0.886986	0.146657	2.12993e-10	2.54245e-09
SFTA1P	42.2346	0.886962	0.264599	0.000103947	0.000514602
DERL1	2343.82	0.886767	0.0871096	4.2543e-25	1.83919e-23
DNAJC1	576.538	0.886299	0.102947	1.06592e-18	2.97878e-17
LARGE1	155.034	0.884629	0.139283	3.4668e-11	4.58011e-10
LIN37	23.115	0.884369	0.383033	0.0020622	0.00747736
CYP4F11	203.045	0.884331	0.142991	7.57931e-11	9.6577e-10
OGFRL1	1678.43	0.884176	0.142088	6.62186e-11	8.50414e-10
GZF1	649.745	0.88399	0.0839529	9.92617e-27	4.94681e-25
PIGA	559.499	0.883055	0.131618	3.2902e-12	4.87583e-11
YPEL2	189.284	0.881428	0.139853	4.8417e-11	6.29912e-10
RNF145	1696.56	0.88106	0.0708519	2.84956e-36	2.35595e-34
SLC9A5	9.36406	0.880772	0.711846	0.011466	0.0332006
GOLGA6L17P	14.3281	0.88069	0.501613	0.00696897	0.0217368
SLC29A3	129.588	0.880458	0.183109	2.00555e-07	1.57469e-06
TPMT	685.11	0.880427	0.11635	5.52461e-15	1.07502e-13
MVD	297.064	0.880371	0.149783	5.75905e-10	6.5147e-09
THBS3	93.9683	0.880275	0.209405	4.27742e-06	2.74859e-05
SWT1	176.142	0.880111	0.151588	7.69622e-10	8.54443e-09
ATP10D	53.3495	0.879588	0.255742	7.44449e-05	0.000380192
MAX	949.89	0.879056	0.101989	1.09269e-18	3.04882e-17
EVI5L	173.685	0.879051	0.190794	6.38581e-07	4.65534e-06
KCNK6	372.545	0.878563	0.12048	4.26294e-14	7.58744e-13
CASP4	2972.07	0.877757	0.0630127	7.30527e-45	8.45574e-43
YIPF3	898.825	0.877388	0.0858339	2.57991e-25	1.14287e-23
OSBPL2	2032.41	0.877355	0.100461	3.95619e-19	1.14481e-17
ECE2	103.131	0.876244	0.17862	1.37158e-07	1.10101e-06
NXPE3	100.176	0.874909	0.189909	5.73418e-07	4.21973e-06
TCEAL8	261.157	0.873968	0.13571	1.8979e-11	2.57566e-10
RTN4R	135.571	0.872706	0.167822	3.60252e-08	3.1745e-07
GCC1	364.707	0.872648	0.124675	3.56712e-13	5.82326e-12
NT5DC4	25.7464	0.872632	0.351579	0.00153804	0.00578492
PDCD4	1199.68	0.872432	0.0706657	1.02139e-35	8.21737e-34
PIP4K2C	1323.04	0.872153	0.0787077	2.06219e-29	1.22916e-27
FLCN	151.107	0.871916	0.142681	1.49089e-10	1.81712e-09
RCAN1	347.563	0.871692	0.104264	9.1758e-18	2.3426e-16
CCDC171	31.7548	0.871375	0.324277	0.000882157	0.00352882
CCN2	23.6962	0.87117	0.384331	0.00257235	0.00908832
SFN	2278.45	0.870431	0.125403	6.30081e-13	1.00215e-11
RBKS	28.1745	0.87033	0.340507	0.0013166	0.00503542
DAPP1	1526.04	0.870289	0.104491	1.69587e-17	4.23755e-16
FBXO10	12.7495	0.870205	0.485171	0.00621979	0.0196841
C2CD4A	23.6022	0.870149	0.451144	0.00546496	0.0175806
CHAC1	479.91	0.869637	0.100964	1.26861e-18	3.50696e-17
PTHLH	31.666	0.869493	0.327287	0.000828134	0.00333054
CATSPERB	10.834	0.86724	0.580285	0.0111924	0.0325291
ZMYND15	30.8359	0.86632	0.313037	0.000698335	0.00287227
MTND2P16	35.5672	0.865397	0.300532	0.000515089	0.00218779
HECW2-AS1	78.0444	0.865169	0.215938	9.95663e-06	6.03486e-05
WNT9A	308.941	0.864551	0.135619	2.56796e-11	3.43307e-10
ABCB8	202.986	0.863422	0.159049	1.02884e-08	9.73549e-08
SQLE	4397.06	0.86331	0.0700365	9.25603e-36	7.48029e-34
WDR19	404.102	0.862525	0.125116	6.26367e-13	9.98016e-12
RTL8C	1036.55	0.860939	0.0832531	9.24035e-26	4.26172e-24
TMPRSS2	139.513	0.860646	0.156284	5.10696e-09	5.03429e-08
USP36	1013.48	0.860554	0.111198	1.64974e-15	3.37877e-14
ADCK1	56.224	0.859823	0.267229	0.000157888	0.000750176
SELENOK	280.144	0.859047	0.117297	4.32383e-14	7.68819e-13
DPH3	425.681	0.857059	0.147235	8.73427e-10	9.65506e-09
P3H1	82.0731	0.856701	0.198471	2.65966e-06	1.77717e-05
PELI3	184.468	0.853921	0.14872	1.44161e-09	1.54503e-08
SUCO	2093.12	0.853083	0.102054	1.00768e-17	2.56073e-16
MARCHF8	427.114	0.852419	0.102848	2.0855e-17	5.15371e-16
WNT10A	300.458	0.852306	0.166686	5.04047e-08	4.35812e-07
ZNF324	68.673	0.851874	0.27937	0.000279121	0.00125507
PTPN21	119.513	0.851541	0.170005	1.00166e-07	8.22841e-07
CCDC186	2431.17	0.850025	0.0882042	9.15529e-23	3.38737e-21
B4GALT5	3511.48	0.849857	0.0616739	4.74114e-44	5.38359e-42
PCLO	113.982	0.849603	0.164359	3.67286e-08	3.23331e-07
TMEM41B	1476.65	0.849283	0.16341	2.99934e-08	2.67851e-07
PLEKHF1	151.4	0.849041	0.206976	6.46765e-06	4.03744e-05
TBL2	863.718	0.848676	0.0902211	5.94528e-22	2.09557e-20
ERVK13-1	123.813	0.847219	0.16656	6.40812e-08	5.44614e-07
IDI1P1	173.466	0.846812	0.153772	6.26523e-09	6.08579e-08
DDR2	13.8271	0.84603	0.464144	0.00678856	0.0212406
PPP1R3F	12.0841	0.845816	0.568894	0.0108623	0.0317291
IGFBP6	211.238	0.8451	0.173729	1.90775e-07	1.50316e-06
SMCR8	343.101	0.845097	0.10594	2.21703e-16	4.96225e-15
SLC37A3	553.425	0.844302	0.129294	1.01041e-11	1.41955e-10
GTF2IRD2B	55.5641	0.843788	0.270717	0.0002538	0.00114899
THAP2	43.3168	0.843718	0.306367	0.000687787	0.00283473
UBE2B	1090.58	0.843361	0.120444	4.24661e-13	6.88242e-12
TRIM52	109.895	0.843357	0.161466	2.74658e-08	2.46505e-07
LZTFL1	388.784	0.842312	0.139088	2.90561e-10	3.41833e-09
MTMR14	322.297	0.842257	0.124997	2.51841e-12	3.76524e-11
TESK1	433.101	0.84207	0.164863	5.16681e-08	4.45676e-07
STARD13	354.018	0.841768	0.103826	8.03001e-17	1.88322e-15
NCKAP5L	22.1821	0.839918	0.382117	0.00343642	0.0117636
PTAFR	209.202	0.839901	0.124762	2.65275e-12	3.95619e-11
KCNH2	370.014	0.838427	0.139846	3.1488e-10	3.67382e-09
MVK	135.023	0.838344	0.195069	2.17059e-06	1.46511e-05
SMIM14	1400.38	0.837973	0.129551	1.56178e-11	2.13777e-10
ARHGEF28	1046.26	0.837852	0.0762258	8.11133e-29	4.56192e-27
BEND7	113.696	0.837687	0.172322	1.89001e-07	1.48984e-06
PIP5K1C	574.788	0.836364	0.160603	3.01688e-08	2.69283e-07
OSER1	1401.54	0.836211	0.0696997	4.78109e-34	3.55923e-32
MIR3142HG	4.79126	0.835936	1.34332	0.0177326	0.048101
ANGPT2	118.879	0.835908	0.164983	6.71084e-08	5.67921e-07
XDH	109.691	0.835891	0.177475	3.30397e-07	2.52026e-06
BNIP5	8.21708	0.83555	0.761873	0.0177948	0.0482552
SPSB2	72.0382	0.835034	0.225698	3.14662e-05	0.000174401
PI4K2A	1003.13	0.834531	0.0747615	1.29564e-29	7.82665e-28
FDPS	2677.4	0.834419	0.103263	1.13342e-16	2.59238e-15
GORAB	275.301	0.833808	0.120297	6.49723e-13	1.03156e-11
IDI1	4175.2	0.833598	0.12997	2.06067e-11	2.79233e-10
MGAT2	528.24	0.833461	0.124555	4.00129e-12	5.85539e-11
TKT	4084.72	0.832944	0.125748	5.87091e-12	8.43314e-11
NRBF2P2	16.1422	0.831907	0.502144	0.0081664	0.024816
EOLA2	244.083	0.831386	0.151752	7.13038e-09	6.88145e-08
TRIM3	97.6381	0.83053	0.177675	4.57701e-07	3.42008e-06
HDAC2-AS2	4.85869	0.830139	1.05413	0.0179909	0.0486914
MT2P1	386.358	0.829807	0.101865	7.12628e-17	1.67786e-15
RNMT	921.805	0.828785	0.0876859	4.27191e-22	1.52371e-20
YPEL5	1358.58	0.828064	0.105935	1.12292e-15	2.32637e-14
NINJ1	361.623	0.827572	0.16214	5.93055e-08	5.06667e-07
CYTH3	1296.39	0.826992	0.0974152	3.41916e-18	9.06104e-17
UGT2B25P	7.25632	0.826631	0.856099	0.0191309	0.0513276
LINC00858	31.7496	0.826379	0.309205	0.0010833	0.00423616
LAMB3	4589.65	0.825638	0.126972	1.26342e-11	1.74764e-10
PRNP	6778.24	0.825001	0.0822123	2.26161e-24	9.39248e-23
GMPPA	438.757	0.824676	0.114187	8.78895e-14	1.5191e-12
PSMC4	1545.79	0.824584	0.0836663	1.24372e-23	4.95858e-22
RAB24	29.1427	0.823931	0.311429	0.00106025	0.00415328
RAB30	74.1663	0.823533	0.221648	2.87679e-05	0.000160887
MALAT1	24634.5	0.823381	0.0647563	7.35065e-38	6.46461e-36
SAR1A	2060.41	0.822231	0.0913088	3.77019e-20	1.16824e-18
MED10	545.655	0.822146	0.106853	1.89837e-15	3.86591e-14
ATG2A	639.009	0.82127	0.139562	6.51539e-10	7.32258e-09
CDA	528.213	0.820996	0.104527	9.44823e-16	1.97335e-14
RGL1	6.95895	0.820789	0.901034	0.0170803	0.0465782
ERLEC1	1487.58	0.820699	0.0918264	7.72502e-20	2.34906e-18
VAT1	1435.19	0.820399	0.0921098	8.98329e-20	2.72245e-18
FAM50A	1146.84	0.819386	0.170679	2.64082e-07	2.04308e-06
MT-TQ	39.052	0.819092	0.305441	0.000872656	0.00349472
BBC3	173.118	0.819066	0.235673	7.20066e-05	0.000369211
PMAIP1	1004.57	0.8187	0.123944	5.58682e-12	8.0444e-11
FOXN3	135.4	0.818674	0.166087	1.23614e-07	1.0017e-06
FSTL3	384.358	0.817886	0.138836	6.71307e-10	7.51805e-09
FAM156B	237.224	0.817191	0.116786	4.52838e-13	7.31266e-12
CA2	234.828	0.81638	0.135575	2.72102e-10	3.21483e-09
MAGEF1	424.72	0.816166	0.1172	4.84509e-13	7.80303e-12
TBC1D10A	135.799	0.815122	0.191212	3.32632e-06	2.18199e-05
ABL2	1650.88	0.814774	0.0784107	6.96442e-26	3.22865e-24
LRIG1	51.9138	0.813878	0.236879	9.3977e-05	0.000468736
ATP2A1	21.8722	0.813111	0.366482	0.00336377	0.0115457
CYP1B1	125.151	0.813005	0.184562	1.85245e-06	1.26224e-05
DUSP5	1607.04	0.812957	0.0859241	5.80615e-22	2.05055e-20
TIMM10B	635.838	0.812	0.100925	1.42828e-16	3.23953e-15
ZNF432	218.524	0.811281	0.121093	3.80022e-12	5.57479e-11
TNIP1	4199.02	0.811139	0.145652	4.39016e-09	4.37092e-08
MNT	544.992	0.81053	0.145099	3.8002e-09	3.81743e-08
CLCF1	199.903	0.810144	0.138375	8.79999e-10	9.70976e-09
CPEB4	1041.79	0.809889	0.116493	6.56657e-13	1.04138e-11
EDN1	372.997	0.809575	0.115012	3.51532e-13	5.74392e-12
NIBAN1	1787.36	0.807321	0.0654824	1.2881e-35	1.02256e-33
CBX7	134.58	0.80719	0.179992	1.18543e-06	8.26626e-06
SPDYA	11.8087	0.807104	0.611871	0.0153578	0.0425734
GOLGA6L3	13.8637	0.806633	0.483688	0.00905616	0.0271292
ZBTB46	83.535	0.805913	0.216255	3.08193e-05	0.000171345
H2BC4	88.4191	0.804512	0.187569	3.10928e-06	2.05162e-05
LINC01269	20.1998	0.804412	0.425617	0.00626172	0.0198098
GBF1	2175.18	0.804107	0.0848287	4.89957e-22	1.74066e-20
AP1G2-AS1	12.4057	0.804076	0.500606	0.0104422	0.0306419
ZNF275	554.688	0.803315	0.113972	3.29971e-13	5.41135e-12
ZSWIM6	473.1	0.803184	0.10196	5.85895e-16	1.24397e-14
BTBD9	96.77	0.802736	0.189144	3.47996e-06	2.27364e-05
ARFGAP3	1040.52	0.802541	0.0860999	2.40306e-21	8.08881e-20
CC2D1B	350.73	0.802396	0.126354	3.8601e-11	5.081e-10
RAB4B	69.8889	0.801568	0.223637	5.43821e-05	0.000286285
COPB1	5133.37	0.801397	0.111739	1.15696e-13	1.98063e-12
ACAP3	164.028	0.80134	0.167469	2.85898e-07	2.20615e-06
KDM6B	346.313	0.801188	0.135682	4.84219e-10	5.5228e-09
SYT13	346.053	0.801171	0.143294	4.62141e-09	4.58334e-08
MIEF2	108.512	0.800236	0.171317	4.86231e-07	3.6167e-06
SERTAD1	83.1095	0.800208	0.21026	2.23842e-05	0.000128019
EOLA1	223.922	0.797863	0.125187	3.13182e-11	4.15285e-10
SLC10A3	366.864	0.79757	0.109371	5.81903e-14	1.02052e-12
APLF	75.898	0.796556	0.215098	3.56663e-05	0.000195386
ITPKC	416.961	0.795399	0.120544	5.25241e-12	7.60561e-11
TICAM1	484.953	0.795288	0.126295	6.10735e-11	7.8659e-10
PJA2	2143.47	0.79505	0.0962724	2.82438e-17	6.88482e-16
MOGS	514.425	0.794897	0.105552	8.65195e-15	1.65133e-13
ME1	1340.24	0.794252	0.106662	1.72415e-14	3.19555e-13
VPS18	157.153	0.793839	0.161907	1.80754e-07	1.42986e-06
TMEM106B	6525.97	0.792306	0.144875	8.00897e-09	7.67569e-08
SMCO4	98.239	0.791799	0.175354	1.04186e-06	7.33598e-06
ADHFE1	17.1174	0.790705	0.449222	0.00754006	0.0231637
SEC61G	1045.11	0.790686	0.114287	8.29263e-13	1.30393e-11
KIZ	237.225	0.790652	0.134286	5.67545e-10	6.42823e-09
GLMP	331.366	0.790219	0.121569	1.25023e-11	1.73074e-10
CCDC69	56.5576	0.789274	0.248827	0.000232429	0.00106297
TPT1-AS1	167.299	0.788345	0.137458	1.62703e-09	1.73135e-08
WDTC1	364.624	0.788123	0.114045	8.31204e-13	1.30583e-11
DRGX	8.17047	0.787715	0.686213	0.0163169	0.0447686
TTC3P1	334.313	0.787269	0.106366	2.64989e-14	4.83147e-13
PLCD1	38.9426	0.786172	0.296326	0.00117143	0.00453628
CTAGE1	59.9914	0.784654	0.229317	9.25987e-05	0.000462375
PTPRM	98.5509	0.784425	0.185633	4.15221e-06	2.67678e-05
MAF1	1122.1	0.784267	0.143036	7.81146e-09	7.49842e-08
CYP51A1	379.642	0.784082	0.111772	4.26417e-13	6.90465e-12
SLC12A4	148.711	0.783961	0.182053	2.83014e-06	1.88477e-05
EOLA1-DT	31.6873	0.782777	0.321986	0.00210667	0.0076278
IPO13	129.574	0.782756	0.171601	7.86786e-07	5.65307e-06
RND3	3314.79	0.782731	0.0625739	1.19326e-36	1.00039e-34
CAPS	34.9104	0.782417	0.287469	0.000950537	0.00377542
EMILIN2	17.1815	0.782132	0.50935	0.0117619	0.0338887
BOD1	590.149	0.781288	0.0998079	7.94598e-16	1.67126e-14
PSPN	12.5277	0.781164	0.515215	0.0128192	0.0364773
HSPA13	984.398	0.781074	0.144417	1.18129e-08	1.11136e-07
MAMLD1	257.392	0.780785	0.134803	1.24775e-09	1.35263e-08
UAP1	1547.33	0.780724	0.0799544	2.82643e-23	1.08585e-21
RPGRIP1L	485.896	0.780457	0.105713	3.17719e-14	5.74616e-13
RNF19B	422.208	0.780406	0.112963	7.87794e-13	1.2409e-11
ERICH5	32.9584	0.779691	0.335467	0.00233044	0.00834193
INAFM1	27.1075	0.779036	0.331113	0.00264801	0.0093226
RNF223	128.444	0.77883	0.201757	1.90976e-05	0.000110526
IL1RL1	632.512	0.778748	0.0928403	9.49905e-18	2.42077e-16
PPBP	6.64768	0.778669	0.889054	0.0211691	0.0558603
LYSMD3	882.846	0.778404	0.171934	1.07183e-06	7.52632e-06
OLR1	24.8697	0.778207	0.352775	0.00357658	0.0121737
ACSS2	1109.04	0.778043	0.0720852	7.99555e-28	4.25662e-26
MC1R	16.7905	0.77724	0.430602	0.00819957	0.0249083
ARID5A	108.165	0.777188	0.239013	0.000176702	0.000827946
ARL2BP	1294.65	0.776997	0.0969012	1.80687e-16	4.0725e-15
KANSL1L	162.673	0.776829	0.183688	4.35135e-06	2.79211e-05
PLEKHM2	423.812	0.776331	0.130406	3.99552e-10	4.60692e-09
PPP1R11	1312.26	0.776156	0.0734604	8.47836e-27	4.23705e-25
ISCA1	398.892	0.77587	0.153812	8.23029e-08	6.84878e-07
GOLGA1	638.949	0.775674	0.0993243	1.06109e-15	2.20591e-14
MDGA1	71.6538	0.775241	0.212121	4.43643e-05	0.000238163
ADCY9	563.403	0.7752	0.124353	9.07875e-11	1.14383e-09
PCYT1A	1093.22	0.775064	0.0818671	5.98078e-22	2.10395e-20
UGT2B26P	12.7289	0.774919	0.627007	0.0172169	0.0468887
ND3	26490.4	0.773456	0.112455	1.43446e-12	2.20339e-11
MTMR10	350.635	0.773004	0.118234	1.24282e-11	1.72402e-10
PRKAG2	456.06	0.77272	0.113636	1.84259e-12	2.79441e-11
KRT14	118.746	0.772591	0.194364	1.15116e-05	6.91657e-05
FUNDC2P1	94.3956	0.77206	0.182138	4.07873e-06	2.63225e-05
LGALSL	377.077	0.771378	0.142693	1.26394e-08	1.18291e-07
ZNF675	12.5225	0.77126	0.529961	0.014156	0.0397453
ATAD3B	220.194	0.771225	0.236723	0.000181049	0.000846545
MAP2K3	579.518	0.7708	0.103237	1.4694e-14	2.74609e-13
LONRF1	342.321	0.770652	0.12782	2.91758e-10	3.43017e-09
ARX	14.4101	0.770293	0.454155	0.00991651	0.0293101
DGKG	3.97181	0.770061	1.35014	0.0189162	0.05082
TFAP2A	1618.16	0.769643	0.0663637	8.32859e-32	5.55476e-30
SAR1B	1095.13	0.769133	0.150438	5.86231e-08	5.01476e-07
MBD1	445.546	0.768055	0.101762	7.56882e-15	1.457e-13
HBEGF	190.127	0.767799	0.152277	9.49679e-08	7.83365e-07
TLE1	698.045	0.767522	0.0995845	2.75307e-15	5.50645e-14
SYT7	269.723	0.76726	0.122302	7.40984e-11	9.45519e-10
DEPP1	49.95	0.766486	0.242583	0.000256908	0.00116173
SGCE	121.246	0.766373	0.179589	3.21299e-06	2.11616e-05
LAMTOR3	560.195	0.766293	0.14728	3.77493e-08	3.31665e-07
GLA	290.23	0.766194	0.127039	3.67259e-10	4.2537e-09
HM13	1878.99	0.766004	0.0867898	2.32984e-19	6.88626e-18
FERMT2	236.3	0.765828	0.136164	4.046e-09	4.053e-08
PRRC1	1402.12	0.765609	0.1091	4.49075e-13	7.25843e-12
CDK14	393.983	0.765397	0.114834	5.34349e-12	7.72502e-11
FASN	4292.56	0.764616	0.133144	1.68671e-09	1.7906e-08
TRIM39	135.747	0.76429	0.184995	7.06196e-06	4.38404e-05
SYVN1	1399.26	0.764187	0.0778073	2.44565e-23	9.45632e-22
RWDD2A	163.074	0.763857	0.147829	4.95039e-08	4.28437e-07
SPAG9	6261.76	0.76383	0.0597888	3.5294e-38	3.16605e-36
CLDN4	5404.99	0.763752	0.0900449	4.7259e-18	1.2414e-16
ISCA1P2	28.6525	0.762327	0.312349	0.00211165	0.00764428
C2CD2L	211.26	0.762301	0.154679	1.61397e-07	1.28409e-06
SLC22A23	172.316	0.762024	0.155169	1.71765e-07	1.36416e-06
BATF	105.933	0.761773	0.204228	3.3133e-05	0.000182567
RPS6KL1	38.4051	0.761151	0.31358	0.00209289	0.00758098
PROS1	120.653	0.760703	0.168105	1.02589e-06	7.24059e-06
ZBTB10	278.495	0.760567	0.162338	4.7892e-07	3.56823e-06
ACADVL	1151.86	0.76029	0.10397	5.36953e-14	9.46313e-13
CYTH2	408.441	0.760084	0.133286	2.46126e-09	2.5451e-08
MON2	860.324	0.759653	0.130564	1.08279e-09	1.18453e-08
ARCN1	3777.88	0.759583	0.0660409	2.34362e-31	1.51247e-29
NUCB2	1394.55	0.759197	0.0688363	6.27543e-29	3.55166e-27
NFKBIE	217.229	0.758494	0.135225	3.56355e-09	3.59987e-08
PSENEN	148.971	0.758275	0.185941	8.06483e-06	4.96708e-05
CYP51A1P2	861.125	0.758048	0.0808594	1.59495e-21	5.45047e-20
HS1BP3	276.695	0.757678	0.154673	1.8557e-07	1.46474e-06
GPR107	2092.63	0.757082	0.0644021	1.03696e-32	7.23894e-31
KCTD5	1111.34	0.756635	0.079705	4.89065e-22	1.74066e-20
PEA15	2467.19	0.756521	0.0728099	6.8658e-26	3.19117e-24
L3HYPDH	248.903	0.756455	0.138052	8.30878e-09	7.93758e-08
NANOS1	15.9763	0.75615	0.450353	0.0108235	0.0316366
SMIM10L2A	11.1927	0.756129	0.537217	0.0150339	0.0418111
ISCU	773.503	0.75563	0.0827254	1.38952e-20	4.40449e-19
SLC35A2	404.885	0.755211	0.105017	1.34212e-13	2.27804e-12
TINF2	334.987	0.755204	0.120163	6.26203e-11	8.05933e-10
PTPN23	743.156	0.755175	0.127566	6.05182e-10	6.83726e-09
ZBTB18	363.87	0.754681	0.110233	1.47678e-12	2.26646e-11
GM2A	701.001	0.754436	0.101057	1.59895e-14	2.96965e-13
ZNF513	98.3349	0.753101	0.198917	2.79992e-05	0.000157127
CCSER2	1978.06	0.752719	0.0865712	6.73764e-19	1.92178e-17
IRF7	154.177	0.752679	0.18168	6.6475e-06	4.14395e-05
FEM1C	1066.89	0.752315	0.1228	1.70876e-10	2.06166e-09
ITGAX	4.35324	0.75225	1.13919	0.0168784	0.0461188
PLPPR2	120.45	0.751477	0.177047	3.97669e-06	2.57473e-05
LACC1	536.767	0.751412	0.122327	1.6715e-10	2.02078e-09
NR4A1	79.5531	0.751016	0.201651	3.5309e-05	0.000193487
TUBB2B	58.8841	0.750905	0.27344	0.00101458	0.00399531
BTN3A2	51.0728	0.750563	0.260558	0.000618452	0.00257739
RAB33B	192.373	0.750461	0.205329	4.6496e-05	0.000248195
SERPINF2	37.8301	0.750414	0.28915	0.00149381	0.00563271
CIR1	680.625	0.750395	0.102149	4.44957e-14	7.90394e-13
FAM174A	114.018	0.750366	0.165851	1.12394e-06	7.86761e-06
FAM241B	50.0895	0.750051	0.252892	0.000427068	0.00184879
NEAT1	11181.8	0.748903	0.0640233	1.51469e-32	1.0452e-30
TRIM36	216.03	0.748833	0.134521	4.05121e-09	4.05595e-08
CYP51A1P1	710.055	0.748607	0.0968802	2.20807e-15	4.45612e-14
LINC01833	44.2492	0.746699	0.266742	0.000795367	0.00321534
TMEM135	294.26	0.746698	0.160305	5.59381e-07	4.12489e-06
GRK4	56.9467	0.74646	0.266005	0.000790633	0.00319837
NIPAL2	208.925	0.746343	0.153539	2.22459e-07	1.73603e-06
WDR24	121.266	0.746299	0.171933	2.57222e-06	1.72323e-05
ADM2	118.177	0.746041	0.176276	4.74229e-06	3.02781e-05
TMEM132A	858.943	0.745953	0.140024	2.11375e-08	1.92697e-07
ARID3B	158.822	0.745486	0.1648	1.13136e-06	7.91025e-06
WDR45	163.301	0.745418	0.14585	5.45476e-08	4.69371e-07
WDR97	6.17371	0.743805	1.03819	0.0199863	0.0533354
FMNL2	2587.52	0.743787	0.0764849	5.13645e-23	1.93193e-21
UBL3	618.993	0.742463	0.149625	1.27375e-07	1.03032e-06
TUBB6	623.465	0.739939	0.121896	3.00434e-10	3.52293e-09
KCTD21	236.754	0.739733	0.118705	9.38019e-11	1.17799e-09
STON2	54.2858	0.73919	0.270909	0.00111294	0.00433788
ANXA6	588.897	0.738669	0.143163	5.32619e-08	4.58748e-07
BRPF3	1125.82	0.738206	0.100288	4.17048e-14	7.44503e-13
HAGH	441.485	0.73802	0.154295	3.34526e-07	2.54851e-06
IL6ST	4251.24	0.737516	0.127304	1.88388e-09	1.98e-08
IFIT2	6901.39	0.737468	0.0580202	9.22654e-38	8.0356e-36
WASHC2A	939.773	0.737399	0.0899174	3.54518e-17	8.54892e-16
LMF2	527.955	0.7368	0.132771	5.42637e-09	5.33449e-08
ERN1	849.405	0.736719	0.0875126	7.61549e-18	1.94907e-16
HLA-K	167.712	0.736095	0.220829	0.000141315	0.000679167
TPT1P12	21.7491	0.736072	0.37106	0.00617869	0.0195782
IFIH1	2344.82	0.735374	0.0707426	6.29764e-26	2.94234e-24
ANKS3	110.446	0.735223	0.200896	5.01313e-05	0.000266096
COBLL1	1413.7	0.734321	0.0869272	5.43253e-18	1.41254e-16
RAB43P1	53.3035	0.734103	0.32192	0.00356525	0.0121397
TP53I3	66.604	0.733883	0.215912	0.00012773	0.000619019
VOPP1	757.347	0.733809	0.0807056	1.98321e-20	6.24223e-19
SYTL4	249.404	0.733742	0.122911	5.4322e-10	6.1683e-09
GPX8	505.863	0.733627	0.122803	4.90919e-10	5.58856e-09
CYP2E1	20.3953	0.733532	0.416338	0.0102127	0.0300912
HOMER3	239.63	0.733078	0.145615	1.00623e-07	8.26216e-07
ATP9A	3526.74	0.732614	0.0566116	4.99641e-39	4.5273e-37
WARS1	3537.93	0.732582	0.0664187	8.05316e-29	4.54345e-27
BLOC1S3	137.223	0.732531	0.200206	4.64787e-05	0.000248177
HLA-E	5475.05	0.732111	0.113065	2.05674e-11	2.78912e-10
CABYR	76.4342	0.730929	0.21952	0.000142603	0.000684259
PGRMC2	1957.36	0.730855	0.111887	1.47679e-11	2.02872e-10
CASP1	23.0592	0.730747	0.343462	0.00470548	0.0154561
DDA1	674.685	0.730619	0.117984	1.47128e-10	1.79566e-09
PNKP	165.725	0.730069	0.189372	1.96693e-05	0.000113578
ZDHHC18	346.08	0.729777	0.128264	2.24838e-09	2.33303e-08
DYNLT3	848.279	0.729643	0.139713	3.55998e-08	3.1401e-07
CFL2	823.319	0.729355	0.135719	1.55418e-08	1.43804e-07
C10orf95	19.6472	0.729081	0.425476	0.0106698	0.0312433
B3GLCT	154.398	0.728716	0.183732	1.29334e-05	7.7115e-05
VPS53	520.493	0.7283	0.104696	6.86767e-13	1.08749e-11
MIA3	1470.54	0.727513	0.0802724	2.92552e-20	9.11229e-19
ALG2	764.51	0.727418	0.103538	5.00613e-13	8.04794e-12
IL1R1	202.216	0.727289	0.130184	5.06827e-09	5.00164e-08
TPMTP1	34.3519	0.726741	0.301944	0.00253817	0.00898171
FAM21FP	77.4599	0.726579	0.223307	0.000200058	0.000928173
ZDHHC11	128.446	0.726256	0.181361	1.0973e-05	6.60626e-05
SNX19P2	19.9895	0.725744	0.397886	0.00891542	0.0267746
AKR1B1P3	12.3848	0.725388	0.618822	0.0193039	0.051753
PHF20L1	2184.67	0.723956	0.0696804	7.33532e-26	3.39183e-24
B2M	29615.1	0.723583	0.114672	6.32688e-11	8.13696e-10
ADCY10P1	17.1956	0.723149	0.516765	0.0138298	0.0390064
MCTP1	46.8924	0.722722	0.264932	0.000982511	0.00388522
TNFAIP1	2385.23	0.722698	0.0617129	4.26133e-32	2.885e-30
IQCG	86.7649	0.722258	0.19316	3.44138e-05	0.000189102
GOLGA4	4196.9	0.722206	0.0607152	3.33515e-33	2.37444e-31
BET1	811.728	0.722155	0.163578	1.97503e-06	1.34118e-05
EML5	18.7976	0.722008	0.420653	0.00993089	0.0293477
MID2	142.087	0.721817	0.166276	2.59821e-06	1.73935e-05
SAFB2	582.402	0.721555	0.127882	3.6569e-09	3.68794e-08
PLK3	282.25	0.721191	0.141401	7.03874e-08	5.93989e-07
ZNF529	86.456	0.720641	0.218114	0.000170171	0.000800692
FAM210B	793.19	0.720529	0.0854158	6.8306e-18	1.75319e-16
OBSCN	107.701	0.7203	0.216917	0.000158161	0.000751075
MEGF6	148.357	0.720125	0.205225	7.53273e-05	0.000384152
CLDN12	6137.72	0.719863	0.145603	1.48395e-07	1.18432e-06
C9orf163	5.06286	0.719718	0.88628	0.0240345	0.0621767
MMP10	14.5804	0.719283	0.474246	0.013995	0.0393856
XKR9	21.088	0.719246	0.481853	0.0141172	0.0396487
PCYT2	576.069	0.718722	0.123844	1.30869e-09	1.41101e-08
INO80B	179.403	0.717696	0.24245	0.000601678	0.00251742
SPRR3	656.64	0.717494	0.0871214	4.03195e-17	9.65784e-16
MARCHF2	68.4253	0.717239	0.214231	0.000156815	0.000745474
AMPD3	851.828	0.717206	0.0899974	4.03328e-16	8.67638e-15
C16orf46	23.7961	0.717011	0.351294	0.00593472	0.0189154
LDLR	5303.7	0.716765	0.0832554	1.65705e-18	4.525e-17
WDR44	678.091	0.716205	0.0936723	3.71862e-15	7.29135e-14
FAM214B	338.302	0.715402	0.124214	1.86793e-09	1.96555e-08
PILRB	313.314	0.71477	0.12381	1.56297e-09	1.66714e-08
DYRK1B	116.32	0.713569	0.180166	1.59026e-05	9.33904e-05
BMP2K	817.294	0.713107	0.104325	1.48093e-12	2.27088e-11
SCYL1	1746.18	0.713029	0.117104	2.57604e-10	3.04859e-09
CDC26P1	199.459	0.712558	0.148782	3.93659e-07	2.965e-06
SLC9A3-AS1	115.108	0.711672	0.172478	7.33263e-06	4.54354e-05
SIRT2	345.28	0.710435	0.113806	8.4306e-11	1.06591e-09
MAP1LC3A	70.6207	0.710316	0.213817	0.000162636	0.000770289
UNC79	6.28057	0.710012	0.899545	0.0202998	0.0539989
MKNK2	1710.45	0.709735	0.102873	1.22029e-12	1.89061e-11
HSPA5	12966.9	0.708583	0.0526111	4.61395e-42	4.86934e-40
AHI1	437.383	0.708332	0.128221	8.61994e-09	8.21298e-08
TPT1	43854.7	0.708137	0.0484707	5.6395e-49	7.72353e-47
MOB2	200.796	0.707936	0.149811	5.35611e-07	3.95449e-06
FAM151B	11.8278	0.707873	0.528085	0.0200607	0.0535022
CBR3-AS1	34.5064	0.707566	0.340089	0.00553878	0.0177798
DPY19L3	358.226	0.707182	0.152389	7.61444e-07	5.48417e-06
LINC02029	29.9244	0.706871	0.330225	0.00481127	0.0157603
ARHGAP17	784.506	0.706791	0.114614	1.35904e-10	1.6689e-09
ATXN1-AS1	14.825	0.706683	0.442809	0.0134406	0.0380523
CTAGE10P	25.6325	0.706582	0.36209	0.00738497	0.0227692
IL15	71.9714	0.706512	0.272558	0.00158352	0.00592368
FER1L6	20.2685	0.705543	0.412592	0.0111811	0.0325068
CUZD1	21.1299	0.705472	0.392715	0.00906411	0.0271485
C19orf47	109.858	0.705339	0.196343	6.5578e-05	0.00033945
FBXL19-AS1	54.5736	0.70523	0.243143	0.000690304	0.0028438
NEDD4	662.493	0.704975	0.103205	1.79584e-12	2.72813e-11
PCDHAC2	49.5333	0.704576	0.236418	0.000520489	0.00220602
HSPA5P1	999.425	0.704335	0.076835	9.49133e-21	3.05168e-19
MYDGF	558.609	0.703604	0.113604	1.26853e-10	1.56633e-09
UBE2Z	1768.45	0.703408	0.0639022	8.19951e-29	4.59711e-27
CCDC126	88.5676	0.703214	0.221988	0.000298164	0.00133002
PARD3B	58.2464	0.703116	0.222315	0.000271432	0.00122202
LBH	693.054	0.702688	0.123561	2.90756e-09	2.97913e-08
PSMD7P1	31.4181	0.701873	0.321343	0.00434522	0.0144126
CRB3	191.49	0.7017	0.139003	1.02503e-07	8.41263e-07
OCEL1	107.964	0.701641	0.17232	8.95343e-06	5.47303e-05
ARHGEF40	94.3211	0.700914	0.182031	2.39399e-05	0.000136135
SLC35C1	352.26	0.700792	0.130198	1.36084e-08	1.26699e-07
FICD	149.469	0.699904	0.168471	6.26906e-06	3.92029e-05
SLC6A20	86.9653	0.69971	0.202231	0.00010417	0.000515421
TIPARP	3683.16	0.699322	0.0972511	1.4021e-13	2.37536e-12
ARG2	262.289	0.69929	0.121061	1.90818e-09	2.00438e-08
ACAT2	1843.65	0.699026	0.0670929	3.87792e-26	1.83572e-24
CORO2B	24.5558	0.69876	0.370259	0.00915611	0.0273692
ZNF598	991.725	0.698637	0.135994	6.56806e-08	5.56888e-07
MICAL1	221.39	0.698636	0.161473	3.16819e-06	2.08896e-05
BTG1	2592.06	0.698199	0.08754	3.38008e-16	7.36842e-15
LCMT1	569.214	0.698101	0.0949702	4.8163e-14	8.53846e-13
MCF2L-AS1	8.49364	0.698074	0.758738	0.0249388	0.0641748
SC5D	1284.91	0.697475	0.15458	1.42889e-06	9.87511e-06
TDRD7	399.062	0.697232	0.106773	1.49602e-11	2.05199e-10
FBXL16	66.8654	0.696832	0.231875	0.000502689	0.00214477
CTAGE12P	62.039	0.696683	0.210953	0.000191453	0.000891246
CEBPG	2070.31	0.69658	0.0807282	1.25595e-18	3.47732e-17
LDAF1	779.705	0.696549	0.0862145	1.41246e-16	3.20773e-15
SGTB	391.862	0.696158	0.134378	4.75481e-08	4.12106e-07
UVRAG	690.609	0.69547	0.0943653	3.33296e-14	6.00369e-13
ANKRD10	1075.8	0.695104	0.0895224	1.94323e-15	3.9483e-14
ABHD5	276.44	0.694983	0.122424	3.07866e-09	3.14725e-08
XBP1	3160.83	0.694868	0.0609199	8.24904e-31	5.21113e-29
ZNF292	4076.52	0.694474	0.098976	3.92211e-13	6.36801e-12
MTND3P25	142.689	0.693922	0.222667	0.00036172	0.00158942
ZNF550	202.766	0.693807	0.134824	6.59215e-08	5.58403e-07
CTSA	2453.27	0.693734	0.0868531	3.38763e-16	7.3759e-15
FAM98A	770.474	0.693308	0.101282	1.60645e-12	2.4508e-11
CEBPB	1508.47	0.692803	0.0919102	1.30314e-14	2.44812e-13
EMP3	60.8558	0.692406	0.234455	0.000631484	0.00262864
SRXN1	52.199	0.692391	0.463212	0.0153979	0.0426648
RAB11FIP5	649.352	0.69224	0.101748	2.30613e-12	3.45939e-11
PREB	383.942	0.691546	0.118264	1.20638e-09	1.31014e-08
SLC17A9	157.72	0.691104	0.162851	4.20907e-06	2.70857e-05
MAPK8IP3	441.815	0.690854	0.17622	1.77552e-05	0.000103357
RAB9A	1010.54	0.690298	0.098387	5.50304e-13	8.82306e-12
ZNF140	329.117	0.690025	0.115384	4.89879e-10	5.58027e-09
SLC25A46	1077.99	0.689856	0.137262	1.15645e-07	9.4233e-07
RHOQP1	61.9018	0.689264	0.232664	0.0006163	0.00257081
BHLHB9	75.834	0.688796	0.196545	8.95612e-05	0.000449459
ATF4P4	699.967	0.688727	0.114686	4.10936e-10	4.72603e-09
BIRC3	2953.53	0.688266	0.126749	1.14322e-08	1.07893e-07
C10orf88	198.365	0.688122	0.147975	6.79908e-07	4.92858e-06
DLGAP1-AS2	164.24	0.688002	0.146645	6.02144e-07	4.40582e-06
SNAI2	97.17	0.687714	0.179801	2.63253e-05	0.000148476
E2F7	1313.31	0.687574	0.0885633	1.91607e-15	3.89752e-14
COMMD9	204.378	0.686674	0.142394	3.04535e-07	2.3409e-06
MXD1	2521.48	0.686097	0.0753169	1.77189e-20	5.59673e-19
TUBB2A	150.478	0.685755	0.151575	1.35238e-06	9.36435e-06
PSG6	4.28832	0.685533	0.99001	0.0226854	0.0593211
CHIC2	160.085	0.685364	0.148341	9.02203e-07	6.42828e-06
TRIM29	840.372	0.685079	0.0892193	3.46335e-15	6.82813e-14
TYK2	459.923	0.684581	0.133879	6.10936e-08	5.20703e-07
ARHGEF18	389.251	0.684491	0.120443	3.16521e-09	3.22654e-08
TPPP3	5.10126	0.682729	1.06898	0.020293	0.0539989
ATF4P1	41.4932	0.682726	0.278667	0.00270874	0.00951399
HSPBAP1	238.916	0.682392	0.129711	3.31376e-08	2.93881e-07
SLC31A1P1	27.8732	0.682153	0.394722	0.0108394	0.0316726
SLC30A5	1099.08	0.681002	0.146573	6.67282e-07	4.84292e-06
HKDC1	1822.32	0.680876	0.11079	1.79291e-10	2.15593e-09
RUSF1	528.489	0.680203	0.11616	1.11125e-09	1.21378e-08
MIGA1	840.227	0.678808	0.136903	1.48796e-07	1.18699e-06
ARSA	136.934	0.678756	0.190311	7.61427e-05	0.000387869
PRELID3BP1	29.423	0.678599	0.343124	0.00703492	0.0218968
CRPPA	14.5995	0.677673	0.433796	0.0157559	0.0434686
MUC4	956.815	0.67698	0.106239	4.09654e-11	5.37251e-10
HCN2	14.0335	0.676938	0.500636	0.0211494	0.0558167
FEZF1-AS1	13.8239	0.676917	0.495149	0.0216612	0.0569998
CEP104	803.903	0.676629	0.0945221	1.74768e-13	2.93588e-12
TFE3	619.768	0.676297	0.0952533	2.92688e-13	4.81861e-12
MACO1	717.449	0.676176	0.0911401	2.99844e-14	5.44485e-13
IRF6	1474.37	0.676038	0.0793277	4.81085e-18	1.26002e-16
FAM21EP	74.7898	0.675961	0.224203	0.000465296	0.00200093
ZNF223	6.89039	0.675906	0.85967	0.0261309	0.0668226
IFI27	783.561	0.675504	0.0854924	8.07509e-16	1.69445e-14
MMP25-AS1	51.9361	0.674937	0.249985	0.00124524	0.00478801
DUSP8P5	17.226	0.674908	0.433198	0.0160025	0.0440745
ZER1	357.565	0.674691	0.12972	4.68793e-08	4.07097e-07
CTAGE7P	52.5275	0.674492	0.227582	0.00059414	0.0024882
RTCB	1039.27	0.674407	0.0727913	4.41213e-21	1.44978e-19
LYSMD4	43.7121	0.673162	0.263444	0.00183195	0.00672128
MED26	104.711	0.672514	0.173473	2.11487e-05	0.000121418
LZTR1	197.862	0.672182	0.141463	4.6099e-07	3.44322e-06
PLAUR	1955.62	0.671763	0.0759037	2.54937e-19	7.49808e-18
LENG8	997.795	0.671495	0.131692	7.88303e-08	6.58326e-07
SLC25A44	501.075	0.670669	0.100121	4.41493e-12	6.42925e-11
HECW2	11.7436	0.6704	0.531059	0.021045	0.0555984
PPM1K	374.264	0.670081	0.112378	6.17071e-10	6.9672e-09
ILRUN	1336.25	0.669982	0.0822532	1.28447e-16	2.92817e-15
SELPLG	6.64312	0.669884	0.89084	0.0261611	0.066879
PIGBOS1	70.0008	0.669859	0.212761	0.000332707	0.00147167
ZDHHC14	82.0028	0.669399	0.198346	0.000158722	0.000753539
NEURL4	117.986	0.669199	0.188051	8.08029e-05	0.000410046
GORASP2	2489.82	0.669187	0.0638375	2.73607e-26	1.31603e-24
RIPK2-DT	59.2127	0.668223	0.241139	0.00109873	0.00429276
ESS2	173.235	0.667887	0.1669	1.34433e-05	7.98892e-05
SYT14	430.612	0.667865	0.134383	1.57406e-07	1.25289e-06
XKR8	100.518	0.667561	0.181533	5.00882e-05	0.000265946
FDPSP5	41.2855	0.665603	0.272474	0.00259856	0.00917011
SNX24	325.793	0.665553	0.112511	8.74822e-10	9.66311e-09
MICALL2	262.093	0.665295	0.174414	3.04111e-05	0.000169338
FAM193B	225.251	0.665036	0.163089	1.09838e-05	6.61056e-05
ZG16B	112.772	0.664844	0.209571	0.000328713	0.00145544
GRN	1628.51	0.664352	0.118434	4.78562e-09	4.73834e-08
GOLPH3-DT	13.6391	0.664162	0.493936	0.0214854	0.0566034
BAIAP3	126.94	0.664054	0.177043	3.92872e-05	0.000212754
TACC2	912.439	0.664031	0.116954	3.15311e-09	3.21603e-08
WASHC2C	803.643	0.664016	0.114793	1.57303e-09	1.67592e-08
TAP1	1598.29	0.663954	0.0792375	1.47211e-17	3.70421e-16
DNMT3B	148.68	0.663598	0.142938	8.11816e-07	5.81893e-06
MOAP1	197.403	0.663546	0.13693	2.78699e-07	2.15337e-06
ELL2	1341.08	0.663278	0.0909356	7.56567e-14	1.314e-12
RSU1	1132.86	0.663026	0.081262	1.02247e-16	2.35182e-15
FXR2	450.51	0.663012	0.126491	3.7023e-08	3.25763e-07
PABIR1	258.701	0.662973	0.133831	1.55425e-07	1.23767e-06
ORMDL2	296.11	0.66263	0.11238	8.71726e-10	9.64219e-09
SLC3A2	2856.06	0.662277	0.0754706	3.98994e-19	1.15271e-17
GNA15	408.986	0.662214	0.148319	1.8037e-06	1.23089e-05
GPANK1	163.822	0.662191	0.148986	1.98641e-06	1.3484e-05
P2RX4	223.122	0.662153	0.148614	1.99163e-06	1.35143e-05
LTB4R	46.9932	0.661875	0.239683	0.00110432	0.00430895
FHIP1B	221.607	0.661063	0.145719	1.22347e-06	8.50785e-06
CSRNP2	345.44	0.661002	0.106468	1.31001e-10	1.6131e-09
LRCH4	929.981	0.660935	0.120018	7.65126e-09	7.3525e-08
ADIPOR1	2131.87	0.66083	0.0615394	1.91249e-27	9.85975e-26
ATG14	248.937	0.660781	0.147286	1.61154e-06	1.10522e-05
LPIN3	276.643	0.660363	0.149138	2.1282e-06	1.43846e-05
STOML1	40.2796	0.659795	0.329203	0.007168	0.0222262
CBFA2T2	744.829	0.659504	0.0879008	1.52852e-14	2.8536e-13
GGCX	612.247	0.658969	0.0855174	3.42412e-15	6.76566e-14
SCNM1	378.801	0.65856	0.11434	2.11084e-09	2.19794e-08
WHAMM	419.598	0.658211	0.113127	1.19174e-09	1.29582e-08
FOSL1P1	266.143	0.657791	0.126335	4.57437e-08	3.9762e-07
ZRANB1	1169.86	0.657532	0.0882702	2.45514e-14	4.49925e-13
STK10	795.911	0.657414	0.157417	6.99415e-06	4.34344e-05
SLC25A25	309.89	0.656994	0.162653	1.20117e-05	7.20019e-05
ARAP1	814.744	0.656936	0.153108	3.74661e-06	2.43543e-05
CDR2	444.816	0.656087	0.112389	1.25627e-09	1.36022e-08
TMF1	1853.39	0.655813	0.0909251	1.64766e-13	2.77827e-12
DYNC1LI2	1740.14	0.655456	0.0735596	1.11494e-19	3.35061e-18
PDXDC2P-NPIPB14P	51.4819	0.655316	0.262407	0.0026603	0.00936037
PDE10A	83.3332	0.655278	0.202684	0.000244399	0.00111232
CREM	143.244	0.655242	0.157625	7.33937e-06	4.54354e-05
GTPBP2	1004.59	0.655236	0.0962972	2.79927e-12	4.16778e-11
CBX4	632.421	0.654951	0.126064	4.88131e-08	4.22662e-07
PELO	540.724	0.654752	0.0854151	4.26774e-15	8.34069e-14
N4BP2	506.059	0.654266	0.125464	4.36178e-08	3.79693e-07
TM9SF2	2441.72	0.654145	0.118808	8.06421e-09	7.71335e-08
TPT1P6	141.331	0.653972	0.141897	1.03704e-06	7.30489e-06
ATG2B	782.745	0.653885	0.11548	3.35509e-09	3.40655e-08
DUSP16	143.455	0.653846	0.151448	3.61596e-06	2.35477e-05
NUB1	938.198	0.653379	0.0897881	8.12431e-14	1.40829e-12
RAB5IF	519.207	0.653312	0.0994858	1.37085e-11	1.89188e-10
CNTNAP1	45.7322	0.652795	0.274508	0.00322043	0.0111132
IER3IP1	340.732	0.652177	0.165449	1.94044e-05	0.000112193
RRBP1	3501.63	0.652069	0.172319	3.47799e-05	0.00019095
PTS	256.986	0.652036	0.159126	9.94223e-06	6.02963e-05
RNF216P1	289.082	0.651086	0.114812	3.0499e-09	3.12141e-08
TPT1P2	9.66297	0.650346	0.561637	0.026674	0.068064
PTGS2	219.005	0.649667	0.150734	3.97458e-06	2.5743e-05
MTND5P10	76.0389	0.649463	0.196942	0.000223003	0.00102246
RELA	2633.56	0.64941	0.100328	2.49434e-11	3.34211e-10
TTLL11	69.5198	0.64912	0.22961	0.00100565	0.00396622
SURF4	2187.82	0.649101	0.072574	9.31326e-20	2.81769e-18
RAB6C	594.718	0.649081	0.107259	3.16333e-10	3.68767e-09
PTPRCAP	14.087	0.64889	0.509704	0.0233217	0.0607191
THRB	198.116	0.648805	0.154396	6.61027e-06	4.12217e-05
RIPK2	1237.36	0.648636	0.0986216	1.14478e-11	1.59584e-10
IL7R	83.9491	0.648004	0.193139	0.000173566	0.000814954
SLAIN2	1436.95	0.647986	0.0829558	1.56146e-15	3.20527e-14
GTDC1	191.941	0.647934	0.142219	1.19957e-06	8.35138e-06
AGPAT4	61.9122	0.647725	0.239881	0.0015066	0.00567855
RIPK1	773.842	0.647712	0.0900109	1.31267e-13	2.23018e-12
B3GALT4	48.1082	0.647446	0.275442	0.00368132	0.0124781
HECTD3	488.177	0.647064	0.0965274	5.61726e-12	8.08174e-11
MEF2D	884.276	0.647021	0.100211	2.96513e-11	3.93763e-10
CD82	214.509	0.646856	0.178514	6.86134e-05	0.000353678
SLC36A1	91.0317	0.646682	0.203736	0.000303526	0.00135226
RAPGEF3	198.15	0.646377	0.186213	0.000112295	0.000551215
USP11	628.594	0.644993	0.113371	3.07427e-09	3.14455e-08
KLHDC2	464.228	0.644861	0.115236	5.91454e-09	5.77642e-08
ZNF841	387.457	0.644672	0.114163	4.33266e-09	4.32326e-08
TMUB2	327.923	0.644473	0.122917	4.26731e-08	3.72192e-07
TNRC6C	115.016	0.644159	0.170528	3.91151e-05	0.000212036
TPT1P4	2355.82	0.643699	0.11112	1.78768e-09	1.88493e-08
AFTPH	1521.68	0.643331	0.0848326	8.09132e-15	1.54762e-13
RABGGTA	183.965	0.643205	0.154904	7.79179e-06	4.80717e-05
TMEM167A	1557.29	0.642627	0.122216	3.49809e-08	3.09311e-07
TNIP2	576.986	0.64252	0.187605	0.000138964	0.000668765
SKIV2L	349.635	0.642192	0.148817	4.06175e-06	2.62318e-05
H2BC12L	75.1644	0.641914	0.236665	0.00145076	0.00548305
IFI16	1246.29	0.641606	0.0755344	5.21027e-18	1.35671e-16
ARFIP2	720.884	0.64141	0.114396	5.35316e-09	5.2654e-08
DNTTIP2	2456.77	0.64127	0.0648147	1.18533e-23	4.73631e-22
TNFAIP3	5910.63	0.641197	0.062728	3.64581e-25	1.59147e-23
RDH11	1581.39	0.640474	0.0880294	9.66367e-14	1.66388e-12
GCNT1	52.4489	0.639993	0.231654	0.00115158	0.00446619
AP1M1	289.546	0.639724	0.13579	6.4581e-07	4.70613e-06
FKRP	92.5852	0.639665	0.202683	0.00036056	0.0015851
ZXDB	349.1	0.639326	0.153178	7.57207e-06	4.67805e-05
ENDOV	77.4411	0.639262	0.217956	0.000752059	0.00305749
PSAP	8266.8	0.638531	0.0647728	1.69814e-23	6.68121e-22
HSPH1	5061.95	0.63853	0.0751836	3.97865e-18	1.04972e-16
IDH1	2737.92	0.638327	0.068405	2.63413e-21	8.85e-20
CSRP1	814.025	0.637286	0.0946256	3.95905e-12	5.79831e-11
ICA1	953.363	0.637258	0.0801787	5.3686e-16	1.14392e-14
TTLL3	41.647	0.637012	0.272549	0.00395236	0.0132882
FOS	118.688	0.636994	0.190512	0.000190809	0.00088894
MARK4	263.831	0.636691	0.165086	2.70905e-05	0.000152504
FNIP1	1156.51	0.63625	0.151366	6.3839e-06	3.98933e-05
CLTB	779.128	0.636157	0.187779	0.000166413	0.000785071
P4HB	8813.33	0.635767	0.103848	2.06508e-10	2.46838e-09
ZNF79	46.2055	0.635525	0.275277	0.00421159	0.0140316
LINC02474	11.2934	0.634568	0.587357	0.0296354	0.0743622
BAG3	1871.83	0.634194	0.102507	1.74168e-10	2.09715e-09
DLL4	72.7386	0.633937	0.246196	0.00200934	0.00731227
SDCBPP2	127.383	0.633731	0.210385	0.000551758	0.00232482
FDFT1	5149.5	0.633542	0.0554059	7.74956e-31	4.9129e-29
SRP54-AS1	9.68675	0.633378	0.664407	0.0262257	0.0670251
TBC1D7	100.235	0.63317	0.17758	8.73215e-05	0.000438957
CHST12	103.463	0.632947	0.210254	0.000569729	0.00239548
FAHD1	583.738	0.632933	0.104241	2.99081e-10	3.50936e-09
MAPRE3	570.708	0.632471	0.12232	5.10524e-08	4.40987e-07
EIF4E3	238.097	0.632471	0.169411	4.65973e-05	0.000248662
C1orf115	92.9727	0.631649	0.176641	8.648e-05	0.000435336
KIAA1217	927.989	0.631307	0.0789309	3.85133e-16	8.3049e-15
CLCN3P1	16.2272	0.631069	0.468367	0.0219426	0.0576388
BAK1P1	52.9854	0.630698	0.235857	0.00153711	0.0057826
RPL37P4	10.3232	0.630261	0.538703	0.0293546	0.0737606
TMEM154	2959	0.630156	0.123996	8.22991e-08	6.84878e-07
JOSD1	1555.99	0.630152	0.0669071	1.17371e-21	4.04954e-20
SDCBP	4910.65	0.630038	0.107556	1.26786e-09	1.37029e-08
KMT5C	58.086	0.629927	0.238043	0.00167559	0.00620855
CTDP1	158.993	0.629502	0.199382	0.000387132	0.00169156
CLINT1	2699.51	0.629191	0.0639153	1.82186e-23	7.13669e-22
PCDH7	2269.15	0.629104	0.0665324	9.59642e-22	3.31733e-20
C8orf82	157.522	0.628718	0.170495	5.16274e-05	0.000273068
MPP3	110.429	0.628419	0.17922	0.000107361	0.000529746
SBDS	2550.47	0.628367	0.0611332	2.37557e-25	1.0655e-23
BAMBI	166.732	0.628355	0.139973	1.7906e-06	1.22335e-05
PAF1	709.215	0.628067	0.134046	6.83375e-07	4.95171e-06
MGST3	653.903	0.627982	0.117172	2.28374e-08	2.07456e-07
GBA	700.186	0.626822	0.100205	1.24284e-10	1.53672e-09
SLC25A25-AS1	30.2911	0.626688	0.385499	0.0155265	0.0429613
VAMP8	688.011	0.626477	0.0991418	7.79256e-11	9.91534e-10
MICA	457.13	0.626297	0.133453	6.95003e-07	5.0319e-06
ASPHD1	120.518	0.62612	0.186012	0.000180067	0.000842394
NT5DC2	810.627	0.625862	0.122937	9.50957e-08	7.84058e-07
SUPT5H	1291.91	0.625652	0.151183	9.25429e-06	5.64348e-05
PRSS8	1247.28	0.625597	0.119335	3.9704e-08	3.48157e-07
NRBF2P4	30.7137	0.625505	0.329522	0.0111011	0.0323268
REXO2	706.273	0.625324	0.0911327	1.87245e-12	2.8373e-11
SDCBPP3	257.687	0.625011	0.11731	2.65053e-08	2.38481e-07
BRI3	2296.82	0.624878	0.0895042	9.2945e-13	1.45636e-11
RAB6A	4325.07	0.624857	0.0960605	2.30525e-11	3.09339e-10
L3MBTL2	289.403	0.62481	0.116405	2.28067e-08	2.07282e-07
HCCS	549.357	0.624757	0.0979445	4.1827e-11	5.47751e-10
LOX	25.9574	0.624542	0.321171	0.00981811	0.0290719
UBXN6	468.046	0.623676	0.178606	0.000118703	0.000578869
SWAP70	1401	0.623666	0.0727418	2.65364e-18	7.12708e-17
CYB5R4	949.664	0.623659	0.134763	9.108e-07	6.48439e-06
FAM83G	283.357	0.623651	0.147113	5.4719e-06	3.46161e-05
AP3D1	2710.45	0.623516	0.125631	1.81658e-07	1.43637e-06
LONRF3	138.072	0.623236	0.156526	1.84949e-05	0.000107349
SEC14L1	1220.94	0.622993	0.0762269	8.02191e-17	1.88322e-15
ARHGAP22	10.1628	0.622453	0.609539	0.030548	0.0762573
FUNDC2P2	75.1542	0.62228	0.203227	0.000544229	0.00229525
ARL8B	1820.78	0.62225	0.114488	1.53688e-08	1.42353e-07
CARS2	630.548	0.62216	0.100956	1.82765e-10	2.19478e-09
ITPRIP	792.872	0.621599	0.0906513	2.1127e-12	3.18254e-11
SLC46A1	383.414	0.621449	0.109675	3.85103e-09	3.86633e-08
VPS26C	475.711	0.621151	0.103969	6.185e-10	6.97894e-09
ENO2	662.813	0.621091	0.0995345	1.22921e-10	1.52196e-09
SRSF5	1535.94	0.619132	0.0913224	3.50944e-12	5.17787e-11
CHP1P2	19.2083	0.618798	0.38545	0.0187978	0.0505701
SHTN1	1345.56	0.617335	0.0793687	2.08816e-15	4.2284e-14
GTF2F1	770.732	0.615894	0.162931	4.06705e-05	0.000219714
ATF4	5382.58	0.614328	0.0886005	1.38408e-12	2.12966e-11
LY6G5B	29.0535	0.61388	0.354711	0.015732	0.0434161
TPT1P9	3650.6	0.613802	0.103735	7.32389e-10	8.15123e-09
KCNK1	971.68	0.613596	0.116971	4.08114e-08	3.56647e-07
NPLOC4	1546.43	0.613509	0.090409	3.30865e-12	4.89774e-11
PARP11	87.7463	0.613232	0.197054	0.000454521	0.00195882
ATP7B	55.8943	0.613124	0.223502	0.00143214	0.00542527
PPP3CC	231.823	0.613114	0.13588	1.93051e-06	1.31244e-05
RBP7	47.2262	0.613016	0.256041	0.00342142	0.0117189
CHMP1B	1167.85	0.61262	0.0782899	1.34713e-15	2.78443e-14
LAPTM4A	2080.88	0.612583	0.109293	5.93227e-09	5.79058e-08
OVGP1	49.889	0.612167	0.23621	0.00212324	0.00768161
HYOU1	2772.63	0.612118	0.110316	7.62059e-09	7.32695e-08
HSF4	36.4642	0.611055	0.28511	0.00664784	0.0208549
FKBP2	251.457	0.610628	0.254948	0.00372336	0.0126087
ZBTB4	530.408	0.609417	0.102552	8.01015e-10	8.871e-09
NPC1	2306.74	0.609335	0.071578	4.92065e-18	1.28503e-16
ANO8	257.793	0.60877	0.121955	1.72899e-07	1.37134e-06
OTUD5	645.607	0.608634	0.114935	3.13541e-08	2.7903e-07
ATP6V0B	328.422	0.608582	0.106956	3.37492e-09	3.4228e-08
PRDM1	600.113	0.608496	0.104775	1.70432e-09	1.80716e-08
H1-2	135.537	0.60836	0.201473	0.000607749	0.00254045
ZXDA	151.422	0.608011	0.159955	3.57324e-05	0.000195688
UBALD1	330.726	0.607487	0.170014	8.35203e-05	0.000421857
ARMC5	61.6058	0.607388	0.242439	0.00255247	0.00902616
UGCG	2408.78	0.60736	0.13868	3.19628e-06	2.10593e-05
HDLBP	8670.99	0.607334	0.099985	3.1798e-10	3.70447e-09
OR7E37P	10.2683	0.60722	0.552598	0.0317291	0.0786478
MTUS1	2958.53	0.607152	0.076127	3.93873e-16	8.48317e-15
CXCL6	43.7748	0.606995	0.292181	0.00767798	0.023527
WASF3	6.54393	0.606567	0.692111	0.0313386	0.0778194
SGPP2	750.03	0.606018	0.103771	1.26085e-09	1.36353e-08
SERPINB2	750.552	0.60598	0.123977	2.91412e-07	2.24394e-06
KLHL28	278.373	0.605076	0.157108	2.87632e-05	0.000160887
ADAM28	10.6347	0.604687	0.516286	0.0302923	0.0757349
TNF	24.1778	0.60458	0.409093	0.0238725	0.0618747
CCNL1	2392.82	0.603412	0.0923028	1.77393e-11	2.4129e-10
ILK	1152.52	0.60339	0.0942759	5.19035e-11	6.72832e-10
TXNDC9	839.947	0.603352	0.119344	1.13357e-07	9.25691e-07
RAPGEF1	942.595	0.603027	0.110751	1.48172e-08	1.37453e-07
RHOF	1177.24	0.602893	0.0840458	2.20613e-13	3.66823e-12
DAAM1	581.662	0.602525	0.114709	4.02875e-08	3.52585e-07
LOC652276	266.234	0.602358	0.130444	9.99721e-07	7.07255e-06
ATP6AP1	1494.25	0.602114	0.0871914	1.24934e-12	1.93062e-11
BBS12	81.9066	0.60197	0.208131	0.00100802	0.00397296
FNIP2	522.024	0.601457	0.0918482	1.56213e-11	2.13777e-10
EPB41	845.591	0.601088	0.0776479	3.50666e-15	6.89835e-14
SEPHS2	1827.71	0.600992	0.0642842	3.63444e-21	1.20751e-19
CEACAM1	265.036	0.600772	0.124927	4.04339e-07	3.03907e-06
FOSL1	4312.41	0.600062	0.090556	1.0336e-11	1.44986e-10
KATNAL1	210.676	0.599997	0.143342	7.19322e-06	4.46244e-05
RAB5A	1455.66	0.599979	0.0749783	3.74975e-16	8.09559e-15
CNKSR1	209.818	0.599908	0.126833	6.30587e-07	4.6008e-06
NELFE	900.421	0.599894	0.140611	5.39536e-06	3.41922e-05
LINC02432	166.393	0.599417	0.160897	5.13992e-05	0.000272102
FAM210A	618.346	0.598857	0.124331	3.72091e-07	2.81318e-06
ND5	98140.6	0.598803	0.0572951	2.04381e-26	1.0046e-24
ZNF865	129.926	0.598692	0.209995	0.00100905	0.00397614
DCLK1	33.1256	0.598093	0.299435	0.009788	0.0289923
BCAS2	671.14	0.597819	0.097	1.94792e-10	2.33295e-09
CNST	507.234	0.597728	0.11044	1.60958e-08	1.48623e-07
RAB2A	2251.39	0.597602	0.0911309	1.58964e-11	2.17044e-10
SLC35F6	681.888	0.597525	0.100002	6.90304e-10	7.71635e-09
IFIT3	4378.21	0.597329	0.0634282	1.38308e-21	4.74453e-20
AKT1S1	498.585	0.596949	0.144028	9.29799e-06	5.6682e-05
DNAH5	97.9333	0.596782	0.189374	0.000430872	0.00186317
CFAP410	23.0018	0.596775	0.368377	0.0198368	0.0530153
RARA-AS1	17.6054	0.596681	0.443842	0.0270141	0.0688909
NOP14-AS1	407.776	0.596307	0.111947	2.73563e-08	2.45645e-07
HARBI1	49.332	0.596203	0.259397	0.00494563	0.0161297
REEP4	401.133	0.595707	0.104533	3.41606e-09	3.45477e-08
RIPOR1	1374.38	0.595594	0.0838854	3.9152e-13	6.36256e-12
NABP1	2284.76	0.595549	0.0875696	3.14729e-12	4.67429e-11
LINC02615	18.8698	0.595345	0.380057	0.0206146	0.054703
PPARA	996.952	0.595195	0.0731628	1.13428e-16	2.59238e-15
RIC8A	944.099	0.59506	0.107001	7.42068e-09	7.1424e-08
WNT4	12.9744	0.595054	0.523794	0.0327761	0.0808074
FAM214A	522.377	0.594991	0.138283	4.64961e-06	2.97075e-05
TMED1	107.642	0.594973	0.215949	0.00146469	0.00553337
REPS2	506.091	0.594965	0.0980994	3.7276e-10	4.3063e-09
VSIR	75.7518	0.594262	0.202368	0.000808367	0.00326176
TADA2B	349.454	0.594258	0.1021	1.58936e-09	1.69226e-08
CCNJL	103.362	0.594112	0.199575	0.000806521	0.00325603
ELOVL7	1146.58	0.593948	0.154803	3.60025e-05	0.000196927
SRMS	59.2687	0.593808	0.274217	0.0068411	0.0213863
EPC2	691.798	0.593363	0.0869319	2.42375e-12	3.62674e-11
RORA	347.487	0.592972	0.125334	6.06706e-07	4.43574e-06
DXO	109.53	0.592749	0.171626	0.000148331	0.000708518
OPN3	417.458	0.592629	0.138372	4.8948e-06	3.11852e-05
DOCK8	24.2304	0.592542	0.339273	0.0154394	0.04274
ATP6V0C	29.536	0.592468	0.350049	0.0175579	0.0476992
TCEAL4	424.465	0.592081	0.14401	1.062e-05	6.41529e-05
LBX2-AS1	93.4973	0.591936	0.184384	0.000327271	0.00145084
SWI5	97.3519	0.591721	0.19728	0.00071816	0.002941
CIDECP1	44.4804	0.591523	0.262493	0.0054898	0.0176415
HOTAIRM1	99.1113	0.590564	0.1865	0.000385809	0.00168701
DENND10P1	628.645	0.590532	0.105753	5.84708e-09	5.71675e-08
SIN3B	623.491	0.590532	0.139014	5.8783e-06	3.70174e-05
OSGIN2	923.123	0.589979	0.0996895	9.80509e-10	1.07461e-08
SCG5	12.4325	0.589822	0.488042	0.0286718	0.0723387
FIZ1	81.8681	0.589505	0.184664	0.000355747	0.00156548
LOC112268269	11.1648	0.589324	0.603284	0.034325	0.0839571
ALMS1-IT1	27.0313	0.589222	0.327409	0.0142978	0.0400933
CUTALP	373.033	0.589182	0.123341	4.99533e-07	3.70948e-06
ZDHHC1	42.0488	0.588725	0.289711	0.00967735	0.0287215
CACNB1	282.056	0.588394	0.132423	2.39586e-06	1.61231e-05
EPM2A	28.335	0.588168	0.343506	0.0152432	0.0422947
PCMTD1P1	8.76246	0.588115	0.582846	0.0349696	0.0852084
KIAA0930	911.181	0.587754	0.129699	1.63433e-06	1.12042e-05
MYCT1	3.8452	0.587732	0.947751	0.0261316	0.0668226
NUBP2	243.593	0.587677	0.162196	8.52088e-05	0.000429419
FOSL2	1298.96	0.5876	0.0723916	1.87571e-16	4.22235e-15
ZNF526	127.969	0.586436	0.193833	0.000621342	0.00258823
AURKAIP1	383.595	0.58619	0.166789	0.000133052	0.000642729
TLCD5	14.9344	0.586029	0.482719	0.0335287	0.0823348
NRBP1	1830.03	0.585128	0.0831186	6.57069e-13	1.04138e-11
ZNF587	329.03	0.584875	0.12673	1.04616e-06	7.36336e-06
CALCOCO2	2549.86	0.584718	0.0672501	9.17196e-19	2.57922e-17
MITF	387.852	0.584607	0.105096	7.07736e-09	6.84132e-08
TTC7B	82.0899	0.584432	0.195872	0.000739676	0.00301603
ARF1	4776.26	0.584424	0.0569918	3.7691e-25	1.6413e-23
OAT	1436.71	0.584214	0.0911111	4.0581e-11	5.32989e-10
PKD1P5	184.067	0.583314	0.159269	6.85394e-05	0.000353454
SEC14L1P1	18.9738	0.583071	0.390862	0.0233727	0.0607899
SUSD6	322.906	0.582994	0.123413	5.87285e-07	4.30412e-06
GABARAPL2	777.734	0.5826	0.106606	1.25179e-08	1.17276e-07
TPT1P1	134.103	0.582545	0.182153	0.000380243	0.0016647
TTBK2	224.495	0.582423	0.137551	5.96367e-06	3.74892e-05
MPZL3	659.972	0.58238	0.128747	1.83429e-06	1.25129e-05
MFHAS1	892.308	0.582299	0.0834713	1.02018e-12	1.59433e-11
N4BP3	127.906	0.58145	0.188643	0.000514606	0.00218625
CRY2	134.446	0.581445	0.159303	7.39036e-05	0.000377858
TRIM27	803.849	0.581349	0.0843727	1.63526e-12	2.4905e-11
PICK1	217.287	0.581348	0.152391	3.83687e-05	0.000208282
JMJD4	140.335	0.581334	0.169331	0.000164558	0.000777747
MFSD12	494.532	0.581307	0.149811	2.94493e-05	0.000164237
SBDSP1	1266.72	0.581257	0.0797352	1.05137e-13	1.80504e-12
LAMA4	13.6933	0.581072	0.491154	0.0322232	0.0796743
FABP3	5.58966	0.580751	0.925215	0.0257784	0.06607
SEC23A	1031.97	0.580707	0.12497	9.2795e-07	6.59863e-06
LHFPL5	3.57977	0.579036	1.10449	0.0182607	0.0493099
STAM	1313.67	0.57885	0.0761573	8.83047e-15	1.68004e-13
TSC1	485.789	0.578846	0.0960958	5.44682e-10	6.18099e-09
C1orf52	287.373	0.578039	0.114879	1.50297e-07	1.19753e-06
KLHL29	200.528	0.577258	0.156727	6.82428e-05	0.000352025
PCMTD1P2	16.553	0.576967	0.424724	0.0291859	0.0734189
GLUL	821.206	0.576681	0.0760638	1.02504e-14	1.9399e-13
SLC45A4	751.719	0.576631	0.0930758	1.87562e-10	2.24937e-09
CHKA	1219.55	0.576619	0.0762267	1.13297e-14	2.13964e-13
IFITM10	44.8435	0.576397	0.256273	0.00584252	0.018668
CEP95	818.045	0.576106	0.0771584	2.58816e-14	4.72853e-13
ATP6V0E1	1493.91	0.575928	0.0992242	1.99933e-09	2.09155e-08
ASAP3	32.512	0.575838	0.320215	0.0152291	0.0422623
MTND5P11	1553.38	0.575816	0.100643	3.40236e-09	3.44285e-08
MRPL54	125.86	0.575755	0.20991	0.00160419	0.0059885
BMS1P10	74.0828	0.575677	0.198023	0.000967396	0.003836
RRAS	265.215	0.575329	0.159511	9.48969e-05	0.000472881
UBTD2	585.306	0.574764	0.09644	7.14004e-10	7.95648e-09
STX18	407.798	0.574722	0.110864	6.28866e-08	5.35477e-07
FZD8	24.3317	0.574469	0.325982	0.016808	0.0459543
RPS27L	383.722	0.574418	0.139004	1.04432e-05	6.31911e-05
NRIP3	323.494	0.574376	0.118537	3.4943e-07	2.65719e-06
CLIP4	2840.52	0.574252	0.113882	1.37972e-07	1.10705e-06
AHRR	42.5918	0.574229	0.274802	0.00867811	0.0261537
DAD1	832.441	0.57413	0.0906591	7.96855e-11	1.01321e-09
GBAP1	271.609	0.573997	0.127935	2.27341e-06	1.53278e-05
CYP1A1	64.0937	0.573761	0.225149	0.00264604	0.00932115
DOK3	20.0401	0.573646	0.369031	0.0225853	0.0591019
PRDX5	1139.28	0.573528	0.105466	1.78942e-08	1.64467e-07
PSMD9	86.8056	0.573407	0.184375	0.000509165	0.00216622
PBXIP1	226.58	0.573147	0.153951	5.0514e-05	0.00026789
RAP1AP	51.8103	0.571652	0.263398	0.00666884	0.0209134
SERPINA1	169.516	0.571561	0.138521	1.07798e-05	6.49646e-05
DGKQ	194.329	0.571455	0.192593	0.000766956	0.00311079
CTAGE13P	37.4916	0.571394	0.299748	0.0131858	0.0373958
ZMYM6	147.542	0.570914	0.198244	0.00105867	0.00414978
CCDC91	502.892	0.570913	0.116708	3.0526e-07	2.34547e-06
POLR2C	1090.97	0.570761	0.0737232	2.99405e-15	5.95524e-14
EGLN2	72.7065	0.570641	0.225546	0.00301531	0.01048
C16orf72	1955.21	0.570079	0.136091	8.13276e-06	5.0072e-05
ALDH2	280.743	0.569961	0.112859	1.27866e-07	1.03382e-06
ST13P13	67.1763	0.569906	0.233954	0.00368066	0.0124781
KDM1B	652.135	0.569768	0.0869335	1.71291e-11	2.33343e-10
MAP3K3	293.358	0.569736	0.120964	7.18753e-07	5.18919e-06
MMUT	691.883	0.569709	0.0874531	2.17406e-11	2.92828e-10
MAP2K2	610.41	0.569657	0.151778	5.16e-05	0.000273012
HPS1	563.466	0.569434	0.0947177	5.6515e-10	6.4092e-09
TLR2	127.423	0.569377	0.172572	0.000242081	0.00110373
ZFAND3	1278.65	0.569203	0.0773079	6.11035e-14	1.06848e-12
TOB2P1	26.3323	0.568976	0.317745	0.0161911	0.0444983
CAVIN3	205.811	0.56852	0.14165	1.77986e-05	0.000103576
KLF11	583.738	0.568504	0.116583	3.18212e-07	2.43664e-06
VAMP2	249.588	0.568369	0.131103	4.01621e-06	2.59844e-05
FITM2	140.296	0.568339	0.145877	2.81582e-05	0.00015797
RGL3	422.025	0.568042	0.113793	1.96388e-07	1.54535e-06
IGFL1	12.8407	0.567942	0.47836	0.0349515	0.0851808
MT1P1	228.847	0.567871	0.138614	1.33242e-05	7.9234e-05
TALDO1	3326.07	0.567634	0.0758942	2.48262e-14	4.54496e-13
TMC4	304.994	0.56697	0.152609	5.96347e-05	0.00031111
IFT27	93.247	0.566954	0.18795	0.000767076	0.00311079
PLB1	10.9774	0.566614	0.52032	0.0360134	0.0871951
CYCS	3164.05	0.566516	0.10084	5.9357e-09	5.79078e-08
RRAS2	933.285	0.566091	0.0976238	1.88341e-09	1.98e-08
THSD1	44.1808	0.5657	0.255826	0.00674414	0.0211163
CDC26	158.048	0.565087	0.222015	0.00290271	0.0101318
ABCG2	73.384	0.564304	0.222037	0.00286146	0.00999756
EDF1	1389.17	0.564228	0.26343	0.00788202	0.0240536
CEBPD	192.617	0.564045	0.138886	1.45841e-05	8.607e-05
C17orf67	113.46	0.564007	0.220752	0.00283965	0.00992715
TUBA4A	1661.9	0.563897	0.0869277	2.88732e-11	3.84569e-10
SNX19	1252.69	0.563796	0.0767369	5.54394e-14	9.75136e-13
COL1A1	80.348	0.563703	0.191843	0.000853418	0.00342073
USP54	943.69	0.563692	0.0757834	3.2341e-14	5.8432e-13
RGMA	20.1525	0.563534	0.389321	0.0274627	0.0698212
DCAF4	242.946	0.563237	0.1251	2.08419e-06	1.4105e-05
EXOC3	1504.08	0.563107	0.121129	9.68258e-07	6.8635e-06
TACC1	1796.2	0.562748	0.0803167	7.30896e-13	1.15635e-11
LRRC47	416.133	0.562378	0.119187	6.3187e-07	4.60829e-06
UHRF1BP1L	657.226	0.562038	0.134173	9.00418e-06	5.50218e-05
NEK11	145.207	0.561845	0.152186	6.2091e-05	0.000322798
HCP5	852.633	0.561812	0.0815567	1.93992e-12	2.9321e-11
SLC27A4	259.096	0.561264	0.185897	0.000707303	0.00290383
N4BP1	2254.55	0.561049	0.0739093	9.87878e-15	1.87154e-13
GARIN5A	11.2662	0.560773	0.547403	0.0333267	0.0819285
WIPI2	1144.57	0.560703	0.084178	8.14565e-12	1.15618e-10
MAPKBP1	253.11	0.560469	0.144858	3.14373e-05	0.000174348
SLC44A4	394.331	0.560365	0.104085	2.15498e-08	1.96256e-07
MAFG-DT	39.4165	0.560039	0.292019	0.0129031	0.0366752
B3GNT5	1830.33	0.559668	0.1135	2.46516e-07	1.91295e-06
BNIP1	112.643	0.559236	0.192231	0.00102115	0.00401852
C6orf62	3498.9	0.559192	0.110497	1.21925e-07	9.88902e-07
G0S2	368.083	0.559117	0.109436	9.97013e-08	8.20148e-07
ZFAND5	2509.27	0.558901	0.132999	7.27777e-06	4.51332e-05
ZHX2	539.682	0.558293	0.0958441	1.63287e-09	1.73653e-08
KPNA7	291.188	0.558266	0.113328	2.50358e-07	1.94192e-06
VPS33A	183.259	0.558041	0.143384	2.88088e-05	0.000161065
EBP	960.074	0.55781	0.0890105	1.44344e-10	1.76408e-09
SPATA2L	57.3539	0.557635	0.247888	0.00614449	0.0194836
SNAP23	1127.43	0.557438	0.0838007	9.91837e-12	1.39565e-10
RNASEK	53.656	0.55729	0.26009	0.00735276	0.0226998
ALDH18A1	1803.35	0.55725	0.0744057	2.00198e-14	3.69141e-13
RAB17	227.726	0.55712	0.162715	0.000198643	0.000922559
TSPYL2	213.091	0.557021	0.1612	0.000163716	0.000774584
MTHFR	105.684	0.556785	0.191127	0.000894995	0.00357779
DLX2	25.2422	0.55626	0.354236	0.0223388	0.058568
ELMO2	619.78	0.556245	0.0844499	1.43337e-11	1.97512e-10
ZNF263	626.106	0.555147	0.0969187	3.32869e-09	3.38165e-08
RAB11FIP3	225.804	0.555137	0.170207	0.000327451	0.00145093
DAZAP2P1	57.7633	0.555028	0.25923	0.00756411	0.0232177
CASP7	661.744	0.554932	0.0881922	9.95994e-11	1.2461e-09
RN7SL4P	18.1192	0.554767	0.422748	0.0312119	0.0775585
CHST7	15.6244	0.554364	0.434645	0.0329622	0.0811658
WDR25	63.7577	0.55404	0.260603	0.00833461	0.0252629
STARD10	768.174	0.553647	0.132832	9.35702e-06	5.69838e-05
ZNF358	100.074	0.553616	0.179336	0.00058068	0.00243411
FZR1	390.498	0.553518	0.163656	0.000215551	0.000991589
SEMA3C	4565.78	0.553284	0.106054	5.97153e-08	5.09925e-07
ERGIC1	2012.67	0.553144	0.074935	5.22731e-14	9.23063e-13
TULP3	994.606	0.553088	0.0752157	5.76537e-14	1.0121e-12
ABAT	448.969	0.552866	0.100284	1.11041e-08	1.04907e-07
GNPDA1	818.903	0.552547	0.0864536	4.96711e-11	6.45761e-10
MED8	422.035	0.552379	0.102182	2.31362e-08	2.09958e-07
KIF16B	904.52	0.552322	0.0868154	6.06676e-11	7.81924e-10
P4HA2	664.553	0.552199	0.0940905	1.27828e-09	1.37905e-08
PHYH	325.213	0.552101	0.119632	1.29939e-06	9.02179e-06
NEDD4L	1068.55	0.551935	0.0874326	8.93737e-11	1.12681e-09
TRPM2	81.2758	0.551868	0.232551	0.00492339	0.0160689
SLC17A5	1142.02	0.551447	0.0980988	6.90988e-09	6.69386e-08
PLEKHB2	2320.17	0.551274	0.0939707	1.72068e-09	1.8202e-08
RAB6D	284.974	0.550795	0.118669	1.07882e-06	7.56651e-06
TP53BP2	1704.58	0.550738	0.0755857	1.14759e-13	1.96647e-12
MAP3K2	2035.14	0.550297	0.115829	6.72184e-07	4.87456e-06
RPS6KB2	415.046	0.550208	0.142477	3.26054e-05	0.000179937
PSTK	40.4981	0.549836	0.269919	0.0105593	0.03095
SMYD5	326.845	0.549454	0.118129	1.03075e-06	7.26915e-06
LONP1	790.639	0.548878	0.157553	0.00014837	0.000708518
FAM210CP	19.8989	0.548756	0.440409	0.0352052	0.0856779
PHKG2	249.547	0.548619	0.112691	3.63434e-07	2.7547e-06
FAM174B	56.6564	0.548463	0.21478	0.0027998	0.00980694
ZDHHC11B	49.4623	0.548443	0.250001	0.00697128	0.0217403
SULT1A4	52.9174	0.548404	0.238895	0.00576518	0.0184537
ATP6V1C1	1322.23	0.547987	0.125884	3.93362e-06	2.5496e-05
SERTAD3	168.804	0.547966	0.14973	7.99612e-05	0.000406052
PSD4	714.23	0.547489	0.097161	5.77145e-09	5.65205e-08
ITSN2	2065.51	0.54723	0.0679104	2.63536e-16	5.81561e-15
ALS2CL	395.673	0.547167	0.132837	1.03929e-05	6.2908e-05
RMDN3	418.635	0.547078	0.0950845	2.7256e-09	2.8039e-08
IL31RA	14.4797	0.546931	0.453978	0.037448	0.0900767
LPIN2	431.85	0.546768	0.102389	2.94595e-08	2.63214e-07
CLIP1	4339.48	0.54663	0.0662958	5.10185e-17	1.21235e-15
NFKBID	44.2948	0.546591	0.289818	0.0149139	0.0415095
CHMP2B	2296.4	0.546186	0.106094	6.34589e-08	5.39837e-07
VPS41	2109.07	0.545953	0.0630593	1.68923e-18	4.60585e-17
CDC37L1	337.612	0.545836	0.112713	4.22333e-07	3.16635e-06
PPP4R1L	200.259	0.545678	0.135302	1.90796e-05	0.000110457
USP38	712.311	0.545593	0.13783	2.30417e-05	0.000131527
SPRY2	158.574	0.54509	0.159022	0.000167685	0.000790031
MAPKAPK2	1188.56	0.544526	0.0993352	1.3641e-08	1.26936e-07
LRRC59	3108.3	0.544394	0.065382	2.70598e-17	6.61416e-16
SYNC	12.7797	0.544318	0.458855	0.0377722	0.0907069
SLC6A9	290.825	0.544317	0.132313	1.24765e-05	7.45389e-05
SDC3	190.984	0.544125	0.142981	4.64315e-05	0.000247999
HSD17B7P2	205.721	0.543603	0.150029	8.82242e-05	0.000443121
LEPROT	1808.14	0.543579	0.136816	2.30606e-05	0.000131593
TRIM35	271.786	0.543555	0.114588	6.47362e-07	4.71232e-06
NECAP2	371.555	0.543453	0.111386	3.94314e-07	2.96869e-06
DENND10	581.187	0.543407	0.104036	5.59032e-08	4.8003e-07
CETN2	1579.19	0.543136	0.0744992	1.1661e-13	1.99438e-12
COA8	130.366	0.542856	0.159473	0.000208778	0.000964884
PIWIL4	63.4405	0.542848	0.212812	0.00303546	0.0105419
RAB5B	428.363	0.542719	0.121929	2.68722e-06	1.79291e-05
SLC2A13	86.6632	0.542618	0.249572	0.00768287	0.0235375
TMEM71	10.3075	0.542598	0.567506	0.0437324	0.102697
SENP5	438.045	0.542572	0.112805	4.40965e-07	3.29914e-06
CIR1P2	4.95602	0.542331	0.83831	0.0280892	0.0711088
FUNDC2	577.656	0.54224	0.0842523	4.1252e-11	5.40615e-10
MAP3K11	921.425	0.54208	0.14037	3.2393e-05	0.000178984
GET4	156.252	0.54205	0.199889	0.00194784	0.007113
NBDY	250.454	0.542011	0.140838	3.29466e-05	0.000181652
MSRB1	176.752	0.541481	0.14524	6.4253e-05	0.000333361
EP400P1	99.9585	0.541477	0.202143	0.00228593	0.0082073
SLC25A52	44.385	0.541011	0.251156	0.00816565	0.024816
SLC38A6	103.744	0.540891	0.20392	0.00232475	0.00832501
AMH	24.9975	0.540874	0.352465	0.0271143	0.0690894
ARL4A	286.374	0.540805	0.156131	0.000164233	0.000776829
FOXA2	71.9439	0.540566	0.234747	0.0060333	0.0191819
LRRC4	12.504	0.540107	0.466301	0.0386638	0.0924891
NUS1	1197.42	0.539881	0.105248	9.37894e-08	7.74e-07
CHORDC1P1	40.5774	0.539824	0.293992	0.0156243	0.0431518
TVP23B	529.761	0.539774	0.10548	1.10033e-07	8.99771e-07
ELOVL6	1897.86	0.539612	0.0697629	3.13737e-15	6.2265e-14
TXNDC11	1048.69	0.539382	0.07182	1.94676e-14	3.5933e-13
TOX4	864.055	0.53924	0.0845583	6.64984e-11	8.53396e-10
RDH14	229.599	0.539085	0.123479	4.01173e-06	2.59648e-05
MAGOHB	358.052	0.538965	0.104128	8.0546e-08	6.71816e-07
SNORA73B	16.8307	0.538726	0.421722	0.0357016	0.0865921
RAB7A	7767.96	0.538512	0.064776	2.82923e-17	6.88727e-16
NSFL1C	1219.66	0.537902	0.117323	1.49005e-06	1.02779e-05
ADAM17	1994.26	0.537301	0.0712151	1.56445e-14	2.9116e-13
AHNAK2	3061.81	0.53727	0.125736	6.04856e-06	3.79563e-05
LGALS8	2885.18	0.536933	0.0729978	6.53314e-14	1.13797e-12
LPIN1	1074.54	0.53645	0.079363	4.45514e-12	6.47728e-11
SEC24C	1779.22	0.536418	0.0880934	3.72487e-10	4.30592e-09
DMWD	314.325	0.536053	0.136868	3.05563e-05	0.000170093
ZFP36	824.709	0.535965	0.0847581	9.12434e-11	1.14877e-09
POMT2	252.753	0.535553	0.117757	1.84865e-06	1.26013e-05
PRXL2C	238.174	0.534671	0.155423	0.000185348	0.000865295
DPH7	200.801	0.534637	0.164185	0.000372264	0.00163256
TSC22D2	793.063	0.534091	0.103017	8.01371e-08	6.68716e-07
LEMD2	398.686	0.533688	0.123789	5.03816e-06	3.20531e-05
SLC7A6	1139.44	0.533683	0.0848435	1.07985e-10	1.34726e-09
AGTPBP1	845.844	0.53368	0.0977943	1.69276e-08	1.55902e-07
SND1	1585.51	0.533371	0.106552	1.87003e-07	1.47473e-06
NR1H2	442.452	0.533222	0.154572	0.000176549	0.000827447
NKX3-1	52.1107	0.53314	0.225458	0.00509495	0.0165685
ADRB2	99.7567	0.532684	0.169065	0.00050224	0.00214336
SENP2	1135.99	0.532126	0.0947735	6.38621e-09	6.19994e-08
TRIB1	1722.42	0.531888	0.0810988	1.69307e-11	2.30816e-10
GARS1	6935.3	0.531843	0.0519253	4.50946e-25	1.94015e-23
ZNF672	238.248	0.531534	0.126747	9.63998e-06	5.86274e-05
OSBP2	173.351	0.531456	0.137347	3.51196e-05	0.000192567
EPG5	416.789	0.531407	0.139681	4.52581e-05	0.000242671
NGLY1	461.382	0.531397	0.101384	5.15757e-08	4.45293e-07
NUS1P4	14.6726	0.531371	0.44198	0.0414325	0.0981307
UBBP2	32.8493	0.530929	0.331145	0.0262727	0.0671259
LRRFIP2	798.716	0.530836	0.0989574	2.90994e-08	2.60255e-07
ATF4P3	729.481	0.530734	0.117836	2.00821e-06	1.36114e-05
DDX59	503.768	0.530432	0.09278	3.85445e-09	3.8676e-08
CCNK	1195.79	0.530416	0.0818641	2.9196e-11	3.88579e-10
ERO1B	91.9698	0.530398	0.245887	0.00855542	0.0258449
IRF5	225.638	0.530296	0.136107	3.34709e-05	0.000184259
RBCK1	3717.98	0.530177	0.0962983	1.27011e-08	1.18745e-07
MTOR	980.933	0.530121	0.10013	4.02409e-08	3.52348e-07
PDGFRL	9.03486	0.530046	0.569071	0.0455622	0.106022
VEGFB	851.089	0.529937	0.103559	1.07697e-07	8.81472e-07
CRAMP1	259.176	0.529475	0.118656	2.88102e-06	1.91438e-05
EIF3G	1007.58	0.529321	0.141589	5.90139e-05	0.000308319
ISCA1P1	64.8069	0.528771	0.223852	0.00544683	0.0175348
ALKBH7	104.997	0.528367	0.227553	0.00604834	0.019222
TFG	2015.79	0.527867	0.0697917	1.25853e-14	2.36681e-13
SH3PXD2B	229.429	0.527752	0.144383	8.6789e-05	0.000436524
KEAP1	383.07	0.527708	0.160002	0.000329038	0.00145652
YTHDF1	1781	0.527524	0.0643062	8.54619e-17	1.99385e-15
RRAS2P1	212.763	0.526928	0.134916	3.07691e-05	0.000171118
CBR1	388.21	0.526871	0.103377	1.17769e-07	9.57855e-07
BHLHE41	38.2487	0.526864	0.266357	0.0127004	0.0361749
HID1	480.865	0.526839	0.114738	1.57557e-06	1.08262e-05
DPP9	1392.71	0.526735	0.114517	1.48554e-06	1.02508e-05
[truncated: 36,116 more rows]
