# Supplementary material for: KCNQ potassium channels modulate Wnt activity in gastro-oesophageal adenocarcinomas
Source: Life Sci Alliance. 2023 Sep 25;6(12):e202302124. doi: 10.26508/lsa.202302124 (PMC10520261; doi:10.26508/lsa.202302124)
Supplement: Supplementary file 12 [file LSA-2023-02124_TableS12.xlsx]

## Sheet: Table S12
TermID	Name	Frequency	PlotX	PlotY	LogSize	Value	Uniqueness	Dispensability	Representative	Eliminated
GO:0006614	"SRP-dependent cotranslational protein targeting to membrane"	0.138577	-4.50098	3.50285	4.5244	-22.9426	0.911706	0	null	False
GO:0006613	"cotranslational protein targeting to membrane"	0.138759	null	null	4.52497	-22.2682	0.914907	0.960822	6614	True
GO:0045047	"protein targeting to ER"	0.161396	null	null	4.5906	-19.6678	0.912724	0.985894	6614	True
GO:0042590	"antigen processing and presentation of exogenous peptide antigen via MHC class I"	0.00379907	1.33877	6.55392	2.96284	-3.69155	0.944561	0	null	False
GO:0002478	"antigen processing and presentation of exogenous peptide antigen"	0.00646299	null	null	3.1934	-1.56432	0.943884	0.918243	42590	True
GO:0002479	"antigen processing and presentation of exogenous peptide antigen via MHC class I	0.00266805	null	null	2.80956	-3.54411	0.945345	0.931563	42590	True
GO:0043588	"skin development"	0.0507427	-6.11547	3.0743	4.0881	-1.36716	1	0	null	False
GO:0090175	"regulation of establishment of planar polarity"	0.0092139	1.68244	-0.266711	3.34733	-2.54822	0.849028	0	null	False
GO:1902850	"microtubule cytoskeleton organization involved in mitosis"	0.051476	-5.26175	-2.9574	4.09433	-18.1823	0.737507	0.00769598	null	False
GO:0002181	"cytoplasmic translation"	0.129048	-2.23512	4.73337	4.49346	-19.6678	0.933486	0.00823044	null	False
GO:1904776	"regulation of protein localization to cell cortex"	0.0016696	2.44609	-7.51532	2.60638	-2.50172	0.824459	0.117578	null	False
GO:0098901	"regulation of cardiac muscle cell action potential"	0.00404765	1.29357	1.10483	2.99034	-1.62936	0.869262	0.122943	null	False
GO:0038061	"NIK/NF-kappaB signaling"	0.00862974	4.74077	2.27481	3.3189	-1.97307	0.807858	0.127934	null	False
GO:0033628	"regulation of cell adhesion mediated by integrin"	0.00773487	1.487	-6.47157	3.27138	-1.49928	0.857569	0.137545	null	False
GO:0000184	"nuclear-transcribed mRNA catabolic process	0.0634201	2.45961	0.559746	4.18495	-19.6678	0.707714	0.145052	null	False
GO:0010467	"gene expression"	11.6524	-2.63168	5.18023	6.44911	-13.2166	0.958144	0.158806	null	False
GO:1901990	"regulation of mitotic cell cycle phase transition"	0.138776	5.6714	-3.97658	4.52502	-10.8056	0.679065	0.171119	null	False
GO:1901991	"negative regulation of mitotic cell cycle phase transition"	0.0768349	null	null	4.26827	-3.32474	0.653221	0.911883	1901990	True
GO:0007094	"mitotic spindle assembly checkpoint signaling"	0.0316811	null	null	3.88355	-3.56839	0.491455	0.913705	1901990	True
GO:0010965	"regulation of mitotic sister chromatid separation"	0.0635444	null	null	4.1858	-1.8977	0.693697	0.949925	1901990	True
GO:1902099	"regulation of metaphase/anaphase transition of cell cycle"	0.0631177	null	null	4.18287	-1.56432	0.664531	0.981519	1901990	True
GO:0030071	"regulation of mitotic metaphase/anaphase transition"	0.0624175	null	null	4.17803	-1.54374	0.662955	0.993626	1901990	True
GO:0071173	"spindle assembly checkpoint signaling"	0.0316811	null	null	3.88355	-3.56839	0.627257	0.996757	1901990	True
GO:0045841	"negative regulation of mitotic metaphase/anaphase transition"	0.0324516	null	null	3.89398	-3.42738	0.644204	0.997738	1901990	True
GO:0071174	"mitotic spindle checkpoint signaling"	0.0322404	null	null	3.89115	-3.56839	0.514065	0.997841	1901990	True
GO:0090263	"positive regulation of canonical Wnt signaling pathway"	0.027766	3.4019	-3.55543	3.82627	-2.29613	0.73418	0.175316	null	False
GO:0051302	"regulation of cell division"	0.0873622	3.8197	-1.51396	4.32404	-1.8899	0.83561	0.190068	null	False
GO:0006890	"retrograde vesicle-mediated transport	0.071358	-4.43823	4.5075	4.23616	-1.52089	0.963401	0.20342	null	False
GO:0033238	"regulation of cellular amine metabolic process"	0.0185604	6.83496	-1.62522	3.65137	-2.94487	0.834502	0.217493	null	False
GO:0051726	"regulation of cell cycle"	0.551342	4.11898	-2.13795	5.12412	-2.27941	0.813766	0.219791	null	False
GO:0043618	"regulation of transcription from RNA polymerase II promoter in response to stress"	0.0178561	4.29883	1.37223	3.63458	-4.78263	0.770894	0.230879	null	False
GO:0061418	"regulation of transcription from RNA polymerase II promoter in response to hypoxia"	0.00445366	null	null	3.03181	-1.92804	0.770396	0.919605	43618	True
GO:0010565	"regulation of cellular ketone metabolic process"	0.0505853	6.23412	-1.93027	4.08675	-3.62644	0.818828	0.232077	null	False
GO:0006275	"regulation of DNA replication"	0.103205	5.45359	-2.05111	4.39641	-1.3547	0.815257	0.251795	null	False
GO:0061013	"regulation of mRNA catabolic process"	0.113309	4.58923	-2.15717	4.43697	-1.89769	0.80197	0.267859	null	False
GO:0043488	"regulation of mRNA stability"	0.108272	null	null	4.41722	-1.48734	0.800043	0.94945	61013	True
GO:0002934	"desmosome organization"	0.00320249	-3.93215	-6.15542	2.88874	-1.78707	0.878331	0.270319	null	False
GO:0006261	"DNA-dependent DNA replication"	0.553339	-2.22529	5.28022	5.12569	-3.16634	0.941595	0.333768	null	False
GO:0044267	"cellular protein metabolic process"	15.2544	-1.73606	4.97798	6.56609	-8.42887	0.926369	0.34687	null	False
GO:0031055	"chromatin remodeling at centromere"	0.00461938	-4.57789	-5.39274	3.04766	-4.33634	0.834629	0.348707	null	False
GO:0097711	"ciliary basal body-plasma membrane docking"	0.000256862	-4.73821	-2.05655	1.79934	-2.62924	0.812053	0.373009	null	False
GO:0080090	"regulation of primary metabolic process"	12.3661	4.5654	-2.53581	6.47492	-3.55623	0.750853	0.391085	null	False
GO:0071456	"cellular response to hypoxia"	0.0188421	4.0834	5.27302	3.65792	-3.51307	0.901538	0.392408	null	False
GO:0006364	"rRNA processing"	1.21548	-4.18359	-2.27614	5.46744	-14.959	0.749565	0.393114	null	False
GO:0042254	"ribosome biogenesis"	1.70477	null	null	5.61436	-12.4336	0.797042	0.914154	6364	True
GO:0036297	"interstrand cross-link repair"	0.0328121	1.65954	4.80057	3.89878	-1.68205	0.880924	0.406792	null	False
GO:0016236	"macroautophagy"	0.0761389	-0.356658	6.33185	4.26432	-1.65904	0.950655	0.414486	null	False
GO:0070498	"interleukin-1-mediated signaling pathway"	0.00713414	4.3845	2.52935	3.23629	-2.68011	0.76866	0.429976	null	False
GO:0071347	"cellular response to interleukin-1"	0.0150513	null	null	3.56038	-1.51882	0.903121	0.943265	70498	True
GO:1904874	"positive regulation of telomerase RNA localization to Cajal body"	0.000791301	2.64076	-6.99395	2.2833	-1.35336	0.797313	0.43171	null	False
GO:1904358	"positive regulation of telomere maintenance via telomere lengthening"	0.00840602	3.86473	-4.68437	3.3075	-1.88251	0.712967	0.440921	null	False
GO:0032212	"positive regulation of telomere maintenance via telomerase"	0.00798759	null	null	3.28533	-1.56414	0.711623	0.948376	1904358	True
GO:0071404	"cellular response to low-density lipoprotein particle stimulus"	0.00225376	3.64919	5.55505	2.7364	-1.46968	0.915798	0.441061	null	False
GO:1902893	"regulation of pri-miRNA transcription by RNA polymerase II"	0.0101419	7.0408	-1.21479	3.38899	-1.32266	0.833338	0.445198	null	False
GO:1901532	"regulation of hematopoietic progenitor cell differentiation"	0.00908961	2.31	-0.916186	3.34143	-2.35339	0.84072	0.460795	null	False
GO:0034508	"centromere complex assembly"	0.035099	-4.59436	-4.61466	3.92804	-6.19594	0.787489	0.461555	null	False
GO:0006259	"DNA metabolic process"	5.21415	-1.83355	4.28829	6.09988	-2.74493	0.92512	0.46674	null	False
GO:0045926	"negative regulation of growth"	0.0440104	6.49342	-0.368029	4.02629	-2.08697	0.792431	0.473713	null	False
GO:1903513	"endoplasmic reticulum to cytosol transport"	0.00545211	-4.57702	3.18823	3.11959	-2.01533	0.936348	0.474363	null	False
GO:0051383	"kinetochore organization"	0.0243191	-4.66386	-5.14597	3.76871	-3.33711	0.826114	0.478184	null	False
GO:0038093	"Fc receptor signaling pathway"	0.00589126	4.9409	1.66568	3.1532	-1.90582	0.759543	0.479072	null	False
GO:0006409	"tRNA export from nucleus"	0.00792544	-4.6482	3.62706	3.28194	-1.99864	0.926581	0.485437	null	False
GO:0002283	"neutrophil activation involved in immune response"	0.00194304	2.48707	5.8005	2.6721	-2.34517	0.904863	0.486063	null	False
GO:0051261	"protein depolymerization"	0.0284951	-4.15223	-5.35619	3.83753	-2.54837	0.834703	0.499461	null	False
GO:0071364	"cellular response to epidermal growth factor stimulus"	0.00525739	3.84099	5.46185	3.1038	-1.40249	0.91076	0.502321	null	False
GO:0061641	"CENP-A containing chromatin organization"	0.00388193	-4.48367	-5.48603	2.9722	-3.81558	0.837988	0.505886	null	False
GO:0030261	"chromosome condensation"	0.0834015	-4.89781	-4.80972	4.30389	-4.94256	0.805221	0.517357	null	False
GO:0060548	"negative regulation of cell death"	0.181643	5.31579	-1.0705	4.64192	-1.8899	0.752375	0.522824	null	False
GO:0042981	"regulation of apoptotic process"	0.325179	null	null	4.89482	-1.49928	0.796663	0.929819	60548	True
GO:0043066	"negative regulation of apoptotic process"	0.158994	null	null	4.58408	-1.58605	0.754112	0.931822	60548	True
GO:0034645	"cellular macromolecule biosynthetic process"	10.874	-1.9916	4.89013	6.41908	-15.4615	0.923808	0.526938	null	False
GO:0031145	"anaphase-promoting complex-dependent catabolic process"	0.0336365	-0.985573	5.72598	3.90956	-5.67208	0.918846	0.526959	null	False
GO:0006986	"response to unfolded protein"	0.0616511	3.58974	5.35047	4.17266	-1.99177	0.909485	0.527216	null	False
GO:0034599	"cellular response to oxidative stress"	0.212106	3.90268	5.18715	4.70925	-1.80861	0.894882	0.528978	null	False
GO:0007077	"mitotic nuclear membrane disassembly"	0.000103573	-5.55864	-2.3963	1.41497	-2.52883	0.791868	0.534264	null	False
GO:0030335	"positive regulation of cell migration"	0.0859826	3.34998	-5.13488	4.31712	-1.8899	0.730646	0.543783	null	False
GO:0051276	"chromosome organization"	1.89363	-4.92002	-4.17108	5.65999	-1.47526	0.786153	0.553673	null	False
GO:0051177	"meiotic sister chromatid cohesion"	0.00790473	-5.44509	-2.89542	3.28081	-1.56432	0.765512	0.55617	null	False
GO:0080135	"regulation of cellular response to stress"	0.183031	4.95179	-0.720798	4.64523	-1.73526	0.771783	0.592661	null	False
GO:1902036	"regulation of hematopoietic stem cell differentiation"	0.00577111	2.05228	-0.779406	3.14426	-2.56612	0.844487	0.611948	null	False
GO:0000028	"ribosomal small subunit assembly"	0.0189457	-4.61084	-4.21731	3.6603	-1.80074	0.795317	0.616625	null	False
GO:0030970	"retrograde protein transport	0.00545211	0.368584	4.75685	3.11959	-1.80074	0.791078	0.627723	null	False
GO:0034605	"cellular response to heat"	0.0597536	4.26187	5.19714	4.15909	-1.88251	0.911142	0.634908	null	False
GO:1901798	"positive regulation of signal transduction by p53 class mediator"	0.00540239	3.04323	-3.95669	3.11561	-1.31023	0.755671	0.635602	null	False
GO:0062197	"cellular response to chemical stress"	0.237962	3.79636	5.18633	4.75921	-1.96848	0.894139	0.638967	null	False
GO:2000736	"regulation of stem cell differentiation"	0.0138416	2.55641	-1.00241	3.52401	-1.99864	0.837069	0.641377	null	False
GO:0046602	"regulation of mitotic centrosome separation"	0.00176489	6.16914	-5.25564	2.63043	-1.40249	0.753532	0.64164	null	False
GO:1900182	"positive regulation of protein localization to nucleus"	0.0141233	3.20392	-5.72496	3.53275	-2.29538	0.742604	0.652562	null	False
GO:0031328	"positive regulation of cellular biosynthetic process"	0.849576	3.93318	-3.49683	5.3119	-1.70873	0.693321	0.655142	null	False
GO:0010557	"positive regulation of macromolecule biosynthetic process"	0.826852	null	null	5.30012	-1.69335	0.703167	0.987314	31328	True
GO:0051031	"tRNA transport"	0.00883689	-4.78041	3.95791	3.32919	-1.80261	0.954092	0.665289	null	False
GO:0007019	"microtubule depolymerization"	0.0036955	-4.29001	-5.09992	2.95085	-2.3603	0.810885	0.667175	null	False
GO:0032868	"response to insulin"	0.0328535	3.52298	5.49251	3.89933	-1.56432	0.912986	0.669271	null	False
GO:2000209	"regulation of anoikis"	0.00352978	1.40784	-2.32001	2.93095	-1.39875	0.843807	0.675891	null	False
GO:0034622	"cellular protein-containing complex assembly"	1.16248	-4.69662	-4.42331	5.44808	-1.47106	0.779704	0.678422	null	False
GO:1900034	"regulation of cellular response to heat"	0.00345521	6.22418	0.830481	2.92169	-1.40249	0.815184	0.679185	null	False
GO:0022613	"ribonucleoprotein complex biogenesis"	1.92023	-4.91158	-4.32548	5.66605	-2.29538	0.808295	0.682434	null	False
GO:0010952	"positive regulation of peptidase activity"	0.0428753	3.44677	-4.41878	4.01494	-1.31023	0.731278	0.683121	null	False
GO:0034502	"protein localization to chromosome"	0.0285656	-4.59572	3.40149	3.8386	-1.49928	0.926475	0.683796	null	False
GO:0051988	"regulation of attachment of spindle microtubules to kinetochore"	0.00521596	6.14594	-4.88307	3.10037	-3.04847	0.739777	0.68393	null	False
GO:0002446	"neutrophil mediated immunity"	0.00342207	1.45036	6.51077	2.91751	-2.29613	0.947024	0.692755	null	False
GO:0048523	"negative regulation of cellular process"	2.12941	4.89506	-1.73374	5.71095	-1.49928	0.731449	0.703638	null	False
GO:0016072	"rRNA metabolic process"	1.23457	-2.19263	3.70814	5.47421	-14.7264	0.93128	0.708583	null	False
GO:1902229	"regulation of intrinsic apoptotic signaling pathway in response to DNA damage"	0.00726671	5.71037	0.399172	3.24428	-1.8977	0.786712	0.711076	null	False
GO:0036388	"pre-replicative complex assembly"	0.00577111	-4.27812	-3.146	3.14426	-4.26574	0.800042	0.712487	null	False
GO:0032873	"negative regulation of stress-activated MAPK cascade"	0.00793373	5.75054	0.102464	3.2824	-1.80261	0.760559	0.715042	null	False
GO:0007063	"regulation of sister chromatid cohesion"	0.00932161	5.90758	-4.65258	3.35238	-1.73632	0.705703	0.726323	null	False
GO:1904851	"positive regulation of establishment of protein localization to telomere"	0.00186432	3.04146	-6.33047	2.65418	-2.02013	0.763389	0.727167	null	False
GO:1904816	"positive regulation of protein localization to chromosome	0.00223304	null	null	2.73239	-1.73632	0.761506	0.977321	1904851	True
GO:0070203	"regulation of establishment of protein localization to telomere"	0.0020259	null	null	2.6902	-1.88251	0.817333	0.987002	1904851	True
GO:0016239	"positive regulation of macroautophagy"	0.0163688	3.28825	-4.47132	3.59682	-1.3547	0.752962	0.733117	null	False
GO:0086004	"regulation of cardiac muscle cell contraction"	0.0044868	2.76481	-7.21176	3.03503	-1.47544	0.826118	0.734086	null	False
GO:0000281	"mitotic cytokinesis"	0.0387531	-6.12442	0.27106	3.97104	-6.88729	0.841042	0.739439	null	False
GO:0090224	"regulation of spindle organization"	0.0183159	5.77656	-4.48483	3.64562	-2.3603	0.698988	0.740501	null	False
GO:0007052	"mitotic spindle organization"	0.0373652	-5.29886	-2.87455	3.95521	-16.6636	0.733001	0.745121	null	False
GO:0090307	"mitotic spindle assembly"	0.0143429	null	null	3.53945	-1.38193	0.718548	0.904071	7052	True
GO:0040001	"establishment of mitotic spindle localization"	0.015188	null	null	3.56431	-3.2022	0.701089	0.907173	7052	True
GO:0000132	"establishment of mitotic spindle orientation"	0.0124412	null	null	3.4777	-2.3331	0.704166	0.972546	7052	True
GO:0051294	"establishment of spindle orientation"	0.0134894	null	null	3.51282	-1.79725	0.720464	0.97699	7052	True
GO:0031468	"nuclear membrane reassembly"	0.00392751	-5.14654	-3.95312	2.97727	-2.17846	0.820684	0.74699	null	False
GO:0042255	"ribosome assembly"	0.184754	-4.79816	-4.11697	4.6493	-1.49928	0.780122	0.747823	null	False
GO:0042273	"ribosomal large subunit biogenesis"	0.18973	-5.15271	-4.34695	4.66084	-1.56432	0.825934	0.749685	null	False
GO:0044772	"mitotic cell cycle phase transition"	0.0481368	-6.04236	0.321807	4.06521	-5.41805	0.835259	0.74998	null	False
GO:0000079	"regulation of cyclin-dependent protein serine/threonine kinase activity"	0.0777257	5.2373	-3.88499	4.27328	-2.42025	0.674407	0.752834	null	False
GO:1904031	"positive regulation of cyclin-dependent protein kinase activity"	0.0163853	null	null	3.59726	-1.48327	0.64344	0.900065	79	True
GO:0043486	"histone exchange"	0.0226992	-4.48532	-4.87182	3.73878	-3.56656	0.797069	0.753058	null	False
GO:0006412	"translation"	5.2381	-1.92851	4.65265	6.10187	-14.9919	0.90458	0.756121	null	False
GO:0043043	"peptide biosynthetic process"	5.3628	null	null	6.11208	-16.1369	0.932786	0.905843	6412	True
GO:0097064	"ncRNA export from nucleus"	0.013419	-4.71094	3.55612	3.51055	-1.7394	0.924628	0.7574	null	False
GO:0006336	"DNA replication-independent chromatin assembly"	0.0127685	-4.90496	-4.68723	3.48897	-3.46813	0.804891	0.759315	null	False
GO:0034080	"CENP-A containing chromatin assembly"	0.00335992	null	null	2.90956	-3.81558	0.798123	0.920476	6336	True
GO:0045787	"positive regulation of cell cycle"	0.087735	4.55396	-4.41539	4.32588	-1.94645	0.638806	0.75953	null	False
GO:0051054	"positive regulation of DNA metabolic process"	0.0546164	3.56	-4.12244	4.12005	-1.30392	0.73638	0.762857	null	False
GO:1904666	"regulation of ubiquitin protein ligase activity"	0.0275133	1.31741	-7.11233	3.8223	-1.99177	0.839413	0.763095	null	False
GO:0031109	"microtubule polymerization or depolymerization"	0.057997	-4.79161	-4.97877	4.14613	-1.47544	0.803918	0.766925	null	False
GO:0061640	"cytoskeleton-dependent cytokinesis"	0.0479628	-5.96556	0.458301	4.06363	-4.83438	0.859451	0.767077	null	False
GO:0042274	"ribosomal small subunit biogenesis"	0.243742	-5.10032	-4.44218	4.76963	-2.65241	0.822948	0.767696	null	False
GO:0030490	"maturation of SSU-rRNA"	0.0860778	-4.13975	-2.42776	4.3176	-1.43788	0.791573	0.768078	null	False
GO:0051382	"kinetochore assembly"	0.0229602	-4.55328	-4.49775	3.74374	-2.26456	0.782837	0.772722	null	False
GO:0032465	"regulation of cytokinesis"	0.0398344	6.04651	-3.97193	3.98299	-2.3331	0.702081	0.780433	null	False
GO:0034470	"ncRNA processing"	2.74101	-2.13868	3.96769	5.8206	-14.264	0.921158	0.780688	null	False
GO:0002223	"stimulatory C-type lectin receptor signaling pathway"	0.00352978	4.33175	0.76309	2.93095	-1.49928	0.673919	0.790549	null	False
GO:0002220	"innate immune response activating cell surface receptor signaling pathway"	0.00399794	null	null	2.98498	-1.38193	0.679171	0.974018	2223	True
GO:1990858	"cellular response to lectin"	0.00353807	null	null	2.93197	-1.49928	0.941779	0.99985	2223	True
GO:1904869	"regulation of protein localization to Cajal body"	0.00042258	2.02567	-7.92778	2.01284	-1.88251	0.833621	0.793927	null	False
GO:1904871	"positive regulation of protein localization to Cajal body"	0.00042258	2.88055	-6.76647	2.01284	-1.88251	0.782431	0.793927	null	False
GO:0038095	"Fc-epsilon receptor signaling pathway"	0.00388193	5.00122	1.81396	2.9722	-1.94315	0.764476	0.794328	null	False
GO:0030308	"negative regulation of cell growth"	0.0271072	6.03896	-1.20114	3.81584	-2.08697	0.755847	0.798209	null	False
GO:0000070	"mitotic sister chromatid segregation"	0.122039	-5.2469	-3.09002	4.4692	-12.8182	0.712725	0.798837	null	False
GO:0140014	"mitotic nuclear division"	0.139605	null	null	4.5276	-6.00585	0.724881	0.91061	70	True
GO:0000819	"sister chromatid segregation"	0.184141	null	null	4.64785	-8.94505	0.727365	0.922982	70	True
GO:0007346	"regulation of mitotic cell cycle"	0.18705	5.64708	-3.78691	4.65466	-5.1809	0.692621	0.804237	null	False
GO:0090068	"positive regulation of cell cycle process"	0.063416	4.59168	-4.52632	4.18492	-4.8456	0.633883	0.806459	null	False
GO:0043161	"proteasome-mediated ubiquitin-dependent protein catabolic process"	0.308736	-1.1422	5.44569	4.87228	-3.03095	0.905252	0.811627	null	False
GO:0006511	"ubiquitin-dependent protein catabolic process"	0.722292	null	null	5.24141	-2.22052	0.902203	0.903699	43161	True
GO:0019941	"modification-dependent protein catabolic process"	0.762065	null	null	5.26469	-1.46075	0.90184	0.984067	43161	True
GO:0000022	"mitotic spindle elongation"	0.00261834	-5.45056	-2.76562	2.8014	-2.50172	0.750338	0.8207	null	False
GO:0051256	"mitotic spindle midzone assembly"	0.00178975	null	null	2.63649	-2.50172	0.737771	0.977663	22	True
GO:0051782	"negative regulation of cell division"	0.00940447	6.68969	-0.367861	3.35622	-1.73632	0.796175	0.82301	null	False
GO:0007084	"mitotic nuclear membrane reassembly"	0.00100673	-5.32853	-2.70851	2.38739	-1.88908	0.759435	0.825452	null	False
GO:0031146	"SCF-dependent proteasomal ubiquitin-dependent protein catabolic process"	0.0444744	-1.01774	5.65502	4.03084	-1.7394	0.917323	0.828421	null	False
GO:0070303	"negative regulation of stress-activated protein kinase signaling cascade"	0.00797516	5.68374	0.0909037	3.28466	-1.78707	0.760494	0.82912	null	False
GO:0101024	"mitotic nuclear membrane organization"	0.00111859	-5.48825	-2.53656	2.43297	-1.88908	0.770313	0.829488	null	False
GO:2000573	"positive regulation of DNA biosynthetic process"	0.016406	3.40192	-4.6093	3.5978	-1.80074	0.749259	0.829702	null	False
GO:1904377	"positive regulation of protein localization to cell periphery"	0.0124785	3.21004	-5.79881	3.479	-1.40249	0.7453	0.83219	null	False
GO:0022618	"ribonucleoprotein complex assembly"	0.355762	-4.59461	-4.3735	4.93386	-1.47899	0.785308	0.834098	null	False
GO:0031327	"negative regulation of cellular biosynthetic process"	0.910825	5.05238	-1.81099	5.34213	-1.40249	0.724245	0.836358	null	False
GO:0006521	"regulation of cellular amino acid metabolic process"	0.016203	6.88107	-1.91366	3.5924	-3.31509	0.829956	0.837047	null	False
GO:0032270	"positive regulation of cellular protein metabolic process"	0.44677	3.90133	-3.67161	5.03278	-1.59525	0.700606	0.840411	null	False
GO:0031116	"positive regulation of microtubule polymerization"	0.0154946	3.82002	-5.14983	3.57299	-1.40249	0.729321	0.842595	null	False
GO:0060236	"regulation of mitotic spindle organization"	0.0174169	5.85485	-4.43134	3.62377	-1.92804	0.699803	0.848304	null	False
GO:0050852	"T cell receptor signaling pathway"	0.015333	4.25922	0.423359	3.56844	-1.73632	0.665275	0.853237	null	False
GO:0050851	"antigen receptor-mediated signaling pathway"	0.0264651	null	null	3.80543	-1.31634	0.655688	0.945434	50852	True
GO:0000956	"nuclear-transcribed mRNA catabolic process"	0.171882	2.67299	0.252521	4.61793	-16.5665	0.688321	0.854177	null	False
GO:0001558	"regulation of cell growth"	0.078633	6.33908	-2.54407	4.27832	-1.84165	0.783696	0.855352	null	False
GO:0032467	"positive regulation of cytokinesis"	0.0113972	4.68924	-4.81306	3.43965	-1.31117	0.659746	0.855383	null	False
GO:0007080	"mitotic metaphase plate congression"	0.0187551	-5.15897	-1.65714	3.65591	-3.56656	0.697662	0.85872	null	False
GO:0051347	"positive regulation of transferase activity"	0.152949	1.89771	-5.40968	4.56725	-1.99864	0.819522	0.859047	null	False
GO:0030177	"positive regulation of Wnt signaling pathway"	0.0380363	3.48893	-3.44248	3.96294	-1.88251	0.729502	0.860199	null	False
GO:0065004	"protein-DNA complex assembly"	0.179609	-4.43663	-4.62436	4.63703	-4.23864	0.793869	0.862162	null	False
GO:1904029	"regulation of cyclin-dependent protein kinase activity"	0.0784507	5.22501	-3.94378	4.27731	-2.17846	0.675259	0.865	null	False
GO:1902749	"regulation of cell cycle G2/M phase transition"	0.0473124	5.87725	-4.19162	4.0577	-5.58579	0.699684	0.866794	null	False
GO:0010389	"regulation of G2/M transition of mitotic cell cycle"	0.0376842	5.9607	-4.25295	3.9589	-8.36519	0.698325	0.866968	null	False
GO:0010972	"negative regulation of G2/M transition of mitotic cell cycle"	0.0267054	null	null	3.80936	-2.39594	0.670845	0.949932	10389	True
GO:1902750	"negative regulation of cell cycle G2/M phase transition"	0.0272233	null	null	3.8177	-2.46997	0.672897	0.951066	10389	True
GO:0010564	"regulation of cell cycle process"	0.354457	5.47923	-3.67096	4.93226	-2.98925	0.679777	0.867485	null	False
GO:0043312	"neutrophil degranulation"	0.000749872	1.0724	5.27818	2.26007	-2.41235	0.856182	0.872402	null	False
GO:1901987	"regulation of cell cycle phase transition"	0.206484	5.57973	-3.8618	4.69759	-6.64879	0.67929	0.881053	null	False
GO:0060071	"Wnt signaling pathway	0.00635527	4.03129	1.9405	3.18611	-2.29472	0.782522	0.885019	null	False
GO:0007076	"mitotic chromosome condensation"	0.0298416	-5.331	-3.0367	3.85757	-4.28985	0.727656	0.885621	null	False
GO:0051081	"nuclear membrane disassembly"	0.000820302	-4.18534	-5.60819	2.29885	-2.18507	0.839434	0.893036	null	False
GO:0000086	"G2/M transition of mitotic cell cycle"	0.00893218	-6.10838	0.375389	3.33385	-3.98758	0.849353	0.895475	null	False
GO:0044839	"cell cycle G2/M phase transition"	0.00958262	-6.07453	0.499814	3.36436	-3.93432	0.866371	0.899201	null	False
